# Supplementary material for: Delayed induction of type I and III interferons mediates nasal epithelial cell permissiveness to SARS-CoV-2
Source: Nat Commun. 2021 Dec 7;12:7092. doi: 10.1038/s41467-021-27318-0 (PMC8651658; doi:10.1038/s41467-021-27318-0)
Supplement: Supplementary file 4 — Supplementary Data 1 [file 41467_2021_27318_MOESM4_ESM.xlsx]

## Sheet: supplementary dataset S1 Cluste
	p_val	avg_log2FC	pct.1	pct.2	p_val_adj	cluster	gene
RARRES2	0	3.41344	0.684	0.039	0	Ionocyte	RARRES2
CLCNKB	0	3.15885	0.821	0.002	0	Ionocyte	CLCNKB
ASCL3	0	3.11745	0.779	0.001	0	Ionocyte	ASCL3
HEPACAM2	0	3.11323	0.968	0.002	0	Ionocyte	HEPACAM2
FOXI1	0	2.65238	0.811	0.001	0	Ionocyte	FOXI1
STAP1	0	2.59653	0.768	0.002	0	Ionocyte	STAP1
TMEM61	0	2.55011	0.758	0.033	0	Ionocyte	TMEM61
BSND	0	2.40606	0.768	0.001	0	Ionocyte	BSND
CLDN25	0	2.38669	0.611	0.002	0	Ionocyte	CLDN25
PLCG2	0	2.21102	0.711	0.028	0	Ionocyte	PLCG2
IGF1	0	2.09855	0.642	0.001	0	Ionocyte	IGF1
AZGP1	0	2.05831	0.374	0.013	0	Ionocyte	AZGP1
TMPRSS11E	0	1.92218	0.653	0.002	0	Ionocyte	TMPRSS11E
CDA	0	1.86769	0.616	0.001	0	Ionocyte	CDA
SCG2	0	1.82672	0.321	0.001	0	Ionocyte	SCG2
PTGER3	0	1.8118	0.568	0.001	0	Ionocyte	PTGER3
PDE1C	0	1.73113	0.637	0.001	0	Ionocyte	PDE1C
KIT	0	1.65864	0.679	0.024	0	Ionocyte	KIT
NREP	0	1.55815	0.332	0.006	0	Ionocyte	NREP
NEURL1	0	1.51534	0.616	0.004	0	Ionocyte	NEURL1
ADGRF5	0	1.50984	0.474	0.001	0	Ionocyte	ADGRF5
LINC01187	0	1.50937	0.547	0.001	0	Ionocyte	LINC01187
ITPR2	0	1.49352	0.526	0.019	0	Ionocyte	ITPR2
TMEM171	0	1.48259	0.579	0.019	0	Ionocyte	TMEM171
POSTN	0	1.18623	0.395	0.003	0	Ionocyte	POSTN
PARVB	0	1.16735	0.468	0.009	0	Ionocyte	PARVB
TFPI	0	1.1527	0.484	0.027	0	Ionocyte	TFPI
SCUBE2	0	1.14045	0.453	0.004	0	Ionocyte	SCUBE2
CLNK	0	1.08771	0.447	0.001	0	Ionocyte	CLNK
SLC14A1	0	1.05044	0.389	0	0	Ionocyte	SLC14A1
DGKI	0	1.0425	0.411	0.001	0	Ionocyte	DGKI
CAMK2B	0	1.00021	0.289	0.006	0	Ionocyte	CAMK2B
ANK2	0	0.979807	0.421	0	0	Ionocyte	ANK2
PROX1	0	0.93889	0.411	0.003	0	Ionocyte	PROX1
SRARP	0	0.890442	0.332	0.002	0	Ionocyte	SRARP
ITIH5	0	0.878892	0.337	0.001	0	Ionocyte	ITIH5
FOXI2	0	0.86906	0.353	0	0	Ionocyte	FOXI2
SFTPB	0	0.844232	0.263	0	0	Ionocyte	SFTPB
MAL	0	0.842768	0.258	0.001	0	Ionocyte	MAL
CEL	0	0.841186	0.321	0.001	0	Ionocyte	CEL
CLCNKA	0	0.779596	0.332	0.003	0	Ionocyte	CLCNKA
AC012499.1	0	0.717845	0.316	0	0	Ionocyte	AC012499.1
FAM131C	0	0.707631	0.258	0.006	0	Ionocyte	FAM131C
SLC35F3	0	0.668899	0.279	0.001	0	Ionocyte	SLC35F3
DDX4	0	0.652334	0.274	0	0	Ionocyte	DDX4
ADCY5	0	0.650335	0.268	0.001	0	Ionocyte	ADCY5
QPCT	4.49419e-289	1.51905	0.558	0.04	1.13366e-284	Ionocyte	QPCT
NGFR	1.96355e-287	1.46994	0.558	0.039	4.95306e-283	Ionocyte	NGFR
KCNMA1	5.6896e-265	1.63485	0.647	0.059	1.4352e-260	Ionocyte	KCNMA1
MFSD6L	6.62019e-265	1.21849	0.484	0.032	1.66994e-260	Ionocyte	MFSD6L
TUBB3	1.3349e-257	1.59695	0.363	0.018	3.36729e-253	Ionocyte	TUBB3
CCDC68	7.01546e-251	0.763989	0.342	0.016	1.76965e-246	Ionocyte	CCDC68
KCNH1	1.58442e-241	0.716555	0.321	0.015	3.9967e-237	Ionocyte	KCNH1
ATP6V1B1	9.76734e-239	2.38751	0.721	0.086	2.46381e-234	Ionocyte	ATP6V1B1
PHLDA1	1.19194e-238	1.50196	0.574	0.051	3.00668e-234	Ionocyte	PHLDA1
CFTR	1.61091e-230	2.58247	0.805	0.118	4.06351e-226	Ionocyte	CFTR
ATP2A3	7.74964e-229	1.14535	0.511	0.041	1.95485e-224	Ionocyte	ATP2A3
DPY19L2	1.36144e-227	0.575159	0.253	0.009	3.43423e-223	Ionocyte	DPY19L2
NRP1	1.20029e-221	0.692	0.305	0.014	3.02774e-217	Ionocyte	NRP1
PTP4A3	3.0526e-213	1.18353	0.484	0.04	7.70019e-209	Ionocyte	PTP4A3
THBS1	3.54316e-208	1.47293	0.584	0.06	8.93763e-204	Ionocyte	THBS1
BPIFA2	3.47379e-183	1.14447	0.4	0.031	8.76263e-179	Ionocyte	BPIFA2
EFHD1	2.21614e-182	0.777738	0.332	0.021	5.59022e-178	Ionocyte	EFHD1
PALM2-AKAP2	5.48499e-166	0.975421	0.447	0.043	1.38359e-161	Ionocyte	PALM2-AKAP2
LTBP2	2.02033e-160	0.668249	0.316	0.022	5.09627e-156	Ionocyte	LTBP2
AMACR	6.53138e-153	1.81293	0.632	0.099	1.64754e-148	Ionocyte	AMACR
NCALD	2.05665e-150	1.44643	0.632	0.099	5.1879e-146	Ionocyte	NCALD
SCNN1B	3.9418e-139	2.72487	0.726	0.157	9.94319e-135	Ionocyte	SCNN1B
TBC1D4	2.52527e-138	0.775371	0.389	0.038	6.36998e-134	Ionocyte	TBC1D4
DMRT2	1.53517e-137	1.07963	0.453	0.053	3.87246e-133	Ionocyte	DMRT2
MARCKSL1	2.03756e-137	2.21817	0.921	0.271	5.13973e-133	Ionocyte	MARCKSL1
AVIL	4.48499e-137	1.48483	0.379	0.037	1.13134e-132	Ionocyte	AVIL
LGALS1	1.69626e-136	1.60293	0.584	0.088	4.27883e-132	Ionocyte	LGALS1
HES6	7.37221e-130	1.35595	0.511	0.071	1.85964e-125	Ionocyte	HES6
TUBB2B	3.67494e-125	1.24845	0.274	0.021	9.27004e-121	Ionocyte	TUBB2B
BCL2	4.63721e-123	0.586702	0.284	0.023	1.16974e-118	Ionocyte	BCL2
AKR1B1	1.11568e-120	1.99193	0.858	0.277	2.8143e-116	Ionocyte	AKR1B1
ATP6V0B	4.67266e-116	2.81642	0.989	0.705	1.17868e-111	Ionocyte	ATP6V0B
TFCP2L1	9.8646e-114	2.00342	0.795	0.229	2.48834e-109	Ionocyte	TFCP2L1
ATP6V0C	5.83322e-106	2.17532	0.989	0.895	1.47143e-101	Ionocyte	ATP6V0C
AKAP7	1.82624e-102	0.768322	0.258	0.022	4.6067e-98	Ionocyte	AKAP7
C1orf115	6.59598e-101	0.559758	0.258	0.023	1.66383e-96	Ionocyte	C1orf115
HLA-B	2.25319e-95	2.33572	0.995	0.897	5.68368e-91	Ionocyte	HLA-B
GJB6	1.45876e-93	0.906997	0.263	0.025	3.67972e-89	Ionocyte	GJB6
TPD52	3.50684e-93	1.91124	0.837	0.351	8.84599e-89	Ionocyte	TPD52
GOLM1	8.45695e-91	2.47417	0.832	0.366	2.13326e-86	Ionocyte	GOLM1
SEC11C	5.80315e-88	2.25565	0.868	0.437	1.46384e-83	Ionocyte	SEC11C
ARL6IP5	1.52852e-86	2.32509	0.916	0.58	3.85569e-82	Ionocyte	ARL6IP5
DBN1	7.24148e-83	1.15785	0.589	0.143	1.82666e-78	Ionocyte	DBN1
ATP6V1A	1.65773e-81	1.69402	0.768	0.308	4.18162e-77	Ionocyte	ATP6V1A
TBC1D1	6.05172e-80	0.945432	0.495	0.103	1.52655e-75	Ionocyte	TBC1D1
ATP7A	2.74419e-78	0.974229	0.468	0.094	6.92222e-74	Ionocyte	ATP7A
H3F3B	1.30737e-77	1.13097	1	0.994	3.29785e-73	Ionocyte	H3F3B
TPM1	1.10632e-76	1.49894	0.795	0.32	2.79068e-72	Ionocyte	TPM1
HLA-C	1.93392e-76	1.70173	0.968	0.875	4.8783e-72	Ionocyte	HLA-C
CNN3	1.08949e-75	1.56446	0.937	0.619	2.74823e-71	Ionocyte	CNN3
HLA-A	5.84724e-74	2.0436	0.974	0.891	1.47497e-69	Ionocyte	HLA-A
FAM3B	9.06432e-74	1.6057	0.837	0.404	2.28647e-69	Ionocyte	FAM3B
EPCAM	2.60483e-73	1.63889	0.926	0.646	6.57067e-69	Ionocyte	EPCAM
TMSB4X	7.25449e-73	1.51276	1	0.863	1.82994e-68	Ionocyte	TMSB4X
ENC1	5.18725e-70	1.25875	0.632	0.198	1.30848e-65	Ionocyte	ENC1
TMEM38A	1.08387e-69	0.593476	0.295	0.041	2.73405e-65	Ionocyte	TMEM38A
PYGB	1.3707e-69	1.10064	0.568	0.156	3.4576e-65	Ionocyte	PYGB
RASD1	3.42401e-69	0.977599	0.305	0.044	8.63707e-65	Ionocyte	RASD1
MUC20	4.52662e-69	1.95207	0.858	0.469	1.14184e-64	Ionocyte	MUC20
MIF	1.08286e-68	1.33683	0.989	0.905	2.73151e-64	Ionocyte	MIF
TM4SF1	1.66089e-66	2.07698	0.705	0.266	4.18961e-62	Ionocyte	TM4SF1
PRDX2	3.24259e-66	1.23537	0.974	0.776	8.17942e-62	Ionocyte	PRDX2
GALK1	2.28028e-65	0.801505	0.453	0.099	5.75199e-61	Ionocyte	GALK1
AC105942.1	1.50511e-64	0.921405	0.437	0.097	3.79663e-60	Ionocyte	AC105942.1
ATP5F1B	1.79224e-64	1.27383	0.984	0.849	4.52092e-60	Ionocyte	ATP5F1B
DHRS7	2.57804e-64	1.39217	0.889	0.536	6.50311e-60	Ionocyte	DHRS7
LDHA	8.67821e-64	1.71889	0.863	0.482	2.18908e-59	Ionocyte	LDHA
KLHL23	2.2835e-63	0.683884	0.316	0.051	5.76014e-59	Ionocyte	KLHL23
SLC25A5	4.14105e-63	1.47787	0.984	0.874	1.04458e-58	Ionocyte	SLC25A5
ITPRID2	5.36822e-63	1.46677	0.732	0.327	1.35413e-58	Ionocyte	ITPRID2
CD9	5.37063e-63	1.49773	0.984	0.913	1.35474e-58	Ionocyte	CD9
RASSF6	1.07858e-62	1.53664	0.689	0.25	2.72072e-58	Ionocyte	RASSF6
BIK	1.40736e-62	1.95267	0.805	0.439	3.55007e-58	Ionocyte	BIK
COX5B	1.29519e-61	1.17948	0.974	0.866	3.26712e-57	Ionocyte	COX5B
SYT17	2.54427e-61	0.938113	0.511	0.137	6.41791e-57	Ionocyte	SYT17
ACTB	3.42539e-61	1.16601	0.995	0.965	8.64054e-57	Ionocyte	ACTB
ATP1A1	2.44214e-60	1.44341	0.921	0.826	6.16031e-56	Ionocyte	ATP1A1
GYG1	3.02074e-60	1.14502	0.6	0.201	7.61983e-56	Ionocyte	GYG1
CALM2	1.0764e-59	1.29572	0.984	0.879	2.71522e-55	Ionocyte	CALM2
MOB3B	2.37866e-59	0.481034	0.263	0.038	6.00016e-55	Ionocyte	MOB3B
SC5D	5.09614e-59	1.08119	0.574	0.18	1.2855e-54	Ionocyte	SC5D
SIRT2	8.62894e-58	1.37523	0.679	0.287	2.17665e-53	Ionocyte	SIRT2
FOXP1	9.41132e-58	1.35745	0.816	0.432	2.37401e-53	Ionocyte	FOXP1
NDUFA4	3.68658e-57	0.977511	0.974	0.856	9.29939e-53	Ionocyte	NDUFA4
PPDPF	2.47376e-56	0.896955	1	0.944	6.24005e-52	Ionocyte	PPDPF
CLGN	8.32461e-56	0.61812	0.263	0.04	2.09988e-51	Ionocyte	CLGN
ERP29	1.31843e-55	1.16274	0.942	0.771	3.32574e-51	Ionocyte	ERP29
PPIA	8.78541e-55	0.962925	1	0.902	2.21612e-50	Ionocyte	PPIA
TPI1	2.16716e-54	1.0432	0.984	0.841	5.46666e-50	Ionocyte	TPI1
FAM114A1	3.51613e-54	1.36094	0.758	0.426	8.86944e-50	Ionocyte	FAM114A1
APLP2	8.60495e-54	1.50531	0.905	0.732	2.1706e-49	Ionocyte	APLP2
RBP1	1.00081e-53	1.15382	0.547	0.174	2.52455e-49	Ionocyte	RBP1
CYCS	1.02147e-53	1.27931	0.853	0.557	2.57666e-49	Ionocyte	CYCS
RALA	2.10923e-53	1.20756	0.7	0.31	5.32054e-49	Ionocyte	RALA
ATP6V1F	6.05251e-53	1.3471	0.884	0.704	1.52675e-48	Ionocyte	ATP6V1F
CD24	1.6966e-51	1.4201	0.958	0.578	4.27968e-47	Ionocyte	CD24
B3GNT2	3.73481e-51	1.24399	0.758	0.388	9.42106e-47	Ionocyte	B3GNT2
ACTR3B	4.62023e-51	0.668306	0.316	0.061	1.16545e-46	Ionocyte	ACTR3B
ANXA4	1.4531e-50	1.53667	0.863	0.622	3.66544e-46	Ionocyte	ANXA4
LDHB	2.2079e-50	1.12414	0.968	0.848	5.56943e-46	Ionocyte	LDHB
ATP5F1C	1.92716e-49	1.02127	0.911	0.679	4.86125e-45	Ionocyte	ATP5F1C
RXYLT1	2.94155e-49	1.34537	0.584	0.219	7.42007e-45	Ionocyte	RXYLT1
RHEB	1.07784e-48	1.29827	0.816	0.521	2.71884e-44	Ionocyte	RHEB
DHCR7	1.4144e-48	1.11415	0.558	0.196	3.56781e-44	Ionocyte	DHCR7
SLC43A2	1.54151e-48	1.12883	0.616	0.25	3.88846e-44	Ionocyte	SLC43A2
ATP5MC3	1.79048e-48	1.00774	0.979	0.841	4.51649e-44	Ionocyte	ATP5MC3
ATP6V1C2	4.00024e-48	1.09986	0.5	0.159	1.00906e-43	Ionocyte	ATP6V1C2
MAP1LC3B	7.59447e-48	1.1756	0.837	0.565	1.9157e-43	Ionocyte	MAP1LC3B
HIGD1A	1.24798e-47	1.20249	0.795	0.507	3.14802e-43	Ionocyte	HIGD1A
TMEM51	1.36938e-47	0.543095	0.289	0.055	3.45425e-43	Ionocyte	TMEM51
PHYH	6.78197e-47	1.02379	0.537	0.185	1.71075e-42	Ionocyte	PHYH
PSAP	3.8011e-46	1.189	0.905	0.722	9.58827e-42	Ionocyte	PSAP
WDR1	9.98398e-46	1.10692	0.837	0.584	2.51846e-41	Ionocyte	WDR1
IDH2	2.55273e-45	1.19185	0.8	0.488	6.43927e-41	Ionocyte	IDH2
PPP1R12B	2.85199e-45	1.05823	0.463	0.142	7.19415e-41	Ionocyte	PPP1R12B
2003-03-01	4.84409e-45	0.689901	0.374	0.092	1.22192e-40	Ionocyte	2003-03-01
ST14	5.58577e-45	1.10207	0.684	0.34	1.40901e-40	Ionocyte	ST14
ATP6V0A4	8.02063e-45	0.968558	0.616	0.246	2.0232e-40	Ionocyte	ATP6V0A4
CFL1	1.54407e-44	0.888087	0.968	0.859	3.89493e-40	Ionocyte	CFL1
CHCHD10	1.71094e-44	1.25375	0.874	0.701	4.31584e-40	Ionocyte	CHCHD10
ABHD12	4.07173e-44	0.905055	0.558	0.215	1.02709e-39	Ionocyte	ABHD12
NEDD4L	1.1153e-43	1.12854	0.721	0.396	2.81334e-39	Ionocyte	NEDD4L
GPI	2.60444e-43	1.08381	0.816	0.55	6.56969e-39	Ionocyte	GPI
SEMA3C	4.02919e-43	1.28983	0.626	0.28	1.01636e-38	Ionocyte	SEMA3C
SCIN	5.02107e-43	0.980398	0.553	0.207	1.26656e-38	Ionocyte	SCIN
PHB	6.5586e-43	1.12286	0.774	0.49	1.65441e-38	Ionocyte	PHB
ACTR3C	1.19883e-42	0.682482	0.368	0.094	3.02405e-38	Ionocyte	ACTR3C
TWSG1	1.42723e-42	1.00884	0.463	0.15	3.60019e-38	Ionocyte	TWSG1
YWHAQ	1.52018e-42	1.03375	0.858	0.635	3.83464e-38	Ionocyte	YWHAQ
CAMK1	3.01655e-42	0.622913	0.332	0.076	7.60925e-38	Ionocyte	CAMK1
ATP6AP2	6.44242e-42	1.15519	0.816	0.542	1.6251e-37	Ionocyte	ATP6AP2
KRT8	6.59999e-42	0.889313	1	0.974	1.66485e-37	Ionocyte	KRT8
LIMA1	7.05896e-42	0.953929	0.784	0.452	1.78062e-37	Ionocyte	LIMA1
TLE1	3.04878e-41	0.958862	0.521	0.192	7.69056e-37	Ionocyte	TLE1
DDAH2	3.50386e-41	1.051	0.784	0.441	8.8385e-37	Ionocyte	DDAH2
CIRBP	3.90958e-41	0.830714	0.984	0.909	9.86191e-37	Ionocyte	CIRBP
CORO7	4.34119e-41	0.848086	0.526	0.187	1.09507e-36	Ionocyte	CORO7
C1orf122	4.86831e-41	1.0847	0.589	0.259	1.22803e-36	Ionocyte	C1orf122
NCAM1	6.38108e-41	0.64785	0.274	0.056	1.60963e-36	Ionocyte	NCAM1
NDUFB2	6.88166e-41	0.912025	0.926	0.795	1.7359e-36	Ionocyte	NDUFB2
PSEN2	1.46883e-40	0.632057	0.363	0.095	3.70513e-36	Ionocyte	PSEN2
COX8A	1.82882e-39	0.821584	0.963	0.867	4.61319e-35	Ionocyte	COX8A
SLC25A11	1.86228e-39	0.951231	0.695	0.365	4.69759e-35	Ionocyte	SLC25A11
CAPZB	2.19038e-39	1.01106	0.863	0.612	5.52524e-35	Ionocyte	CAPZB
COX5A	3.3938e-39	0.699399	0.984	0.888	8.56085e-35	Ionocyte	COX5A
GADD45G	3.85318e-39	0.584718	0.268	0.056	9.71965e-35	Ionocyte	GADD45G
ID3	5.45026e-39	1.78556	0.642	0.306	1.37483e-34	Ionocyte	ID3
ADI1	5.84854e-39	1.10096	0.811	0.534	1.47529e-34	Ionocyte	ADI1
COX6A1	1.0176e-38	0.682503	1	0.908	2.56689e-34	Ionocyte	COX6A1
DBI	4.40073e-38	1.09526	0.937	0.849	1.11008e-33	Ionocyte	DBI
PNPLA8	1.62119e-37	0.870502	0.516	0.202	4.08945e-33	Ionocyte	PNPLA8
ESRRG	1.79e-37	0.610453	0.305	0.072	4.51527e-33	Ionocyte	ESRRG
H2AFY	2.36363e-37	0.973538	0.863	0.646	5.96226e-33	Ionocyte	H2AFY
NUDT16L1	3.65276e-37	0.948722	0.616	0.295	9.21408e-33	Ionocyte	NUDT16L1
SMIM10L1	9.00555e-37	1.53243	0.647	0.343	2.27165e-32	Ionocyte	SMIM10L1
MAN2A1	1.0549e-36	0.643771	0.353	0.097	2.661e-32	Ionocyte	MAN2A1
MAP1LC3A	1.19273e-36	1.1192	0.668	0.358	3.00866e-32	Ionocyte	MAP1LC3A
CAPN2	3.34336e-36	1.01926	0.884	0.724	8.43363e-32	Ionocyte	CAPN2
SLC29A1	4.50861e-36	0.677557	0.358	0.1	1.1373e-31	Ionocyte	SLC29A1
C9orf152	6.42597e-36	0.72446	0.405	0.126	1.62095e-31	Ionocyte	C9orf152
COX7B	1.67388e-35	0.890763	0.879	0.754	4.22236e-31	Ionocyte	COX7B
SMS	1.75085e-35	1.13053	0.763	0.495	4.41651e-31	Ionocyte	SMS
B2M	1.76088e-35	0.984591	1	0.936	4.44183e-31	Ionocyte	B2M
TSPAN5	1.87516e-35	0.575398	0.337	0.091	4.73009e-31	Ionocyte	TSPAN5
FYB2	1.9121e-35	0.872111	0.526	0.208	4.82328e-31	Ionocyte	FYB2
FBXO32	2.7657e-35	0.906265	0.489	0.188	6.97648e-31	Ionocyte	FBXO32
EMC10	3.66167e-35	0.93369	0.747	0.455	9.23657e-31	Ionocyte	EMC10
HNRNPA2B1	6.45327e-35	0.792626	0.979	0.925	1.62784e-30	Ionocyte	HNRNPA2B1
MALAT1	1.48116e-34	0.754479	1	0.989	3.73621e-30	Ionocyte	MALAT1
ANKRD12	2.31127e-34	1.05856	0.763	0.507	5.83019e-30	Ionocyte	ANKRD12
WNK2	2.70302e-34	0.643171	0.316	0.082	6.81837e-30	Ionocyte	WNK2
SDC2	5.59213e-34	0.696335	0.3	0.076	1.41061e-29	Ionocyte	SDC2
PFN2	6.02022e-34	1.05124	0.811	0.653	1.5186e-29	Ionocyte	PFN2
PARK7	7.92331e-34	0.770854	0.942	0.818	1.99866e-29	Ionocyte	PARK7
GAPDH	1.15091e-33	0.718689	1	0.934	2.90317e-29	Ionocyte	GAPDH
NDUFS2	1.19686e-33	0.960699	0.763	0.512	3.01907e-29	Ionocyte	NDUFS2
PLEKHB2	2.7459e-33	0.987731	0.637	0.352	6.92653e-29	Ionocyte	PLEKHB2
SRP9	3.69987e-33	0.7252	0.937	0.784	9.33292e-29	Ionocyte	SRP9
ATP6V1H	4.01146e-33	0.761433	0.579	0.271	1.01189e-28	Ionocyte	ATP6V1H
YWHAZ	5.5922e-33	0.902341	0.937	0.871	1.41063e-28	Ionocyte	YWHAZ
MTDH	5.80429e-33	0.896881	0.868	0.737	1.46413e-28	Ionocyte	MTDH
TRIM47	7.69968e-33	0.669972	0.368	0.114	1.94225e-28	Ionocyte	TRIM47
RRAGD	1.0889e-32	0.742794	0.442	0.163	2.74675e-28	Ionocyte	RRAGD
SMARCB1	1.28936e-32	0.841194	0.763	0.491	3.25241e-28	Ionocyte	SMARCB1
NPC2	1.5276e-32	0.969192	0.9	0.821	3.85336e-28	Ionocyte	NPC2
ATP1B1	1.72996e-32	0.948505	0.889	0.819	4.36382e-28	Ionocyte	ATP1B1
WLS	3.85464e-32	1.10975	0.574	0.283	9.72334e-28	Ionocyte	WLS
IMPA2	4.45925e-32	0.692784	0.437	0.159	1.12485e-27	Ionocyte	IMPA2
MYL6	8.80615e-32	0.56259	0.995	0.953	2.22135e-27	Ionocyte	MYL6
FKBP1A	1.04724e-31	0.805642	0.889	0.699	2.64165e-27	Ionocyte	FKBP1A
ZG16B	1.09677e-31	0.923116	0.626	0.31	2.7666e-27	Ionocyte	ZG16B
ATP5F1D	1.16311e-31	0.742354	0.942	0.818	2.93395e-27	Ionocyte	ATP5F1D
SKP1	2.53063e-31	0.656328	0.995	0.901	6.38352e-27	Ionocyte	SKP1
ACSL1	3.14516e-31	0.79055	0.453	0.173	7.93366e-27	Ionocyte	ACSL1
PLAAT4	6.00547e-31	1.25807	0.789	0.582	1.51488e-26	Ionocyte	PLAAT4
ACTG1	9.53191e-31	0.738191	1	0.966	2.40442e-26	Ionocyte	ACTG1
ANXA3	1.55481e-30	0.868939	0.532	0.234	3.922e-26	Ionocyte	ANXA3
ALDOA	3.48329e-30	0.71828	0.974	0.885	8.7866e-26	Ionocyte	ALDOA
COX7A2	3.97992e-30	0.657483	0.968	0.852	1.00393e-25	Ionocyte	COX7A2
PSME1	4.83448e-30	0.758708	0.926	0.764	1.2195e-25	Ionocyte	PSME1
PGK1	7.07103e-30	0.843138	0.847	0.644	1.78367e-25	Ionocyte	PGK1
ARSJ	7.58964e-30	0.547637	0.332	0.098	1.91449e-25	Ionocyte	ARSJ
HOPX	9.57502e-30	0.501186	0.274	0.069	2.4153e-25	Ionocyte	HOPX
MRPS10	2.27372e-29	0.861159	0.537	0.255	5.73545e-25	Ionocyte	MRPS10
SLC25A4	3.68715e-29	0.899279	0.758	0.506	9.30083e-25	Ionocyte	SLC25A4
PTMA	3.88074e-29	0.521664	1	0.979	9.78915e-25	Ionocyte	PTMA
NDUFB9	4.55976e-29	0.778588	0.895	0.768	1.1502e-24	Ionocyte	NDUFB9
HACD3	8.29242e-29	0.856682	0.732	0.475	2.09176e-24	Ionocyte	HACD3
VDAC1	1.19489e-28	0.837241	0.821	0.664	3.01412e-24	Ionocyte	VDAC1
ATP5PB	1.90087e-28	0.760027	0.911	0.772	4.79495e-24	Ionocyte	ATP5PB
CYB5R3	1.98204e-28	0.836355	0.837	0.687	4.9997e-24	Ionocyte	CYB5R3
NDUFA6	3.21745e-28	0.742459	0.816	0.63	8.11601e-24	Ionocyte	NDUFA6
MTMR3	4.63354e-28	0.907389	0.489	0.227	1.16881e-23	Ionocyte	MTMR3
CHCHD2	5.00315e-28	0.557757	0.984	0.918	1.26204e-23	Ionocyte	CHCHD2
MIEN1	6.15531e-28	0.834702	0.805	0.633	1.55268e-23	Ionocyte	MIEN1
CACNB3	6.78435e-28	0.589112	0.358	0.119	1.71135e-23	Ionocyte	CACNB3
NINJ1	7.65485e-28	0.814906	0.637	0.349	1.93094e-23	Ionocyte	NINJ1
ELMO2	7.96267e-28	0.450923	0.274	0.073	2.00858e-23	Ionocyte	ELMO2
KRT18	9.4009e-28	0.672369	0.989	0.978	2.37138e-23	Ionocyte	KRT18
MEGF9	1.42984e-27	0.534533	0.295	0.085	3.60677e-23	Ionocyte	MEGF9
MT-ND4L	1.71261e-27	0.509945	1	0.989	4.32007e-23	Ionocyte	MT-ND4L
ATP5PF	1.90806e-27	0.729464	0.895	0.747	4.81308e-23	Ionocyte	ATP5PF
RTL8C	2.54955e-27	0.767756	0.605	0.319	6.43123e-23	Ionocyte	RTL8C
SRP14	2.84083e-27	0.556903	0.995	0.909	7.16599e-23	Ionocyte	SRP14
C4orf48	4.67528e-27	0.905311	0.721	0.469	1.17934e-22	Ionocyte	C4orf48
FDFT1	5.48752e-27	0.903963	0.863	0.737	1.38423e-22	Ionocyte	FDFT1
PLEKHJ1	5.88671e-27	0.846577	0.6	0.334	1.48492e-22	Ionocyte	PLEKHJ1
HMGB3	6.20805e-27	1.02602	0.632	0.387	1.56598e-22	Ionocyte	HMGB3
MT-ND4	6.46759e-27	0.60388	0.995	0.983	1.63145e-22	Ionocyte	MT-ND4
SYNGR2	6.57877e-27	0.75579	0.868	0.683	1.6595e-22	Ionocyte	SYNGR2
MT-ND5	1.01205e-26	0.696691	0.995	0.984	2.55288e-22	Ionocyte	MT-ND5
NDFIP1	1.51759e-26	0.792774	0.816	0.65	3.82813e-22	Ionocyte	NDFIP1
DPP3	2.44864e-26	0.686782	0.442	0.184	6.1767e-22	Ionocyte	DPP3
COPE	2.54931e-26	0.66235	0.874	0.709	6.43063e-22	Ionocyte	COPE
NDUFA13	2.90848e-26	0.664669	0.958	0.848	7.33663e-22	Ionocyte	NDUFA13
SLC25A3	3.38487e-26	0.613219	0.953	0.905	8.53834e-22	Ionocyte	SLC25A3
GHITM	4.40344e-26	0.762092	0.811	0.627	1.11077e-21	Ionocyte	GHITM
EID1	6.75085e-26	0.651859	0.889	0.778	1.7029e-21	Ionocyte	EID1
ARPC5	7.41885e-26	0.76171	0.758	0.505	1.87141e-21	Ionocyte	ARPC5
MGAT5	7.7034e-26	0.682327	0.447	0.184	1.94318e-21	Ionocyte	MGAT5
NDUFV2	7.87458e-26	0.68943	0.874	0.783	1.98636e-21	Ionocyte	NDUFV2
RPA2	1.41967e-25	0.698204	0.416	0.167	3.58111e-21	Ionocyte	RPA2
DLD	1.86358e-25	0.711133	0.611	0.338	4.70089e-21	Ionocyte	DLD
PFKP	2.90081e-25	0.622884	0.437	0.184	7.3173e-21	Ionocyte	PFKP
PGD	3.21162e-25	0.818926	0.795	0.586	8.10132e-21	Ionocyte	PGD
PPP2R1A	5.03854e-25	0.75509	0.795	0.61	1.27097e-20	Ionocyte	PPP2R1A
MGST1	5.87825e-25	0.969185	0.858	0.667	1.48279e-20	Ionocyte	MGST1
TMED9	6.32993e-25	0.708509	0.753	0.514	1.59672e-20	Ionocyte	TMED9
ILF2	7.35798e-25	0.695924	0.737	0.505	1.85605e-20	Ionocyte	ILF2
BSG	8.21438e-25	0.699183	0.858	0.769	2.07208e-20	Ionocyte	BSG
HMGN1	8.44147e-25	0.610456	0.953	0.896	2.12936e-20	Ionocyte	HMGN1
TMPRSS13	1.15298e-24	0.628683	0.353	0.127	2.9084e-20	Ionocyte	TMPRSS13
OXCT1	1.30183e-24	0.562585	0.332	0.112	3.28387e-20	Ionocyte	OXCT1
VAMP2	1.8805e-24	0.891533	0.737	0.559	4.74357e-20	Ionocyte	VAMP2
DYNLT3	1.88274e-24	0.763792	0.563	0.305	4.74922e-20	Ionocyte	DYNLT3
SH3BP4	2.2173e-24	0.625973	0.363	0.137	5.59313e-20	Ionocyte	SH3BP4
MDH1	3.15621e-24	0.8198	0.8	0.634	7.96153e-20	Ionocyte	MDH1
CYC1	3.58031e-24	0.711606	0.816	0.625	9.03134e-20	Ionocyte	CYC1
NDUFS7	4.67474e-24	0.666312	0.847	0.675	1.1792e-19	Ionocyte	NDUFS7
CUTA	1.05879e-23	0.617395	0.905	0.771	2.67079e-19	Ionocyte	CUTA
GPRC5B	1.39772e-23	0.679248	0.342	0.123	3.52575e-19	Ionocyte	GPRC5B
SUB1	1.68423e-23	0.647435	0.868	0.719	4.24847e-19	Ionocyte	SUB1
SP110	3.28895e-23	0.732964	0.384	0.154	8.29638e-19	Ionocyte	SP110
ATP6V1G1	3.39128e-23	0.626514	0.974	0.888	8.55449e-19	Ionocyte	ATP6V1G1
MAGEF1	3.58466e-23	0.859997	0.695	0.492	9.0423e-19	Ionocyte	MAGEF1
VDAC2	3.94255e-23	0.608182	0.889	0.755	9.94509e-19	Ionocyte	VDAC2
ANKRD10	4.02384e-23	0.708287	0.5	0.251	1.01501e-18	Ionocyte	ANKRD10
RHOA	5.30002e-23	0.540464	0.989	0.909	1.33693e-18	Ionocyte	RHOA
SNTB1	5.61466e-23	0.45087	0.279	0.087	1.4163e-18	Ionocyte	SNTB1
DCXR	5.85131e-23	0.830234	0.784	0.619	1.47599e-18	Ionocyte	DCXR
RBPJ	6.22045e-23	1.26249	0.579	0.366	1.56911e-18	Ionocyte	RBPJ
COX6C	6.5476e-23	0.626587	0.905	0.829	1.65163e-18	Ionocyte	COX6C
HMGN4	7.0405e-23	0.617618	0.389	0.155	1.77596e-18	Ionocyte	HMGN4
LAMTOR1	8.74842e-23	0.724992	0.816	0.66	2.20679e-18	Ionocyte	LAMTOR1
STRAP	1.02645e-22	0.75556	0.705	0.508	2.58923e-18	Ionocyte	STRAP
RTL8A	1.05198e-22	0.719634	0.653	0.413	2.65363e-18	Ionocyte	RTL8A
TUBA1B	1.20827e-22	0.838786	0.889	0.741	3.04785e-18	Ionocyte	TUBA1B
PDHB	1.75673e-22	0.818346	0.563	0.341	4.43134e-18	Ionocyte	PDHB
RAB5C	1.83493e-22	0.759868	0.711	0.522	4.62862e-18	Ionocyte	RAB5C
ARPC3	1.89773e-22	0.588957	0.947	0.849	4.78703e-18	Ionocyte	ARPC3
B3GAT3	2.57693e-22	0.731169	0.526	0.286	6.5003e-18	Ionocyte	B3GAT3
MCF2L	3.05835e-22	0.549362	0.337	0.124	7.71468e-18	Ionocyte	MCF2L
SDCBP2	3.26541e-22	0.730644	0.379	0.156	8.23699e-18	Ionocyte	SDCBP2
VAPA	3.47372e-22	0.635404	0.905	0.811	8.76246e-18	Ionocyte	VAPA
NDUFS5	3.52168e-22	0.634914	0.9	0.79	8.88345e-18	Ionocyte	NDUFS5
UBA3	5.82115e-22	0.683561	0.484	0.241	1.46838e-17	Ionocyte	UBA3
SLC12A2	5.85959e-22	0.822888	0.463	0.224	1.47808e-17	Ionocyte	SLC12A2
EIF1	5.8726e-22	0.46833	1	0.982	1.48136e-17	Ionocyte	EIF1
PLEKHF2	9.96836e-22	0.809542	0.6	0.364	2.51452e-17	Ionocyte	PLEKHF2
MDH2	1.53093e-21	0.666642	0.868	0.775	3.86177e-17	Ionocyte	MDH2
KRT7	1.89207e-21	1.01452	0.747	0.455	4.77275e-17	Ionocyte	KRT7
PSMD8	1.97665e-21	0.685005	0.832	0.706	4.9861e-17	Ionocyte	PSMD8
ATP6V0D1	2.3549e-21	0.676797	0.763	0.601	5.94023e-17	Ionocyte	ATP6V0D1
PSMA7	2.46785e-21	0.649846	0.884	0.792	6.22515e-17	Ionocyte	PSMA7
MPC1	2.46965e-21	0.722886	0.647	0.436	6.2297e-17	Ionocyte	MPC1
NDUFA8	2.48827e-21	0.740561	0.721	0.537	6.27666e-17	Ionocyte	NDUFA8
IQGAP2	2.85035e-21	0.650962	0.389	0.163	7.19001e-17	Ionocyte	IQGAP2
MAD2L2	3.0909e-21	0.60612	0.389	0.166	7.79679e-17	Ionocyte	MAD2L2
TMSB10	3.25125e-21	0.753921	0.979	0.892	8.20128e-17	Ionocyte	TMSB10
HSD17B12	4.31489e-21	0.79794	0.616	0.387	1.08843e-16	Ionocyte	HSD17B12
CCND3	5.25878e-21	0.775982	0.574	0.337	1.32653e-16	Ionocyte	CCND3
YWHAB	6.22458e-21	0.622404	0.9	0.803	1.57015e-16	Ionocyte	YWHAB
UQCRC1	6.51279e-21	0.611313	0.879	0.74	1.64285e-16	Ionocyte	UQCRC1
COX7C	8.09573e-21	0.481111	0.974	0.884	2.04215e-16	Ionocyte	COX7C
STIP1	8.25198e-21	0.676309	0.632	0.39	2.08156e-16	Ionocyte	STIP1
DNASE2	9.98068e-21	0.61466	0.468	0.235	2.51763e-16	Ionocyte	DNASE2
MYO6	1.15268e-20	0.790827	0.632	0.418	2.90765e-16	Ionocyte	MYO6
ARHGAP18	1.16854e-20	0.633967	0.732	0.428	2.94765e-16	Ionocyte	ARHGAP18
HSPA8	1.25739e-20	0.540075	0.974	0.912	3.17177e-16	Ionocyte	HSPA8
UQCRFS1	1.31637e-20	0.649731	0.853	0.74	3.32054e-16	Ionocyte	UQCRFS1
TMEM9B	1.41251e-20	0.767695	0.684	0.488	3.56306e-16	Ionocyte	TMEM9B
RNASEK	1.71149e-20	0.55718	0.958	0.886	4.31724e-16	Ionocyte	RNASEK
HNRNPA0	3.26924e-20	0.643409	0.795	0.639	8.24665e-16	Ionocyte	HNRNPA0
CD46	3.39241e-20	0.704789	0.721	0.555	8.55735e-16	Ionocyte	CD46
GCSH	3.79108e-20	0.733674	0.684	0.48	9.563e-16	Ionocyte	GCSH
ATP6V1D	4.55325e-20	0.712957	0.616	0.399	1.14856e-15	Ionocyte	ATP6V1D
PPP1R14B	4.85025e-20	0.426735	0.253	0.081	1.22348e-15	Ionocyte	PPP1R14B
NAPA	4.88957e-20	0.765366	0.711	0.529	1.23339e-15	Ionocyte	NAPA
CCNDBP1	6.58469e-20	0.633176	0.658	0.426	1.66099e-15	Ionocyte	CCNDBP1
LARGE2	8.39626e-20	0.488403	0.311	0.114	2.11796e-15	Ionocyte	LARGE2
ATP6AP1	8.60286e-20	0.679662	0.779	0.62	2.17007e-15	Ionocyte	ATP6AP1
VGLL4	9.18361e-20	0.698484	0.7	0.544	2.31656e-15	Ionocyte	VGLL4
LINC02762	9.75419e-20	0.631987	0.579	0.317	2.46049e-15	Ionocyte	LINC02762
DST	1.31089e-19	0.847354	0.632	0.408	3.30671e-15	Ionocyte	DST
C18orf32	1.35037e-19	0.683255	0.789	0.65	3.40631e-15	Ionocyte	C18orf32
WSB1	1.39606e-19	0.730535	0.758	0.631	3.52156e-15	Ionocyte	WSB1
NEU1	1.39673e-19	0.706856	0.505	0.283	3.52325e-15	Ionocyte	NEU1
GOT1	1.54317e-19	0.589878	0.437	0.211	3.89264e-15	Ionocyte	GOT1
GABARAPL2	1.98659e-19	0.508219	0.942	0.803	5.01118e-15	Ionocyte	GABARAPL2
TMTC3	2.01097e-19	0.738299	0.432	0.213	5.07268e-15	Ionocyte	TMTC3
QSOX1	2.37676e-19	0.655427	0.547	0.317	5.99537e-15	Ionocyte	QSOX1
RPS6KC1	2.4597e-19	0.472168	0.284	0.1	6.2046e-15	Ionocyte	RPS6KC1
LEO1	3.30499e-19	0.482724	0.347	0.141	8.33683e-15	Ionocyte	LEO1
COX6B1	3.52505e-19	0.518946	0.942	0.849	8.89193e-15	Ionocyte	COX6B1
NUDT22	3.58198e-19	0.606407	0.553	0.317	9.03554e-15	Ionocyte	NUDT22
YWHAE	3.69338e-19	0.587262	0.911	0.811	9.31655e-15	Ionocyte	YWHAE
HERPUD1	3.95133e-19	0.756346	0.726	0.57	9.96723e-15	Ionocyte	HERPUD1
PON2	4.03488e-19	0.754632	0.589	0.377	1.0178e-14	Ionocyte	PON2
COX4I1	4.56012e-19	0.477176	0.974	0.954	1.15029e-14	Ionocyte	COX4I1
ATP10D	4.99478e-19	0.590538	0.321	0.125	1.25993e-14	Ionocyte	ATP10D
C9orf78	5.19668e-19	0.751285	0.526	0.313	1.31086e-14	Ionocyte	C9orf78
PAIP1	5.56221e-19	0.687097	0.584	0.383	1.40307e-14	Ionocyte	PAIP1
HDAC2	6.13068e-19	0.695397	0.658	0.469	1.54646e-14	Ionocyte	HDAC2
PEBP1	6.43159e-19	0.637715	0.916	0.83	1.62237e-14	Ionocyte	PEBP1
TRIM69	7.10906e-19	0.471457	0.311	0.118	1.79326e-14	Ionocyte	TRIM69
GPSM3	8.11137e-19	0.517094	0.368	0.158	2.04609e-14	Ionocyte	GPSM3
PPCS	9.37795e-19	0.669481	0.695	0.496	2.36559e-14	Ionocyte	PPCS
MT-CO2	9.86459e-19	0.409377	1	0.991	2.48834e-14	Ionocyte	MT-CO2
ATP5MG	9.9532e-19	0.522604	0.953	0.89	2.51069e-14	Ionocyte	ATP5MG
UQCR10	1.04739e-18	0.559044	0.921	0.83	2.64205e-14	Ionocyte	UQCR10
BLNK	1.15804e-18	0.495575	0.311	0.118	2.92115e-14	Ionocyte	BLNK
INPPL1	1.26874e-18	0.567701	0.311	0.12	3.2004e-14	Ionocyte	INPPL1
COBLL1	1.92286e-18	0.515788	0.332	0.137	4.85041e-14	Ionocyte	COBLL1
DAZAP2	2.06052e-18	0.569083	0.874	0.776	5.19766e-14	Ionocyte	DAZAP2
MYO19	2.12463e-18	0.481696	0.305	0.116	5.35938e-14	Ionocyte	MYO19
MRPL34	2.42007e-18	0.771114	0.611	0.438	6.10463e-14	Ionocyte	MRPL34
AP2M1	2.59847e-18	0.601933	0.826	0.655	6.55463e-14	Ionocyte	AP2M1
ELP6	2.87078e-18	0.610392	0.374	0.17	7.24155e-14	Ionocyte	ELP6
RAB11B	3.54909e-18	0.666288	0.779	0.661	8.95258e-14	Ionocyte	RAB11B
TMBIM4	3.59003e-18	0.539961	0.874	0.727	9.05585e-14	Ionocyte	TMBIM4
SOX4	3.72878e-18	1.10792	0.753	0.538	9.40585e-14	Ionocyte	SOX4
NDUFB6	4.15646e-18	0.649779	0.711	0.547	1.04847e-13	Ionocyte	NDUFB6
SEC14L1	5.81478e-18	0.823433	0.7	0.53	1.46678e-13	Ionocyte	SEC14L1
ERG28	7.08973e-18	0.686133	0.647	0.458	1.78838e-13	Ionocyte	ERG28
PGAM1	7.47296e-18	0.584308	0.811	0.65	1.88506e-13	Ionocyte	PGAM1
RAB24	8.80421e-18	0.59063	0.495	0.28	2.22086e-13	Ionocyte	RAB24
UBE2I	8.83284e-18	0.651511	0.663	0.49	2.22808e-13	Ionocyte	UBE2I
PSMA6	9.19988e-18	0.511557	0.821	0.641	2.32067e-13	Ionocyte	PSMA6
LGALS3BP	9.67409e-18	0.655891	0.816	0.664	2.44029e-13	Ionocyte	LGALS3BP
ALAS1	1.37257e-17	0.617868	0.511	0.29	3.4623e-13	Ionocyte	ALAS1
ARHGEF2	1.50247e-17	0.518359	0.263	0.094	3.78999e-13	Ionocyte	ARHGEF2
TUBB	1.68199e-17	0.906375	0.758	0.602	4.24283e-13	Ionocyte	TUBB
ATP5MC1	1.72386e-17	0.671351	0.732	0.572	4.34844e-13	Ionocyte	ATP5MC1
SNX9	1.99536e-17	0.639012	0.405	0.202	5.0333e-13	Ionocyte	SNX9
HNRNPK	2.0425e-17	0.564565	0.895	0.808	5.1522e-13	Ionocyte	HNRNPK
VPS72	2.20895e-17	0.670222	0.484	0.268	5.57207e-13	Ionocyte	VPS72
SMAD1	2.22755e-17	0.63353	0.495	0.291	5.619e-13	Ionocyte	SMAD1
GAS6	2.67378e-17	0.454736	0.332	0.137	6.74462e-13	Ionocyte	GAS6
EIF4A2	2.74422e-17	0.520323	0.889	0.841	6.9223e-13	Ionocyte	EIF4A2
AKIRIN2	2.99654e-17	0.574786	0.395	0.19	7.55878e-13	Ionocyte	AKIRIN2
XRCC5	3.05267e-17	0.671893	0.795	0.635	7.70037e-13	Ionocyte	XRCC5
ACAT2	3.11757e-17	0.723063	0.553	0.338	7.86406e-13	Ionocyte	ACAT2
AKIRIN1	4.68042e-17	0.669791	0.542	0.337	1.18064e-12	Ionocyte	AKIRIN1
NDUFA5	4.9152e-17	0.665085	0.689	0.53	1.23986e-12	Ionocyte	NDUFA5
BPHL	6.74241e-17	0.558225	0.458	0.241	1.70077e-12	Ionocyte	BPHL
SLC25A39	7.00621e-17	0.599449	0.747	0.599	1.76732e-12	Ionocyte	SLC25A39
SCARB2	7.18131e-17	0.777332	0.547	0.358	1.81149e-12	Ionocyte	SCARB2
TBCB	7.87997e-17	0.646516	0.774	0.617	1.98772e-12	Ionocyte	TBCB
C1orf21	9.37311e-17	0.601965	0.342	0.15	2.36437e-12	Ionocyte	C1orf21
OAT	1.20046e-16	0.60902	0.695	0.508	3.02817e-12	Ionocyte	OAT
FUNDC2	1.31152e-16	0.593162	0.663	0.486	3.30831e-12	Ionocyte	FUNDC2
MT-CYB	1.41863e-16	0.398046	1	0.99	3.57849e-12	Ionocyte	MT-CYB
MVD	1.43259e-16	0.614748	0.405	0.202	3.61371e-12	Ionocyte	MVD
CXXC5	1.87499e-16	0.68405	0.558	0.35	4.72966e-12	Ionocyte	CXXC5
PDIA3	1.97148e-16	0.593021	0.816	0.736	4.97307e-12	Ionocyte	PDIA3
H3F3A	2.08054e-16	0.510114	1	0.931	5.24817e-12	Ionocyte	H3F3A
HSP90B1	2.11141e-16	0.645778	0.858	0.779	5.32604e-12	Ionocyte	HSP90B1
MICA	2.20998e-16	0.48917	0.311	0.129	5.57468e-12	Ionocyte	MICA
IGFBP5	2.22435e-16	1.03058	0.795	0.742	5.61091e-12	Ionocyte	IGFBP5
OSBPL1A	2.65211e-16	0.543274	0.426	0.223	6.68995e-12	Ionocyte	OSBPL1A
OCIAD2	2.65748e-16	0.630591	0.742	0.574	6.7035e-12	Ionocyte	OCIAD2
TXNDC17	2.70584e-16	0.574147	0.763	0.619	6.82549e-12	Ionocyte	TXNDC17
BCAT2	3.04393e-16	0.514425	0.395	0.194	7.67832e-12	Ionocyte	BCAT2
TMEM265	3.35791e-16	0.625239	0.495	0.286	8.47033e-12	Ionocyte	TMEM265
COQ9	3.54937e-16	0.601485	0.521	0.328	8.95329e-12	Ionocyte	COQ9
ZBTB20	3.70712e-16	0.583821	0.432	0.227	9.35122e-12	Ionocyte	ZBTB20
C12orf75	4.08534e-16	0.510877	0.779	0.498	1.03053e-11	Ionocyte	C12orf75
CPNE1	4.15156e-16	0.670701	0.5	0.305	1.04723e-11	Ionocyte	CPNE1
H1F0	5.66641e-16	0.835481	0.705	0.53	1.42935e-11	Ionocyte	H1F0
ZNF706	6.85384e-16	0.581766	0.768	0.673	1.72888e-11	Ionocyte	ZNF706
TRAPPC4	7.27195e-16	0.580971	0.537	0.332	1.83435e-11	Ionocyte	TRAPPC4
FAM234A	1.01724e-15	0.533656	0.347	0.163	2.56598e-11	Ionocyte	FAM234A
CDKN2AIPNL	1.07568e-15	0.588742	0.374	0.183	2.7134e-11	Ionocyte	CDKN2AIPNL
KIF5B	1.14732e-15	0.586712	0.837	0.768	2.89411e-11	Ionocyte	KIF5B
PXK	1.33065e-15	0.416514	0.274	0.107	3.35657e-11	Ionocyte	PXK
CAPZA2	1.38596e-15	0.582737	0.653	0.496	3.49607e-11	Ionocyte	CAPZA2
AIMP2	1.43956e-15	0.675754	0.458	0.261	3.63129e-11	Ionocyte	AIMP2
ATP5PO	1.54229e-15	0.490812	0.916	0.817	3.89042e-11	Ionocyte	ATP5PO
MSMO1	1.78667e-15	0.706323	0.537	0.34	4.50688e-11	Ionocyte	MSMO1
TUSC3	1.81313e-15	0.512184	0.847	0.628	4.57362e-11	Ionocyte	TUSC3
CD63	1.81743e-15	0.49578	0.905	0.851	4.58447e-11	Ionocyte	CD63
2005-03-01	1.97104e-15	0.60007	0.489	0.298	4.97194e-11	Ionocyte	2005-03-01
HLA-F	2.01874e-15	0.59184	0.316	0.141	5.09226e-11	Ionocyte	HLA-F
RAB27B	2.06329e-15	0.414895	0.284	0.116	5.20466e-11	Ionocyte	RAB27B
PRKAG2	2.39543e-15	0.635583	0.347	0.162	6.04247e-11	Ionocyte	PRKAG2
SCOC	2.45896e-15	0.538082	0.579	0.375	6.20272e-11	Ionocyte	SCOC
POLD4	3.24034e-15	0.625557	0.742	0.573	8.17375e-11	Ionocyte	POLD4
HMGCS1	3.6149e-15	0.699114	0.468	0.255	9.11858e-11	Ionocyte	HMGCS1
CNBP	4.71306e-15	0.514466	0.853	0.764	1.18887e-10	Ionocyte	CNBP
CCDC50	6.47299e-15	0.508934	0.426	0.225	1.63281e-10	Ionocyte	CCDC50
SAFB2	6.98227e-15	0.577331	0.505	0.319	1.76128e-10	Ionocyte	SAFB2
PFN1	7.0902e-15	0.412272	0.979	0.89	1.7885e-10	Ionocyte	PFN1
NDUFB4	8.60481e-15	0.525936	0.837	0.703	2.17056e-10	Ionocyte	NDUFB4
ACAT1	8.92729e-15	0.523026	0.463	0.256	2.25191e-10	Ionocyte	ACAT1
NAXE	8.95947e-15	0.66433	0.705	0.562	2.26003e-10	Ionocyte	NAXE
CCNI	1.05517e-14	0.506858	0.958	0.921	2.66167e-10	Ionocyte	CCNI
MAGED2	1.07665e-14	0.629452	0.732	0.621	2.71585e-10	Ionocyte	MAGED2
GDE1	1.18075e-14	0.586048	0.589	0.404	2.97845e-10	Ionocyte	GDE1
SCP2	1.23665e-14	0.558296	0.784	0.678	3.11946e-10	Ionocyte	SCP2
SRGAP1	1.27601e-14	0.57933	0.342	0.163	3.21873e-10	Ionocyte	SRGAP1
C16orf74	1.32895e-14	0.604498	0.363	0.178	3.35227e-10	Ionocyte	C16orf74
POLR2G	1.35599e-14	0.556124	0.537	0.343	3.42048e-10	Ionocyte	POLR2G
NDUFS8	1.35652e-14	0.52621	0.832	0.734	3.42181e-10	Ionocyte	NDUFS8
TMEM106C	1.42725e-14	0.636144	0.468	0.269	3.60024e-10	Ionocyte	TMEM106C
REEP5	1.52161e-14	0.607959	0.795	0.721	3.83826e-10	Ionocyte	REEP5
PPP1CC	1.59863e-14	0.641376	0.658	0.521	4.03255e-10	Ionocyte	PPP1CC
EIF2AK1	1.85446e-14	0.639378	0.626	0.47	4.67786e-10	Ionocyte	EIF2AK1
PRSS8	1.87486e-14	0.512597	0.384	0.195	4.72933e-10	Ionocyte	PRSS8
HLA-E	2.08331e-14	0.87518	0.674	0.563	5.25515e-10	Ionocyte	HLA-E
ITM2C	2.23502e-14	0.611727	0.421	0.231	5.63783e-10	Ionocyte	ITM2C
ATP5F1A	2.76216e-14	0.497052	0.895	0.817	6.96755e-10	Ionocyte	ATP5F1A
DSTN	2.86914e-14	0.393306	0.963	0.892	7.2374e-10	Ionocyte	DSTN
INTS12	2.94814e-14	0.484418	0.295	0.129	7.43668e-10	Ionocyte	INTS12
CALR	3.40883e-14	0.670165	0.842	0.79	8.59877e-10	Ionocyte	CALR
HIF1A	3.591e-14	0.481954	0.358	0.177	9.0583e-10	Ionocyte	HIF1A
P4HB	4.13351e-14	0.571677	0.837	0.77	1.04268e-09	Ionocyte	P4HB
GSN	4.47502e-14	0.382471	0.942	0.871	1.12882e-09	Ionocyte	GSN
WASHC3	5.10381e-14	0.607399	0.537	0.356	1.28744e-09	Ionocyte	WASHC3
TP53I3	5.13861e-14	0.690139	0.537	0.352	1.29621e-09	Ionocyte	TP53I3
ARL6IP1	5.83867e-14	0.537376	0.716	0.588	1.4728e-09	Ionocyte	ARL6IP1
PPIB	5.91981e-14	0.497818	0.895	0.827	1.49327e-09	Ionocyte	PPIB
ESPN	6.32185e-14	0.583629	0.447	0.258	1.59469e-09	Ionocyte	ESPN
GUK1	6.54592e-14	0.421348	0.953	0.868	1.65121e-09	Ionocyte	GUK1
WDR83OS	7.41656e-14	0.514784	0.805	0.705	1.87083e-09	Ionocyte	WDR83OS
C5orf24	7.4385e-14	0.509797	0.5	0.307	1.87636e-09	Ionocyte	C5orf24
DUSP23	1.00828e-13	0.727072	0.684	0.519	2.54338e-09	Ionocyte	DUSP23
MT-ATP6	1.01492e-13	0.344573	1	0.985	2.56015e-09	Ionocyte	MT-ATP6
ATRAID	1.01571e-13	0.536218	0.774	0.668	2.56214e-09	Ionocyte	ATRAID
ITM2B	1.01893e-13	0.395778	0.979	0.946	2.57025e-09	Ionocyte	ITM2B
PKM	1.07407e-13	0.427442	0.947	0.887	2.70934e-09	Ionocyte	PKM
PHF20L1	1.12856e-13	0.645659	0.537	0.361	2.84678e-09	Ionocyte	PHF20L1
TMEM50A	1.33527e-13	0.480688	0.789	0.657	3.36822e-09	Ionocyte	TMEM50A
PMS2	1.37331e-13	0.444724	0.279	0.12	3.46417e-09	Ionocyte	PMS2
RERG	1.42262e-13	0.4769	0.326	0.154	3.58857e-09	Ionocyte	RERG
MGLL	1.44788e-13	0.698758	0.753	0.652	3.65229e-09	Ionocyte	MGLL
RDH11	1.47157e-13	0.570598	0.426	0.245	3.71204e-09	Ionocyte	RDH11
NOSIP	1.58891e-13	0.565118	0.589	0.436	4.00802e-09	Ionocyte	NOSIP
PMF1	1.75817e-13	0.510183	0.479	0.29	4.43498e-09	Ionocyte	PMF1
SSR2	1.83989e-13	0.477557	0.789	0.62	4.64113e-09	Ionocyte	SSR2
OS9	1.97965e-13	0.622965	0.589	0.435	4.99367e-09	Ionocyte	OS9
WBP2	2.2132e-13	0.585195	0.589	0.448	5.58279e-09	Ionocyte	WBP2
NDUFA1	2.39983e-13	0.466708	0.837	0.75	6.05356e-09	Ionocyte	NDUFA1
NIPSNAP2	2.71342e-13	0.57224	0.621	0.466	6.84461e-09	Ionocyte	NIPSNAP2
UQCRB	2.7493e-13	0.444872	0.926	0.862	6.93512e-09	Ionocyte	UQCRB
PSMB8	2.78207e-13	0.578039	0.689	0.575	7.01776e-09	Ionocyte	PSMB8
ANP32A	3.15532e-13	0.607664	0.574	0.407	7.95929e-09	Ionocyte	ANP32A
SCAPER	3.24628e-13	0.451716	0.289	0.131	8.18873e-09	Ionocyte	SCAPER
AP1M2	4.06464e-13	0.54739	0.626	0.474	1.02531e-08	Ionocyte	AP1M2
HPRT1	4.17117e-13	0.470263	0.368	0.189	1.05218e-08	Ionocyte	HPRT1
KIFAP3	4.65507e-13	0.540567	0.437	0.251	1.17424e-08	Ionocyte	KIFAP3
MAPK13	4.91099e-13	0.462447	0.405	0.221	1.2388e-08	Ionocyte	MAPK13
APP	5.06543e-13	0.561429	0.858	0.724	1.27776e-08	Ionocyte	APP
IFNGR1	5.51571e-13	0.654161	0.553	0.397	1.39134e-08	Ionocyte	IFNGR1
RALY	6.95909e-13	0.589863	0.674	0.557	1.75543e-08	Ionocyte	RALY
CLDN7	7.19503e-13	0.449752	0.858	0.688	1.81495e-08	Ionocyte	CLDN7
INSIG1	7.35925e-13	0.670577	0.695	0.551	1.85637e-08	Ionocyte	INSIG1
AUP1	8.61463e-13	0.503675	0.7	0.566	2.17304e-08	Ionocyte	AUP1
TMEM59	1.02275e-12	0.374161	1	0.891	2.57988e-08	Ionocyte	TMEM59
HADHA	1.05087e-12	0.487955	0.716	0.58	2.65081e-08	Ionocyte	HADHA
PUF60	1.22758e-12	0.521494	0.663	0.543	3.09657e-08	Ionocyte	PUF60
PSMB6	1.25219e-12	0.451214	0.826	0.744	3.15866e-08	Ionocyte	PSMB6
UBE2D3	1.371e-12	0.465157	0.853	0.802	3.45834e-08	Ionocyte	UBE2D3
IL18	1.54509e-12	0.753728	0.611	0.503	3.89749e-08	Ionocyte	IL18
LGMN	1.57998e-12	0.583626	0.368	0.198	3.9855e-08	Ionocyte	LGMN
NDUFB10	1.75456e-12	0.459257	0.837	0.755	4.42588e-08	Ionocyte	NDUFB10
ACO2	1.82262e-12	0.578993	0.626	0.482	4.59756e-08	Ionocyte	ACO2
SUMO2	1.87554e-12	0.39289	0.995	0.903	4.73106e-08	Ionocyte	SUMO2
UQCR11	2.19851e-12	0.452196	0.916	0.846	5.54574e-08	Ionocyte	UQCR11
SPINT1	2.25067e-12	0.516669	0.732	0.605	5.67731e-08	Ionocyte	SPINT1
TMEM141	2.4805e-12	0.603646	0.658	0.547	6.25706e-08	Ionocyte	TMEM141
PSMB3	2.52312e-12	0.506121	0.737	0.623	6.36458e-08	Ionocyte	PSMB3
DARS	2.57098e-12	0.591014	0.516	0.354	6.48529e-08	Ionocyte	DARS
ARF5	2.67256e-12	0.413121	0.9	0.82	6.74152e-08	Ionocyte	ARF5
SPTBN1	2.70601e-12	0.525613	0.689	0.549	6.82591e-08	Ionocyte	SPTBN1
LRRC42	2.76469e-12	0.521988	0.453	0.279	6.97393e-08	Ionocyte	LRRC42
VBP1	2.87993e-12	0.475483	0.4	0.222	7.26462e-08	Ionocyte	VBP1
FH	3.39963e-12	0.479091	0.432	0.253	8.57556e-08	Ionocyte	FH
ENSA	3.41078e-12	0.578369	0.763	0.7	8.6037e-08	Ionocyte	ENSA
KITLG	3.45833e-12	0.458011	0.405	0.229	8.72363e-08	Ionocyte	KITLG
STMP1	3.56031e-12	0.484944	0.695	0.562	8.98088e-08	Ionocyte	STMP1
EIF4E	3.69024e-12	0.509795	0.558	0.401	9.30863e-08	Ionocyte	EIF4E
MRPS6	3.74958e-12	0.502185	0.632	0.497	9.45832e-08	Ionocyte	MRPS6
ADM	3.86524e-12	0.510456	0.274	0.12	9.75006e-08	Ionocyte	ADM
FAM174B	4.08423e-12	0.375194	0.268	0.116	1.03025e-07	Ionocyte	FAM174B
PRDX3	4.16241e-12	0.459043	0.8	0.707	1.04997e-07	Ionocyte	PRDX3
HNRNPH2	4.17622e-12	0.479765	0.532	0.354	1.05345e-07	Ionocyte	HNRNPH2
NDUFB7	4.34801e-12	0.410643	0.863	0.75	1.09679e-07	Ionocyte	NDUFB7
TMEM14C	4.9769e-12	0.438505	0.821	0.745	1.25542e-07	Ionocyte	TMEM14C
SH2D4A	5.30721e-12	0.543942	0.395	0.226	1.33874e-07	Ionocyte	SH2D4A
CTSA	6.50162e-12	0.578955	0.553	0.396	1.64003e-07	Ionocyte	CTSA
SMPDL3A	6.84093e-12	0.437388	0.268	0.122	1.72562e-07	Ionocyte	SMPDL3A
CMC2	7.02619e-12	0.428328	0.437	0.26	1.77236e-07	Ionocyte	CMC2
RBM4	8.02223e-12	0.574502	0.642	0.526	2.02361e-07	Ionocyte	RBM4
ENOPH1	8.60136e-12	0.524918	0.442	0.272	2.16969e-07	Ionocyte	ENOPH1
ATP6V1E1	1.01632e-11	0.533225	0.432	0.261	2.56367e-07	Ionocyte	ATP6V1E1
PGM1	1.02042e-11	0.531178	0.395	0.229	2.574e-07	Ionocyte	PGM1
MRPL15	1.03825e-11	0.59578	0.426	0.269	2.61898e-07	Ionocyte	MRPL15
HMGB1	1.08195e-11	0.418122	0.953	0.879	2.72922e-07	Ionocyte	HMGB1
TMEM230	1.09691e-11	0.476586	0.716	0.599	2.76695e-07	Ionocyte	TMEM230
PPA2	1.129e-11	0.523296	0.584	0.443	2.84789e-07	Ionocyte	PPA2
MICOS10	1.23974e-11	0.425243	0.805	0.727	3.12724e-07	Ionocyte	MICOS10
SCAND1	1.25489e-11	0.453206	0.837	0.742	3.16546e-07	Ionocyte	SCAND1
ID2	1.33823e-11	0.556712	0.389	0.227	3.37568e-07	Ionocyte	ID2
MTCH2	1.4073e-11	0.517236	0.658	0.542	3.54992e-07	Ionocyte	MTCH2
CYP51A1	1.42052e-11	0.628797	0.553	0.392	3.58327e-07	Ionocyte	CYP51A1
ENO1	1.45225e-11	0.483773	0.747	0.622	3.66329e-07	Ionocyte	ENO1
NNT	1.46007e-11	0.363424	0.295	0.14	3.68303e-07	Ionocyte	NNT
TOM1	1.5502e-11	0.514853	0.484	0.324	3.91039e-07	Ionocyte	TOM1
LEPROT	1.64605e-11	0.472877	0.584	0.427	4.15216e-07	Ionocyte	LEPROT
NAPG	1.71107e-11	0.442171	0.411	0.245	4.31617e-07	Ionocyte	NAPG
TCF4	1.79579e-11	0.553679	0.468	0.301	4.52989e-07	Ionocyte	TCF4
NUDT14	1.96312e-11	0.473546	0.763	0.653	4.95198e-07	Ionocyte	NUDT14
RAB2A	1.97696e-11	0.466591	0.753	0.652	4.98687e-07	Ionocyte	RAB2A
SPCS2	2.00112e-11	0.524885	0.674	0.558	5.04783e-07	Ionocyte	SPCS2
HADHB	2.138e-11	0.547082	0.547	0.401	5.3931e-07	Ionocyte	HADHB
CIAO2A	2.26526e-11	0.563311	0.626	0.487	5.71413e-07	Ionocyte	CIAO2A
MTSS1	2.29608e-11	0.635545	0.558	0.432	5.79187e-07	Ionocyte	MTSS1
EIF5A	2.37394e-11	0.508928	0.747	0.655	5.98825e-07	Ionocyte	EIF5A
JADE1	2.53448e-11	0.441237	0.3	0.147	6.39323e-07	Ionocyte	JADE1
COPS8	2.78123e-11	0.549984	0.458	0.293	7.01566e-07	Ionocyte	COPS8
LYPLA1	2.99741e-11	0.571148	0.668	0.548	7.56096e-07	Ionocyte	LYPLA1
FOLR1	3.25421e-11	0.366816	0.263	0.115	8.20875e-07	Ionocyte	FOLR1
HCAR2	3.31281e-11	0.485236	0.347	0.185	8.35656e-07	Ionocyte	HCAR2
ACADS	3.31526e-11	0.374137	0.279	0.129	8.36275e-07	Ionocyte	ACADS
RAB40B	3.42133e-11	0.54455	0.411	0.25	8.6303e-07	Ionocyte	RAB40B
TSG101	3.5062e-11	0.506603	0.595	0.446	8.84438e-07	Ionocyte	TSG101
ECHS1	3.60906e-11	0.477021	0.653	0.508	9.10387e-07	Ionocyte	ECHS1
METTL21A	3.80442e-11	0.563938	0.321	0.17	9.59664e-07	Ionocyte	METTL21A
RBBP7	3.80838e-11	0.486232	0.521	0.361	9.60663e-07	Ionocyte	RBBP7
TPMT	4.2072e-11	0.355618	0.258	0.115	1.06127e-06	Ionocyte	TPMT
TOR3A	4.43036e-11	0.465547	0.374	0.211	1.11756e-06	Ionocyte	TOR3A
ELOVL1	4.49086e-11	0.435668	0.5	0.328	1.13282e-06	Ionocyte	ELOVL1
GTF2A2	4.50485e-11	0.49379	0.732	0.62	1.13635e-06	Ionocyte	GTF2A2
UPF3A	4.84284e-11	0.579212	0.558	0.414	1.22161e-06	Ionocyte	UPF3A
TCEAL4	4.89539e-11	0.507076	0.574	0.421	1.23486e-06	Ionocyte	TCEAL4
DNAJC4	4.94657e-11	0.4736	0.589	0.437	1.24777e-06	Ionocyte	DNAJC4
ARMCX3	5.05784e-11	0.523887	0.4	0.245	1.27584e-06	Ionocyte	ARMCX3
H2AFZ	5.16027e-11	0.383105	0.884	0.796	1.30168e-06	Ionocyte	H2AFZ
RAB7A	6.05831e-11	0.532691	0.705	0.635	1.52821e-06	Ionocyte	RAB7A
PTPA	6.15056e-11	0.459585	0.447	0.282	1.55148e-06	Ionocyte	PTPA
UQCRC2	7.47605e-11	0.507773	0.684	0.58	1.88583e-06	Ionocyte	UQCRC2
TIMM8B	7.49564e-11	0.472676	0.653	0.518	1.89078e-06	Ionocyte	TIMM8B
TAGLN2	7.90632e-11	0.457904	0.858	0.836	1.99437e-06	Ionocyte	TAGLN2
RO60	8.02798e-11	0.499608	0.447	0.283	2.02506e-06	Ionocyte	RO60
RAB3IP	8.12409e-11	0.495523	0.463	0.309	2.0493e-06	Ionocyte	RAB3IP
PRMT1	8.75062e-11	0.540535	0.637	0.522	2.20734e-06	Ionocyte	PRMT1
TIMM17B	8.91373e-11	0.507674	0.632	0.51	2.24849e-06	Ionocyte	TIMM17B
SLC25A6	9.06821e-11	0.395724	0.979	0.864	2.28746e-06	Ionocyte	SLC25A6
PSMB10	9.57686e-11	0.558723	0.626	0.502	2.41576e-06	Ionocyte	PSMB10
CTNNB1	9.84279e-11	0.496457	0.632	0.497	2.48284e-06	Ionocyte	CTNNB1
KDELR1	1.02415e-10	0.436661	0.779	0.697	2.58342e-06	Ionocyte	KDELR1
RPN2	1.08816e-10	0.518771	0.689	0.584	2.74487e-06	Ionocyte	RPN2
PBXIP1	1.12547e-10	0.78093	0.347	0.194	2.83901e-06	Ionocyte	PBXIP1
XRCC6	1.16888e-10	0.479103	0.7	0.607	2.94849e-06	Ionocyte	XRCC6
SDHD	1.2893e-10	0.533909	0.616	0.474	3.25225e-06	Ionocyte	SDHD
RAN	1.29362e-10	0.399884	0.884	0.838	3.26315e-06	Ionocyte	RAN
DECR1	1.34653e-10	0.524077	0.542	0.383	3.39661e-06	Ionocyte	DECR1
SCRIB	1.4717e-10	0.394797	0.3	0.152	3.71236e-06	Ionocyte	SCRIB
CKAP2	1.73727e-10	0.363002	0.284	0.137	4.38227e-06	Ionocyte	CKAP2
VPS25	1.83301e-10	0.455406	0.526	0.385	4.62378e-06	Ionocyte	VPS25
ISOC1	1.8704e-10	0.399896	0.305	0.156	4.71808e-06	Ionocyte	ISOC1
COA8	1.90043e-10	0.464319	0.453	0.302	4.79383e-06	Ionocyte	COA8
POLR2E	2.07589e-10	0.457187	0.726	0.618	5.23642e-06	Ionocyte	POLR2E
SMPD1	2.17092e-10	0.363488	0.268	0.128	5.47614e-06	Ionocyte	SMPD1
FKBP4	2.18948e-10	0.584989	0.574	0.424	5.52295e-06	Ionocyte	FKBP4
HIPK2	2.19187e-10	0.604539	0.484	0.332	5.52899e-06	Ionocyte	HIPK2
PPP1CA	2.41096e-10	0.489244	0.742	0.655	6.08166e-06	Ionocyte	PPP1CA
HNRNPH3	2.79815e-10	0.503762	0.605	0.481	7.05833e-06	Ionocyte	HNRNPH3
SHTN1	2.88342e-10	0.417587	0.274	0.133	7.27342e-06	Ionocyte	SHTN1
KLHDC2	2.97013e-10	0.486413	0.547	0.408	7.49215e-06	Ionocyte	KLHDC2
DYNLRB1	3.01479e-10	0.509573	0.705	0.607	7.6048e-06	Ionocyte	DYNLRB1
C11orf58	3.2561e-10	0.44183	0.726	0.681	8.21352e-06	Ionocyte	C11orf58
IP6K2	3.61464e-10	0.556067	0.542	0.411	9.11793e-06	Ionocyte	IP6K2
NDUFAF3	4.36125e-10	0.419642	0.732	0.624	1.10013e-05	Ionocyte	NDUFAF3
NASP	4.64863e-10	0.455064	0.479	0.324	1.17262e-05	Ionocyte	NASP
SDHC	4.67516e-10	0.419515	0.779	0.728	1.17931e-05	Ionocyte	SDHC
GABARAPL1	4.86885e-10	0.426741	0.405	0.248	1.22817e-05	Ionocyte	GABARAPL1
CD99L2	4.91282e-10	0.406827	0.258	0.122	1.23926e-05	Ionocyte	CD99L2
FRK	5.40336e-10	0.489317	0.332	0.189	1.363e-05	Ionocyte	FRK
ATP5MD	5.52005e-10	0.437983	0.795	0.712	1.39243e-05	Ionocyte	ATP5MD
BCL2L1	5.63214e-10	0.465691	0.658	0.545	1.42071e-05	Ionocyte	BCL2L1
FKBP5	5.83022e-10	0.556473	0.379	0.226	1.47067e-05	Ionocyte	FKBP5
VPS29	5.87216e-10	0.443329	0.668	0.562	1.48125e-05	Ionocyte	VPS29
COMT	6.75697e-10	0.444835	0.826	0.777	1.70444e-05	Ionocyte	COMT
OLA1	7.42555e-10	0.467378	0.642	0.531	1.87309e-05	Ionocyte	OLA1
ARF1	7.53731e-10	0.40771	0.795	0.743	1.90129e-05	Ionocyte	ARF1
PATZ1	7.80158e-10	0.433631	0.332	0.182	1.96795e-05	Ionocyte	PATZ1
HILPDA	7.99937e-10	0.370086	0.416	0.237	2.01784e-05	Ionocyte	HILPDA
PCMTD1	8.08873e-10	0.501614	0.489	0.346	2.04038e-05	Ionocyte	PCMTD1
DDT	9.43061e-10	0.503169	0.558	0.431	2.37887e-05	Ionocyte	DDT
MPDU1	9.7079e-10	0.454645	0.437	0.292	2.44882e-05	Ionocyte	MPDU1
UBE2E1	1.00255e-09	0.51537	0.463	0.317	2.52893e-05	Ionocyte	UBE2E1
SIRT6	1.04722e-09	0.333784	0.268	0.132	2.6416e-05	Ionocyte	SIRT6
RNPS1	1.17886e-09	0.482571	0.595	0.482	2.97366e-05	Ionocyte	RNPS1
LSM10	1.18345e-09	0.421592	0.405	0.253	2.98525e-05	Ionocyte	LSM10
ARL6IP6	1.20927e-09	0.494679	0.358	0.21	3.05039e-05	Ionocyte	ARL6IP6
TSPO	1.2369e-09	0.36026	0.926	0.843	3.12008e-05	Ionocyte	TSPO
UCP2	1.26851e-09	0.331725	0.868	0.619	3.19981e-05	Ionocyte	UCP2
PTS	1.30028e-09	0.447985	0.605	0.495	3.27996e-05	Ionocyte	PTS
RAB14	1.33202e-09	0.514773	0.642	0.531	3.36003e-05	Ionocyte	RAB14
IFNGR2	1.38775e-09	0.478401	0.574	0.439	3.50061e-05	Ionocyte	IFNGR2
TMEM120A	1.40567e-09	0.340927	0.368	0.212	3.54581e-05	Ionocyte	TMEM120A
GABARAP	1.43178e-09	0.299226	0.995	0.961	3.61167e-05	Ionocyte	GABARAP
SELENOF	1.45501e-09	0.410509	0.716	0.598	3.67027e-05	Ionocyte	SELENOF
FKBP3	1.46863e-09	0.492841	0.453	0.301	3.70462e-05	Ionocyte	FKBP3
DDX5	1.49386e-09	0.321139	0.942	0.945	3.76826e-05	Ionocyte	DDX5
BSPRY	1.58847e-09	0.353716	0.321	0.173	4.0069e-05	Ionocyte	BSPRY
PSMG1	1.60887e-09	0.476091	0.374	0.227	4.05837e-05	Ionocyte	PSMG1
MT-ATP8	1.64147e-09	0.273337	1	0.983	4.14062e-05	Ionocyte	MT-ATP8
PRELID1	1.65846e-09	0.4434	0.763	0.714	4.18348e-05	Ionocyte	PRELID1
DERL2	1.66339e-09	0.423139	0.442	0.293	4.1959e-05	Ionocyte	DERL2
NDUFS6	1.84648e-09	0.449067	0.716	0.635	4.65774e-05	Ionocyte	NDUFS6
BDH2	1.988e-09	0.489679	0.426	0.279	5.01472e-05	Ionocyte	BDH2
SLC22A18	2.05968e-09	0.4797	0.453	0.3	5.19555e-05	Ionocyte	SLC22A18
RAB13	2.20785e-09	0.45762	0.732	0.683	5.5693e-05	Ionocyte	RAB13
MXD4	2.25639e-09	0.368841	0.374	0.223	5.69175e-05	Ionocyte	MXD4
SCNN1A	2.31586e-09	0.481946	0.611	0.51	5.84175e-05	Ionocyte	SCNN1A
ERH	2.32482e-09	0.347716	0.826	0.753	5.86436e-05	Ionocyte	ERH
MYO10	2.34593e-09	0.486548	0.353	0.209	5.91761e-05	Ionocyte	MYO10
AC008124.1	2.36499e-09	0.380745	0.258	0.129	5.96568e-05	Ionocyte	AC008124.1
ESD	2.36557e-09	0.455444	0.568	0.436	5.96715e-05	Ionocyte	ESD
ATP5PD	2.43427e-09	0.433812	0.789	0.714	6.14045e-05	Ionocyte	ATP5PD
PRKRA	2.67749e-09	0.437122	0.437	0.294	6.75397e-05	Ionocyte	PRKRA
GNAS	2.92912e-09	0.496103	0.747	0.73	7.38871e-05	Ionocyte	GNAS
ZNF22	2.93828e-09	0.402614	0.395	0.238	7.41182e-05	Ionocyte	ZNF22
VASP	2.95015e-09	0.455779	0.442	0.295	7.44174e-05	Ionocyte	VASP
PAFAH1B3	3.19307e-09	0.507202	0.605	0.496	8.05453e-05	Ionocyte	PAFAH1B3
MAPKAPK5	3.44256e-09	0.471084	0.337	0.197	8.68385e-05	Ionocyte	MAPKAPK5
GSS	3.5688e-09	0.507634	0.505	0.384	9.00231e-05	Ionocyte	GSS
LAMTOR4	3.62047e-09	0.404536	0.774	0.704	9.13264e-05	Ionocyte	LAMTOR4
DAD1	3.7676e-09	0.388408	0.795	0.736	9.50378e-05	Ionocyte	DAD1
C15orf61	3.94808e-09	0.447176	0.405	0.262	9.95904e-05	Ionocyte	C15orf61
PSMA2	3.98079e-09	0.398123	0.779	0.681	0.000100416	Ionocyte	PSMA2
NOL7	3.99194e-09	0.516397	0.711	0.608	0.000100697	Ionocyte	NOL7
DUSP4	4.08432e-09	0.392141	0.316	0.174	0.000103027	Ionocyte	DUSP4
RPL12	4.10918e-09	0.317648	0.995	0.968	0.000103654	Ionocyte	RPL12
UQCRH	4.41884e-09	0.318457	0.905	0.776	0.000111465	Ionocyte	UQCRH
REX1BD	4.42315e-09	0.439211	0.647	0.561	0.000111574	Ionocyte	REX1BD
CCT7	4.46197e-09	0.404802	0.689	0.578	0.000112553	Ionocyte	CCT7
CHD6	4.86097e-09	0.521601	0.411	0.274	0.000122618	Ionocyte	CHD6
LMAN2	5.01409e-09	0.45187	0.716	0.61	0.00012648	Ionocyte	LMAN2
CCT8	5.04221e-09	0.444612	0.637	0.529	0.00012719	Ionocyte	CCT8
PFDN2	5.12764e-09	0.406251	0.595	0.492	0.000129345	Ionocyte	PFDN2
PSMB1	5.65928e-09	0.360412	0.853	0.782	0.000142755	Ionocyte	PSMB1
COX7A2L	5.82052e-09	0.419801	0.742	0.688	0.000146823	Ionocyte	COX7A2L
KLC1	6.08299e-09	0.424319	0.379	0.242	0.000153443	Ionocyte	KLC1
B4GALT3	6.0976e-09	0.39762	0.311	0.174	0.000153812	Ionocyte	B4GALT3
PCSK1N	6.23828e-09	0.708275	0.342	0.188	0.000157361	Ionocyte	PCSK1N
TMEM87A	6.25587e-09	0.526444	0.495	0.369	0.000157804	Ionocyte	TMEM87A
MT-CO1	6.25953e-09	0.27129	1	0.991	0.000157897	Ionocyte	MT-CO1
CBR1	6.29801e-09	0.49168	0.747	0.674	0.000158867	Ionocyte	CBR1
EMC7	6.67664e-09	0.460625	0.526	0.405	0.000168418	Ionocyte	EMC7
TSR2	6.68202e-09	0.455897	0.389	0.252	0.000168554	Ionocyte	TSR2
MKKS	6.77922e-09	0.474558	0.474	0.345	0.000171006	Ionocyte	MKKS
EIF4A1	6.87206e-09	0.375671	0.9	0.869	0.000173348	Ionocyte	EIF4A1
ADGRF1	7.13644e-09	0.546011	0.442	0.305	0.000180017	Ionocyte	ADGRF1
CISD2	7.37849e-09	0.426714	0.458	0.323	0.000186122	Ionocyte	CISD2
KAZN	7.70444e-09	0.395314	0.321	0.181	0.000194344	Ionocyte	KAZN
CAMTA1	7.89378e-09	0.500394	0.547	0.43	0.000199121	Ionocyte	CAMTA1
AKIP1	8.76988e-09	0.448516	0.368	0.226	0.00022122	Ionocyte	AKIP1
RAB5IF	9.10397e-09	0.480951	0.6	0.494	0.000229648	Ionocyte	RAB5IF
BTF3L4	9.23015e-09	0.460334	0.6	0.492	0.000232831	Ionocyte	BTF3L4
PSMC5	9.38927e-09	0.358587	0.758	0.655	0.000236844	Ionocyte	PSMC5
MRPS26	9.64801e-09	0.494678	0.589	0.498	0.000243371	Ionocyte	MRPS26
PDHA1	9.71064e-09	0.463861	0.421	0.277	0.000244951	Ionocyte	PDHA1
JUP	9.97812e-09	0.373454	0.689	0.555	0.000251698	Ionocyte	JUP
APEH	1.0389e-08	0.457448	0.453	0.315	0.000262062	Ionocyte	APEH
PEX7	1.09855e-08	0.351807	0.311	0.171	0.000277108	Ionocyte	PEX7
PRXL2A	1.11106e-08	0.523708	0.611	0.518	0.000280265	Ionocyte	PRXL2A
RNF11	1.15889e-08	0.524947	0.532	0.445	0.000292331	Ionocyte	RNF11
ACTR10	1.23355e-08	0.474374	0.442	0.31	0.000311164	Ionocyte	ACTR10
UBE2N	1.24184e-08	0.450999	0.589	0.466	0.000313255	Ionocyte	UBE2N
YIPF3	1.31871e-08	0.450275	0.689	0.597	0.000332644	Ionocyte	YIPF3
NIPSNAP1	1.33764e-08	0.436828	0.295	0.165	0.000337419	Ionocyte	NIPSNAP1
GPAA1	1.34938e-08	0.412093	0.605	0.489	0.000340381	Ionocyte	GPAA1
BBX	1.36701e-08	0.492719	0.558	0.451	0.000344829	Ionocyte	BBX
SLC4A7	1.42969e-08	0.395578	0.279	0.149	0.00036064	Ionocyte	SLC4A7
TFG	1.43412e-08	0.53682	0.579	0.464	0.000361756	Ionocyte	TFG
WDR61	1.44671e-08	0.412164	0.553	0.426	0.000364933	Ionocyte	WDR61
PPIG	1.56573e-08	0.449861	0.626	0.537	0.000394955	Ionocyte	PPIG
TXNL4A	1.57429e-08	0.386253	0.437	0.297	0.000397115	Ionocyte	TXNL4A
SSB	1.58199e-08	0.267155	0.716	0.575	0.000399056	Ionocyte	SSB
DSP	1.68655e-08	0.436678	0.805	0.744	0.000425431	Ionocyte	DSP
DPM2	1.72645e-08	0.425673	0.421	0.286	0.000435498	Ionocyte	DPM2
CDC42	1.80251e-08	0.415731	0.716	0.682	0.000454684	Ionocyte	CDC42
VPS28	1.84903e-08	0.322096	0.795	0.733	0.000466418	Ionocyte	VPS28
SUCO	1.91073e-08	0.47411	0.368	0.233	0.000481983	Ionocyte	SUCO
RAB6A	1.92194e-08	0.534646	0.616	0.54	0.00048481	Ionocyte	RAB6A
LAPTM4A	1.93865e-08	0.384184	0.842	0.761	0.000489024	Ionocyte	LAPTM4A
SMARCC2	1.96302e-08	0.458276	0.468	0.344	0.000495173	Ionocyte	SMARCC2
SELENOT	2.03232e-08	0.466064	0.642	0.552	0.000512654	Ionocyte	SELENOT
UCKL1	2.15653e-08	0.361972	0.311	0.179	0.000543986	Ionocyte	UCKL1
HIGD2A	2.21645e-08	0.320582	0.868	0.817	0.0005591	Ionocyte	HIGD2A
COA3	2.42833e-08	0.382503	0.695	0.58	0.000612547	Ionocyte	COA3
MANF	2.44537e-08	0.456317	0.447	0.32	0.000616845	Ionocyte	MANF
DCTPP1	2.7275e-08	0.40364	0.463	0.329	0.000688012	Ionocyte	DCTPP1
NDUFB8	2.84413e-08	0.393902	0.774	0.702	0.000717432	Ionocyte	NDUFB8
SLC12A7	2.99884e-08	0.427876	0.289	0.157	0.000756458	Ionocyte	SLC12A7
GGA1	3.01094e-08	0.47178	0.363	0.232	0.000759511	Ionocyte	GGA1
PIP5K1B	3.27614e-08	0.364828	0.311	0.177	0.000826407	Ionocyte	PIP5K1B
MYL12B	3.30265e-08	0.259568	0.974	0.936	0.000833094	Ionocyte	MYL12B
SELENOK	3.56536e-08	0.413	0.621	0.535	0.000899363	Ionocyte	SELENOK
RNF5	3.62962e-08	0.408074	0.542	0.411	0.000915571	Ionocyte	RNF5
PSMA1	3.86011e-08	0.409141	0.658	0.575	0.000973714	Ionocyte	PSMA1
PLEK2	3.9396e-08	0.296403	0.268	0.142	0.000993763	Ionocyte	PLEK2
MAPK8	4.21026e-08	0.408685	0.274	0.152	0.00106204	Ionocyte	MAPK8
FIS1	4.29395e-08	0.337779	0.853	0.786	0.00108315	Ionocyte	FIS1
TMED4	4.35162e-08	0.353712	0.595	0.487	0.0010977	Ionocyte	TMED4
TEX264	4.46292e-08	0.427941	0.626	0.52	0.00112577	Ionocyte	TEX264
CMTM6	4.7716e-08	0.454294	0.732	0.665	0.00120364	Ionocyte	CMTM6
TMUB1	4.92331e-08	0.456708	0.463	0.334	0.0012419	Ionocyte	TMUB1
HNRNPA3	5.1305e-08	0.360241	0.774	0.724	0.00129417	Ionocyte	HNRNPA3
LRPAP1	5.14819e-08	0.401455	0.605	0.512	0.00129863	Ionocyte	LRPAP1
RAB11A	5.26402e-08	0.33337	0.826	0.743	0.00132785	Ionocyte	RAB11A
UGP2	5.27917e-08	0.454369	0.553	0.46	0.00133167	Ionocyte	UGP2
APMAP	6.12089e-08	0.378851	0.395	0.258	0.00154399	Ionocyte	APMAP
SMDT1	6.26517e-08	0.305151	0.853	0.753	0.00158039	Ionocyte	SMDT1
PRPSAP2	6.28283e-08	0.367777	0.305	0.178	0.00158484	Ionocyte	PRPSAP2
SMAP1	6.34035e-08	0.349951	0.495	0.36	0.00159935	Ionocyte	SMAP1
GLUD1	6.52284e-08	0.320973	0.563	0.416	0.00164539	Ionocyte	GLUD1
MED16	6.78936e-08	0.341337	0.284	0.156	0.00171262	Ionocyte	MED16
UBA2	6.87235e-08	0.465397	0.474	0.359	0.00173355	Ionocyte	UBA2
SYNJ2BP	7.41485e-08	0.485991	0.484	0.38	0.0018704	Ionocyte	SYNJ2BP
VTA1	7.80364e-08	0.441	0.363	0.238	0.00196847	Ionocyte	VTA1
YKT6	7.87955e-08	0.324751	0.279	0.155	0.00198762	Ionocyte	YKT6
NGRN	7.9939e-08	0.310761	0.853	0.786	0.00201646	Ionocyte	NGRN
SNRPE	8.04492e-08	0.409407	0.563	0.443	0.00202933	Ionocyte	SNRPE
MTX2	8.11553e-08	0.439194	0.495	0.372	0.00204714	Ionocyte	MTX2
RAP1A	8.13371e-08	0.38536	0.5	0.376	0.00205173	Ionocyte	RAP1A
HMOX2	8.23595e-08	0.455169	0.463	0.338	0.00207752	Ionocyte	HMOX2
ATP5MPL	8.3692e-08	0.361798	0.768	0.69	0.00211113	Ionocyte	ATP5MPL
ROGDI	8.41817e-08	0.460622	0.511	0.39	0.00212348	Ionocyte	ROGDI
UBXN4	8.43525e-08	0.327485	0.821	0.778	0.00212779	Ionocyte	UBXN4
MGST3	8.44083e-08	0.334996	0.811	0.727	0.0021292	Ionocyte	MGST3
LMNB2	8.71662e-08	0.455186	0.326	0.21	0.00219877	Ionocyte	LMNB2
CD82	8.86059e-08	0.542693	0.605	0.544	0.00223508	Ionocyte	CD82
MRPL27	9.4363e-08	0.364116	0.589	0.475	0.00238031	Ionocyte	MRPL27
SH3BGRL	9.49367e-08	0.462525	0.679	0.577	0.00239478	Ionocyte	SH3BGRL
YIPF1	9.91358e-08	0.331186	0.284	0.159	0.0025007	Ionocyte	YIPF1
METTL9	9.92596e-08	0.485784	0.647	0.58	0.00250382	Ionocyte	METTL9
SLC4A11	1.05056e-07	0.378742	0.489	0.354	0.00265005	Ionocyte	SLC4A11
NUTF2	1.05281e-07	0.357377	0.658	0.551	0.00265571	Ionocyte	NUTF2
C1orf43	1.10613e-07	0.400818	0.747	0.713	0.00279022	Ionocyte	C1orf43
ZNF750	1.11253e-07	0.400745	0.332	0.202	0.00280637	Ionocyte	ZNF750
CCT2	1.15309e-07	0.440671	0.7	0.61	0.00290866	Ionocyte	CCT2
MED24	1.17673e-07	0.5526	0.374	0.252	0.00296831	Ionocyte	MED24
COMTD1	1.2527e-07	0.405656	0.458	0.321	0.00315994	Ionocyte	COMTD1
POLR1D	1.33118e-07	0.353866	0.747	0.691	0.0033579	Ionocyte	POLR1D
MRFAP1	1.33435e-07	0.368456	0.679	0.618	0.0033659	Ionocyte	MRFAP1
SORL1	1.42849e-07	0.414521	0.405	0.264	0.00360338	Ionocyte	SORL1
AIG1	1.45308e-07	0.529676	0.458	0.359	0.00366539	Ionocyte	AIG1
CYB561D2	1.57608e-07	0.410418	0.395	0.271	0.00397565	Ionocyte	CYB561D2
HTATSF1	1.5793e-07	0.438474	0.437	0.316	0.0039838	Ionocyte	HTATSF1
EIF1B	1.58559e-07	0.402021	0.626	0.531	0.00399965	Ionocyte	EIF1B
TOR1A	1.6691e-07	0.32154	0.279	0.159	0.00421031	Ionocyte	TOR1A
TBC1D14	1.67446e-07	0.428976	0.337	0.209	0.00422384	Ionocyte	TBC1D14
SLC50A1	1.75794e-07	0.383962	0.395	0.262	0.00443439	Ionocyte	SLC50A1
SEL1L	1.77602e-07	0.404986	0.305	0.186	0.00448	Ionocyte	SEL1L
CRELD1	1.8083e-07	0.376951	0.289	0.172	0.00456144	Ionocyte	CRELD1
NBDY	1.83408e-07	0.419687	0.595	0.496	0.00462646	Ionocyte	NBDY
DCTN1	1.90451e-07	0.411664	0.511	0.393	0.00480413	Ionocyte	DCTN1
HCCS	2.24329e-07	0.389007	0.284	0.166	0.0056587	Ionocyte	HCCS
PTK2	2.40231e-07	0.455373	0.521	0.411	0.00605983	Ionocyte	PTK2
SEC22C	2.41369e-07	0.421789	0.342	0.22	0.00608852	Ionocyte	SEC22C
RNF14	2.50425e-07	0.386857	0.311	0.188	0.00631696	Ionocyte	RNF14
COPS5	2.63808e-07	0.394533	0.526	0.419	0.00665456	Ionocyte	COPS5
LONP2	2.66551e-07	0.44751	0.532	0.425	0.00672374	Ionocyte	LONP2
APPL1	2.88845e-07	0.37452	0.432	0.308	0.00728611	Ionocyte	APPL1
SOD2	2.91247e-07	0.401906	0.574	0.466	0.00734671	Ionocyte	SOD2
PIP4P1	3.10091e-07	0.364802	0.347	0.223	0.00782203	Ionocyte	PIP4P1
TERF2IP	3.11825e-07	0.425085	0.516	0.395	0.00786579	Ionocyte	TERF2IP
TSTA3	3.28719e-07	0.438967	0.511	0.42	0.00829194	Ionocyte	TSTA3
SNRPB	3.36386e-07	0.369426	0.626	0.526	0.00848534	Ionocyte	SNRPB
TWF2	3.42055e-07	0.423884	0.374	0.252	0.00862833	Ionocyte	TWF2
RNH1	3.49877e-07	0.362404	0.732	0.71	0.00882564	Ionocyte	RNH1
ATP5MF	3.53533e-07	0.320459	0.858	0.774	0.00891786	Ionocyte	ATP5MF
PSME2	3.62082e-07	0.353751	0.742	0.659	0.00913351	Ionocyte	PSME2
HMGN2	3.70339e-07	0.271971	0.9	0.854	0.00934181	Ionocyte	HMGN2
RBM8A	3.70858e-07	0.370547	0.742	0.671	0.00935489	Ionocyte	RBM8A
STMN1	3.87614e-07	1.13266	0.421	0.299	0.00977756	Ionocyte	STMN1
DNAJA2	3.91475e-07	0.358204	0.579	0.472	0.00987495	Ionocyte	DNAJA2
NDUFS4	4.44349e-07	0.411954	0.516	0.413	0.0112087	Ionocyte	NDUFS4
TMEM189	4.49259e-07	0.487987	0.5	0.394	0.0113326	Ionocyte	TMEM189
HP1BP3	4.73416e-07	0.437778	0.547	0.46	0.0119419	Ionocyte	HP1BP3
RAB18	4.77308e-07	0.33238	0.479	0.356	0.0120401	Ionocyte	RAB18
EIF3I	4.83548e-07	0.393732	0.647	0.565	0.0121975	Ionocyte	EIF3I
RCN2	5.15016e-07	0.46625	0.695	0.642	0.0129913	Ionocyte	RCN2
CDK4	5.21855e-07	0.330479	0.526	0.395	0.0131638	Ionocyte	CDK4
COPS6	5.33347e-07	0.373721	0.642	0.555	0.0134537	Ionocyte	COPS6
IGSF8	5.70502e-07	0.427041	0.274	0.161	0.0143909	Ionocyte	IGSF8
TMEM19	5.84205e-07	0.393691	0.321	0.2	0.0147366	Ionocyte	TMEM19
HSD17B10	5.88113e-07	0.367942	0.453	0.331	0.0148351	Ionocyte	HSD17B10
CARD19	5.97752e-07	0.446073	0.326	0.215	0.0150783	Ionocyte	CARD19
TXNRD2	6.02497e-07	0.319385	0.268	0.153	0.015198	Ionocyte	TXNRD2
BRWD1	6.30122e-07	0.490486	0.458	0.354	0.0158948	Ionocyte	BRWD1
NDUFB11	6.35256e-07	0.324671	0.842	0.773	0.0160243	Ionocyte	NDUFB11
SUGT1	6.4444e-07	0.453149	0.489	0.396	0.016256	Ionocyte	SUGT1
MRPL20	6.56795e-07	0.387897	0.716	0.663	0.0165677	Ionocyte	MRPL20
MAPRE1	6.6989e-07	0.338284	0.379	0.26	0.016898	Ionocyte	MAPRE1
PCMT1	6.81882e-07	0.361268	0.495	0.389	0.0172005	Ionocyte	PCMT1
CYBA	6.88945e-07	0.506447	0.632	0.589	0.0173786	Ionocyte	CYBA
CMTM8	6.91346e-07	0.350735	0.3	0.183	0.0174392	Ionocyte	CMTM8
WASL	6.93473e-07	0.467659	0.516	0.422	0.0174929	Ionocyte	WASL
USP53	6.96137e-07	0.297152	0.258	0.145	0.0175601	Ionocyte	USP53
MRPL50	7.19235e-07	0.455143	0.411	0.294	0.0181427	Ionocyte	MRPL50
CCDC107	7.93757e-07	0.37344	0.416	0.297	0.0200225	Ionocyte	CCDC107
MTHFD2L	7.99555e-07	0.390917	0.395	0.28	0.0201688	Ionocyte	MTHFD2L
IDI1	8.02192e-07	0.443618	0.495	0.385	0.0202353	Ionocyte	IDI1
RBBP4	8.06101e-07	0.441201	0.511	0.408	0.0203339	Ionocyte	RBBP4
ZSWIM7	8.15944e-07	0.370207	0.458	0.339	0.0205822	Ionocyte	ZSWIM7
RTCB	8.4552e-07	0.388417	0.453	0.341	0.0213282	Ionocyte	RTCB
MFSD3	8.53231e-07	0.350356	0.268	0.155	0.0215227	Ionocyte	MFSD3
TAP1	8.56721e-07	0.356079	0.305	0.193	0.0216108	Ionocyte	TAP1
GOLGA4	8.56772e-07	0.369752	0.695	0.624	0.0216121	Ionocyte	GOLGA4
PWWP3A	8.58962e-07	0.391269	0.326	0.208	0.0216673	Ionocyte	PWWP3A
SCD	8.80037e-07	0.481317	0.432	0.296	0.0221989	Ionocyte	SCD
NARF	8.95415e-07	0.449	0.432	0.32	0.0225868	Ionocyte	NARF
TXN2	9.35227e-07	0.436864	0.584	0.494	0.0235911	Ionocyte	TXN2
OAZ1	9.39508e-07	0.262263	0.968	0.927	0.0236991	Ionocyte	OAZ1
SDCBP	9.43122e-07	0.43088	0.526	0.44	0.0237903	Ionocyte	SDCBP
MSI2	9.68241e-07	0.432255	0.568	0.476	0.0244239	Ionocyte	MSI2
TNIP2	9.95194e-07	0.371778	0.295	0.182	0.0251038	Ionocyte	TNIP2
EXOC6	1.01917e-06	0.276273	0.253	0.141	0.0257085	Ionocyte	EXOC6
SCAMP3	1.03796e-06	0.436225	0.432	0.316	0.0261825	Ionocyte	SCAMP3
CYB5B	1.04222e-06	0.367063	0.405	0.284	0.0262901	Ionocyte	CYB5B
PPP3CC	1.04368e-06	0.326911	0.347	0.228	0.0263268	Ionocyte	PPP3CC
YWHAH	1.09538e-06	0.405827	0.463	0.355	0.0276311	Ionocyte	YWHAH
MAOA	1.10283e-06	0.425739	0.384	0.269	0.0278188	Ionocyte	MAOA
ZMPSTE24	1.14212e-06	0.349184	0.347	0.225	0.0288099	Ionocyte	ZMPSTE24
MCUR1	1.25124e-06	0.478128	0.432	0.328	0.0315626	Ionocyte	MCUR1
GOT2	1.32499e-06	0.34665	0.416	0.297	0.0334229	Ionocyte	GOT2
SDHAF2	1.38369e-06	0.393351	0.421	0.306	0.0349036	Ionocyte	SDHAF2
ANAPC11	1.39222e-06	0.311898	0.821	0.781	0.0351188	Ionocyte	ANAPC11
TMX2	1.43573e-06	0.43082	0.4	0.291	0.0362162	Ionocyte	TMX2
MT-ND6	1.52749e-06	0.444355	0.858	0.863	0.0385309	Ionocyte	MT-ND6
UBE2D2	1.5425e-06	0.397338	0.695	0.646	0.0389097	Ionocyte	UBE2D2
GET4	1.61546e-06	0.313815	0.284	0.171	0.0407499	Ionocyte	GET4
GNPTG	1.66503e-06	0.350637	0.568	0.464	0.0420004	Ionocyte	GNPTG
POLR2F	1.72828e-06	0.367668	0.505	0.406	0.0435959	Ionocyte	POLR2F
COMMD7	1.74135e-06	0.405335	0.479	0.385	0.0439255	Ionocyte	COMMD7
SNAPIN	1.75858e-06	0.356937	0.468	0.356	0.0443602	Ionocyte	SNAPIN
BCKDHA	1.76455e-06	0.308428	0.347	0.227	0.0445108	Ionocyte	BCKDHA
BZW1	1.82148e-06	0.407147	0.574	0.502	0.0459468	Ionocyte	BZW1
FN3K	1.83998e-06	0.399088	0.311	0.197	0.0464135	Ionocyte	FN3K
KIAA1191	1.85382e-06	0.394537	0.463	0.357	0.0467626	Ionocyte	KIAA1191
MAF1	1.95153e-06	0.398123	0.468	0.359	0.0492274	Ionocyte	MAF1
PLCB4	1.96169e-06	0.410463	0.411	0.311	0.0494836	Ionocyte	PLCB4
SP100	2.09151e-06	0.425401	0.468	0.376	0.0527584	Ionocyte	SP100
ABHD16A	2.0987e-06	0.408694	0.411	0.303	0.0529397	Ionocyte	ABHD16A
ENTPD6	2.22826e-06	0.370876	0.274	0.166	0.0562078	Ionocyte	ENTPD6
PSMC3	2.33938e-06	0.388637	0.563	0.483	0.0590109	Ionocyte	PSMC3
NDUFB5	2.38117e-06	0.418878	0.653	0.608	0.0600649	Ionocyte	NDUFB5
NFYC	2.46159e-06	0.339372	0.342	0.224	0.0620935	Ionocyte	NFYC
TIPRL	2.52032e-06	0.366075	0.416	0.307	0.063575	Ionocyte	TIPRL
NDUFAF4	2.60733e-06	0.38127	0.284	0.181	0.0657698	Ionocyte	NDUFAF4
RDX	2.6192e-06	0.38519	0.468	0.369	0.0660694	Ionocyte	RDX
SF3B1	2.93696e-06	0.361907	0.658	0.602	0.0740849	Ionocyte	SF3B1
PSMA3	2.93855e-06	0.323298	0.568	0.471	0.0741249	Ionocyte	PSMA3
CSNK2B	2.98109e-06	0.355188	0.774	0.764	0.0751981	Ionocyte	CSNK2B
MRPS30	3.03966e-06	0.383083	0.353	0.245	0.0766755	Ionocyte	MRPS30
ZC3H15	3.07331e-06	0.375456	0.579	0.512	0.0775242	Ionocyte	ZC3H15
SERINC1	3.15558e-06	0.427594	0.4	0.296	0.0795996	Ionocyte	SERINC1
ARPC4	3.265e-06	0.398394	0.484	0.391	0.0823595	Ionocyte	ARPC4
OST4	3.29089e-06	0.280144	0.832	0.776	0.0830126	Ionocyte	OST4
ABHD5	3.3894e-06	0.359203	0.353	0.244	0.0854977	Ionocyte	ABHD5
RAB1B	3.4052e-06	0.431307	0.563	0.498	0.0858962	Ionocyte	RAB1B
FAM120AOS	3.43246e-06	0.392858	0.389	0.279	0.0865837	Ionocyte	FAM120AOS
PEF1	3.48036e-06	0.382492	0.374	0.264	0.087792	Ionocyte	PEF1
LSM4	3.52279e-06	0.343442	0.689	0.613	0.0888624	Ionocyte	LSM4
AAAS	3.52834e-06	0.304483	0.3	0.19	0.0890023	Ionocyte	AAAS
HSD17B7	3.53036e-06	0.412695	0.284	0.179	0.0890533	Ionocyte	HSD17B7
ETFA	3.53541e-06	0.342838	0.521	0.415	0.0891807	Ionocyte	ETFA
PPIC	3.56252e-06	0.323481	0.637	0.554	0.0898646	Ionocyte	PPIC
SEPTIN9	3.84775e-06	0.296998	0.679	0.618	0.0970595	Ionocyte	SEPTIN9
CD151	4.00547e-06	0.307375	0.716	0.606	0.101038	Ionocyte	CD151
ZNF431	4.08846e-06	0.268183	0.253	0.149	0.103131	Ionocyte	ZNF431
PDCL3	4.15039e-06	0.392075	0.342	0.236	0.104694	Ionocyte	PDCL3
FAM3A	4.4325e-06	0.316424	0.358	0.246	0.11181	Ionocyte	FAM3A
ARHGDIA	4.67462e-06	0.406665	0.568	0.505	0.117917	Ionocyte	ARHGDIA
CSDE1	4.7048e-06	0.27834	0.774	0.723	0.118678	Ionocyte	CSDE1
FAM210B	4.82869e-06	0.347741	0.468	0.362	0.121804	Ionocyte	FAM210B
CAT	5.13374e-06	0.345995	0.568	0.462	0.129499	Ionocyte	CAT
SNRPN	5.371e-06	0.369128	0.516	0.427	0.135483	Ionocyte	SNRPN
RWDD4	5.4576e-06	0.430882	0.4	0.304	0.137668	Ionocyte	RWDD4
SMARCE1	5.63113e-06	0.433576	0.526	0.432	0.142045	Ionocyte	SMARCE1
EWSR1	5.64983e-06	0.372329	0.732	0.703	0.142517	Ionocyte	EWSR1
BTG1	5.70056e-06	0.383171	0.611	0.532	0.143797	Ionocyte	BTG1
FUS	5.78499e-06	0.326151	0.737	0.697	0.145926	Ionocyte	FUS
SERBP1	5.78711e-06	0.276627	0.847	0.808	0.14598	Ionocyte	SERBP1
CGGBP1	6.16785e-06	0.343782	0.395	0.284	0.155584	Ionocyte	CGGBP1
TSPAN14	6.22416e-06	0.396708	0.395	0.297	0.157004	Ionocyte	TSPAN14
HSPA1B	6.34046e-06	0.373104	0.532	0.434	0.159938	Ionocyte	HSPA1B
BFAR	6.38736e-06	0.372153	0.358	0.248	0.161121	Ionocyte	BFAR
SYNE2	6.5869e-06	0.324761	0.679	0.641	0.166155	Ionocyte	SYNE2
GNAL	6.59296e-06	0.315782	0.258	0.154	0.166307	Ionocyte	GNAL
TRAPPC6A	6.83862e-06	0.373872	0.421	0.323	0.172504	Ionocyte	TRAPPC6A
EXOC7	6.86295e-06	0.372192	0.458	0.362	0.173118	Ionocyte	EXOC7
DYNC1LI2	6.88978e-06	0.338351	0.568	0.473	0.173795	Ionocyte	DYNC1LI2
NCL	6.91688e-06	0.270488	0.847	0.786	0.174478	Ionocyte	NCL
SLIRP	7.04265e-06	0.371517	0.605	0.532	0.177651	Ionocyte	SLIRP
ZNF652	7.18629e-06	0.290306	0.347	0.232	0.181274	Ionocyte	ZNF652
PPP2CA	7.2402e-06	0.334157	0.574	0.502	0.182634	Ionocyte	PPP2CA
AFF4	7.43533e-06	0.43323	0.521	0.463	0.187556	Ionocyte	AFF4
OSBPL9	7.74538e-06	0.355002	0.421	0.32	0.195377	Ionocyte	OSBPL9
GIGYF2	7.7616e-06	0.344251	0.374	0.264	0.195786	Ionocyte	GIGYF2
FAM162A	8.06916e-06	0.391945	0.6	0.514	0.203545	Ionocyte	FAM162A
PA2G4	8.38912e-06	0.370731	0.611	0.536	0.211616	Ionocyte	PA2G4
SUCLG1	8.84089e-06	0.405504	0.547	0.458	0.223011	Ionocyte	SUCLG1
PMPCA	9.20301e-06	0.295746	0.274	0.17	0.232146	Ionocyte	PMPCA
DNAJC8	9.20563e-06	0.411064	0.458	0.376	0.232212	Ionocyte	DNAJC8
SPINT2	9.31109e-06	0.278391	0.979	0.914	0.234872	Ionocyte	SPINT2
GDI1	9.75965e-06	0.338608	0.468	0.36	0.246187	Ionocyte	GDI1
MICU2	9.9222e-06	0.323967	0.447	0.345	0.250287	Ionocyte	MICU2
MRPL38	1.02514e-05	0.377024	0.526	0.455	0.25859	Ionocyte	MRPL38
PIGT	1.12183e-05	0.417202	0.516	0.432	0.282981	Ionocyte	PIGT
RPS19BP1	1.14881e-05	0.384934	0.595	0.542	0.289787	Ionocyte	RPS19BP1
LAPTM4B	1.1653e-05	0.348099	0.342	0.243	0.293948	Ionocyte	LAPTM4B
FGFR1OP2	1.19862e-05	0.357274	0.337	0.231	0.302353	Ionocyte	FGFR1OP2
ENY2	1.20125e-05	0.369858	0.542	0.47	0.303015	Ionocyte	ENY2
UNC119	1.23066e-05	0.307923	0.347	0.245	0.310433	Ionocyte	UNC119
ANXA7	1.27069e-05	0.313291	0.668	0.619	0.320532	Ionocyte	ANXA7
TMEM167A	1.3581e-05	0.346592	0.437	0.342	0.342582	Ionocyte	TMEM167A
NR1H2	1.36646e-05	0.402032	0.458	0.378	0.344688	Ionocyte	NR1H2
HNRNPDL	1.39191e-05	0.308314	0.853	0.841	0.35111	Ionocyte	HNRNPDL
REPIN1	1.41462e-05	0.30141	0.342	0.235	0.356838	Ionocyte	REPIN1
SACM1L	1.41551e-05	0.298025	0.253	0.155	0.357061	Ionocyte	SACM1L
MTPN	1.42411e-05	0.365023	0.484	0.395	0.359232	Ionocyte	MTPN
DCTN2	1.47078e-05	0.420877	0.574	0.515	0.371005	Ionocyte	DCTN2
MRPS7	1.47295e-05	0.384289	0.595	0.53	0.371552	Ionocyte	MRPS7
EPS8	1.54917e-05	0.343702	0.511	0.413	0.390778	Ionocyte	EPS8
IMP3	1.5693e-05	0.41953	0.621	0.582	0.395855	Ionocyte	IMP3
WDR6	1.57873e-05	0.352078	0.389	0.294	0.398234	Ionocyte	WDR6
WTAP	1.64893e-05	0.346468	0.374	0.274	0.415942	Ionocyte	WTAP
PARP1	1.65834e-05	0.388868	0.505	0.427	0.418316	Ionocyte	PARP1
PHB2	1.65864e-05	0.30212	0.758	0.696	0.418391	Ionocyte	PHB2
TMEM60	1.67028e-05	0.325062	0.316	0.218	0.421329	Ionocyte	TMEM60
FRYL	1.67357e-05	0.382588	0.305	0.203	0.422158	Ionocyte	FRYL
VPS36	1.68876e-05	0.355084	0.468	0.38	0.425989	Ionocyte	VPS36
IMMT	1.85037e-05	0.372319	0.374	0.277	0.466757	Ionocyte	IMMT
PBDC1	1.85265e-05	0.381092	0.384	0.293	0.467331	Ionocyte	PBDC1
SLC38A1	1.85299e-05	0.324778	0.342	0.243	0.467418	Ionocyte	SLC38A1
FDPS	1.9012e-05	0.457011	0.642	0.601	0.479578	Ionocyte	FDPS
CYB5R1	1.97872e-05	0.332334	0.5	0.414	0.499132	Ionocyte	CYB5R1
THRAP3	2.02613e-05	0.398342	0.605	0.558	0.511092	Ionocyte	THRAP3
NDUFA9	2.02705e-05	0.398993	0.453	0.37	0.511323	Ionocyte	NDUFA9
RHBDL2	2.10089e-05	0.396199	0.3	0.201	0.529949	Ionocyte	RHBDL2
MAEA	2.13497e-05	0.339098	0.3	0.203	0.538547	Ionocyte	MAEA
EMC2	2.1782e-05	0.327394	0.426	0.334	0.549451	Ionocyte	EMC2
SNU13	2.18989e-05	0.316911	0.747	0.713	0.552399	Ionocyte	SNU13
PLXNA2	2.20583e-05	0.294354	0.258	0.16	0.55642	Ionocyte	PLXNA2
RNF34	2.30601e-05	0.376055	0.258	0.165	0.581691	Ionocyte	RNF34
ATRX	2.34544e-05	0.351819	0.642	0.619	0.591638	Ionocyte	ATRX
FMC1	2.37994e-05	0.387417	0.453	0.367	0.600339	Ionocyte	FMC1
COPS7A	2.41092e-05	0.358336	0.432	0.342	0.608153	Ionocyte	COPS7A
EBP	2.4297e-05	0.447139	0.437	0.35	0.612893	Ionocyte	EBP
PTGES2	2.45702e-05	0.39551	0.347	0.251	0.619782	Ionocyte	PTGES2
COMMD3	2.50323e-05	0.406183	0.521	0.442	0.631439	Ionocyte	COMMD3
ACTR1A	2.52002e-05	0.359581	0.358	0.263	0.635676	Ionocyte	ACTR1A
VPS4A	2.69559e-05	0.372376	0.326	0.237	0.679962	Ionocyte	VPS4A
URM1	2.98907e-05	0.357243	0.416	0.328	0.753992	Ionocyte	URM1
RTF2	3.07277e-05	0.345402	0.437	0.351	0.775106	Ionocyte	RTF2
SET	3.11942e-05	0.292981	0.674	0.622	0.786874	Ionocyte	SET
GUSB	3.13131e-05	0.356265	0.316	0.221	0.789874	Ionocyte	GUSB
ANTKMT	3.19964e-05	0.334438	0.358	0.259	0.807108	Ionocyte	ANTKMT
ABHD3	3.25743e-05	0.263666	0.258	0.162	0.821686	Ionocyte	ABHD3
GTF3C5	3.51328e-05	0.364692	0.253	0.165	0.886225	Ionocyte	GTF3C5
COMMD2	3.58767e-05	0.34409	0.353	0.259	0.904991	Ionocyte	COMMD2
YTHDF2	3.63344e-05	0.295603	0.521	0.451	0.916535	Ionocyte	YTHDF2
HDAC1	3.67105e-05	0.33866	0.468	0.382	0.926023	Ionocyte	HDAC1
LSM1	3.76015e-05	0.30106	0.458	0.377	0.948498	Ionocyte	LSM1
CENPX	3.79299e-05	0.310918	0.537	0.452	0.956782	Ionocyte	CENPX
JAK1	3.8026e-05	0.440764	0.574	0.532	0.959206	Ionocyte	JAK1
UCHL5	3.85444e-05	0.325279	0.253	0.161	0.972282	Ionocyte	UCHL5
DSG2	3.86999e-05	0.372537	0.374	0.279	0.976206	Ionocyte	DSG2
ANAPC13	3.88601e-05	0.316022	0.526	0.435	0.980247	Ionocyte	ANAPC13
EGFR	3.91973e-05	0.376321	0.516	0.434	0.988751	Ionocyte	EGFR
AP2B1	3.99024e-05	0.344258	0.316	0.219	1	Ionocyte	AP2B1
PSMD7	3.99309e-05	0.369022	0.553	0.486	1	Ionocyte	PSMD7
PCBP1	4.17225e-05	0.443468	0.616	0.605	1	Ionocyte	PCBP1
SNHG6	4.26083e-05	0.393968	0.505	0.448	1	Ionocyte	SNHG6
APH1A	4.27009e-05	0.311338	0.595	0.521	1	Ionocyte	APH1A
SRPRA	4.52817e-05	0.424318	0.453	0.376	1	Ionocyte	SRPRA
MRFAP1L1	4.54929e-05	0.393111	0.437	0.359	1	Ionocyte	MRFAP1L1
MATR3-1	4.67469e-05	0.349062	0.432	0.346	1	Ionocyte	MATR3-1
BUB3	4.70226e-05	0.343255	0.437	0.341	1	Ionocyte	BUB3
TWF1	4.74318e-05	0.328054	0.558	0.494	1	Ionocyte	TWF1
COPZ1	4.88371e-05	0.319736	0.516	0.429	1	Ionocyte	COPZ1
TM7SF2	4.92022e-05	0.345248	0.632	0.582	1	Ionocyte	TM7SF2
CCDC186	4.93891e-05	0.347154	0.5	0.443	1	Ionocyte	CCDC186
RABAC1	5.02978e-05	0.311357	0.705	0.672	1	Ionocyte	RABAC1
TOP1	5.25287e-05	0.395609	0.595	0.526	1	Ionocyte	TOP1
IQGAP1	5.26993e-05	0.387972	0.553	0.526	1	Ionocyte	IQGAP1
SRSF9	5.32925e-05	0.341116	0.568	0.532	1	Ionocyte	SRSF9
BHLHE40	5.3303e-05	0.272843	0.663	0.565	1	Ionocyte	BHLHE40
STK25	5.33098e-05	0.396953	0.374	0.282	1	Ionocyte	STK25
VCP	5.36231e-05	0.303919	0.742	0.703	1	Ionocyte	VCP
PCBD1	5.77811e-05	0.318687	0.674	0.651	1	Ionocyte	PCBD1
ACADVL	5.88528e-05	0.311763	0.647	0.61	1	Ionocyte	ACADVL
CLPX	5.905e-05	0.309972	0.284	0.191	1	Ionocyte	CLPX
NDUFC2	6.03477e-05	0.298079	0.821	0.787	1	Ionocyte	NDUFC2
H2AFV	6.04104e-05	0.29859	0.6	0.548	1	Ionocyte	H2AFV
DTD1	6.11246e-05	0.326693	0.337	0.248	1	Ionocyte	DTD1
PCGF5	6.12034e-05	0.361624	0.342	0.255	1	Ionocyte	PCGF5
HIST3H2A	6.15074e-05	0.282916	0.295	0.2	1	Ionocyte	HIST3H2A
THUMPD3	6.38236e-05	0.28422	0.305	0.211	1	Ionocyte	THUMPD3
GTF3C6	6.59294e-05	0.326609	0.568	0.519	1	Ionocyte	GTF3C6
EIF4A3	6.82346e-05	0.325983	0.442	0.353	1	Ionocyte	EIF4A3
SEC13	6.87071e-05	0.321207	0.558	0.499	1	Ionocyte	SEC13
SIAH1	6.89838e-05	0.343307	0.263	0.176	1	Ionocyte	SIAH1
GSTO1	6.93594e-05	0.2799	0.379	0.276	1	Ionocyte	GSTO1
SUOX	6.95869e-05	0.284773	0.258	0.169	1	Ionocyte	SUOX
MRPS34	7.03988e-05	0.285765	0.684	0.65	1	Ionocyte	MRPS34
AIFM1	7.07504e-05	0.29261	0.3	0.208	1	Ionocyte	AIFM1
ZDHHC3	7.0839e-05	0.377222	0.447	0.37	1	Ionocyte	ZDHHC3
XPA	7.18766e-05	0.304801	0.379	0.279	1	Ionocyte	XPA
KPNB1	7.23725e-05	0.347158	0.521	0.45	1	Ionocyte	KPNB1
OPTN	7.36873e-05	0.308748	0.632	0.589	1	Ionocyte	OPTN
ANXA1	7.37742e-05	0.999206	0.895	0.884	1	Ionocyte	ANXA1
TIMM17A	7.42775e-05	0.377589	0.405	0.335	1	Ionocyte	TIMM17A
RSRC1	7.47533e-05	0.288295	0.268	0.179	1	Ionocyte	RSRC1
CHMP2A	7.5259e-05	0.278965	0.742	0.717	1	Ionocyte	CHMP2A
NUCB1	7.58969e-05	0.317126	0.516	0.452	1	Ionocyte	NUCB1
DERL1	7.72982e-05	0.264397	0.316	0.224	1	Ionocyte	DERL1
ANP32B	7.77611e-05	0.277774	0.679	0.641	1	Ionocyte	ANP32B
SPCS3	7.87183e-05	0.374153	0.321	0.236	1	Ionocyte	SPCS3
FBXO34	8.18297e-05	0.364032	0.426	0.342	1	Ionocyte	FBXO34
ARL4A	8.2304e-05	0.328902	0.642	0.602	1	Ionocyte	ARL4A
EXOSC4	8.83524e-05	0.38261	0.474	0.4	1	Ionocyte	EXOSC4
PRELID3B	8.87507e-05	0.298282	0.374	0.282	1	Ionocyte	PRELID3B
TPR	8.8876e-05	0.329518	0.637	0.611	1	Ionocyte	TPR
FAM3C	9.11422e-05	0.324247	0.421	0.345	1	Ionocyte	FAM3C
ARHGAP12	9.32192e-05	0.403016	0.305	0.218	1	Ionocyte	ARHGAP12
CHKB	9.36951e-05	0.353108	0.384	0.301	1	Ionocyte	CHKB
DCTD	9.52263e-05	0.313296	0.321	0.233	1	Ionocyte	DCTD
PPM1A	9.67756e-05	0.293129	0.274	0.187	1	Ionocyte	PPM1A
GRSF1	9.78591e-05	0.361234	0.474	0.411	1	Ionocyte	GRSF1
SH3YL1	0.000102925	0.383158	0.505	0.47	1	Ionocyte	SH3YL1
SNHG8	0.000103327	0.267661	0.605	0.507	1	Ionocyte	SNHG8
SMIM7	0.000103417	0.317086	0.495	0.427	1	Ionocyte	SMIM7
TBPL1	0.000104089	0.299648	0.316	0.223	1	Ionocyte	TBPL1
PEX2	0.00010467	0.377282	0.4	0.325	1	Ionocyte	PEX2
TERF1	0.000107655	0.382738	0.289	0.2	1	Ionocyte	TERF1
LUC7L2	0.000108077	0.307662	0.505	0.422	1	Ionocyte	LUC7L2
TXNDC12	0.000110577	0.323002	0.384	0.298	1	Ionocyte	TXNDC12
MRPL14	0.000112488	0.303803	0.679	0.645	1	Ionocyte	MRPL14
CCT5	0.000113593	0.288788	0.621	0.553	1	Ionocyte	CCT5
ACOT2	0.000114445	0.276945	0.305	0.21	1	Ionocyte	ACOT2
CNPY2	0.000114755	0.326232	0.632	0.587	1	Ionocyte	CNPY2
SMIM29	0.000115206	0.348895	0.326	0.241	1	Ionocyte	SMIM29
FKBP2	0.000115674	0.315369	0.632	0.594	1	Ionocyte	FKBP2
CBX3	0.000115753	0.356619	0.516	0.439	1	Ionocyte	CBX3
CAPRIN1	0.000115794	0.293707	0.568	0.488	1	Ionocyte	CAPRIN1
ACTR1B	0.000116249	0.337408	0.379	0.298	1	Ionocyte	ACTR1B
SDF4	0.00012018	0.284072	0.626	0.577	1	Ionocyte	SDF4
RTN3	0.000122295	0.308628	0.595	0.537	1	Ionocyte	RTN3
CCDC115	0.000124784	0.459788	0.342	0.262	1	Ionocyte	CCDC115
MLF2	0.000125404	0.250969	0.774	0.734	1	Ionocyte	MLF2
IL10RB	0.000129158	0.315714	0.321	0.23	1	Ionocyte	IL10RB
UBE2L6	0.000129807	0.334053	0.447	0.372	1	Ionocyte	UBE2L6
CHPF	0.000131491	0.346894	0.363	0.279	1	Ionocyte	CHPF
DRAP1	0.000132909	0.369348	0.537	0.487	1	Ionocyte	DRAP1
PRKCSH	0.000133136	0.277696	0.505	0.42	1	Ionocyte	PRKCSH
PDE6D	0.000133694	0.287872	0.289	0.202	1	Ionocyte	PDE6D
AP3B1	0.000135874	0.320261	0.353	0.259	1	Ionocyte	AP3B1
PSMD6	0.000135928	0.299425	0.553	0.495	1	Ionocyte	PSMD6
NUMA1	0.000137978	0.402653	0.495	0.429	1	Ionocyte	NUMA1
NEDD8	0.000138689	0.279135	0.711	0.692	1	Ionocyte	NEDD8
SHMT2	0.000141593	0.315898	0.337	0.244	1	Ionocyte	SHMT2
CNOT7	0.000144485	0.283348	0.532	0.47	1	Ionocyte	CNOT7
HYAL2	0.000147187	0.289013	0.316	0.226	1	Ionocyte	HYAL2
TRAPPC3	0.000148858	0.435986	0.442	0.382	1	Ionocyte	TRAPPC3
OSTF1	0.000149203	0.366295	0.474	0.414	1	Ionocyte	OSTF1
RBL2	0.000151025	0.304108	0.426	0.348	1	Ionocyte	RBL2
PSMA4	0.000151058	0.363017	0.511	0.45	1	Ionocyte	PSMA4
SF3B5	0.00015308	0.323813	0.653	0.596	1	Ionocyte	SF3B5
COQ10B	0.000156427	0.284962	0.321	0.233	1	Ionocyte	COQ10B
MRPS36	0.000156762	0.404574	0.489	0.432	1	Ionocyte	MRPS36
UBE2Q2	0.000160185	0.27577	0.263	0.178	1	Ionocyte	UBE2Q2
WWTR1	0.000160405	0.28442	0.453	0.37	1	Ionocyte	WWTR1
OFD1	0.000168433	0.381263	0.405	0.334	1	Ionocyte	OFD1
C5orf15	0.000168797	0.370945	0.484	0.424	1	Ionocyte	C5orf15
TRIM8	0.000172055	0.390385	0.479	0.419	1	Ionocyte	TRIM8
SDHA	0.000172233	0.305751	0.468	0.394	1	Ionocyte	SDHA
SDR39U1	0.000172934	0.312684	0.453	0.388	1	Ionocyte	SDR39U1
HEBP2	0.000180932	0.253359	0.542	0.477	1	Ionocyte	HEBP2
DBNL	0.000182894	0.318977	0.437	0.366	1	Ionocyte	DBNL
NDUFS3	0.000183649	0.290725	0.637	0.603	1	Ionocyte	NDUFS3
DDX39B	0.000185176	0.26122	0.642	0.628	1	Ionocyte	DDX39B
RFK	0.000190131	0.262175	0.326	0.237	1	Ionocyte	RFK
NKIRAS2	0.000194508	0.259121	0.268	0.181	1	Ionocyte	NKIRAS2
TET2	0.000196622	0.320594	0.311	0.229	1	Ionocyte	TET2
CCDC91	0.000198094	0.341022	0.426	0.355	1	Ionocyte	CCDC91
LSS	0.000199105	0.260229	0.289	0.199	1	Ionocyte	LSS
DDOST	0.000204102	0.30926	0.589	0.543	1	Ionocyte	DDOST
PSMD13	0.000205233	0.325897	0.426	0.353	1	Ionocyte	PSMD13
UROD	0.000211582	0.359467	0.416	0.33	1	Ionocyte	UROD
EMD	0.000214901	0.307856	0.668	0.648	1	Ionocyte	EMD
SHOC2	0.000216516	0.33229	0.316	0.232	1	Ionocyte	SHOC2
SAP18	0.000217467	0.262212	0.858	0.838	1	Ionocyte	SAP18
UBAC2	0.000220653	0.306422	0.368	0.293	1	Ionocyte	UBAC2
CCDC34	0.000226159	0.305734	0.316	0.225	1	Ionocyte	CCDC34
FARP1	0.000244149	0.313499	0.379	0.305	1	Ionocyte	FARP1
SZRD1	0.000244187	0.323103	0.395	0.322	1	Ionocyte	SZRD1
EMC4	0.000246603	0.341245	0.663	0.616	1	Ionocyte	EMC4
ACTN1	0.00024726	0.300257	0.495	0.414	1	Ionocyte	ACTN1
GLB1	0.000248151	0.288307	0.332	0.245	1	Ionocyte	GLB1
CCT3	0.00025179	0.319068	0.695	0.649	1	Ionocyte	CCT3
CNPPD1	0.000253437	0.320904	0.311	0.229	1	Ionocyte	CNPPD1
TAF7	0.000254276	0.367757	0.584	0.541	1	Ionocyte	TAF7
TSNAX	0.000256233	0.258179	0.284	0.197	1	Ionocyte	TSNAX
ZFAND5	0.000256345	0.329421	0.668	0.673	1	Ionocyte	ZFAND5
GTF3A	0.00025771	0.310504	0.6	0.548	1	Ionocyte	GTF3A
PPP1R12A	0.000259047	0.342854	0.4	0.325	1	Ionocyte	PPP1R12A
BORCS7	0.000272031	0.327693	0.468	0.398	1	Ionocyte	BORCS7
FADS2	0.000273956	0.343552	0.289	0.202	1	Ionocyte	FADS2
FNBP1L	0.000275932	0.31124	0.337	0.25	1	Ionocyte	FNBP1L
MAPK1IP1L	0.000277393	0.336965	0.463	0.406	1	Ionocyte	MAPK1IP1L
IDH3A	0.000278295	0.277237	0.326	0.243	1	Ionocyte	IDH3A
PSMD11	0.000291265	0.343581	0.484	0.431	1	Ionocyte	PSMD11
ACOX1	0.000294534	0.375223	0.353	0.277	1	Ionocyte	ACOX1
FAM32A	0.000295486	0.340692	0.389	0.309	1	Ionocyte	FAM32A
HNRNPR	0.000302309	0.338267	0.568	0.515	1	Ionocyte	HNRNPR
SUMO1	0.000307696	0.302784	0.679	0.659	1	Ionocyte	SUMO1
SNRNP40	0.000313114	0.331651	0.379	0.3	1	Ionocyte	SNRNP40
AGPAT2	0.000315452	0.337549	0.474	0.417	1	Ionocyte	AGPAT2
GRHPR	0.000318204	0.294018	0.521	0.467	1	Ionocyte	GRHPR
TMEM53	0.000321213	0.328375	0.316	0.236	1	Ionocyte	TMEM53
NCOR1	0.000322856	0.30335	0.595	0.56	1	Ionocyte	NCOR1
DNM1L	0.000324971	0.289412	0.295	0.216	1	Ionocyte	DNM1L
UROS	0.000325819	0.282482	0.447	0.369	1	Ionocyte	UROS
LSM7	0.000345317	0.267638	0.674	0.629	1	Ionocyte	LSM7
RAB1A	0.00034869	0.327748	0.542	0.487	1	Ionocyte	RAB1A
CS	0.000349549	0.316737	0.363	0.288	1	Ionocyte	CS
C22orf39	0.000351953	0.264586	0.442	0.365	1	Ionocyte	C22orf39
CAP1	0.000359961	0.311967	0.511	0.461	1	Ionocyte	CAP1
SLC52A2	0.000362393	0.322262	0.289	0.213	1	Ionocyte	SLC52A2
JPT1	0.000368955	0.339032	0.684	0.668	1	Ionocyte	JPT1
NF1	0.000377895	0.366897	0.321	0.251	1	Ionocyte	NF1
NDUFA12	0.00039181	0.273552	0.616	0.566	1	Ionocyte	NDUFA12
AASDHPPT	0.00039336	0.332582	0.432	0.359	1	Ionocyte	AASDHPPT
DHPS	0.000397192	0.289363	0.474	0.412	1	Ionocyte	DHPS
CISD1	0.000404047	0.337229	0.542	0.489	1	Ionocyte	CISD1
C19orf25	0.000410706	0.272951	0.274	0.19	1	Ionocyte	C19orf25
SEC11A	0.000417044	0.279884	0.647	0.636	1	Ionocyte	SEC11A
MPV17	0.000417158	0.333677	0.405	0.34	1	Ionocyte	MPV17
MCRIP1	0.000418388	0.308143	0.363	0.285	1	Ionocyte	MCRIP1
VTI1B	0.00042125	0.26021	0.579	0.543	1	Ionocyte	VTI1B
LAMB2	0.000421632	0.29739	0.342	0.263	1	Ionocyte	LAMB2
PPIF	0.000426401	0.250516	0.353	0.263	1	Ionocyte	PPIF
DENND10	0.000432216	0.345594	0.384	0.302	1	Ionocyte	DENND10
PSMF1	0.000432863	0.381291	0.516	0.468	1	Ionocyte	PSMF1
SPTSSA	0.000446129	0.370113	0.321	0.244	1	Ionocyte	SPTSSA
PSMD14	0.000464316	0.305619	0.389	0.324	1	Ionocyte	PSMD14
XPNPEP1	0.000469196	0.252918	0.332	0.249	1	Ionocyte	XPNPEP1
MRPS5	0.000476996	0.311545	0.353	0.278	1	Ionocyte	MRPS5
CSRP1	0.000480537	0.349519	0.405	0.334	1	Ionocyte	CSRP1
RSF1	0.000486383	0.318449	0.579	0.561	1	Ionocyte	RSF1
CXADR	0.000503537	0.386174	0.526	0.47	1	Ionocyte	CXADR
LUZP1	0.000509965	0.335042	0.295	0.218	1	Ionocyte	LUZP1
MFF	0.00052855	0.286115	0.484	0.422	1	Ionocyte	MFF
MMUT	0.000534683	0.257974	0.258	0.177	1	Ionocyte	MMUT
NT5C	0.000556205	0.293067	0.521	0.475	1	Ionocyte	NT5C
RABGGTA	0.000566172	0.280354	0.316	0.238	1	Ionocyte	RABGGTA
NAP1L4	0.000568624	0.310429	0.5	0.444	1	Ionocyte	NAP1L4
DDRGK1	0.000571839	0.298094	0.574	0.539	1	Ionocyte	DDRGK1
GOLGA7	0.000574849	0.296869	0.374	0.302	1	Ionocyte	GOLGA7
EBLN3P	0.000580061	0.363577	0.416	0.341	1	Ionocyte	EBLN3P
CHST12	0.000583948	0.272929	0.295	0.217	1	Ionocyte	CHST12
CSNK2A1	0.000588155	0.342745	0.442	0.385	1	Ionocyte	CSNK2A1
LSM6	0.000590531	0.300097	0.426	0.363	1	Ionocyte	LSM6
UBE2E2	0.000590642	0.266265	0.268	0.192	1	Ionocyte	UBE2E2
ATG3	0.000592281	0.321377	0.474	0.425	1	Ionocyte	ATG3
UBE2B	0.000593765	0.300768	0.574	0.538	1	Ionocyte	UBE2B
DYNC1H1	0.000631514	0.265541	0.689	0.652	1	Ionocyte	DYNC1H1
DCTN6	0.000640896	0.288751	0.311	0.235	1	Ionocyte	DCTN6
PMAIP1	0.000643172	0.473172	0.337	0.268	1	Ionocyte	PMAIP1
FBXL15	0.000647097	0.315919	0.284	0.209	1	Ionocyte	FBXL15
GPS2	0.000665557	0.276651	0.526	0.479	1	Ionocyte	GPS2
SEPTIN10	0.000691895	0.346539	0.363	0.287	1	Ionocyte	SEPTIN10
TPBG	0.000710899	0.294116	0.311	0.221	1	Ionocyte	TPBG
ACOT13	0.000727022	0.348913	0.416	0.357	1	Ionocyte	ACOT13
AHI1	0.000747066	0.295267	0.311	0.228	1	Ionocyte	AHI1
ILK	0.000759569	0.291995	0.437	0.372	1	Ionocyte	ILK
UFSP2	0.000759944	0.297518	0.268	0.195	1	Ionocyte	UFSP2
ARF3	0.000763325	0.29719	0.563	0.502	1	Ionocyte	ARF3
SNX6	0.000783508	0.330079	0.521	0.485	1	Ionocyte	SNX6
ANAPC15	0.000784435	0.387918	0.463	0.4	1	Ionocyte	ANAPC15
ISCA1	0.000811939	0.299873	0.337	0.269	1	Ionocyte	ISCA1
RBX1	0.000814604	0.259906	0.726	0.719	1	Ionocyte	RBX1
TXNL1	0.000835153	0.251332	0.595	0.568	1	Ionocyte	TXNL1
GMPS	0.000837253	0.328856	0.279	0.204	1	Ionocyte	GMPS
NORAD	0.000839202	0.348976	0.632	0.625	1	Ionocyte	NORAD
PMVK	0.000839226	0.270148	0.4	0.326	1	Ionocyte	PMVK
POLR2C	0.000845449	0.414599	0.347	0.282	1	Ionocyte	POLR2C
RAB8A	0.000854827	0.289798	0.326	0.248	1	Ionocyte	RAB8A
CST3	0.00086014	0.25812	0.895	0.819	1	Ionocyte	CST3
DHX36	0.000889284	0.345644	0.363	0.291	1	Ionocyte	DHX36
MRPL28	0.000892948	0.31216	0.421	0.361	1	Ionocyte	MRPL28
TP53I11	0.000910921	0.404365	0.374	0.312	1	Ionocyte	TP53I11
RHBDD2	0.000921039	0.348789	0.637	0.614	1	Ionocyte	RHBDD2
MTFR1L	0.000932343	0.373633	0.289	0.218	1	Ionocyte	MTFR1L
UNC45A	0.000951231	0.280026	0.258	0.185	1	Ionocyte	UNC45A
HBP1	0.00095302	0.273156	0.321	0.241	1	Ionocyte	HBP1
CLPTM1	0.000955176	0.289425	0.374	0.303	1	Ionocyte	CLPTM1
AP2S1	0.000957131	0.260256	0.674	0.638	1	Ionocyte	AP2S1
TIA1	0.000975089	0.309054	0.305	0.237	1	Ionocyte	TIA1
TTC39C	0.000982488	0.346721	0.316	0.245	1	Ionocyte	TTC39C
NDUFA10	0.000986004	0.337706	0.526	0.481	1	Ionocyte	NDUFA10
POLR2K	0.00098609	0.268465	0.526	0.475	1	Ionocyte	POLR2K
HK1	0.00100086	0.289147	0.453	0.382	1	Ionocyte	HK1
SYVN1	0.00101584	0.266633	0.268	0.195	1	Ionocyte	SYVN1
UFD1	0.0010452	0.300666	0.447	0.389	1	Ionocyte	UFD1
ORMDL3	0.00105408	0.281063	0.263	0.191	1	Ionocyte	ORMDL3
SERINC3	0.00106683	0.315787	0.521	0.483	1	Ionocyte	SERINC3
YARS	0.00106865	0.307823	0.295	0.218	1	Ionocyte	YARS
ATIC	0.00107106	0.269992	0.321	0.252	1	Ionocyte	ATIC
IL6ST	0.00108269	0.304906	0.463	0.412	1	Ionocyte	IL6ST
ITFG1	0.00108627	0.298353	0.442	0.38	1	Ionocyte	ITFG1
AP1B1	0.00112588	0.295063	0.3	0.23	1	Ionocyte	AP1B1
RBM3	0.00114562	0.30505	0.632	0.607	1	Ionocyte	RBM3
SMNDC1	0.00115069	0.257072	0.263	0.191	1	Ionocyte	SMNDC1
STX12	0.00116129	0.288661	0.353	0.275	1	Ionocyte	STX12
RABEP1	0.00116849	0.342372	0.305	0.238	1	Ionocyte	RABEP1
ZFAND2B	0.00117852	0.264346	0.295	0.225	1	Ionocyte	ZFAND2B
TTC39B	0.00117857	0.270324	0.258	0.189	1	Ionocyte	TTC39B
SARNP	0.00118031	0.333749	0.416	0.364	1	Ionocyte	SARNP
ABHD11	0.00119701	0.349997	0.474	0.428	1	Ionocyte	ABHD11
RAB5A	0.00124308	0.273781	0.337	0.272	1	Ionocyte	RAB5A
TINF2	0.00125182	0.263806	0.295	0.22	1	Ionocyte	TINF2
HNRNPL	0.0012638	0.301187	0.463	0.421	1	Ionocyte	HNRNPL
PPM1G	0.00128573	0.308119	0.653	0.643	1	Ionocyte	PPM1G
NPEPPS	0.0012963	0.289189	0.5	0.444	1	Ionocyte	NPEPPS
HEXB	0.0013193	0.284766	0.453	0.397	1	Ionocyte	HEXB
AFG3L2	0.00132749	0.272638	0.347	0.273	1	Ionocyte	AFG3L2
SNX5	0.0013297	0.266049	0.442	0.384	1	Ionocyte	SNX5
FAM136A	0.00133121	0.284639	0.384	0.314	1	Ionocyte	FAM136A
DCAF7	0.00137095	0.293589	0.432	0.38	1	Ionocyte	DCAF7
MPHOSPH8	0.00138466	0.34506	0.442	0.387	1	Ionocyte	MPHOSPH8
RNF115	0.00138536	0.293432	0.395	0.337	1	Ionocyte	RNF115
MAT2B	0.00142535	0.284831	0.511	0.456	1	Ionocyte	MAT2B
USP47	0.00142647	0.277051	0.374	0.313	1	Ionocyte	USP47
C1D	0.00145278	0.288063	0.437	0.38	1	Ionocyte	C1D
CUEDC2	0.00145326	0.289858	0.437	0.388	1	Ionocyte	CUEDC2
HSPA9	0.00145728	0.326811	0.563	0.538	1	Ionocyte	HSPA9
ZNF385A	0.00146105	0.264236	0.342	0.263	1	Ionocyte	ZNF385A
ICA1	0.00146155	0.256391	0.268	0.198	1	Ionocyte	ICA1
AHCYL1	0.00146822	0.287247	0.447	0.39	1	Ionocyte	AHCYL1
HNRNPM	0.00149283	0.288245	0.637	0.61	1	Ionocyte	HNRNPM
PIN1	0.00151893	0.255532	0.6	0.556	1	Ionocyte	PIN1
MTG1	0.00159276	0.320402	0.416	0.358	1	Ionocyte	MTG1
PLK2	0.00161295	0.276367	0.405	0.331	1	Ionocyte	PLK2
ZFAND6	0.00162962	0.300755	0.505	0.457	1	Ionocyte	ZFAND6
ITPA	0.00166432	0.315453	0.421	0.367	1	Ionocyte	ITPA
ACSL3	0.0016754	0.34455	0.558	0.542	1	Ionocyte	ACSL3
GALNT11	0.00167638	0.256392	0.263	0.193	1	Ionocyte	GALNT11
SEC61A1	0.00168233	0.347926	0.374	0.319	1	Ionocyte	SEC61A1
NKTR	0.00172163	0.281023	0.421	0.358	1	Ionocyte	NKTR
PSMB2	0.00172317	0.283365	0.547	0.517	1	Ionocyte	PSMB2
MED21	0.00173554	0.251032	0.274	0.202	1	Ionocyte	MED21
SLC35B2	0.0017584	0.359658	0.395	0.344	1	Ionocyte	SLC35B2
WDR33	0.00181879	0.251704	0.379	0.313	1	Ionocyte	WDR33
PKP2	0.00183472	0.351426	0.305	0.238	1	Ionocyte	PKP2
ARL2	0.00185186	0.331244	0.432	0.39	1	Ionocyte	ARL2
BAG6	0.00186198	0.274201	0.505	0.449	1	Ionocyte	BAG6
MRPL43	0.00187667	0.253997	0.632	0.618	1	Ionocyte	MRPL43
NDUFV1	0.00188676	0.274471	0.658	0.669	1	Ionocyte	NDUFV1
CLDND1	0.00193614	0.276893	0.3	0.227	1	Ionocyte	CLDND1
TAPBP	0.00196137	0.283438	0.558	0.546	1	Ionocyte	TAPBP
SRSF11	0.00197515	0.276684	0.668	0.667	1	Ionocyte	SRSF11
TMOD3	0.00200502	0.354101	0.453	0.404	1	Ionocyte	TMOD3
ZFR	0.00202781	0.332961	0.495	0.46	1	Ionocyte	ZFR
TM9SF2	0.00217096	0.290632	0.621	0.6	1	Ionocyte	TM9SF2
PBX1	0.00222959	0.336722	0.358	0.307	1	Ionocyte	PBX1
HTATIP2	0.00233666	0.264829	0.442	0.396	1	Ionocyte	HTATIP2
DNAJB14	0.00241765	0.25241	0.321	0.255	1	Ionocyte	DNAJB14
PSMC6	0.00248333	0.276174	0.416	0.377	1	Ionocyte	PSMC6
SINHCAF	0.00250684	0.255115	0.563	0.514	1	Ionocyte	SINHCAF
CANX	0.00253905	0.321025	0.668	0.697	1	Ionocyte	CANX
ACAA1	0.00256596	0.268969	0.411	0.358	1	Ionocyte	ACAA1
HMGCR	0.00257522	0.265645	0.274	0.207	1	Ionocyte	HMGCR
UBE2K	0.00259285	0.308327	0.411	0.364	1	Ionocyte	UBE2K
SLBP	0.00261426	0.280899	0.389	0.326	1	Ionocyte	SLBP
GORASP2	0.00267501	0.27358	0.389	0.332	1	Ionocyte	GORASP2
MRPS25	0.00279074	0.271765	0.379	0.312	1	Ionocyte	MRPS25
VDAC3	0.00280072	0.34795	0.547	0.526	1	Ionocyte	VDAC3
COPS3	0.00282039	0.255019	0.363	0.303	1	Ionocyte	COPS3
TIMMDC1	0.00284117	0.266946	0.468	0.421	1	Ionocyte	TIMMDC1
SECISBP2	0.00285386	0.312262	0.416	0.369	1	Ionocyte	SECISBP2
ARIH2	0.00288103	0.279934	0.379	0.327	1	Ionocyte	ARIH2
PCYOX1	0.00290022	0.32316	0.295	0.232	1	Ionocyte	PCYOX1
LPGAT1	0.00292222	0.313449	0.279	0.213	1	Ionocyte	LPGAT1
ARFGAP3	0.00300427	0.282181	0.4	0.359	1	Ionocyte	ARFGAP3
PCNP	0.00302323	0.30744	0.447	0.403	1	Ionocyte	PCNP
TMED7	0.00305316	0.25666	0.374	0.314	1	Ionocyte	TMED7
UQCRQ	0.00306703	0.252722	0.863	0.834	1	Ionocyte	UQCRQ
FAM204A	0.00314173	0.317522	0.363	0.311	1	Ionocyte	FAM204A
LRATD1	0.00325824	0.391256	0.3	0.239	1	Ionocyte	LRATD1
PDAP1	0.00330971	0.264434	0.568	0.533	1	Ionocyte	PDAP1
PSMD9	0.00337409	0.257505	0.579	0.547	1	Ionocyte	PSMD9
FLOT2	0.0034159	0.29193	0.474	0.42	1	Ionocyte	FLOT2
MRPS21	0.00345993	0.277497	0.7	0.698	1	Ionocyte	MRPS21
MIF4GD	0.00350045	0.299879	0.3	0.236	1	Ionocyte	MIF4GD
PLGRKT	0.00356249	0.277168	0.289	0.229	1	Ionocyte	PLGRKT
SNRPB2	0.00356447	0.298727	0.332	0.281	1	Ionocyte	SNRPB2
SIGIRR	0.00360074	0.283581	0.553	0.525	1	Ionocyte	SIGIRR
PNISR	0.00360397	0.251452	0.663	0.659	1	Ionocyte	PNISR
DAG1	0.0037197	0.284337	0.316	0.252	1	Ionocyte	DAG1
MED4	0.00378977	0.306747	0.311	0.254	1	Ionocyte	MED4
ARFGAP2	0.00383458	0.252257	0.3	0.231	1	Ionocyte	ARFGAP2
PRRC2C	0.00388546	0.283499	0.653	0.647	1	Ionocyte	PRRC2C
SFPQ	0.00394738	0.26681	0.511	0.49	1	Ionocyte	SFPQ
LMBRD1	0.00396521	0.302892	0.468	0.435	1	Ionocyte	LMBRD1
TRIM27	0.00397005	0.254287	0.311	0.247	1	Ionocyte	TRIM27
PSMB9	0.00406756	0.291419	0.405	0.352	1	Ionocyte	PSMB9
PTPN18	0.00438174	0.470897	0.3	0.25	1	Ionocyte	PTPN18
ETS2	0.00438407	0.250771	0.537	0.517	1	Ionocyte	ETS2
GTF2B	0.00439722	0.261203	0.411	0.357	1	Ionocyte	GTF2B
CERS2	0.00445813	0.335969	0.321	0.266	1	Ionocyte	CERS2
ELF1	0.0046004	0.290628	0.453	0.416	1	Ionocyte	ELF1
CDC42SE1	0.00460645	0.317594	0.358	0.303	1	Ionocyte	CDC42SE1
SVBP	0.00466998	0.34233	0.389	0.346	1	Ionocyte	SVBP
WDR45B	0.00471213	0.328012	0.437	0.406	1	Ionocyte	WDR45B
PTMS	0.00477961	0.277182	0.426	0.359	1	Ionocyte	PTMS
GTF2F2	0.00493623	0.252782	0.316	0.255	1	Ionocyte	GTF2F2
TRA2B	0.0049772	0.256537	0.511	0.491	1	Ionocyte	TRA2B
ZFYVE21	0.00530518	0.260482	0.521	0.478	1	Ionocyte	ZFYVE21
TMEM33	0.00532073	0.282427	0.279	0.224	1	Ionocyte	TMEM33
SRP19	0.00532139	0.271002	0.453	0.417	1	Ionocyte	SRP19
NONO	0.00533993	0.305122	0.574	0.55	1	Ionocyte	NONO
IDH3G	0.0055485	0.295987	0.442	0.417	1	Ionocyte	IDH3G
HEXA	0.00557103	0.30548	0.426	0.387	1	Ionocyte	HEXA
ARPC5L	0.00568498	0.287346	0.568	0.564	1	Ionocyte	ARPC5L
ETFRF1	0.00568862	0.267276	0.274	0.216	1	Ionocyte	ETFRF1
ILF3-DT	0.00578183	0.276016	0.326	0.262	1	Ionocyte	ILF3-DT
MRPL47	0.00591105	0.289102	0.363	0.313	1	Ionocyte	MRPL47
ELOVL5	0.0059842	0.297028	0.489	0.46	1	Ionocyte	ELOVL5
RPS27L	0.0061262	0.252283	0.679	0.655	1	Ionocyte	RPS27L
TMED1	0.00655427	0.266622	0.347	0.297	1	Ionocyte	TMED1
CDC123	0.00667374	0.26506	0.384	0.338	1	Ionocyte	CDC123
MAP4	0.00681641	0.305811	0.337	0.285	1	Ionocyte	MAP4
PDCD10	0.007078	0.279239	0.379	0.337	1	Ionocyte	PDCD10
KRT10	0.00712643	0.3061	0.642	0.645	1	Ionocyte	KRT10
SAE1	0.00729729	0.251486	0.263	0.203	1	Ionocyte	SAE1
SDHB	0.00835066	0.281575	0.489	0.49	1	Ionocyte	SDHB
C11orf98	0.00880536	0.27507	0.426	0.39	1	Ionocyte	C11orf98
SELENOS	0.00905233	0.257241	0.537	0.534	1	Ionocyte	SELENOS
SMARCA4	0.00920697	0.269439	0.5	0.463	1	Ionocyte	SMARCA4
ZNF580	0.00933215	0.270882	0.468	0.433	1	Ionocyte	ZNF580
RNF167	0.00959642	0.275557	0.584	0.571	1	Ionocyte	RNF167
DCP2	0.00960823	0.283271	0.253	0.201	1	Ionocyte	DCP2
HNRNPU	0.00984228	0.290454	0.689	0.705	1	Ionocyte	HNRNPU
FBXO9	0.00998842	0.282541	0.405	0.357	1	Ionocyte	FBXO9
CDC20B	0	5.57883	0.965	0.018	0	Deuterosomal	CDC20B
HES61	0	2.92949	0.876	0.068	0	Deuterosomal	HES6
CCNA1	0	2.66736	0.663	0.024	0	Deuterosomal	CCNA1
MUC12	0	2.43917	0.723	0.049	0	Deuterosomal	MUC12
DEUP1	0	1.90158	0.738	0.045	0	Deuterosomal	DEUP1
NEK2	0	1.8076	0.688	0.018	0	Deuterosomal	NEK2
ANLN	0	1.77414	0.713	0.022	0	Deuterosomal	ANLN
CDK1	0	1.71087	0.683	0.038	0	Deuterosomal	CDK1
CDC20	0	1.6584	0.619	0.011	0	Deuterosomal	CDC20
POC1A	0	1.59517	0.639	0.02	0	Deuterosomal	POC1A
USP13	0	1.50183	0.594	0.021	0	Deuterosomal	USP13
HIST1H2BJ	0	1.49596	0.609	0.018	0	Deuterosomal	HIST1H2BJ
PLK4	0	1.32083	0.554	0.01	0	Deuterosomal	PLK4
E2F7	0	1.17117	0.554	0.015	0	Deuterosomal	E2F7
SYT5	0	1.12136	0.535	0.007	0	Deuterosomal	SYT5
TOP2A	0	1.0088	0.53	0.014	0	Deuterosomal	TOP2A
FOXN4	0	0.996838	0.52	0.003	0	Deuterosomal	FOXN4
UBE2C	0	0.96556	0.446	0.013	0	Deuterosomal	UBE2C
MELK	0	0.795087	0.381	0.009	0	Deuterosomal	MELK
DLGAP5	0	0.78886	0.376	0.006	0	Deuterosomal	DLGAP5
CCNB2	0	0.725779	0.307	0.01	0	Deuterosomal	CCNB2
AC068587.4	0	0.694251	0.485	0.011	0	Deuterosomal	AC068587.4
C8orf88	0	0.580791	0.282	0.004	0	Deuterosomal	C8orf88
DEPDC1	0	0.579252	0.317	0.006	0	Deuterosomal	DEPDC1
BUB1	0	0.542895	0.267	0.006	0	Deuterosomal	BUB1
SMIM35	0	0.51411	0.302	0.004	0	Deuterosomal	SMIM35
ADGRB2	0	0.478882	0.317	0.008	0	Deuterosomal	ADGRB2
SHISA8	0	0.458291	0.257	0.001	0	Deuterosomal	SHISA8
KNL1	3.09908e-296	0.472207	0.317	0.012	7.81743e-292	Deuterosomal	KNL1
AZU1	2.91013e-290	0.968504	0.391	0.019	7.3408e-286	Deuterosomal	AZU1
ASF1B	6.18836e-283	0.611958	0.312	0.012	1.56101e-278	Deuterosomal	ASF1B
MCIDAS	3.00041e-278	1.18025	0.465	0.029	7.56854e-274	Deuterosomal	MCIDAS
CENPU	3.55738e-278	1.30265	0.604	0.05	8.9735e-274	Deuterosomal	CENPU
NCAPH	8.72513e-275	0.434234	0.272	0.009	2.20091e-270	Deuterosomal	NCAPH
TPX2	4.18936e-273	0.570219	0.342	0.015	1.05677e-268	Deuterosomal	TPX2
HYLS1	3.85916e-264	1.48657	0.505	0.037	9.73474e-260	Deuterosomal	HYLS1
HIST1H2BC	8.89091e-264	2.40167	0.767	0.094	2.24273e-259	Deuterosomal	HIST1H2BC
CENPW	1.25332e-263	1.24265	0.599	0.052	3.1615e-259	Deuterosomal	CENPW
CCDC18	4.78853e-260	1.01712	0.54	0.042	1.20791e-255	Deuterosomal	CCDC18
SGO2	1.3188e-253	1.10322	0.55	0.044	3.32667e-249	Deuterosomal	SGO2
PLAAT1	2.90118e-250	0.733476	0.406	0.024	7.31822e-246	Deuterosomal	PLAAT1
CENPF	1.23964e-242	1.28398	0.634	0.062	3.127e-238	Deuterosomal	CENPF
FAM216A	2.41212e-241	1.10785	0.48	0.036	6.08456e-237	Deuterosomal	FAM216A
MAD2L1	1.17876e-240	1.2671	0.535	0.044	2.97341e-236	Deuterosomal	MAD2L1
TCF7	2.0379e-230	0.730252	0.396	0.025	5.14061e-226	Deuterosomal	TCF7
YPEL1	3.1091e-217	0.496251	0.297	0.014	7.8427e-213	Deuterosomal	YPEL1
TESMIN	4.80665e-213	0.911628	0.515	0.046	1.21248e-208	Deuterosomal	TESMIN
CEP152	5.76013e-203	0.653394	0.381	0.026	1.45299e-198	Deuterosomal	CEP152
CENPK	1.08972e-202	1.25307	0.554	0.057	2.74882e-198	Deuterosomal	CENPK
IQCC	1.34131e-202	0.72704	0.401	0.029	3.38345e-198	Deuterosomal	IQCC
PTTG1	2.56171e-199	1.39866	0.653	0.081	6.4619e-195	Deuterosomal	PTTG1
PLK1	1.28976e-195	0.532014	0.257	0.012	3.25341e-191	Deuterosomal	PLK1
FANCI	7.33393e-194	0.62224	0.406	0.031	1.84998e-189	Deuterosomal	FANCI
CCNB1	3.68339e-182	0.909503	0.47	0.044	9.29136e-178	Deuterosomal	CCNB1
CCDC171	3.093e-179	0.86985	0.535	0.058	7.8021e-175	Deuterosomal	CCDC171
RPL39L	1.29895e-177	1.96908	0.767	0.14	3.2766e-173	Deuterosomal	RPL39L
BRCA2	7.08009e-170	0.419926	0.297	0.019	1.78595e-165	Deuterosomal	BRCA2
TACC3	9.4175e-169	0.57719	0.327	0.023	2.37556e-164	Deuterosomal	TACC3
CKS2	2.54727e-168	1.83023	0.787	0.151	6.42549e-164	Deuterosomal	CKS2
LINC01392	7.14696e-164	0.946458	0.446	0.045	1.80282e-159	Deuterosomal	LINC01392
REXO5	3.25765e-155	0.658666	0.366	0.031	8.21742e-151	Deuterosomal	REXO5
LRRC26	8.01402e-155	2.20565	0.767	0.161	2.02154e-150	Deuterosomal	LRRC26
STIL	3.83876e-152	0.817735	0.455	0.049	9.68328e-148	Deuterosomal	STIL
POGLUT3	1.06645e-143	1.32679	0.629	0.105	2.69012e-139	Deuterosomal	POGLUT3
CEP78	1.56884e-141	1.53843	0.757	0.164	3.9574e-137	Deuterosomal	CEP78
CEP41	4.38953e-140	1.40314	0.703	0.133	1.10726e-135	Deuterosomal	CEP41
FAM166C	4.61378e-139	0.633894	0.386	0.038	1.16383e-134	Deuterosomal	FAM166C
TMEM106C1	3.26639e-138	2.1193	0.871	0.266	8.23948e-134	Deuterosomal	TMEM106C
TSPAN2	1.23246e-137	0.813003	0.421	0.046	3.10887e-133	Deuterosomal	TSPAN2
ACBD7	1.72881e-134	0.452016	0.307	0.025	4.36092e-130	Deuterosomal	ACBD7
DHFR	1.57212e-133	0.758442	0.406	0.044	3.96568e-129	Deuterosomal	DHFR
AC105446.1	5.07614e-133	0.989647	0.475	0.06	1.28046e-128	Deuterosomal	AC105446.1
CCDC15	5.0358e-131	0.418761	0.312	0.026	1.27028e-126	Deuterosomal	CCDC15
ZWINT	2.58541e-129	0.550418	0.361	0.036	6.52169e-125	Deuterosomal	ZWINT
DYDC1	1.68799e-128	1.05028	0.569	0.09	4.25795e-124	Deuterosomal	DYDC1
CHAF1B	2.88004e-128	0.364619	0.297	0.024	7.26489e-124	Deuterosomal	CHAF1B
DPY19L1	4.75457e-128	0.596196	0.401	0.045	1.19934e-123	Deuterosomal	DPY19L1
EP300-AS1	1.78245e-126	1.16411	0.599	0.1	4.49624e-122	Deuterosomal	EP300-AS1
PHF7	3.07239e-124	1.18406	0.495	0.072	7.7501e-120	Deuterosomal	PHF7
TEX30	2.63135e-123	1.0279	0.54	0.084	6.63758e-119	Deuterosomal	TEX30
CEP128	3.18862e-123	0.825465	0.465	0.061	8.04328e-119	Deuterosomal	CEP128
CCNO	3.02991e-122	4.01393	0.891	0.328	7.64296e-118	Deuterosomal	CCNO
DOC2A	2.40537e-121	1.03462	0.525	0.081	6.06755e-117	Deuterosomal	DOC2A
UBE2T	1.58523e-119	1.11049	0.564	0.095	3.99875e-115	Deuterosomal	UBE2T
AL109811.1	1.80278e-119	1.25518	0.416	0.052	4.5475e-115	Deuterosomal	AL109811.1
CCDC14	3.07767e-119	1.12012	0.599	0.111	7.76342e-115	Deuterosomal	CCDC14
KIF24	2.78708e-117	0.776472	0.49	0.071	7.0304e-113	Deuterosomal	KIF24
AC009119.1	4.91449e-117	0.68945	0.361	0.04	1.23968e-112	Deuterosomal	AC009119.1
HIST1H4H	2.14723e-116	0.571842	0.317	0.031	5.41638e-112	Deuterosomal	HIST1H4H
HIST1H1C	2.57718e-115	2.6934	0.822	0.275	6.50094e-111	Deuterosomal	HIST1H1C
MAP7D3	3.05257e-113	0.592133	0.376	0.044	7.7001e-109	Deuterosomal	MAP7D3
RIBC2	4.21476e-112	1.72937	0.861	0.264	1.06317e-107	Deuterosomal	RIBC2
BTG3	5.31991e-111	2.18245	0.871	0.33	1.34195e-106	Deuterosomal	BTG3
BRCA1	1.30915e-110	0.605071	0.386	0.046	3.30234e-106	Deuterosomal	BRCA1
PCSK6	1.63059e-110	0.449921	0.317	0.032	4.11317e-106	Deuterosomal	PCSK6
CCDC74A	1.47946e-109	2.3337	0.861	0.309	3.73195e-105	Deuterosomal	CCDC74A
AC016747.1	5.70454e-108	0.752912	0.337	0.038	1.43897e-103	Deuterosomal	AC016747.1
CEP135	1.45584e-107	0.86184	0.49	0.076	3.67235e-103	Deuterosomal	CEP135
PSENEN	5.09646e-107	2.19828	0.96	0.376	1.28558e-102	Deuterosomal	PSENEN
KIF9	8.85546e-107	1.82768	0.911	0.335	2.23379e-102	Deuterosomal	KIF9
FGFR1OP	4.66264e-106	1.16845	0.703	0.165	1.17615e-101	Deuterosomal	FGFR1OP
CEP120	3.25074e-104	0.87152	0.495	0.083	8.19998e-100	Deuterosomal	CEP120
CCDC341	2.22749e-103	1.52953	0.762	0.222	5.61884e-99	Deuterosomal	CCDC34
ZMYND10	1.75971e-102	1.91825	0.965	0.384	4.43887e-98	Deuterosomal	ZMYND10
EEPD1	4.51586e-102	0.509612	0.322	0.036	1.13913e-97	Deuterosomal	EEPD1
TUBG1	5.54944e-101	1.92448	0.827	0.298	1.39985e-96	Deuterosomal	TUBG1
NMU	9.09218e-101	0.51913	0.267	0.025	2.2935e-96	Deuterosomal	NMU
CDK2AP2	2.9313e-99	2.58324	0.896	0.455	7.39421e-95	Deuterosomal	CDK2AP2
PSIP1	1.10864e-96	1.71108	0.807	0.28	2.79653e-92	Deuterosomal	PSIP1
PNMA1	2.34593e-96	1.24432	0.733	0.196	5.91761e-92	Deuterosomal	PNMA1
CEP295	5.3324e-96	0.647026	0.446	0.07	1.3451e-91	Deuterosomal	CEP295
H2AFZ1	6.21221e-96	2.00475	0.965	0.795	1.56703e-91	Deuterosomal	H2AFZ
CALM3	1.45539e-95	2.1583	0.901	0.431	3.67123e-91	Deuterosomal	CALM3
LINC00342	1.46348e-95	1.12379	0.465	0.079	3.69163e-91	Deuterosomal	LINC00342
ADGRE5	2.69128e-93	1.11637	0.634	0.147	6.78876e-89	Deuterosomal	ADGRE5
PRRT2	1.98769e-92	0.480315	0.322	0.038	5.01395e-88	Deuterosomal	PRRT2
RUVBL2	3.22218e-92	1.78573	0.965	0.412	8.12794e-88	Deuterosomal	RUVBL2
TAGLN21	5.15021e-91	2.17497	0.98	0.835	1.29914e-86	Deuterosomal	TAGLN2
CBY1	2.63296e-89	1.69955	0.767	0.263	6.64165e-85	Deuterosomal	CBY1
CHCHD21	6.82257e-88	1.67277	0.98	0.918	1.72099e-83	Deuterosomal	CHCHD2
RANBP9	7.25754e-88	0.94067	0.589	0.134	1.83071e-83	Deuterosomal	RANBP9
GIHCG	7.53862e-88	1.72499	0.792	0.265	1.90162e-83	Deuterosomal	GIHCG
ANKRD54	3.84835e-87	1.46408	0.762	0.241	9.70746e-83	Deuterosomal	ANKRD54
C3orf67	4.57943e-87	0.792653	0.569	0.117	1.15516e-82	Deuterosomal	C3orf67
B9D2	4.55913e-86	1.31965	0.728	0.215	1.15004e-81	Deuterosomal	B9D2
SLFN11	2.82172e-85	0.598193	0.327	0.043	7.11778e-81	Deuterosomal	SLFN11
KIF20B	3.75079e-85	0.640849	0.351	0.049	9.46138e-81	Deuterosomal	KIF20B
DERL3	5.16943e-85	0.874697	0.446	0.078	1.30399e-80	Deuterosomal	DERL3
EPOR	2.27296e-84	0.461003	0.252	0.026	5.73354e-80	Deuterosomal	EPOR
AP2B11	5.03015e-84	1.28081	0.698	0.216	1.26886e-79	Deuterosomal	AP2B1
PTGES3	6.53323e-84	1.98355	0.98	0.747	1.64801e-79	Deuterosomal	PTGES3
RANBP1	5.40371e-83	1.69908	0.911	0.514	1.36309e-78	Deuterosomal	RANBP1
EZH2	8.17183e-83	0.710126	0.361	0.054	2.06134e-78	Deuterosomal	EZH2
KIF23	1.9488e-82	0.516024	0.317	0.042	4.91586e-78	Deuterosomal	KIF23
FAM221A	2.50717e-82	1.02602	0.644	0.168	6.32432e-78	Deuterosomal	FAM221A
LRWD1	8.81853e-82	1.36846	0.772	0.25	2.22447e-77	Deuterosomal	LRWD1
CCP110	1.37532e-81	1.12875	0.708	0.207	3.46925e-77	Deuterosomal	CCP110
CKS1B	1.67329e-81	1.16156	0.693	0.205	4.22087e-77	Deuterosomal	CKS1B
IDH21	1.7753e-81	1.59928	0.916	0.487	4.4782e-77	Deuterosomal	IDH2
CFAP126	4.90246e-81	1.62356	0.881	0.347	1.23665e-76	Deuterosomal	CFAP126
PITPNM1	5.06192e-81	1.44311	0.782	0.284	1.27687e-76	Deuterosomal	PITPNM1
MAP3K2-DT	7.40121e-81	0.513635	0.351	0.052	1.86695e-76	Deuterosomal	MAP3K2-DT
TAF9	9.61647e-81	1.45131	0.827	0.355	2.42575e-76	Deuterosomal	TAF9
FOXJ1	1.05583e-80	1.65143	0.916	0.392	2.66332e-76	Deuterosomal	FOXJ1
CFAP36	1.58475e-80	1.50976	0.842	0.32	3.99754e-76	Deuterosomal	CFAP36
ECT2	3.41342e-80	0.52932	0.421	0.073	8.61034e-76	Deuterosomal	ECT2
ROPN1L	1.25471e-79	1.761	0.911	0.383	3.16501e-75	Deuterosomal	ROPN1L
UMODL1-AS1	5.70689e-79	1.04221	0.515	0.11	1.43956e-74	Deuterosomal	UMODL1-AS1
SPACA9	3.31147e-77	1.75759	0.822	0.328	8.35319e-73	Deuterosomal	SPACA9
IFT22	5.72505e-77	1.49738	0.896	0.359	1.44414e-72	Deuterosomal	IFT22
ISYNA1	6.77844e-77	1.60086	0.896	0.405	1.70986e-72	Deuterosomal	ISYNA1
AC092902.4	9.44322e-77	0.402479	0.307	0.041	2.38205e-72	Deuterosomal	AC092902.4
MIS18A	1.28589e-76	0.683222	0.441	0.082	3.24367e-72	Deuterosomal	MIS18A
MIF1	2.08191e-76	1.58967	0.97	0.905	5.25161e-72	Deuterosomal	MIF
PCM1	4.77215e-76	1.81634	0.901	0.632	1.20378e-71	Deuterosomal	PCM1
RFWD3	6.13427e-76	0.516106	0.376	0.061	1.54737e-71	Deuterosomal	RFWD3
RSPH9	1.07973e-75	1.74211	0.827	0.33	2.72363e-71	Deuterosomal	RSPH9
NPHP1	2.68764e-75	1.47422	0.797	0.29	6.77958e-71	Deuterosomal	NPHP1
MYB	3.2102e-75	0.86565	0.545	0.126	8.09773e-71	Deuterosomal	MYB
C7orf57	4.79097e-75	1.36936	0.802	0.29	1.20852e-70	Deuterosomal	C7orf57
TTC39A-AS1	5.35991e-75	0.519698	0.317	0.045	1.35204e-70	Deuterosomal	TTC39A-AS1
TUBA1B1	2.1833e-74	2.08671	0.955	0.741	5.50738e-70	Deuterosomal	TUBA1B
NUDC	8.17417e-74	1.67082	0.965	0.492	2.06193e-69	Deuterosomal	NUDC
SMC4	1.25208e-73	0.977301	0.53	0.123	3.15837e-69	Deuterosomal	SMC4
CROCC2	1.99447e-73	0.846718	0.455	0.091	5.03104e-69	Deuterosomal	CROCC2
TRMT12	2.20715e-73	0.653496	0.401	0.072	5.56755e-69	Deuterosomal	TRMT12
REPIN11	2.28241e-73	1.38704	0.683	0.232	5.75738e-69	Deuterosomal	REPIN1
AC093512.2	7.4515e-73	0.500499	0.342	0.052	1.87964e-68	Deuterosomal	AC093512.2
TYMS	3.52463e-72	0.801971	0.302	0.042	8.89087e-68	Deuterosomal	TYMS
C11orf88	4.903e-72	1.62017	0.832	0.324	1.23678e-67	Deuterosomal	C11orf88
SPATA33	1.52041e-71	1.12955	0.738	0.241	3.83523e-67	Deuterosomal	SPATA33
ANKRD36C	1.66758e-71	0.790165	0.45	0.093	4.20647e-67	Deuterosomal	ANKRD36C
H2AFV1	1.68429e-71	1.40484	0.901	0.546	4.24862e-67	Deuterosomal	H2AFV
PAQR4	3.69306e-71	0.618813	0.356	0.059	9.31574e-67	Deuterosomal	PAQR4
ODF2L	4.17399e-71	1.52455	0.871	0.433	1.05289e-66	Deuterosomal	ODF2L
WDR54	1.28441e-70	1.51452	0.861	0.347	3.23994e-66	Deuterosomal	WDR54
C5orf49	2.75398e-70	1.44769	0.921	0.394	6.94691e-66	Deuterosomal	C5orf49
CCDC138	7.37423e-70	0.833594	0.54	0.128	1.86015e-65	Deuterosomal	CCDC138
HEATR5A	8.7133e-70	1.17279	0.634	0.2	2.19793e-65	Deuterosomal	HEATR5A
CFAP161	9.01879e-70	1.11286	0.644	0.181	2.27499e-65	Deuterosomal	CFAP161
OVOL2	1.5913e-69	0.837736	0.51	0.119	4.01406e-65	Deuterosomal	OVOL2
RNASEH2A	1.9768e-69	0.799137	0.475	0.104	4.98648e-65	Deuterosomal	RNASEH2A
NDUFAF31	3.59178e-69	1.76222	0.906	0.623	9.06027e-65	Deuterosomal	NDUFAF3
LYAR	2.80649e-68	0.779812	0.49	0.11	7.07937e-64	Deuterosomal	LYAR
PHTF1	7.71353e-68	1.05936	0.688	0.221	1.94574e-63	Deuterosomal	PHTF1
SLC25A14	8.34904e-68	0.768838	0.53	0.127	2.10604e-63	Deuterosomal	SLC25A14
ENO11	1.66898e-67	1.63334	0.931	0.62	4.20999e-63	Deuterosomal	ENO1
MINDY4	1.78068e-67	0.650812	0.53	0.123	4.49177e-63	Deuterosomal	MINDY4
PSMC31	2.88e-67	1.63618	0.876	0.481	7.26481e-63	Deuterosomal	PSMC3
PIM2	2.94428e-67	0.680065	0.411	0.079	7.42695e-63	Deuterosomal	PIM2
AC007405.3	8.25131e-67	1.23526	0.698	0.23	2.08139e-62	Deuterosomal	AC007405.3
TCEANC2	8.41777e-67	0.571107	0.465	0.1	2.12338e-62	Deuterosomal	TCEANC2
IFT122	1.36825e-66	0.905149	0.658	0.192	3.4514e-62	Deuterosomal	IFT122
CEP57L1	6.0639e-66	0.546205	0.347	0.059	1.52962e-61	Deuterosomal	CEP57L1
ODF2	1.35811e-65	1.13886	0.752	0.293	3.42583e-61	Deuterosomal	ODF2
ARL6	2.07203e-65	0.854084	0.525	0.126	5.22669e-61	Deuterosomal	ARL6
TMEM14B	2.74115e-65	1.44701	0.931	0.714	6.91455e-61	Deuterosomal	TMEM14B
STK32C	3.17664e-65	0.612616	0.441	0.093	8.01308e-61	Deuterosomal	STK32C
C22orf15	3.7174e-65	1.55921	0.708	0.268	9.37714e-61	Deuterosomal	C22orf15
PRADC1	5.08464e-65	1.27381	0.708	0.277	1.2826e-60	Deuterosomal	PRADC1
PARD6G-AS1	5.19613e-65	0.365242	0.267	0.036	1.31072e-60	Deuterosomal	PARD6G-AS1
TM7SF3	1.05043e-64	1.3286	0.743	0.299	2.64971e-60	Deuterosomal	TM7SF3
C11orf74	2.19674e-64	1.14513	0.733	0.246	5.54129e-60	Deuterosomal	C11orf74
C20orf85	4.82464e-64	1.46132	0.936	0.399	1.21702e-59	Deuterosomal	C20orf85
TPP2	1.21127e-63	0.96166	0.589	0.169	3.05542e-59	Deuterosomal	TPP2
COPRS	1.3816e-63	0.916211	0.629	0.197	3.48508e-59	Deuterosomal	COPRS
NAP1L1	1.87119e-63	1.45203	0.936	0.712	4.72008e-59	Deuterosomal	NAP1L1
EFCAB1	3.53814e-63	1.39267	0.851	0.355	8.92496e-59	Deuterosomal	EFCAB1
AGO2	1.22081e-62	0.957279	0.594	0.181	3.07949e-58	Deuterosomal	AGO2
DNAAF3	6.10057e-62	1.24514	0.752	0.275	1.53887e-57	Deuterosomal	DNAAF3
CEP85	1.06926e-61	0.470247	0.297	0.047	2.6972e-57	Deuterosomal	CEP85
CFAP298	2.26166e-61	1.3833	0.95	0.436	5.70504e-57	Deuterosomal	CFAP298
CEP112	3.45911e-61	0.549815	0.376	0.072	8.7256e-57	Deuterosomal	CEP112
FAM229B	4.84089e-61	1.4094	0.817	0.34	1.22111e-56	Deuterosomal	FAM229B
COX7A21	5.45799e-61	1.32947	0.936	0.852	1.37678e-56	Deuterosomal	COX7A2
KPNA2	1.26965e-60	0.799021	0.441	0.099	3.20269e-56	Deuterosomal	KPNA2
HSPBP1	1.78274e-60	1.19567	0.817	0.332	4.49696e-56	Deuterosomal	HSPBP1
KATNAL2	4.4086e-60	0.713587	0.515	0.13	1.11207e-55	Deuterosomal	KATNAL2
CALM21	6.5011e-60	1.61757	0.985	0.879	1.6399e-55	Deuterosomal	CALM2
C2orf50	6.76877e-60	0.837389	0.49	0.121	1.70742e-55	Deuterosomal	C2orf50
ACADVL1	1.03025e-59	1.4588	0.881	0.609	2.5988e-55	Deuterosomal	ACADVL
PBX4	1.23699e-59	0.41552	0.292	0.046	3.12031e-55	Deuterosomal	PBX4
IFT43	2.16636e-59	1.24718	0.871	0.404	5.46465e-55	Deuterosomal	IFT43
AC234582.1	2.68173e-59	0.774931	0.535	0.139	6.76467e-55	Deuterosomal	AC234582.1
MDM1	7.84986e-59	0.781406	0.554	0.15	1.98013e-54	Deuterosomal	MDM1
CDKN2D	8.10823e-59	0.988017	0.431	0.103	2.0453e-54	Deuterosomal	CDKN2D
SPEF1	1.1956e-58	1.13	0.713	0.247	3.01589e-54	Deuterosomal	SPEF1
CEP131	3.15665e-58	0.631649	0.441	0.102	7.96264e-54	Deuterosomal	CEP131
HSPA4L	5.45952e-58	0.954205	0.589	0.182	1.37716e-53	Deuterosomal	HSPA4L
DNALI1	7.86306e-58	1.28636	0.926	0.405	1.98346e-53	Deuterosomal	DNALI1
SSRP1	1.4009e-57	1.13446	0.822	0.428	3.53378e-53	Deuterosomal	SSRP1
EIF2S2	2.19918e-57	1.38225	0.847	0.539	5.54744e-53	Deuterosomal	EIF2S2
RUVBL1	5.31232e-57	1.13034	0.807	0.298	1.34003e-52	Deuterosomal	RUVBL1
DYNLL1	5.58579e-57	1.47284	0.99	0.837	1.40902e-52	Deuterosomal	DYNLL1
ZNF599	6.31584e-57	0.852245	0.515	0.139	1.59317e-52	Deuterosomal	ZNF599
ERCC1	1.21589e-56	1.52502	0.817	0.459	3.06709e-52	Deuterosomal	ERCC1
COX6C1	1.42253e-56	1.18874	0.941	0.829	3.58833e-52	Deuterosomal	COX6C
FAM183A	2.38012e-56	1.27925	0.901	0.387	6.00386e-52	Deuterosomal	FAM183A
SLC31A2	3.30035e-56	0.561328	0.421	0.094	8.32514e-52	Deuterosomal	SLC31A2
PCNT	3.67912e-56	0.71574	0.475	0.124	9.28057e-52	Deuterosomal	PCNT
CNTROB	4.00387e-56	0.467044	0.371	0.076	1.00998e-51	Deuterosomal	CNTROB
KLHDC9	4.07949e-56	1.0196	0.673	0.233	1.02905e-51	Deuterosomal	KLHDC9
HSP90AA1	4.65604e-56	1.78435	0.985	0.909	1.17448e-51	Deuterosomal	HSP90AA1
SPATA18	7.6051e-56	1.24212	0.812	0.351	1.91839e-51	Deuterosomal	SPATA18
CENPJ	1.11698e-55	0.42292	0.297	0.051	2.81758e-51	Deuterosomal	CENPJ
ZBTB21	1.98163e-55	0.549175	0.347	0.068	4.99866e-51	Deuterosomal	ZBTB21
DNAH12	3.76644e-55	1.28783	0.881	0.407	9.50083e-51	Deuterosomal	DNAH12
H2AFY1	2.25407e-54	1.20754	0.901	0.646	5.68589e-50	Deuterosomal	H2AFY
DNAJC22	3.01622e-54	0.338103	0.282	0.047	7.60842e-50	Deuterosomal	DNAJC22
PLCE1	5.77985e-54	0.899997	0.564	0.18	1.45797e-49	Deuterosomal	PLCE1
CDKN2A	7.35998e-54	1.70724	0.866	0.626	1.85655e-49	Deuterosomal	CDKN2A
ZNF487	9.72739e-54	1.09726	0.728	0.272	2.45373e-49	Deuterosomal	ZNF487
HIST1H2AC	1.62013e-53	1.17486	0.629	0.242	4.08678e-49	Deuterosomal	HIST1H2AC
UBXN11	1.67023e-53	1.17238	0.807	0.346	4.21315e-49	Deuterosomal	UBXN11
SPA17	3.06888e-53	1.07149	0.777	0.305	7.74126e-49	Deuterosomal	SPA17
ARNTL2	4.03476e-53	0.392124	0.312	0.058	1.01777e-48	Deuterosomal	ARNTL2
PIN11	4.29257e-53	1.28458	0.851	0.554	1.0828e-48	Deuterosomal	PIN1
DBF4	6.68692e-53	0.650955	0.411	0.097	1.68678e-48	Deuterosomal	DBF4
TTC26	9.023e-53	0.769519	0.574	0.172	2.27605e-48	Deuterosomal	TTC26
NRAV	1.16246e-52	0.862687	0.649	0.221	2.93232e-48	Deuterosomal	NRAV
BBOF1	1.37206e-52	1.07075	0.782	0.314	3.46103e-48	Deuterosomal	BBOF1
G2E3	2.3303e-52	0.556582	0.436	0.107	5.87817e-48	Deuterosomal	G2E3
ZNF20	2.71391e-52	0.749858	0.51	0.142	6.84584e-48	Deuterosomal	ZNF20
MAZ	3.13702e-52	1.07687	0.703	0.309	7.91312e-48	Deuterosomal	MAZ
CFAP45	3.53669e-52	1.18396	0.832	0.366	8.92131e-48	Deuterosomal	CFAP45
HSBP1	4.54014e-52	1.39501	0.921	0.811	1.14525e-47	Deuterosomal	HSBP1
RABL6	5.84874e-52	0.947912	0.639	0.241	1.47535e-47	Deuterosomal	RABL6
EVL	6.06084e-52	1.31557	0.505	0.156	1.52885e-47	Deuterosomal	EVL
BAG2	7.04974e-52	0.64302	0.446	0.11	1.7783e-47	Deuterosomal	BAG2
TMEM231	8.77303e-52	1.15925	0.832	0.389	2.213e-47	Deuterosomal	TMEM231
SAMD15	1.61802e-51	0.819127	0.455	0.115	4.08146e-47	Deuterosomal	SAMD15
TBC1D31	1.92649e-51	0.254491	0.252	0.039	4.85957e-47	Deuterosomal	TBC1D31
STIMATE	2.32603e-51	0.929258	0.485	0.135	5.8674e-47	Deuterosomal	STIMATE
UBE2S	2.76497e-51	0.609059	0.465	0.124	6.97463e-47	Deuterosomal	UBE2S
HSPE1	3.36779e-51	1.56708	0.906	0.787	8.49525e-47	Deuterosomal	HSPE1
TTC39A	6.12146e-51	0.62223	0.46	0.119	1.54414e-46	Deuterosomal	TTC39A
CAMSAP1	6.3833e-51	0.669053	0.52	0.151	1.61019e-46	Deuterosomal	CAMSAP1
SPAG6	9.42712e-51	1.23615	0.827	0.358	2.37799e-46	Deuterosomal	SPAG6
AURKAIP1	1.07842e-50	1.22844	0.896	0.745	2.72031e-46	Deuterosomal	AURKAIP1
MICOS101	1.14439e-50	1.1158	0.896	0.726	2.88671e-46	Deuterosomal	MICOS10
HES2	1.23625e-50	0.563176	0.396	0.093	3.11844e-46	Deuterosomal	HES2
MED25	2.1656e-50	0.981929	0.743	0.327	5.46274e-46	Deuterosomal	MED25
SMPD2	3.4788e-50	0.891173	0.708	0.259	8.77526e-46	Deuterosomal	SMPD2
OTUD4	3.62042e-50	1.01973	0.619	0.235	9.1325e-46	Deuterosomal	OTUD4
CFAP300	4.42425e-50	1.05267	0.772	0.308	1.11602e-45	Deuterosomal	CFAP300
ACTN11	4.5633e-50	1.11727	0.787	0.412	1.15109e-45	Deuterosomal	ACTN1
H3F3B1	5.1769e-50	0.885457	0.985	0.995	1.30587e-45	Deuterosomal	H3F3B
IFT81	6.45055e-50	0.844656	0.733	0.271	1.62715e-45	Deuterosomal	IFT81
BBIP1	6.98693e-50	0.984638	0.703	0.297	1.76245e-45	Deuterosomal	BBIP1
ACYP1	9.63189e-50	0.845454	0.604	0.196	2.42965e-45	Deuterosomal	ACYP1
PGP	1.20098e-49	0.456722	0.416	0.101	3.02948e-45	Deuterosomal	PGP
TUBB4B	1.2356e-49	1.35899	0.975	0.473	3.11681e-45	Deuterosomal	TUBB4B
PPP1R2	1.67414e-49	1.59492	0.807	0.495	4.22302e-45	Deuterosomal	PPP1R2
HSPH1	2.30711e-49	1.18937	0.876	0.458	5.81969e-45	Deuterosomal	HSPH1
TEDC1	2.94365e-49	0.459906	0.302	0.058	7.42536e-45	Deuterosomal	TEDC1
LZTFL1	3.37562e-49	0.933879	0.703	0.259	8.515e-45	Deuterosomal	LZTFL1
FUZ	5.23596e-49	1.02166	0.703	0.269	1.32077e-44	Deuterosomal	FUZ
LINC01091	6.97103e-49	0.602004	0.391	0.091	1.75844e-44	Deuterosomal	LINC01091
LUCAT1	7.3901e-49	0.398454	0.277	0.049	1.86415e-44	Deuterosomal	LUCAT1
LRRC23	7.92636e-49	1.12329	0.881	0.4	1.99942e-44	Deuterosomal	LRRC23
TEKT2	1.58378e-48	0.963961	0.752	0.293	3.99508e-44	Deuterosomal	TEKT2
DRAIC	1.64221e-48	0.411274	0.332	0.067	4.14248e-44	Deuterosomal	DRAIC
ZNHIT2	1.90949e-48	1.00024	0.683	0.271	4.8167e-44	Deuterosomal	ZNHIT2
BRD3OS	2.82984e-48	0.634386	0.579	0.178	7.13828e-44	Deuterosomal	BRD3OS
ATG9B	3.20228e-48	0.744611	0.559	0.169	8.07776e-44	Deuterosomal	ATG9B
CENPS	5.27304e-48	0.884773	0.653	0.249	1.33012e-43	Deuterosomal	CENPS
DNAJA1	2.76669e-47	1.2283	0.896	0.559	6.97897e-43	Deuterosomal	DNAJA1
B9D1	2.95368e-47	0.95807	0.802	0.327	7.45065e-43	Deuterosomal	B9D1
CEP350	3.33411e-47	1.3887	0.688	0.336	8.4103e-43	Deuterosomal	CEP350
CYTH2	3.45653e-47	1.10381	0.832	0.476	8.71909e-43	Deuterosomal	CYTH2
CENPT	3.84955e-47	0.710743	0.485	0.143	9.71049e-43	Deuterosomal	CENPT
AHI11	4.34972e-47	0.793042	0.624	0.226	1.09722e-42	Deuterosomal	AHI1
DPY30	8.88766e-47	1.24757	0.842	0.525	2.24191e-42	Deuterosomal	DPY30
DPCD	1.08018e-46	1.01172	0.743	0.291	2.72475e-42	Deuterosomal	DPCD
SLF1	1.09914e-46	0.488062	0.386	0.092	2.77258e-42	Deuterosomal	SLF1
SNAPC1	1.68957e-46	0.734519	0.49	0.147	4.26194e-42	Deuterosomal	SNAPC1
KLHDC8B	2.81699e-46	0.759071	0.485	0.148	7.10586e-42	Deuterosomal	KLHDC8B
ENDOG	3.26113e-46	0.87292	0.589	0.198	8.22621e-42	Deuterosomal	ENDOG
WBP11	3.46858e-46	0.911292	0.713	0.328	8.7495e-42	Deuterosomal	WBP11
CCDC88A	4.06326e-46	0.476986	0.342	0.076	1.02496e-41	Deuterosomal	CCDC88A
DNAL1	4.81449e-46	0.845772	0.703	0.272	1.21446e-41	Deuterosomal	DNAL1
IQCK	6.93269e-46	0.867378	0.772	0.32	1.74877e-41	Deuterosomal	IQCK
CEP83	1.67202e-45	0.819024	0.653	0.235	4.21768e-41	Deuterosomal	CEP83
SUGP2	1.8615e-45	0.781956	0.639	0.249	4.69563e-41	Deuterosomal	SUGP2
TULP3	3.34902e-45	0.878036	0.584	0.209	8.4479e-41	Deuterosomal	TULP3
SPAG1	3.8024e-45	0.810399	0.787	0.329	9.59156e-41	Deuterosomal	SPAG1
IFT57	4.19705e-45	0.964869	0.901	0.378	1.05871e-40	Deuterosomal	IFT57
KDM1A	5.18421e-45	0.776351	0.545	0.189	1.30772e-40	Deuterosomal	KDM1A
HSPA81	7.00633e-45	1.39132	0.965	0.912	1.76735e-40	Deuterosomal	HSPA8
MYCBP	7.41761e-45	1.11311	0.837	0.453	1.87109e-40	Deuterosomal	MYCBP
P4HTM	7.57637e-45	1.09115	0.822	0.435	1.91114e-40	Deuterosomal	P4HTM
NDUFS51	1.07338e-44	1.02072	0.901	0.79	2.70759e-40	Deuterosomal	NDUFS5
CALML4	1.37705e-44	1.00194	0.772	0.323	3.4736e-40	Deuterosomal	CALML4
LCA5L	1.81452e-44	0.665005	0.559	0.179	4.57713e-40	Deuterosomal	LCA5L
ZDHHC1	1.85082e-44	0.93884	0.559	0.193	4.66869e-40	Deuterosomal	ZDHHC1
LKAAEAR1	2.01412e-44	0.304187	0.272	0.049	5.08063e-40	Deuterosomal	LKAAEAR1
ERH1	2.12938e-44	1.2036	0.901	0.752	5.37136e-40	Deuterosomal	ERH
CCDC157	2.8638e-44	0.665011	0.604	0.209	7.22393e-40	Deuterosomal	CCDC157
GSKIP	3.68803e-44	0.849816	0.475	0.147	9.30306e-40	Deuterosomal	GSKIP
COASY	4.0172e-44	0.963739	0.668	0.304	1.01334e-39	Deuterosomal	COASY
SPCS1	4.76679e-44	0.942478	0.931	0.838	1.20242e-39	Deuterosomal	SPCS1
IQCG	6.05328e-44	1.08448	0.767	0.331	1.52694e-39	Deuterosomal	IQCG
TCTEX1D2	6.20139e-44	1.12486	0.847	0.389	1.5643e-39	Deuterosomal	TCTEX1D2
SLC4A8	7.44902e-44	0.42913	0.361	0.085	1.87901e-39	Deuterosomal	SLC4A8
CIAO2B	7.98375e-44	1.02754	0.871	0.645	2.0139e-39	Deuterosomal	CIAO2B
KIF22	9.61998e-44	0.826585	0.569	0.203	2.42664e-39	Deuterosomal	KIF22
IFT27	1.32804e-43	1.15179	0.787	0.393	3.34999e-39	Deuterosomal	IFT27
CCDC30	1.60752e-43	0.808444	0.743	0.303	4.05496e-39	Deuterosomal	CCDC30
C9orf116	1.94704e-43	1.02182	0.906	0.39	4.91142e-39	Deuterosomal	C9orf116
CEP95	1.97953e-43	0.664574	0.584	0.214	4.99335e-39	Deuterosomal	CEP95
MT3	2.05052e-43	0.723799	0.406	0.106	5.17244e-39	Deuterosomal	MT3
SNRPG	2.60423e-43	1.08241	0.861	0.655	6.56916e-39	Deuterosomal	SNRPG
CFAP47	2.97671e-43	0.844373	0.619	0.225	7.50876e-39	Deuterosomal	CFAP47
VDAC31	3.60036e-43	1.24041	0.861	0.524	9.08192e-39	Deuterosomal	VDAC3
SMKR1	6.67674e-43	0.487471	0.381	0.096	1.68421e-38	Deuterosomal	SMKR1
TRIM28	7.80424e-43	0.86478	0.718	0.343	1.96862e-38	Deuterosomal	TRIM28
MKKS1	8.02471e-43	0.97753	0.703	0.343	2.02423e-38	Deuterosomal	MKKS
CC2D2A	8.05802e-43	0.868477	0.708	0.283	2.03264e-38	Deuterosomal	CC2D2A
CCDC180	8.95818e-43	0.84291	0.574	0.2	2.2597e-38	Deuterosomal	CCDC180
C16orf46	1.26001e-42	0.62006	0.446	0.126	3.17838e-38	Deuterosomal	C16orf46
BCL2L12	1.55866e-42	0.807329	0.545	0.193	3.93172e-38	Deuterosomal	BCL2L12
FAM161A	1.63213e-42	0.757995	0.559	0.189	4.11705e-38	Deuterosomal	FAM161A
ACTR6	1.78182e-42	0.896683	0.559	0.203	4.49465e-38	Deuterosomal	ACTR6
STRBP	1.83135e-42	0.905583	0.683	0.302	4.61959e-38	Deuterosomal	STRBP
HIST2H2BE	2.44296e-42	0.52169	0.401	0.108	6.16236e-38	Deuterosomal	HIST2H2BE
RIBC1	8.78914e-42	0.78037	0.614	0.22	2.21706e-37	Deuterosomal	RIBC1
IQCD	1.09601e-41	0.820112	0.624	0.226	2.7647e-37	Deuterosomal	IQCD
DNAAF4	1.21463e-41	0.90046	0.653	0.256	3.0639e-37	Deuterosomal	DNAAF4
COA1	2.13228e-41	0.840644	0.688	0.312	5.37867e-37	Deuterosomal	COA1
CHORDC1	3.58063e-41	0.85378	0.574	0.217	9.03215e-37	Deuterosomal	CHORDC1
CCDC74B	3.75571e-41	0.749683	0.604	0.216	9.47378e-37	Deuterosomal	CCDC74B
TPPP3	5.48215e-41	0.973352	0.901	0.392	1.38287e-36	Deuterosomal	TPPP3
MORF4L2	7.76362e-41	1.10471	0.837	0.572	1.95837e-36	Deuterosomal	MORF4L2
OSCP1	1.01272e-40	1.01242	0.752	0.32	2.55459e-36	Deuterosomal	OSCP1
GAS8	1.12875e-40	0.790582	0.634	0.241	2.84726e-36	Deuterosomal	GAS8
CCDC121	1.36009e-40	0.369826	0.282	0.058	3.43084e-36	Deuterosomal	CCDC121
AKR7A2	1.45537e-40	1.3724	0.832	0.609	3.67117e-36	Deuterosomal	AKR7A2
C9orf135	1.53813e-40	0.982161	0.772	0.338	3.87994e-36	Deuterosomal	C9orf135
CEP89	1.60366e-40	0.687379	0.525	0.18	4.04524e-36	Deuterosomal	CEP89
RSPH1	1.71005e-40	0.986355	0.901	0.397	4.3136e-36	Deuterosomal	RSPH1
ZNF544	1.78509e-40	0.665862	0.51	0.174	4.50289e-36	Deuterosomal	ZNF544
TEKT4	1.95785e-40	0.93013	0.604	0.232	4.93867e-36	Deuterosomal	TEKT4
TPGS2	2.51701e-40	1.14582	0.847	0.601	6.34915e-36	Deuterosomal	TPGS2
KIF3A	2.57342e-40	0.691414	0.644	0.245	6.49144e-36	Deuterosomal	KIF3A
WDR34	2.87347e-40	0.993302	0.851	0.44	7.24833e-36	Deuterosomal	WDR34
AC240274.1	4.04312e-40	0.548403	0.376	0.101	1.01988e-35	Deuterosomal	AC240274.1
ATAD3B	4.2122e-40	0.453935	0.356	0.09	1.06253e-35	Deuterosomal	ATAD3B
MYO5B	4.6054e-40	0.796417	0.579	0.228	1.16171e-35	Deuterosomal	MYO5B
ATP5MD1	6.67077e-40	1.15441	0.851	0.712	1.6827e-35	Deuterosomal	ATP5MD
YWHAE1	1.3347e-39	1.02361	0.936	0.81	3.36679e-35	Deuterosomal	YWHAE
MTFP1	1.80635e-39	0.665062	0.441	0.136	4.55651e-35	Deuterosomal	MTFP1
IPO4	2.0718e-39	0.637359	0.5	0.165	5.22612e-35	Deuterosomal	IPO4
EMC41	2.08225e-39	1.09022	0.827	0.615	5.25247e-35	Deuterosomal	EMC4
IQCE	2.56661e-39	0.65334	0.653	0.246	6.47428e-35	Deuterosomal	IQCE
CCT6A	2.677e-39	1.16445	0.901	0.681	6.75273e-35	Deuterosomal	CCT6A
CCDC181	2.7326e-39	0.66617	0.515	0.171	6.89298e-35	Deuterosomal	CCDC181
UCP21	3.18549e-39	0.925888	0.941	0.618	8.03541e-35	Deuterosomal	UCP2
EML1	4.3759e-39	0.332703	0.342	0.081	1.10382e-34	Deuterosomal	EML1
NEK4	4.59948e-39	0.667907	0.485	0.159	1.16022e-34	Deuterosomal	NEK4
DENND1A	4.74253e-39	0.439027	0.282	0.06	1.1963e-34	Deuterosomal	DENND1A
RNF6	5.40246e-39	0.714422	0.619	0.252	1.36277e-34	Deuterosomal	RNF6
KIAA1841	5.89853e-39	0.668378	0.629	0.232	1.4879e-34	Deuterosomal	KIAA1841
MIS18BP1	6.70728e-39	0.635025	0.53	0.185	1.69191e-34	Deuterosomal	MIS18BP1
LRRC73	6.91422e-39	0.474755	0.436	0.125	1.74411e-34	Deuterosomal	LRRC73
GON7	7.57633e-39	0.978377	0.718	0.309	1.91113e-34	Deuterosomal	GON7
DNAL4	7.94303e-39	0.953674	0.703	0.33	2.00363e-34	Deuterosomal	DNAL4
RAMP1	8.26274e-39	1.05607	0.579	0.233	2.08428e-34	Deuterosomal	RAMP1
EFCAB2	9.50571e-39	0.728736	0.683	0.267	2.39782e-34	Deuterosomal	EFCAB2
TSGA10	9.57368e-39	1.02055	0.634	0.287	2.41496e-34	Deuterosomal	TSGA10
HELLS	1.42019e-38	0.397236	0.297	0.066	3.58242e-34	Deuterosomal	HELLS
AC007906.2	1.6796e-38	1.09789	0.847	0.38	4.2368e-34	Deuterosomal	AC007906.2
ALYREF	1.76847e-38	0.307895	0.297	0.067	4.46097e-34	Deuterosomal	ALYREF
MBD4	2.14806e-38	1.01311	0.589	0.249	5.41847e-34	Deuterosomal	MBD4
CNIH2	2.16316e-38	0.433589	0.307	0.069	5.45657e-34	Deuterosomal	CNIH2
CLBA1	2.26095e-38	0.418221	0.426	0.121	5.70325e-34	Deuterosomal	CLBA1
GRK3	2.96755e-38	0.335399	0.252	0.05	7.48564e-34	Deuterosomal	GRK3
MRPS33	3.12917e-38	1.02171	0.787	0.498	7.89332e-34	Deuterosomal	MRPS33
CEP70	4.82068e-38	0.577947	0.426	0.128	1.21602e-33	Deuterosomal	CEP70
RAB36	5.07689e-38	0.56069	0.629	0.227	1.28065e-33	Deuterosomal	RAB36
TBL1Y	5.37653e-38	0.464005	0.272	0.058	1.35623e-33	Deuterosomal	TBL1Y
UBE2A	6.05819e-38	1.07942	0.802	0.478	1.52818e-33	Deuterosomal	UBE2A
BUD31	6.84952e-38	0.981784	0.842	0.594	1.72779e-33	Deuterosomal	BUD31
NINJ2	1.12966e-37	0.493812	0.366	0.1	2.84957e-33	Deuterosomal	NINJ2
CNTRL	1.55239e-37	0.707923	0.668	0.283	3.91589e-33	Deuterosomal	CNTRL
IL5RA	2.07456e-37	0.637546	0.495	0.163	5.23307e-33	Deuterosomal	IL5RA
CNOT10	2.23256e-37	0.574712	0.475	0.155	5.63163e-33	Deuterosomal	CNOT10
VRK3	2.43607e-37	0.815829	0.634	0.272	6.145e-33	Deuterosomal	VRK3
IPO13	2.50862e-37	0.569303	0.455	0.145	6.328e-33	Deuterosomal	IPO13
CCDC189	2.6602e-37	0.712074	0.619	0.237	6.71034e-33	Deuterosomal	CCDC189
DYNLT1	3.17284e-37	1.0241	0.95	0.764	8.00348e-33	Deuterosomal	DYNLT1
H3F3A1	3.41646e-37	0.64735	0.97	0.931	8.61802e-33	Deuterosomal	H3F3A
SAXO2	4.00082e-37	0.925821	0.762	0.347	1.00921e-32	Deuterosomal	SAXO2
PRR13	4.31491e-37	1.0716	0.876	0.696	1.08844e-32	Deuterosomal	PRR13
TTLL5	5.1677e-37	0.753412	0.545	0.21	1.30355e-32	Deuterosomal	TTLL5
AC068888.1	5.37668e-37	0.41747	0.272	0.059	1.35627e-32	Deuterosomal	AC068888.1
SUGT11	6.65751e-37	0.974665	0.752	0.394	1.67936e-32	Deuterosomal	SUGT1
WDR90	7.76427e-37	0.570416	0.559	0.2	1.95854e-32	Deuterosomal	WDR90
NUDT1	8.37424e-37	0.630165	0.47	0.155	2.1124e-32	Deuterosomal	NUDT1
B3GNTL1	9.73649e-37	0.379506	0.356	0.093	2.45603e-32	Deuterosomal	B3GNTL1
CFAP20	1.46041e-36	0.823911	0.644	0.263	3.68387e-32	Deuterosomal	CFAP20
AC026704.1	1.79231e-36	0.382198	0.267	0.057	4.5211e-32	Deuterosomal	AC026704.1
AC025171.1	1.96792e-36	0.260576	0.252	0.052	4.96407e-32	Deuterosomal	AC025171.1
COG7	2.00476e-36	0.821902	0.614	0.259	5.057e-32	Deuterosomal	COG7
MYCL	2.38269e-36	0.492383	0.337	0.089	6.01035e-32	Deuterosomal	MYCL
CEP170	3.00721e-36	0.730544	0.46	0.154	7.58568e-32	Deuterosomal	CEP170
DAZAP1	3.0772e-36	0.664349	0.564	0.221	7.76224e-32	Deuterosomal	DAZAP1
THOC7	3.35767e-36	1.05147	0.767	0.458	8.46974e-32	Deuterosomal	THOC7
TUSC2	3.37951e-36	1.00632	0.762	0.474	8.52481e-32	Deuterosomal	TUSC2
THOP1	4.66058e-36	0.613036	0.48	0.165	1.17563e-31	Deuterosomal	THOP1
UQCRFS11	8.21719e-36	1.06455	0.891	0.74	2.07279e-31	Deuterosomal	UQCRFS1
ST7	1.04251e-35	0.356478	0.292	0.068	2.62972e-31	Deuterosomal	ST7
NME7	1.08805e-35	0.904862	0.639	0.257	2.7446e-31	Deuterosomal	NME7
SBNO1-AS1	1.12168e-35	0.337967	0.297	0.07	2.82943e-31	Deuterosomal	SBNO1-AS1
LRR1	1.12185e-35	0.351476	0.277	0.062	2.82986e-31	Deuterosomal	LRR1
TBL2	1.53814e-35	0.624171	0.396	0.12	3.87996e-31	Deuterosomal	TBL2
NDC1	1.5895e-35	0.38941	0.282	0.065	4.0095e-31	Deuterosomal	NDC1
NEURL1B	1.77199e-35	0.403227	0.312	0.076	4.46985e-31	Deuterosomal	NEURL1B
MORN2	2.12284e-35	0.789538	0.891	0.375	5.35486e-31	Deuterosomal	MORN2
CDS1	2.25189e-35	0.922401	0.762	0.373	5.68038e-31	Deuterosomal	CDS1
USP2-AS1	2.45631e-35	0.420146	0.426	0.124	6.19604e-31	Deuterosomal	USP2-AS1
SERF2	2.46086e-35	0.842129	0.946	0.931	6.20751e-31	Deuterosomal	SERF2
C11orf16	4.47699e-35	0.682485	0.609	0.24	1.12932e-30	Deuterosomal	C11orf16
WDR92	4.53175e-35	0.606027	0.446	0.142	1.14313e-30	Deuterosomal	WDR92
SNRPC	4.79015e-35	0.963727	0.787	0.559	1.20831e-30	Deuterosomal	SNRPC
SLC41A1	4.93702e-35	0.513493	0.386	0.113	1.24536e-30	Deuterosomal	SLC41A1
TNFAIP8L1	8.73357e-35	0.719204	0.708	0.307	2.20304e-30	Deuterosomal	TNFAIP8L1
YWHAH1	8.79675e-35	1.08774	0.658	0.354	2.21898e-30	Deuterosomal	YWHAH
UBL5	9.72866e-35	0.90309	0.901	0.814	2.45405e-30	Deuterosomal	UBL5
NOP56	9.74132e-35	0.700059	0.589	0.246	2.45725e-30	Deuterosomal	NOP56
CEP97	1.03286e-34	0.481127	0.426	0.128	2.6054e-30	Deuterosomal	CEP97
ACP1	1.49916e-34	0.986677	0.777	0.503	3.78164e-30	Deuterosomal	ACP1
LSM5	1.77111e-34	1.00685	0.728	0.427	4.46764e-30	Deuterosomal	LSM5
JAG1	3.20227e-34	0.797594	0.629	0.293	8.07772e-30	Deuterosomal	JAG1
PPM1G1	3.327e-34	0.942825	0.837	0.641	8.39235e-30	Deuterosomal	PPM1G
EIF4EBP3	3.99234e-34	0.880026	0.658	0.32	1.00707e-29	Deuterosomal	EIF4EBP3
PARK71	5.64498e-34	0.929036	0.906	0.819	1.42395e-29	Deuterosomal	PARK7
COX6A11	5.72871e-34	0.671452	0.936	0.909	1.44507e-29	Deuterosomal	COX6A1
UTRN	6.11523e-34	0.755022	0.624	0.278	1.54257e-29	Deuterosomal	UTRN
RFX2	7.42655e-34	0.740644	0.688	0.303	1.87335e-29	Deuterosomal	RFX2
CEP164	1.10194e-33	0.510622	0.465	0.157	2.77965e-29	Deuterosomal	CEP164
PKIG	1.16826e-33	0.856178	0.639	0.268	2.94694e-29	Deuterosomal	PKIG
FANK1	1.33162e-33	0.686867	0.762	0.323	3.35901e-29	Deuterosomal	FANK1
ANKRD37	1.78488e-33	0.919189	0.708	0.337	4.50236e-29	Deuterosomal	ANKRD37
CCDC96	1.92463e-33	0.512909	0.505	0.176	4.85489e-29	Deuterosomal	CCDC96
GTF2A21	2.31481e-33	1.05515	0.822	0.619	5.83911e-29	Deuterosomal	GTF2A2
FAM27C	2.32758e-33	0.79292	0.554	0.211	5.87133e-29	Deuterosomal	FAM27C
MOK	2.40033e-33	0.736555	0.629	0.259	6.05483e-29	Deuterosomal	MOK
PSMD10	5.92268e-33	0.844367	0.653	0.326	1.494e-28	Deuterosomal	PSMD10
DUSP18	6.14621e-33	0.684713	0.574	0.227	1.55038e-28	Deuterosomal	DUSP18
FMC11	7.11315e-33	0.993681	0.658	0.365	1.79429e-28	Deuterosomal	FMC1
CEP250	7.31617e-33	0.573889	0.485	0.174	1.8455e-28	Deuterosomal	CEP250
MT2A	9.00432e-33	1.60093	0.856	0.67	2.27134e-28	Deuterosomal	MT2A
RPGRIP1L	9.48413e-33	0.549118	0.49	0.167	2.39237e-28	Deuterosomal	RPGRIP1L
CEP19	1.21042e-32	0.456282	0.361	0.105	3.05328e-28	Deuterosomal	CEP19
CCDC113	1.22546e-32	0.764812	0.748	0.336	3.09123e-28	Deuterosomal	CCDC113
STIP11	1.65236e-32	0.989672	0.723	0.39	4.16807e-28	Deuterosomal	STIP1
AC004832.1	1.82501e-32	0.827524	0.639	0.285	4.60359e-28	Deuterosomal	AC004832.1
MYO15B	1.85901e-32	0.379323	0.347	0.097	4.68935e-28	Deuterosomal	MYO15B
TEKT1	1.89088e-32	0.750976	0.782	0.36	4.76975e-28	Deuterosomal	TEKT1
GGH	2.31992e-32	0.479052	0.391	0.119	5.85201e-28	Deuterosomal	GGH
NUCB2	2.39966e-32	0.975957	0.861	0.45	6.05313e-28	Deuterosomal	NUCB2
TCTN1	3.42091e-32	0.766671	0.767	0.35	8.62926e-28	Deuterosomal	TCTN1
ZNHIT1	3.53009e-32	0.957923	0.817	0.612	8.90466e-28	Deuterosomal	ZNHIT1
LINC02166	3.79957e-32	0.759853	0.569	0.232	9.58441e-28	Deuterosomal	LINC02166
WDR49	6.39941e-32	0.629825	0.629	0.268	1.61425e-27	Deuterosomal	WDR49
SEM1	6.57554e-32	0.923159	0.896	0.797	1.65868e-27	Deuterosomal	SEM1
CFAP46	7.12937e-32	0.629653	0.698	0.298	1.79838e-27	Deuterosomal	CFAP46
ATP5IF1	7.26363e-32	1.03596	0.931	0.811	1.83225e-27	Deuterosomal	ATP5IF1
AL121899.1	8.22176e-32	0.600968	0.446	0.148	2.07394e-27	Deuterosomal	AL121899.1
EPPIN	9.36458e-32	0.762579	0.554	0.222	2.36221e-27	Deuterosomal	EPPIN
XRCC1	1.13684e-31	0.630046	0.554	0.226	2.86767e-27	Deuterosomal	XRCC1
PIFO	1.16423e-31	0.768326	0.886	0.406	2.93678e-27	Deuterosomal	PIFO
DCAF15	1.17633e-31	0.281446	0.302	0.078	2.96729e-27	Deuterosomal	DCAF15
BSCL2	1.29621e-31	0.796918	0.827	0.468	3.26968e-27	Deuterosomal	BSCL2
AL445524.1	1.31531e-31	0.348871	0.262	0.062	3.31786e-27	Deuterosomal	AL445524.1
EBNA1BP2	1.37305e-31	0.862326	0.767	0.446	3.46351e-27	Deuterosomal	EBNA1BP2
EDC4	1.45808e-31	0.409512	0.376	0.114	3.67801e-27	Deuterosomal	EDC4
GEMIN6	1.97717e-31	0.802396	0.54	0.231	4.98742e-27	Deuterosomal	GEMIN6
FBXW9	2.27479e-31	0.511279	0.525	0.193	5.73815e-27	Deuterosomal	FBXW9
AGTRAP	2.30634e-31	0.899705	0.772	0.493	5.81775e-27	Deuterosomal	AGTRAP
CCDC146	2.62526e-31	0.766862	0.812	0.385	6.62222e-27	Deuterosomal	CCDC146
KIF19	2.81132e-31	0.635722	0.584	0.236	7.09155e-27	Deuterosomal	KIF19
PFDN6	2.95925e-31	0.752384	0.609	0.274	7.4647e-27	Deuterosomal	PFDN6
PNPT1	3.20325e-31	0.600163	0.485	0.183	8.08019e-27	Deuterosomal	PNPT1
CKB	3.58077e-31	0.93226	0.921	0.524	9.0325e-27	Deuterosomal	CKB
CCDC88C	4.00992e-31	0.790016	0.678	0.347	1.0115e-26	Deuterosomal	CCDC88C
SNRPD1	4.22476e-31	0.876894	0.812	0.542	1.0657e-26	Deuterosomal	SNRPD1
MRPL18	4.56803e-31	0.972825	0.802	0.579	1.15228e-26	Deuterosomal	MRPL18
AKAP14	4.81614e-31	0.828512	0.639	0.271	1.21487e-26	Deuterosomal	AKAP14
CKLF	5.25559e-31	0.759181	0.569	0.256	1.32572e-26	Deuterosomal	CKLF
EFCAB11	6.14192e-31	0.540973	0.436	0.147	1.5493e-26	Deuterosomal	EFCAB11
TTLL7	6.35149e-31	0.501613	0.446	0.151	1.60216e-26	Deuterosomal	TTLL7
KATNB1	7.37515e-31	0.609009	0.545	0.221	1.86038e-26	Deuterosomal	KATNB1
CCT31	7.44643e-31	1.16044	0.832	0.648	1.87836e-26	Deuterosomal	CCT3
MYH10	8.15026e-31	0.47086	0.411	0.134	2.0559e-26	Deuterosomal	MYH10
ELOB	8.57142e-31	0.806192	0.911	0.889	2.16214e-26	Deuterosomal	ELOB
MNS1	9.75895e-31	0.688298	0.708	0.305	2.46169e-26	Deuterosomal	MNS1
ARMC3	1.01694e-30	0.814665	0.762	0.36	2.56523e-26	Deuterosomal	ARMC3
HIST1H2BK	1.0403e-30	0.546525	0.396	0.135	2.62416e-26	Deuterosomal	HIST1H2BK
GALNS	1.07886e-30	0.671153	0.545	0.221	2.72142e-26	Deuterosomal	GALNS
WDR73	1.11777e-30	0.634907	0.545	0.224	2.81958e-26	Deuterosomal	WDR73
SPATA17	1.29848e-30	0.666527	0.614	0.252	3.27541e-26	Deuterosomal	SPATA17
KDM1B	1.4762e-30	0.398256	0.386	0.119	3.72371e-26	Deuterosomal	KDM1B
C12orf57	1.74612e-30	0.861383	0.876	0.703	4.40459e-26	Deuterosomal	C12orf57
COX20	1.86004e-30	0.776382	0.634	0.317	4.69194e-26	Deuterosomal	COX20
LRRIQ1	2.13259e-30	0.767307	0.797	0.397	5.37945e-26	Deuterosomal	LRRIQ1
C8orf33	2.24297e-30	0.671742	0.47	0.174	5.65789e-26	Deuterosomal	C8orf33
STOML2	2.26191e-30	0.825857	0.866	0.65	5.70567e-26	Deuterosomal	STOML2
POLR2I	2.56424e-30	0.839538	0.871	0.605	6.46829e-26	Deuterosomal	POLR2I
GFM2	2.73934e-30	0.570964	0.55	0.216	6.90997e-26	Deuterosomal	GFM2
MAP3K19	3.31052e-30	0.779025	0.678	0.316	8.35078e-26	Deuterosomal	MAP3K19
SUPT20H	3.74393e-30	0.694598	0.579	0.258	9.44405e-26	Deuterosomal	SUPT20H
DHRS4L2	3.80738e-30	0.628855	0.421	0.146	9.60412e-26	Deuterosomal	DHRS4L2
EEF1AKMT2	3.81648e-30	0.569171	0.49	0.189	9.62707e-26	Deuterosomal	EEF1AKMT2
MGMT	4.13627e-30	1.09253	0.807	0.548	1.04337e-25	Deuterosomal	MGMT
MLF1	4.30055e-30	0.677485	0.777	0.352	1.08481e-25	Deuterosomal	MLF1
FAM227A	4.48146e-30	0.585076	0.584	0.237	1.13045e-25	Deuterosomal	FAM227A
CARHSP1	5.79371e-30	0.986158	0.728	0.45	1.46146e-25	Deuterosomal	CARHSP1
SF3B51	8.22885e-30	0.900397	0.822	0.595	2.07573e-25	Deuterosomal	SF3B5
TUBA1A	8.55886e-30	0.509226	0.891	0.38	2.15897e-25	Deuterosomal	TUBA1A
LINC01765	9.02565e-30	0.554586	0.376	0.12	2.27672e-25	Deuterosomal	LINC01765
[truncated: 6,479 more rows]
