# Supplementary material for: Delayed induction of type I and III interferons mediates nasal epithelial cell permissiveness to SARS-CoV-2
Source: Nat Commun. 2021 Dec 7;12:7092. doi: 10.1038/s41467-021-27318-0 (PMC8651658; doi:10.1038/s41467-021-27318-0)
Supplement: Supplementary file 5 — Supplementary Data 2 [file 41467_2021_27318_MOESM5_ESM.xlsx]

## Sheet: supplementary dataset S2 DEGs_b
	p_val	avg_log2FC	pct.1	pct.2	p_val_adj	cluster	gene
HEPACAM2	0	3.17763	0.962	0.002	0	Ionocyte	HEPACAM2
CLCNKB	0	3.16748	0.781	0.002	0	Ionocyte	CLCNKB
ASCL3	0	3.00463	0.733	0.002	0	Ionocyte	ASCL3
TMEM61	0	2.62013	0.752	0.032	0	Ionocyte	TMEM61
FOXI1	0	2.47897	0.781	0.001	0	Ionocyte	FOXI1
STAP1	0	2.45792	0.724	0.003	0	Ionocyte	STAP1
CLDN25	0	2.33142	0.61	0.002	0	Ionocyte	CLDN25
BSND	0	2.30581	0.714	0.001	0	Ionocyte	BSND
IGF1	0	2.0115	0.59	0.001	0	Ionocyte	IGF1
CDA	0	1.89327	0.562	0.001	0	Ionocyte	CDA
TMPRSS11E	0	1.88482	0.619	0.002	0	Ionocyte	TMPRSS11E
SCG2	0	1.76145	0.305	0.001	0	Ionocyte	SCG2
PTGER3	0	1.74806	0.533	0.001	0	Ionocyte	PTGER3
PDE1C	0	1.66009	0.638	0.001	0	Ionocyte	PDE1C
NREP	0	1.64266	0.362	0.007	0	Ionocyte	NREP
NEURL1	0	1.60049	0.6	0.004	0	Ionocyte	NEURL1
ADGRF5	0	1.54317	0.476	0.002	0	Ionocyte	ADGRF5
LINC01187	0	1.53151	0.514	0.001	0	Ionocyte	LINC01187
TMEM171	0	1.46397	0.61	0.02	0	Ionocyte	TMEM171
PARVB	0	1.33015	0.495	0.009	0	Ionocyte	PARVB
SCUBE2	0	1.1384	0.457	0.004	0	Ionocyte	SCUBE2
POSTN	0	1.07824	0.419	0.003	0	Ionocyte	POSTN
DGKI	0	1.03529	0.429	0.002	0	Ionocyte	DGKI
CLNK	0	0.995653	0.419	0.001	0	Ionocyte	CLNK
ANK2	0	0.936834	0.4	0.001	0	Ionocyte	ANK2
PROX1	0	0.910088	0.39	0.004	0	Ionocyte	PROX1
SRARP	0	0.853424	0.343	0.002	0	Ionocyte	SRARP
FOXI2	0	0.844804	0.362	0	0	Ionocyte	FOXI2
ITIH5	0	0.820309	0.305	0.001	0	Ionocyte	ITIH5
CEL	0	0.804776	0.324	0.001	0	Ionocyte	CEL
AC012499.1	0	0.758473	0.324	0	0	Ionocyte	AC012499.1
MAL	0	0.75192	0.257	0.001	0	Ionocyte	MAL
SLC14A1	0	0.742804	0.333	0	0	Ionocyte	SLC14A1
CLCNKA	0	0.648902	0.286	0.003	0	Ionocyte	CLCNKA
SLC35F3	0	0.61499	0.267	0	0	Ionocyte	SLC35F3
ADCY5	0	0.606235	0.267	0	0	Ionocyte	ADCY5
SUSD3	0	0.573369	0.257	0.003	0	Ionocyte	SUSD3
KIT	1.04742e-288	1.58007	0.638	0.028	2.64211e-284	Ionocyte	KIT
AZGP1	2.80122e-283	2.30291	0.438	0.012	7.06609e-279	Ionocyte	AZGP1
PLCG2	5.34044e-278	2.10253	0.648	0.03	1.34712e-273	Ionocyte	PLCG2
ITPR2	1.84073e-219	1.287	0.467	0.019	4.64324e-215	Ionocyte	ITPR2
CAMK2B	7.20269e-210	0.961033	0.286	0.007	1.81688e-205	Ionocyte	CAMK2B
RARRES2	1.31948e-208	3.24204	0.638	0.04	3.32839e-204	Ionocyte	RARRES2
ETV1	9.68872e-191	0.594523	0.267	0.006	2.44398e-186	Ionocyte	ETV1
QPCT	1.16096e-160	1.60282	0.543	0.038	2.92852e-156	Ionocyte	QPCT
KCNMA1	2.09306e-158	1.60252	0.638	0.052	5.27974e-154	Ionocyte	KCNMA1
ATP2A3	2.54088e-148	1.22633	0.552	0.041	6.40936e-144	Ionocyte	ATP2A3
NRP1	2.26173e-143	0.82461	0.343	0.016	5.70521e-139	Ionocyte	NRP1
TUBB3	2.60693e-137	1.69634	0.371	0.02	6.57599e-133	Ionocyte	TUBB3
TFPI	4.31801e-137	1.04513	0.448	0.029	1.08922e-132	Ionocyte	TFPI
MFSD6L	4.01314e-130	1.17103	0.448	0.031	1.01232e-125	Ionocyte	MFSD6L
ATP6V1B1	7.20057e-122	2.33147	0.686	0.083	1.81634e-117	Ionocyte	ATP6V1B1
EFHD1	1.15787e-113	0.873262	0.352	0.021	2.92072e-109	Ionocyte	EFHD1
PHLDA1	5.36563e-113	1.43165	0.543	0.053	1.35348e-108	Ionocyte	PHLDA1
CFTR	2.55519e-107	2.4961	0.752	0.122	6.44547e-103	Ionocyte	CFTR
KCNH1	4.69279e-104	0.659108	0.286	0.015	1.18376e-99	Ionocyte	KCNH1
NGFR	1.60298e-101	1.20256	0.457	0.041	4.04353e-97	Ionocyte	NGFR
PTP4A3	4.65761e-100	1.05418	0.457	0.042	1.17488e-95	Ionocyte	PTP4A3
AMACR	8.07478e-98	1.96094	0.657	0.095	2.03686e-93	Ionocyte	AMACR
THBS1	7.22521e-93	1.34067	0.543	0.064	1.82256e-88	Ionocyte	THBS1
CCDC68	2.52248e-90	0.627525	0.314	0.021	6.36297e-86	Ionocyte	CCDC68
LGALS1	2.79084e-81	1.69868	0.59	0.086	7.03989e-77	Ionocyte	LGALS1
NCALD	3.00199e-78	1.45641	0.61	0.098	7.57251e-74	Ionocyte	NCALD
MARCKSL1	2.18282e-73	2.16532	0.895	0.257	5.50615e-69	Ionocyte	MARCKSL1
HES6	1.55285e-72	1.47552	0.505	0.07	3.91707e-68	Ionocyte	HES6
DMRT2	2.22283e-71	1.12205	0.448	0.055	5.60708e-67	Ionocyte	DMRT2
AKR1B1	3.39334e-71	1.96725	0.857	0.262	8.55969e-67	Ionocyte	AKR1B1
AVIL	1.98249e-70	1.45084	0.41	0.047	5.00084e-66	Ionocyte	AVIL
SCNN1B	1.00996e-69	2.58095	0.695	0.158	2.54763e-65	Ionocyte	SCNN1B
TUBB2B	1.88849e-69	1.28126	0.276	0.021	4.76372e-65	Ionocyte	TUBB2B
TBC1D4	1.6541e-67	0.699121	0.381	0.041	4.17248e-63	Ionocyte	TBC1D4
AKAP7	1.9659e-66	0.765138	0.295	0.026	4.95897e-62	Ionocyte	AKAP7
PALM2-AKAP2	7.13303e-65	0.896723	0.39	0.046	1.79931e-60	Ionocyte	PALM2-AKAP2
LTBP2	8.23493e-63	0.539907	0.286	0.025	2.07726e-58	Ionocyte	LTBP2
ATP6V0B	4.77827e-62	2.8028	0.981	0.668	1.20532e-57	Ionocyte	ATP6V0B
BPIFA2	1.98937e-58	0.973653	0.314	0.033	5.0182e-54	Ionocyte	BPIFA2
ATP6V0C	1.14826e-56	2.18555	0.981	0.871	2.89648e-52	Ionocyte	ATP6V0C
DBN1	3.84436e-56	1.33849	0.629	0.141	9.6974e-52	Ionocyte	DBN1
TFCP2L1	7.79839e-56	1.88738	0.752	0.229	1.96714e-51	Ionocyte	TFCP2L1
HLA-B	2.61375e-54	2.46845	0.99	0.865	6.5932e-50	Ionocyte	HLA-B
AC105942.1	2.35464e-48	0.987651	0.486	0.094	5.93959e-44	Ionocyte	AC105942.1
TPD52	1.82336e-46	1.79476	0.81	0.35	4.59942e-42	Ionocyte	TPD52
GOLM1	1.062e-45	2.47313	0.781	0.344	2.6789e-41	Ionocyte	GOLM1
ARL6IP5	1.06427e-44	2.37099	0.867	0.537	2.68463e-40	Ionocyte	ARL6IP5
HLA-C	3.37617e-44	1.84905	0.981	0.837	8.5164e-40	Ionocyte	HLA-C
TPM1	6.6088e-43	1.51373	0.79	0.317	1.66707e-38	Ionocyte	TPM1
ATP6V1A	3.11704e-42	1.70844	0.733	0.297	7.86272e-38	Ionocyte	ATP6V1A
H3F3B	8.03487e-42	1.10747	1	0.996	2.0268e-37	Ionocyte	H3F3B
MIF	1.49793e-41	1.5211	0.99	0.847	3.77852e-37	Ionocyte	MIF
SEC11C	4.80828e-41	2.2027	0.8	0.418	1.21289e-36	Ionocyte	SEC11C
GALK1	8.80293e-41	0.903424	0.457	0.093	2.22054e-36	Ionocyte	GALK1
TMSB4X	9.40542e-41	1.56486	1	0.834	2.37252e-36	Ionocyte	TMSB4X
EPCAM	4.53325e-40	1.68691	0.905	0.598	1.14351e-35	Ionocyte	EPCAM
ENC1	1.23311e-39	1.297	0.638	0.203	3.11051e-35	Ionocyte	ENC1
MUC20	2.73626e-39	2.00952	0.829	0.43	6.90222e-35	Ionocyte	MUC20
ATP7A	3.13873e-39	0.861553	0.457	0.098	7.91746e-35	Ionocyte	ATP7A
CALM2	3.42529e-39	1.53181	0.981	0.823	8.6403e-35	Ionocyte	CALM2
DHRS7	5.27913e-39	1.4244	0.905	0.512	1.33166e-34	Ionocyte	DHRS7
HLA-A	2.50825e-38	2.11064	0.952	0.854	6.32707e-34	Ionocyte	HLA-A
RASSF6	3.05524e-38	1.48434	0.724	0.254	7.70685e-34	Ionocyte	RASSF6
CNN3	4.51924e-38	1.55254	0.895	0.578	1.13998e-33	Ionocyte	CNN3
PRDX2	4.96757e-38	1.26496	0.971	0.715	1.25307e-33	Ionocyte	PRDX2
CLGN	5.28075e-38	0.713882	0.276	0.038	1.33207e-33	Ionocyte	CLGN
FAM3B	7.93298e-38	1.59038	0.8	0.389	2.00109e-33	Ionocyte	FAM3B
CGNL1	9.7734e-38	0.442732	0.257	0.033	2.46534e-33	Ionocyte	CGNL1
ATP5F1B	3.11341e-37	1.39505	0.981	0.784	7.85357e-33	Ionocyte	ATP5F1B
PYGB	8.47004e-37	1.08991	0.552	0.155	2.13657e-32	Ionocyte	PYGB
SLC25A5	1.99217e-35	1.49669	0.981	0.828	5.02524e-31	Ionocyte	SLC25A5
TBC1D1	9.0149e-35	0.870204	0.457	0.108	2.27401e-30	Ionocyte	TBC1D1
COX5B	4.63079e-34	1.24001	0.952	0.805	1.16812e-29	Ionocyte	COX5B
ACTB	6.47122e-34	1.17578	0.99	0.939	1.63237e-29	Ionocyte	ACTB
PPDPF	1.51695e-33	0.999004	1	0.908	3.82652e-29	Ionocyte	PPDPF
CD24	2.06938e-33	1.63546	0.943	0.553	5.22002e-29	Ionocyte	CD24
SC5D	4.43781e-33	1.1505	0.562	0.173	1.11944e-28	Ionocyte	SC5D
CD9	5.38913e-33	1.49038	0.971	0.861	1.35941e-28	Ionocyte	CD9
NDUFA4	1.73471e-32	1.05023	0.962	0.789	4.3758e-28	Ionocyte	NDUFA4
TM4SF1	3.64264e-32	1.9492	0.676	0.28	9.18855e-28	Ionocyte	TM4SF1
ANXA4	3.72707e-32	1.59486	0.886	0.599	9.40154e-28	Ionocyte	ANXA4
TMEM38A	1.85988e-31	0.534646	0.257	0.038	4.69156e-27	Ionocyte	TMEM38A
CYCS	4.57532e-31	1.28308	0.848	0.54	1.15412e-26	Ionocyte	CYCS
GYG1	5.89387e-31	1.09221	0.581	0.203	1.48673e-26	Ionocyte	GYG1
KLHL23	1.10109e-30	0.708903	0.305	0.055	2.7775e-26	Ionocyte	KLHL23
RASD1	1.36405e-30	1.05605	0.286	0.048	3.44082e-26	Ionocyte	RASD1
LDHA	2.98823e-30	1.58885	0.81	0.462	7.5378e-26	Ionocyte	LDHA
RBP1	3.25012e-30	1.22254	0.552	0.181	8.19842e-26	Ionocyte	RBP1
ERP29	8.76635e-30	1.15284	0.905	0.719	2.21131e-25	Ionocyte	ERP29
PPIA	8.94946e-30	1.01944	1	0.848	2.2575e-25	Ionocyte	PPIA
TPI1	1.58942e-29	1.07159	0.971	0.782	4.00931e-25	Ionocyte	TPI1
MOB3B	2.56933e-29	0.465968	0.257	0.04	6.48112e-25	Ionocyte	MOB3B
RHEB	3.78444e-29	1.36775	0.819	0.515	9.54626e-25	Ionocyte	RHEB
ATP5MC3	5.9622e-29	1.14212	0.971	0.783	1.50396e-24	Ionocyte	ATP5MC3
BIK	6.26597e-29	1.89903	0.762	0.449	1.58059e-24	Ionocyte	BIK
SYT17	6.42538e-29	0.885808	0.486	0.143	1.6208e-24	Ionocyte	SYT17
ATP6V1F	9.47889e-29	1.43939	0.857	0.654	2.39105e-24	Ionocyte	ATP6V1F
CHCHD10	1.07735e-28	1.3272	0.876	0.69	2.71762e-24	Ionocyte	CHCHD10
CIRBP	2.46082e-28	0.959593	0.99	0.897	6.20742e-24	Ionocyte	CIRBP
ITPRID2	3.37443e-28	1.27039	0.686	0.342	8.51199e-24	Ionocyte	ITPRID2
ATP1A1	6.01406e-28	1.40034	0.895	0.785	1.51705e-23	Ionocyte	ATP1A1
FAM114A1	1.5372e-27	1.3164	0.724	0.399	3.87758e-23	Ionocyte	FAM114A1
SIRT2	3.2839e-27	1.23715	0.638	0.279	8.28364e-23	Ionocyte	SIRT2
CFL1	4.40707e-27	0.959241	0.962	0.81	1.11168e-22	Ionocyte	CFL1
COX6A1	4.41614e-27	0.821629	1	0.849	1.11397e-22	Ionocyte	COX6A1
APLP2	4.84408e-27	1.47337	0.857	0.682	1.22192e-22	Ionocyte	APLP2
HIGD1A	5.37219e-27	1.25135	0.781	0.481	1.35514e-22	Ionocyte	HIGD1A
NDUFB2	7.14385e-27	0.995927	0.924	0.741	1.80204e-22	Ionocyte	NDUFB2
NCAM1	2.28761e-26	0.737383	0.286	0.055	5.7705e-22	Ionocyte	NCAM1
COX5A	2.98264e-26	0.809515	0.99	0.842	7.52371e-22	Ionocyte	COX5A
HNRNPA2B1	3.19214e-26	0.957446	0.981	0.898	8.05216e-22	Ionocyte	HNRNPA2B1
SMIM10L1	5.87784e-26	1.62359	0.676	0.33	1.48268e-21	Ionocyte	SMIM10L1
LDHB	7.34885e-26	1.1585	0.952	0.798	1.85375e-21	Ionocyte	LDHB
RALA	8.02285e-26	1.19	0.667	0.315	2.02376e-21	Ionocyte	RALA
FOXP1	1.05393e-25	1.15045	0.781	0.45	2.65854e-21	Ionocyte	FOXP1
ATP5F1C	1.07685e-25	1.05368	0.876	0.631	2.71635e-21	Ionocyte	ATP5F1C
ACTR3B	2.21067e-25	0.667265	0.295	0.061	5.57641e-21	Ionocyte	ACTR3B
C9orf152	3.2696e-25	0.777351	0.438	0.125	8.24758e-21	Ionocyte	C9orf152
B3GNT2	4.69428e-25	1.22507	0.724	0.388	1.18413e-20	Ionocyte	B3GNT2
SMS	6.18513e-25	1.29828	0.781	0.461	1.5602e-20	Ionocyte	SMS
SLC43A2	6.20663e-25	1.03132	0.61	0.263	1.56562e-20	Ionocyte	SLC43A2
PHYH	1.06994e-24	1.02588	0.514	0.177	2.69892e-20	Ionocyte	PHYH
CAMK1	1.46215e-24	0.584383	0.333	0.075	3.68828e-20	Ionocyte	CAMK1
COX8A	1.93746e-24	0.906633	0.952	0.81	4.88725e-20	Ionocyte	COX8A
SEMA3C	1.96711e-24	1.34672	0.629	0.283	4.96203e-20	Ionocyte	SEMA3C
PSAP	4.61757e-24	1.24286	0.867	0.664	1.16478e-19	Ionocyte	PSAP
YWHAQ	9.23201e-24	1.08682	0.838	0.597	2.32877e-19	Ionocyte	YWHAQ
ATP6V0A4	1.15633e-23	0.91596	0.59	0.233	2.91685e-19	Ionocyte	ATP6V0A4
NDUFS2	1.36628e-23	1.06208	0.781	0.474	3.44644e-19	Ionocyte	NDUFS2
IDH2	1.48623e-23	1.24567	0.743	0.444	3.74902e-19	Ionocyte	IDH2
MAP1LC3B	1.74311e-23	1.12337	0.79	0.548	4.39701e-19	Ionocyte	MAP1LC3B
TLE1	2.5006e-23	0.944889	0.543	0.208	6.30778e-19	Ionocyte	TLE1
B2M	2.57519e-23	1.17151	1	0.889	6.49592e-19	Ionocyte	B2M
CAPN2	2.66322e-23	1.08589	0.876	0.692	6.71798e-19	Ionocyte	CAPN2
EMC10	6.49516e-23	1.01354	0.762	0.446	1.6384e-18	Ionocyte	EMC10
WDR1	7.92141e-23	1.12778	0.79	0.564	1.99818e-18	Ionocyte	WDR1
ATP6V1C2	1.11468e-22	0.975678	0.476	0.163	2.81179e-18	Ionocyte	ATP6V1C2
IMPA2	1.22007e-22	0.706325	0.467	0.154	3.07763e-18	Ionocyte	IMPA2
SLC25A11	1.69632e-22	1.01736	0.676	0.346	4.27896e-18	Ionocyte	SLC25A11
FBXO32	5.69399e-22	0.980081	0.505	0.193	1.43631e-17	Ionocyte	FBXO32
LIMA1	6.11794e-22	0.965443	0.752	0.44	1.54325e-17	Ionocyte	LIMA1
SDC2	9.07543e-22	0.683537	0.314	0.075	2.28928e-17	Ionocyte	SDC2
COX7B	9.23292e-22	0.95842	0.867	0.706	2.329e-17	Ionocyte	COX7B
ST14	1.01672e-21	1.1142	0.638	0.341	2.56468e-17	Ionocyte	ST14
PSEN2	1.10234e-21	0.633318	0.352	0.094	2.78065e-17	Ionocyte	PSEN2
KRT8	1.10579e-21	0.909889	1	0.963	2.78936e-17	Ionocyte	KRT8
MYL6	1.11906e-21	0.676992	1	0.923	2.82283e-17	Ionocyte	MYL6
CYC1	1.29163e-21	0.883952	0.857	0.597	3.25815e-17	Ionocyte	CYC1
ABHD12	1.85085e-21	0.881286	0.524	0.212	4.66878e-17	Ionocyte	ABHD12
RXYLT1	2.13104e-21	1.37763	0.533	0.221	5.37554e-17	Ionocyte	RXYLT1
SKP1	2.70478e-21	0.726617	0.99	0.843	6.82282e-17	Ionocyte	SKP1
TWSG1	3.28314e-21	0.967644	0.448	0.156	8.28171e-17	Ionocyte	TWSG1
CAPZB	3.34309e-21	1.01634	0.829	0.563	8.43295e-17	Ionocyte	CAPZB
RRAGD	3.42644e-21	0.769991	0.467	0.165	8.64319e-17	Ionocyte	RRAGD
GADD45G	6.02886e-21	0.56455	0.267	0.058	1.52078e-16	Ionocyte	GADD45G
GPI	6.37013e-21	1.03876	0.771	0.519	1.60686e-16	Ionocyte	GPI
DBI	8.66434e-21	1.19771	0.914	0.792	2.18558e-16	Ionocyte	DBI
ATP6AP2	9.33569e-21	1.04943	0.762	0.508	2.35493e-16	Ionocyte	ATP6AP2
SRP9	1.05949e-20	0.797233	0.924	0.721	2.67257e-16	Ionocyte	SRP9
2003-03-01	1.41879e-20	0.714334	0.352	0.097	3.57889e-16	Ionocyte	2003-03-01
H2AFY	2.1038e-20	1.00744	0.829	0.615	5.30683e-16	Ionocyte	H2AFY
PHB	4.2673e-20	1.05587	0.705	0.448	1.07643e-15	Ionocyte	PHB
C1orf122	4.58e-20	1.02319	0.552	0.253	1.1553e-15	Ionocyte	C1orf122
YWHAZ	5.00597e-20	0.934259	0.943	0.862	1.26276e-15	Ionocyte	YWHAZ
ATP5PB	5.0758e-20	0.898156	0.895	0.737	1.28037e-15	Ionocyte	ATP5PB
FYB2	6.97201e-20	0.858855	0.514	0.202	1.75869e-15	Ionocyte	FYB2
FKBP1A	1.04603e-19	0.844298	0.867	0.65	2.6386e-15	Ionocyte	FKBP1A
ADI1	1.58263e-19	1.03429	0.762	0.51	3.99218e-15	Ionocyte	ADI1
DHCR7	1.67068e-19	1.02336	0.476	0.189	4.21428e-15	Ionocyte	DHCR7
MTDH	2.14793e-19	0.944694	0.867	0.713	5.41814e-15	Ionocyte	MTDH
CENPW	2.30223e-19	0.445555	0.257	0.056	5.80737e-15	Ionocyte	CENPW
PLEKHB2	2.42703e-19	0.997957	0.629	0.341	6.12217e-15	Ionocyte	PLEKHB2
ACTR3C	3.13985e-19	0.660375	0.333	0.093	7.92028e-15	Ionocyte	ACTR3C
MAGEF1	3.30799e-19	1.05013	0.724	0.457	8.34439e-15	Ionocyte	MAGEF1
ESRRG	3.55658e-19	0.574535	0.305	0.078	8.97146e-15	Ionocyte	ESRRG
SH3BP4	6.50739e-19	0.699309	0.419	0.146	1.64149e-14	Ionocyte	SH3BP4
DPP3	7.60772e-19	0.754873	0.457	0.171	1.91905e-14	Ionocyte	DPP3
PTMA	1.09371e-18	0.590892	1	0.967	2.75888e-14	Ionocyte	PTMA
ACTG1	1.14404e-18	0.795007	1	0.945	2.88585e-14	Ionocyte	ACTG1
ATP5F1D	1.18209e-18	0.764553	0.943	0.773	2.98182e-14	Ionocyte	ATP5F1D
TUBA1B	1.27683e-18	0.934655	0.895	0.661	3.2208e-14	Ionocyte	TUBA1B
PPP1R12B	1.35321e-18	0.941211	0.419	0.147	3.41348e-14	Ionocyte	PPP1R12B
CHCHD2	1.61161e-18	0.64045	0.981	0.872	4.06529e-14	Ionocyte	CHCHD2
COX7A2	1.94568e-18	0.711972	0.952	0.803	4.90798e-14	Ionocyte	COX7A2
PFN2	3.13875e-18	0.955036	0.81	0.622	7.9175e-14	Ionocyte	PFN2
ID3	3.72713e-18	1.43869	0.61	0.312	9.40169e-14	Ionocyte	ID3
ZG16B	4.00122e-18	0.873306	0.619	0.297	1.00931e-13	Ionocyte	ZG16B
SCIN	4.37254e-18	0.923252	0.495	0.205	1.10297e-13	Ionocyte	SCIN
SMARCB1	4.96423e-18	0.862112	0.733	0.459	1.25223e-13	Ionocyte	SMARCB1
NDFIP1	5.65254e-18	0.859137	0.81	0.631	1.42585e-13	Ionocyte	NDFIP1
MCF2L	6.02507e-18	0.660356	0.381	0.125	1.51982e-13	Ionocyte	MCF2L
MAP1LC3A	7.11486e-18	1.13978	0.638	0.365	1.79472e-13	Ionocyte	MAP1LC3A
VDAC1	1.14861e-17	0.910654	0.8	0.625	2.89736e-13	Ionocyte	VDAC1
ATP5PF	1.16277e-17	0.806153	0.886	0.689	2.93309e-13	Ionocyte	ATP5PF
PLAAT4	1.5416e-17	1.25906	0.733	0.518	3.88869e-13	Ionocyte	PLAAT4
SLC29A1	1.55179e-17	0.626381	0.343	0.101	3.91439e-13	Ionocyte	SLC29A1
MIEN1	2.26316e-17	0.890949	0.79	0.588	5.70882e-13	Ionocyte	MIEN1
SRP14	2.62902e-17	0.632695	0.99	0.853	6.6317e-13	Ionocyte	SRP14
NDUFB9	2.80428e-17	0.807843	0.886	0.715	7.0738e-13	Ionocyte	NDUFB9
ACSL1	2.80516e-17	0.797766	0.438	0.167	7.07601e-13	Ionocyte	ACSL1
NUDT16L1	3.12959e-17	0.973306	0.562	0.285	7.8944e-13	Ionocyte	NUDT16L1
EID1	3.32674e-17	0.765313	0.876	0.72	8.39171e-13	Ionocyte	EID1
PDHB	3.71211e-17	0.975314	0.581	0.319	9.3638e-13	Ionocyte	PDHB
GAPDH	3.7594e-17	0.692968	1	0.888	9.48309e-13	Ionocyte	GAPDH
ATP6V0D1	3.98649e-17	0.789346	0.781	0.566	1.00559e-12	Ionocyte	ATP6V0D1
PARK7	4.53952e-17	0.773315	0.905	0.755	1.1451e-12	Ionocyte	PARK7
GHITM	4.75002e-17	0.845778	0.781	0.578	1.19819e-12	Ionocyte	GHITM
GABARAPL2	4.88691e-17	0.678237	0.943	0.747	1.23272e-12	Ionocyte	GABARAPL2
COX6C	4.98092e-17	0.74826	0.905	0.769	1.25644e-12	Ionocyte	COX6C
NPC2	5.03355e-17	1.03894	0.848	0.758	1.26971e-12	Ionocyte	NPC2
PFKP	5.82813e-17	0.733975	0.448	0.179	1.47015e-12	Ionocyte	PFKP
MEGF9	1.02779e-16	0.560122	0.314	0.091	2.5926e-12	Ionocyte	MEGF9
COX6B1	1.82016e-16	0.656145	0.962	0.796	4.59135e-12	Ionocyte	COX6B1
GCSH	1.86203e-16	0.861118	0.714	0.461	4.69697e-12	Ionocyte	GCSH
SLC25A3	1.96871e-16	0.67102	0.943	0.903	4.96608e-12	Ionocyte	SLC25A3
PLEKHJ1	1.98212e-16	0.868493	0.61	0.328	4.99989e-12	Ionocyte	PLEKHJ1
LAMTOR1	2.21839e-16	0.850691	0.819	0.631	5.59588e-12	Ionocyte	LAMTOR1
NDUFA6	2.25439e-16	0.77622	0.8	0.603	5.68669e-12	Ionocyte	NDUFA6
NDUFV2	2.58052e-16	0.793674	0.848	0.733	6.50937e-12	Ionocyte	NDUFV2
ATP6V1G1	2.62692e-16	0.743419	0.971	0.844	6.62639e-12	Ionocyte	ATP6V1G1
HSPA8	2.73511e-16	0.727471	0.962	0.874	6.89931e-12	Ionocyte	HSPA8
TRIM47	4.2254e-16	0.534793	0.343	0.111	1.06586e-11	Ionocyte	TRIM47
TMTC3	4.6456e-16	0.867133	0.486	0.219	1.17185e-11	Ionocyte	TMTC3
MRPS10	4.91309e-16	0.868983	0.524	0.249	1.23933e-11	Ionocyte	MRPS10
DDAH2	6.83347e-16	1.05175	0.686	0.429	1.72374e-11	Ionocyte	DDAH2
CUTA	7.26118e-16	0.6639	0.886	0.718	1.83163e-11	Ionocyte	CUTA
PGK1	1.28971e-15	0.849797	0.8	0.575	3.25329e-11	Ionocyte	PGK1
OCIAD2	1.5508e-15	0.775599	0.781	0.531	3.91189e-11	Ionocyte	OCIAD2
TMBIM4	1.94498e-15	0.633053	0.876	0.663	4.9062e-11	Ionocyte	TMBIM4
NEDD4L	1.95781e-15	0.988462	0.648	0.412	4.93858e-11	Ionocyte	NEDD4L
YWHAE	2.18951e-15	0.761895	0.914	0.756	5.52303e-11	Ionocyte	YWHAE
VAPA	2.21551e-15	0.686378	0.895	0.788	5.58862e-11	Ionocyte	VAPA
MAN2A1	2.3201e-15	0.567901	0.324	0.103	5.85245e-11	Ionocyte	MAN2A1
UQCR10	3.57987e-15	0.687068	0.905	0.765	9.03023e-11	Ionocyte	UQCR10
RPA2	4.05765e-15	0.719625	0.4	0.152	1.02354e-10	Ionocyte	RPA2
PNPLA8	4.10256e-15	0.792579	0.457	0.205	1.03487e-10	Ionocyte	PNPLA8
C4orf48	4.14671e-15	1.00453	0.686	0.451	1.04601e-10	Ionocyte	C4orf48
NDUFA13	4.78171e-15	0.757362	0.943	0.784	1.20619e-10	Ionocyte	NDUFA13
ALDOA	4.95375e-15	0.738074	0.952	0.829	1.24958e-10	Ionocyte	ALDOA
SYNGR2	4.99591e-15	0.765509	0.819	0.664	1.26022e-10	Ionocyte	SYNGR2
ARSJ	5.21494e-15	0.501477	0.324	0.104	1.31547e-10	Ionocyte	ARSJ
MDH1	5.28357e-15	0.890142	0.781	0.57	1.33278e-10	Ionocyte	MDH1
ATP1B1	6.50517e-15	0.949083	0.838	0.795	1.64093e-10	Ionocyte	ATP1B1
RNASEK	6.70012e-15	0.71872	0.943	0.847	1.6901e-10	Ionocyte	RNASEK
KRT18	6.90431e-15	0.691168	0.981	0.974	1.74161e-10	Ionocyte	KRT18
TSPAN5	7.76991e-15	0.491873	0.305	0.094	1.95996e-10	Ionocyte	TSPAN5
NDUFS7	9.81725e-15	0.714644	0.819	0.627	2.4764e-10	Ionocyte	NDUFS7
PSME1	1.14385e-14	0.744487	0.886	0.705	2.88537e-10	Ionocyte	PSME1
ATP6V1H	1.19122e-14	0.749265	0.524	0.268	3.00486e-10	Ionocyte	ATP6V1H
COPE	1.24538e-14	0.70905	0.819	0.647	3.14146e-10	Ionocyte	COPE
RHOA	1.61463e-14	0.623516	0.981	0.878	4.07289e-10	Ionocyte	RHOA
ARPC3	1.83632e-14	0.652315	0.924	0.789	4.63212e-10	Ionocyte	ARPC3
CACNB3	1.85455e-14	0.529834	0.352	0.123	4.67811e-10	Ionocyte	CACNB3
UQCRC1	2.03684e-14	0.74034	0.876	0.679	5.13793e-10	Ionocyte	UQCRC1
SLC25A4	2.4725e-14	0.807856	0.714	0.465	6.23688e-10	Ionocyte	SLC25A4
UCP2	2.48441e-14	0.678007	0.914	0.565	6.26693e-10	Ionocyte	UCP2
OAT	2.85221e-14	0.72121	0.743	0.476	7.19469e-10	Ionocyte	OAT
ANXA3	2.87456e-14	0.936774	0.476	0.221	7.25109e-10	Ionocyte	ANXA3
RTL8A	2.96839e-14	0.770884	0.648	0.394	7.48777e-10	Ionocyte	RTL8A
TMSB10	3.07312e-14	0.85759	0.962	0.843	7.75194e-10	Ionocyte	TMSB10
UBA3	3.42494e-14	0.738304	0.495	0.238	8.63941e-10	Ionocyte	UBA3
MALAT1	3.82224e-14	0.658633	1	0.995	9.64159e-10	Ionocyte	MALAT1
PEBP1	3.8459e-14	0.787963	0.905	0.762	9.70127e-10	Ionocyte	PEBP1
STIP1	4.72957e-14	0.785473	0.619	0.364	1.19303e-09	Ionocyte	STIP1
TBCB	5.14458e-14	0.772539	0.781	0.565	1.29772e-09	Ionocyte	TBCB
DYNLT3	5.20946e-14	0.734915	0.552	0.296	1.31409e-09	Ionocyte	DYNLT3
YWHAB	5.7528e-14	0.718495	0.867	0.758	1.45114e-09	Ionocyte	YWHAB
TMED9	7.23114e-14	0.730573	0.724	0.478	1.82405e-09	Ionocyte	TMED9
PGD	7.48919e-14	0.797679	0.762	0.552	1.88915e-09	Ionocyte	PGD
PSMD8	7.97671e-14	0.818774	0.79	0.653	2.01213e-09	Ionocyte	PSMD8
HACD3	8.2278e-14	0.74881	0.657	0.428	2.07546e-09	Ionocyte	HACD3
BSG	9.965e-14	0.734635	0.829	0.741	2.51367e-09	Ionocyte	BSG
SUB1	1.00011e-13	0.684986	0.838	0.678	2.52278e-09	Ionocyte	SUB1
TRAPPC4	1.02802e-13	0.741689	0.562	0.305	2.59317e-09	Ionocyte	TRAPPC4
CORO7	1.28947e-13	0.715888	0.438	0.188	3.25269e-09	Ionocyte	CORO7
WNK2	1.35345e-13	0.578388	0.286	0.088	3.41407e-09	Ionocyte	WNK2
CCNDBP1	1.51197e-13	0.737375	0.648	0.397	3.81395e-09	Ionocyte	CCNDBP1
EIF1	1.65026e-13	0.528116	1	0.981	4.16279e-09	Ionocyte	EIF1
VDAC2	1.95045e-13	0.643531	0.848	0.718	4.92001e-09	Ionocyte	VDAC2
FDFT1	1.96169e-13	0.961086	0.81	0.683	4.94837e-09	Ionocyte	FDFT1
DLD	2.16346e-13	0.642536	0.581	0.315	5.45733e-09	Ionocyte	DLD
CD46	2.42072e-13	0.7348	0.714	0.53	6.10627e-09	Ionocyte	CD46
ANKRD12	2.52193e-13	0.944906	0.714	0.527	6.36156e-09	Ionocyte	ANKRD12
ARPC5	3.01581e-13	0.730308	0.724	0.487	7.60738e-09	Ionocyte	ARPC5
GPRC5B	3.14636e-13	0.554557	0.343	0.125	7.93669e-09	Ionocyte	GPRC5B
RTL8C	3.3963e-13	0.694157	0.571	0.31	8.56717e-09	Ionocyte	RTL8C
HCP5	3.67679e-13	0.38378	0.257	0.075	9.27469e-09	Ionocyte	HCP5
TUSC3	4.17086e-13	0.692137	0.848	0.577	1.0521e-08	Ionocyte	TUSC3
HMGB3	4.518e-13	0.995397	0.59	0.375	1.13967e-08	Ionocyte	HMGB3
TXNDC17	4.62701e-13	0.696611	0.79	0.591	1.16716e-08	Ionocyte	TXNDC17
CALR	5.62461e-13	0.753958	0.867	0.755	1.41881e-08	Ionocyte	CALR
COX7C	5.95669e-13	0.556483	0.962	0.831	1.50258e-08	Ionocyte	COX7C
KRT7	6.09837e-13	1.0396	0.743	0.457	1.53831e-08	Ionocyte	KRT7
PPCS	1.09837e-12	0.764575	0.676	0.468	2.77065e-08	Ionocyte	PPCS
UQCRFS1	1.15885e-12	0.745794	0.819	0.7	2.9232e-08	Ionocyte	UQCRFS1
PSMA7	1.2045e-12	0.719501	0.838	0.746	3.03835e-08	Ionocyte	PSMA7
MGST1	1.25987e-12	0.919673	0.8	0.648	3.17802e-08	Ionocyte	MGST1
ARF5	1.3943e-12	0.570162	0.895	0.78	3.51713e-08	Ionocyte	ARF5
OXCT1	1.42634e-12	0.487062	0.324	0.116	3.59793e-08	Ionocyte	OXCT1
SDCBP2	1.51119e-12	0.699283	0.381	0.16	3.81197e-08	Ionocyte	SDCBP2
HNRNPA0	1.60261e-12	0.717103	0.79	0.63	4.0426e-08	Ionocyte	HNRNPA0
MT-ND4	1.65333e-12	0.508555	0.99	0.991	4.17051e-08	Ionocyte	MT-ND4
HMGN1	1.79923e-12	0.605592	0.943	0.879	4.53856e-08	Ionocyte	HMGN1
PON2	1.92093e-12	0.761716	0.59	0.36	4.84555e-08	Ionocyte	PON2
SNTB1	2.36927e-12	0.437307	0.276	0.09	5.97649e-08	Ionocyte	SNTB1
COX4I1	2.54898e-12	0.545409	0.962	0.937	6.4298e-08	Ionocyte	COX4I1
NUDT22	2.5546e-12	0.619981	0.552	0.303	6.44397e-08	Ionocyte	NUDT22
WLS	2.55614e-12	0.98495	0.486	0.269	6.44786e-08	Ionocyte	WLS
MGAT4A	2.5832e-12	0.483201	0.257	0.082	6.51611e-08	Ionocyte	MGAT4A
CALM1	2.86186e-12	0.343197	0.981	0.871	7.21904e-08	Ionocyte	CALM1
UBE2I	2.95926e-12	0.723811	0.667	0.476	7.46474e-08	Ionocyte	UBE2I
NDUFA8	3.26169e-12	0.782218	0.686	0.489	8.22762e-08	Ionocyte	NDUFA8
DCXR	3.57024e-12	0.879499	0.733	0.586	9.00592e-08	Ionocyte	DCXR
ACAT1	4.51322e-12	0.596817	0.476	0.229	1.13846e-07	Ionocyte	ACAT1
ATP6AP1	5.25857e-12	0.764405	0.743	0.565	1.32647e-07	Ionocyte	ATP6AP1
H3F3A	5.34845e-12	0.667619	1	0.88	1.34915e-07	Ionocyte	H3F3A
ERG28	5.39731e-12	0.7464	0.638	0.433	1.36147e-07	Ionocyte	ERG28
CYB5R3	5.47013e-12	0.68453	0.781	0.659	1.37984e-07	Ionocyte	CYB5R3
B3GAT3	5.78136e-12	0.700113	0.495	0.268	1.45835e-07	Ionocyte	B3GAT3
ATP5MG	7.16355e-12	0.596346	0.943	0.848	1.80701e-07	Ionocyte	ATP5MG
LINC02762	7.5604e-12	0.652569	0.571	0.309	1.90711e-07	Ionocyte	LINC02762
ESPN	8.12541e-12	0.766319	0.486	0.255	2.04963e-07	Ionocyte	ESPN
PPP2R1A	8.21873e-12	0.774092	0.724	0.57	2.07317e-07	Ionocyte	PPP2R1A
PFN1	8.75191e-12	0.527593	0.981	0.829	2.20767e-07	Ionocyte	PFN1
PPIB	9.67223e-12	0.611782	0.905	0.795	2.43982e-07	Ionocyte	PPIB
IQGAP2	1.12139e-11	0.554934	0.381	0.16	2.82872e-07	Ionocyte	IQGAP2
TMEM9B	1.1639e-11	0.751631	0.676	0.472	2.93594e-07	Ionocyte	TMEM9B
QSOX1	1.19637e-11	0.687099	0.543	0.306	3.01785e-07	Ionocyte	QSOX1
PSMA6	1.23073e-11	0.629569	0.771	0.601	3.10451e-07	Ionocyte	PSMA6
TMEM59	1.35345e-11	0.520861	1	0.829	3.41407e-07	Ionocyte	TMEM59
SLC12A2	1.38072e-11	0.760037	0.457	0.232	3.48288e-07	Ionocyte	SLC12A2
WSB1	1.42715e-11	0.763369	0.762	0.645	3.6e-07	Ionocyte	WSB1
HDAC2	1.44989e-11	0.737974	0.648	0.456	3.65734e-07	Ionocyte	HDAC2
ALAS1	1.63298e-11	0.664829	0.505	0.272	4.11919e-07	Ionocyte	ALAS1
VPS72	1.63642e-11	0.715536	0.495	0.262	4.12788e-07	Ionocyte	VPS72
ILF2	1.68897e-11	0.67156	0.667	0.476	4.26044e-07	Ionocyte	ILF2
PPP1R14B	1.76896e-11	0.381376	0.267	0.089	4.46221e-07	Ionocyte	PPP1R14B
C9orf78	1.98096e-11	0.79593	0.524	0.31	4.99697e-07	Ionocyte	C9orf78
ENSA	2.19757e-11	0.734849	0.79	0.677	5.54336e-07	Ionocyte	ENSA
TMPRSS13	2.22187e-11	0.558471	0.333	0.133	5.60466e-07	Ionocyte	TMPRSS13
VAMP2	2.22908e-11	0.910074	0.705	0.564	5.62286e-07	Ionocyte	VAMP2
MT-ND5	2.25477e-11	0.590492	0.99	0.99	5.68765e-07	Ionocyte	MT-ND5
MPC1	2.50141e-11	0.753569	0.619	0.426	6.30981e-07	Ionocyte	MPC1
ATP10D	2.65087e-11	0.632994	0.324	0.126	6.68682e-07	Ionocyte	ATP10D
SNX9	2.7046e-11	0.680887	0.419	0.202	6.82235e-07	Ionocyte	SNX9
NDUFS5	2.84067e-11	0.655377	0.867	0.736	7.1656e-07	Ionocyte	NDUFS5
H2AFZ	3.01574e-11	0.609555	0.876	0.733	7.6072e-07	Ionocyte	H2AFZ
HNRNPK	3.07333e-11	0.603165	0.886	0.774	7.75247e-07	Ionocyte	HNRNPK
SUMO2	3.11312e-11	0.546122	1	0.85	7.85284e-07	Ionocyte	SUMO2
NDUFAF3	4.05575e-11	0.636044	0.762	0.584	1.02306e-06	Ionocyte	NDUFAF3
C12orf75	4.14949e-11	0.586016	0.762	0.462	1.04671e-06	Ionocyte	C12orf75
LGALS3BP	4.94348e-11	0.752298	0.781	0.62	1.24699e-06	Ionocyte	LGALS3BP
HMGN4	5.71519e-11	0.569003	0.362	0.152	1.44166e-06	Ionocyte	HMGN4
GPSM3	5.71586e-11	0.531595	0.362	0.154	1.44183e-06	Ionocyte	GPSM3
RAB11B	6.29314e-11	0.7344	0.762	0.637	1.58745e-06	Ionocyte	RAB11B
TPMT	7.32166e-11	0.396792	0.305	0.113	1.84689e-06	Ionocyte	TPMT
GAS6	7.39135e-11	0.422697	0.343	0.139	1.86447e-06	Ionocyte	GAS6
MTCH2	7.54868e-11	0.683975	0.686	0.524	1.90416e-06	Ionocyte	MTCH2
CDKN2AIPNL	7.66496e-11	0.63863	0.381	0.175	1.93349e-06	Ionocyte	CDKN2AIPNL
DAZAP2	7.75323e-11	0.598723	0.829	0.731	1.95575e-06	Ionocyte	DAZAP2
GOT1	8.47577e-11	0.540667	0.429	0.208	2.13801e-06	Ionocyte	GOT1
UQCRB	8.7117e-11	0.540081	0.943	0.835	2.19753e-06	Ionocyte	UQCRB
MRPS6	8.77739e-11	0.574727	0.667	0.473	2.2141e-06	Ionocyte	MRPS6
ATP6V1D	1.01417e-10	0.750859	0.562	0.363	2.55823e-06	Ionocyte	ATP6V1D
PLEKHF2	1.02696e-10	0.836526	0.581	0.377	2.5905e-06	Ionocyte	PLEKHF2
AUP1	1.23625e-10	0.640913	0.724	0.552	3.11844e-06	Ionocyte	AUP1
COBLL1	1.46104e-10	0.535944	0.343	0.149	3.68548e-06	Ionocyte	COBLL1
ITM2B	1.65098e-10	0.477048	0.971	0.921	4.16459e-06	Ionocyte	ITM2B
EIF4A2	1.65895e-10	0.570647	0.857	0.824	4.18471e-06	Ionocyte	EIF4A2
MT-ND4L	1.67537e-10	0.391683	1	0.996	4.22611e-06	Ionocyte	MT-ND4L
COQ9	1.73718e-10	0.664498	0.524	0.324	4.38205e-06	Ionocyte	COQ9
DDT	1.94098e-10	0.680684	0.629	0.443	4.89611e-06	Ionocyte	DDT
NUDT14	2.06759e-10	0.611714	0.771	0.599	5.2155e-06	Ionocyte	NUDT14
ZNF706	2.6174e-10	0.626521	0.752	0.634	6.6024e-06	Ionocyte	ZNF706
TRIM69	2.77918e-10	0.480041	0.314	0.128	7.01047e-06	Ionocyte	TRIM69
HSD17B12	2.79038e-10	0.816048	0.581	0.379	7.03874e-06	Ionocyte	HSD17B12
C18orf32	2.92373e-10	0.708576	0.743	0.603	7.3751e-06	Ionocyte	C18orf32
ARHGAP18	2.9874e-10	0.611358	0.667	0.41	7.53571e-06	Ionocyte	ARHGAP18
LEO1	3.18619e-10	0.439802	0.333	0.137	8.03717e-06	Ionocyte	LEO1
TUBB	3.29812e-10	0.973147	0.733	0.569	8.3195e-06	Ionocyte	TUBB
OSBPL1A	3.59713e-10	0.536111	0.429	0.219	9.07376e-06	Ionocyte	OSBPL1A
INPPL1	3.67924e-10	0.559871	0.314	0.128	9.28089e-06	Ionocyte	INPPL1
MTMR3	4.29539e-10	0.796373	0.429	0.237	1.08351e-05	Ionocyte	MTMR3
TMEM230	4.67454e-10	0.606329	0.714	0.55	1.17915e-05	Ionocyte	TMEM230
HMGB1	4.75718e-10	0.556906	0.943	0.825	1.2e-05	Ionocyte	HMGB1
HERPUD1	4.78088e-10	0.707466	0.714	0.571	1.20598e-05	Ionocyte	HERPUD1
TIMM8B	4.84502e-10	0.610819	0.695	0.495	1.22216e-05	Ionocyte	TIMM8B
RBPJ	5.12733e-10	1.22261	0.543	0.368	1.29337e-05	Ionocyte	RBPJ
ELP6	5.32116e-10	0.606058	0.352	0.161	1.34226e-05	Ionocyte	ELP6
ACADS	5.54078e-10	0.438692	0.314	0.127	1.39766e-05	Ionocyte	ACADS
BPHL	5.57271e-10	0.568743	0.438	0.223	1.40571e-05	Ionocyte	BPHL
REEP5	6.1688e-10	0.667559	0.771	0.684	1.55608e-05	Ionocyte	REEP5
HSP90AB1	6.40274e-10	0.31697	0.99	0.812	1.61509e-05	Ionocyte	HSP90AB1
COPS8	6.74094e-10	0.676386	0.486	0.277	1.7004e-05	Ionocyte	COPS8
TMEM141	6.80904e-10	0.695918	0.686	0.523	1.71758e-05	Ionocyte	TMEM141
XRCC5	7.12086e-10	0.623426	0.781	0.593	1.79624e-05	Ionocyte	XRCC5
ACAT2	7.6126e-10	0.658949	0.533	0.318	1.92028e-05	Ionocyte	ACAT2
PHF20L1	7.62628e-10	0.693919	0.571	0.368	1.92373e-05	Ionocyte	PHF20L1
GSN	8.54812e-10	0.520296	0.924	0.861	2.15626e-05	Ionocyte	GSN
AP2M1	9.58814e-10	0.632197	0.79	0.604	2.41861e-05	Ionocyte	AP2M1
GUK1	1.19756e-09	0.493695	0.924	0.824	3.02084e-05	Ionocyte	GUK1
PPA2	1.2622e-09	0.656107	0.6	0.424	3.18391e-05	Ionocyte	PPA2
PSMB1	1.27523e-09	0.489581	0.857	0.725	3.21678e-05	Ionocyte	PSMB1
SRGAP1	1.29664e-09	0.572086	0.371	0.176	3.27078e-05	Ionocyte	SRGAP1
OS9	1.32269e-09	0.710253	0.6	0.413	3.33648e-05	Ionocyte	OS9
MGAT5	1.35681e-09	0.64107	0.39	0.187	3.42255e-05	Ionocyte	MGAT5
CNBP	1.37896e-09	0.559691	0.838	0.728	3.47842e-05	Ionocyte	CNBP
ELOVL1	1.3992e-09	0.562025	0.533	0.316	3.52948e-05	Ionocyte	ELOVL1
VPS28	1.44337e-09	0.45947	0.829	0.694	3.6409e-05	Ionocyte	VPS28
ATP5MC1	1.46994e-09	0.652424	0.714	0.54	3.70793e-05	Ionocyte	ATP5MC1
ARHGEF2	1.49894e-09	0.524199	0.257	0.096	3.78107e-05	Ionocyte	ARHGEF2
MAD2L2	1.56367e-09	0.616811	0.343	0.158	3.94436e-05	Ionocyte	MAD2L2
LGMN	1.66047e-09	0.586463	0.381	0.185	4.18854e-05	Ionocyte	LGMN
EIF2AK1	1.69909e-09	0.710723	0.619	0.445	4.28597e-05	Ionocyte	EIF2AK1
DNASE2	1.72257e-09	0.543183	0.419	0.22	4.34518e-05	Ionocyte	DNASE2
MDH2	1.77936e-09	0.618141	0.829	0.717	4.48842e-05	Ionocyte	MDH2
KIFAP3	1.84752e-09	0.709408	0.429	0.229	4.66036e-05	Ionocyte	KIFAP3
SCAND1	2.02929e-09	0.576062	0.81	0.685	5.11889e-05	Ionocyte	SCAND1
ITM2C	2.05762e-09	0.67387	0.419	0.22	5.19034e-05	Ionocyte	ITM2C
NAPA	2.18347e-09	0.723864	0.667	0.522	5.50779e-05	Ionocyte	NAPA
SSR2	2.20074e-09	0.529408	0.79	0.589	5.55137e-05	Ionocyte	SSR2
STMP1	2.24106e-09	0.576176	0.724	0.549	5.65306e-05	Ionocyte	STMP1
RAB5C	2.32654e-09	0.650699	0.648	0.494	5.8687e-05	Ionocyte	RAB5C
UBE2D3	2.34965e-09	0.56766	0.857	0.785	5.92699e-05	Ionocyte	UBE2D3
CLDN7	2.36783e-09	0.531272	0.838	0.654	5.97284e-05	Ionocyte	CLDN7
SEC14L1	2.42712e-09	0.847014	0.667	0.53	6.12241e-05	Ionocyte	SEC14L1
CD63	2.44797e-09	0.496178	0.867	0.787	6.17501e-05	Ionocyte	CD63
OAZ1	2.45373e-09	0.482828	0.971	0.885	6.18954e-05	Ionocyte	OAZ1
ATP5PO	2.47217e-09	0.518327	0.867	0.771	6.23605e-05	Ionocyte	ATP5PO
NINJ1	2.88684e-09	0.602057	0.562	0.35	7.28205e-05	Ionocyte	NINJ1
C1orf43	2.9387e-09	0.583947	0.79	0.696	7.41286e-05	Ionocyte	C1orf43
NDUFA1	3.02038e-09	0.576421	0.829	0.698	7.61891e-05	Ionocyte	NDUFA1
MSMO1	3.12206e-09	0.704901	0.524	0.323	7.87539e-05	Ionocyte	MSMO1
AKIRIN2	3.1437e-09	0.526256	0.4	0.2	7.92998e-05	Ionocyte	AKIRIN2
FTH1	3.17502e-09	0.297714	1	0.984	8.00899e-05	Ionocyte	FTH1
FH	3.45987e-09	0.467896	0.448	0.235	8.72751e-05	Ionocyte	FH
SCARB2	3.70853e-09	0.782842	0.524	0.347	9.35477e-05	Ionocyte	SCARB2
PRDX3	3.7602e-09	0.516563	0.79	0.642	9.48511e-05	Ionocyte	PRDX3
MED16	3.88705e-09	0.446238	0.352	0.16	9.80507e-05	Ionocyte	MED16
PGAM1	4.06623e-09	0.556257	0.752	0.605	0.000102571	Ionocyte	PGAM1
DSTN	4.08449e-09	0.461742	0.933	0.85	0.000103031	Ionocyte	DSTN
SCP2	4.29116e-09	0.598947	0.752	0.619	0.000108244	Ionocyte	SCP2
FUNDC2	4.65822e-09	0.614484	0.629	0.46	0.000117503	Ionocyte	FUNDC2
LPIN2	4.80209e-09	0.448722	0.286	0.114	0.000121133	Ionocyte	LPIN2
RALY	5.40345e-09	0.686705	0.676	0.529	0.000136302	Ionocyte	RALY
UBB	5.82253e-09	0.405273	0.924	0.831	0.000146873	Ionocyte	UBB
ATP5F1A	5.82601e-09	0.555124	0.857	0.767	0.000146961	Ionocyte	ATP5F1A
NDUFS8	5.8806e-09	0.593026	0.79	0.682	0.000148338	Ionocyte	NDUFS8
VTA1	6.04557e-09	0.618271	0.419	0.228	0.000152499	Ionocyte	VTA1
MVD	6.24717e-09	0.578395	0.39	0.199	0.000157585	Ionocyte	MVD
CCND3	6.33553e-09	0.681917	0.524	0.328	0.000159814	Ionocyte	CCND3
SLC50A1	6.36945e-09	0.486226	0.448	0.243	0.000160669	Ionocyte	SLC50A1
DST	6.67139e-09	0.833919	0.581	0.401	0.000168286	Ionocyte	DST
WDR83OS	6.90608e-09	0.580839	0.781	0.671	0.000174206	Ionocyte	WDR83OS
NDUFB6	7.0345e-09	0.692507	0.657	0.509	0.000177445	Ionocyte	NDUFB6
NIPSNAP2	7.58452e-09	0.65206	0.619	0.447	0.00019132	Ionocyte	NIPSNAP2
P4HB	7.99005e-09	0.583724	0.819	0.746	0.000201549	Ionocyte	P4HB
SMDT1	8.0854e-09	0.461084	0.867	0.711	0.000203954	Ionocyte	SMDT1
NDUFA5	8.32055e-09	0.62967	0.657	0.508	0.000209886	Ionocyte	NDUFA5
SP110	8.47123e-09	0.673377	0.352	0.17	0.000213687	Ionocyte	SP110
MICA	8.55389e-09	0.486618	0.305	0.133	0.000215772	Ionocyte	MICA
PTPA	8.85349e-09	0.597944	0.467	0.273	0.000223329	Ionocyte	PTPA
HPRT1	8.88914e-09	0.562133	0.371	0.182	0.000224228	Ionocyte	HPRT1
SMPDL3A	9.4985e-09	0.456244	0.286	0.119	0.0002396	Ionocyte	SMPDL3A
RBBP4	1.018e-08	0.628033	0.581	0.389	0.000256791	Ionocyte	RBBP4
CHD6	1.11924e-08	0.650405	0.467	0.276	0.000282327	Ionocyte	CHD6
MAPK13	1.15386e-08	0.509589	0.419	0.221	0.000291062	Ionocyte	MAPK13
WBP2	1.33154e-08	0.66852	0.571	0.425	0.000335881	Ionocyte	WBP2
AKIRIN1	1.36012e-08	0.682655	0.505	0.325	0.00034309	Ionocyte	AKIRIN1
PSMB3	1.44395e-08	0.541619	0.695	0.559	0.000364237	Ionocyte	PSMB3
RAN	1.47822e-08	0.490517	0.886	0.82	0.000372881	Ionocyte	RAN
POLD4	1.4848e-08	0.669908	0.714	0.562	0.00037454	Ionocyte	POLD4
METTL21A	1.49449e-08	0.595005	0.343	0.167	0.000376985	Ionocyte	METTL21A
RPS6KC1	1.50042e-08	0.426832	0.267	0.107	0.000378481	Ionocyte	RPS6KC1
GTF2A2	1.89809e-08	0.541613	0.724	0.58	0.000478793	Ionocyte	GTF2A2
STRAP	1.908e-08	0.732138	0.629	0.495	0.000481293	Ionocyte	STRAP
PGM1	2.08195e-08	0.549249	0.419	0.228	0.000525173	Ionocyte	PGM1
COMT	2.16162e-08	0.551454	0.819	0.718	0.000545269	Ionocyte	COMT
GABARAP	2.17942e-08	0.406544	0.99	0.945	0.000549758	Ionocyte	GABARAP
NDUFB10	2.20086e-08	0.49765	0.829	0.702	0.000555167	Ionocyte	NDUFB10
TOR3A	2.37897e-08	0.512899	0.39	0.202	0.000600096	Ionocyte	TOR3A
RAB2A	2.38222e-08	0.499792	0.743	0.629	0.000600916	Ionocyte	RAB2A
MYO6	2.43174e-08	0.716098	0.562	0.408	0.000613407	Ionocyte	MYO6
HNRNPA3	2.50634e-08	0.524697	0.79	0.696	0.000632224	Ionocyte	HNRNPA3
PSMB8	2.61906e-08	0.609306	0.667	0.539	0.000660657	Ionocyte	PSMB8
SAFB2	2.77605e-08	0.596558	0.495	0.323	0.00070026	Ionocyte	SAFB2
CPNE1	2.78506e-08	0.668911	0.476	0.301	0.00070253	Ionocyte	CPNE1
HNRNPH2	2.96524e-08	0.554623	0.514	0.325	0.000747983	Ionocyte	HNRNPH2
LARGE2	3.00437e-08	0.462897	0.286	0.122	0.000757853	Ionocyte	LARGE2
RAB24	3.10706e-08	0.579821	0.467	0.291	0.000783755	Ionocyte	RAB24
TMEM265	3.25091e-08	0.62224	0.467	0.281	0.000820042	Ionocyte	TMEM265
TMEM19	3.77093e-08	0.485334	0.381	0.192	0.000951217	Ionocyte	TMEM19
ATRAID	3.79248e-08	0.558067	0.724	0.607	0.000956654	Ionocyte	ATRAID
WASHC3	4.09154e-08	0.682113	0.514	0.339	0.00103209	Ionocyte	WASHC3
PPP1CA	4.13034e-08	0.559879	0.743	0.614	0.00104188	Ionocyte	PPP1CA
HNRNPH3	4.22305e-08	0.595556	0.619	0.48	0.00106526	Ionocyte	HNRNPH3
COA3	4.23539e-08	0.602039	0.676	0.532	0.00106838	Ionocyte	COA3
PMF1	4.36628e-08	0.480009	0.467	0.278	0.00110139	Ionocyte	PMF1
NBDY	4.55678e-08	0.566598	0.638	0.459	0.00114945	Ionocyte	NBDY
SDHC	4.58162e-08	0.525793	0.762	0.668	0.00115571	Ionocyte	SDHC
TP53I3	4.59414e-08	0.672657	0.543	0.349	0.00115887	Ionocyte	TP53I3
NOSIP	4.63787e-08	0.611863	0.571	0.416	0.0011699	Ionocyte	NOSIP
ISOC1	4.87167e-08	0.425635	0.324	0.15	0.00122888	Ionocyte	ISOC1
DYNLRB1	5.2377e-08	0.647664	0.695	0.559	0.00132121	Ionocyte	DYNLRB1
RO60	5.55851e-08	0.594823	0.467	0.28	0.00140213	Ionocyte	RO60
PRSS8	5.81904e-08	0.503547	0.371	0.191	0.00146785	Ionocyte	PRSS8
FAM174B	5.90128e-08	0.399077	0.276	0.115	0.0014886	Ionocyte	FAM174B
ANKRD10	5.90374e-08	0.538074	0.438	0.253	0.00148922	Ionocyte	ANKRD10
CXXC5	6.24419e-08	0.655273	0.533	0.353	0.0015751	Ionocyte	CXXC5
PDIA3	6.25475e-08	0.545738	0.771	0.707	0.00157776	Ionocyte	PDIA3
MKKS	6.61799e-08	0.563042	0.514	0.336	0.00166939	Ionocyte	MKKS
SPTBN1	7.51234e-08	0.609052	0.667	0.527	0.00189499	Ionocyte	SPTBN1
VGLL4	7.71136e-08	0.65675	0.619	0.522	0.00194519	Ionocyte	VGLL4
NDUFS6	7.89814e-08	0.59462	0.705	0.588	0.00199231	Ionocyte	NDUFS6
ID2	7.94713e-08	0.583057	0.4	0.231	0.00200466	Ionocyte	ID2
UQCRH	8.02112e-08	0.396221	0.905	0.741	0.00202333	Ionocyte	UQCRH
SOX4	8.16462e-08	1.03007	0.724	0.556	0.00205953	Ionocyte	SOX4
CTSA	8.55007e-08	0.6574	0.533	0.365	0.00215675	Ionocyte	CTSA
ATP5MD	9.09633e-08	0.544208	0.762	0.667	0.00229455	Ionocyte	ATP5MD
HADHB	9.66636e-08	0.65933	0.533	0.374	0.00243834	Ionocyte	HADHB
AP1M2	9.76389e-08	0.600426	0.59	0.435	0.00246294	Ionocyte	AP1M2
NEU1	9.84382e-08	0.646919	0.457	0.286	0.0024831	Ionocyte	NEU1
ACO2	9.96673e-08	0.602362	0.619	0.453	0.00251411	Ionocyte	ACO2
MRPS26	1.03937e-07	0.59917	0.61	0.473	0.0026218	Ionocyte	MRPS26
HSP90B1	1.07018e-07	0.619104	0.819	0.746	0.00269953	Ionocyte	HSP90B1
FRK	1.14891e-07	0.603029	0.352	0.191	0.00289813	Ionocyte	FRK
NDUFB4	1.16992e-07	0.526909	0.771	0.656	0.00295112	Ionocyte	NDUFB4
BLNK	1.17085e-07	0.388167	0.286	0.125	0.00295347	Ionocyte	BLNK
KIF5B	1.17374e-07	0.572586	0.8	0.745	0.00296077	Ionocyte	KIF5B
WDR61	1.18307e-07	0.54094	0.571	0.398	0.00298431	Ionocyte	WDR61
ARL6IP6	1.31868e-07	0.579944	0.381	0.207	0.00332636	Ionocyte	ARL6IP6
HIF1A	1.37471e-07	0.46818	0.352	0.184	0.0034677	Ionocyte	HIF1A
AIMP2	1.40092e-07	0.65328	0.419	0.246	0.00353383	Ionocyte	AIMP2
LMAN2	1.50465e-07	0.555953	0.733	0.558	0.00379547	Ionocyte	LMAN2
EIF4A1	1.58106e-07	0.506789	0.905	0.851	0.00398822	Ionocyte	EIF4A1
SARAF	1.6524e-07	0.310894	0.981	0.882	0.00416817	Ionocyte	SARAF
TMEM14C	1.67444e-07	0.487684	0.79	0.695	0.00422377	Ionocyte	TMEM14C
PSMB10	1.73543e-07	0.700232	0.59	0.446	0.00437763	Ionocyte	PSMB10
CMTM6	1.7639e-07	0.649578	0.714	0.621	0.00444944	Ionocyte	CMTM6
C16orf74	1.85119e-07	0.565433	0.352	0.181	0.00466964	Ionocyte	C16orf74
EDF1	1.90211e-07	0.390394	0.943	0.887	0.00479806	Ionocyte	EDF1
PRKAG2	1.92004e-07	0.535919	0.343	0.174	0.0048433	Ionocyte	PRKAG2
DPM2	1.94239e-07	0.547379	0.448	0.275	0.00489967	Ionocyte	DPM2
BTF3L4	2.03542e-07	0.584481	0.619	0.484	0.00513436	Ionocyte	BTF3L4
ARF1	2.08606e-07	0.4635	0.79	0.702	0.0052621	Ionocyte	ARF1
HMGCS1	2.14051e-07	0.610539	0.448	0.256	0.00539945	Ionocyte	HMGCS1
SAP18	2.16454e-07	0.507601	0.876	0.789	0.00546006	Ionocyte	SAP18
TSG101	2.23601e-07	0.600641	0.571	0.422	0.00564034	Ionocyte	TSG101
H1F0	2.3915e-07	0.817232	0.657	0.51	0.00603256	Ionocyte	H1F0
VPS29	2.45018e-07	0.526981	0.657	0.529	0.00618059	Ionocyte	VPS29
AMPD3	2.49077e-07	0.507902	0.276	0.126	0.00628297	Ionocyte	AMPD3
TMEM106C	2.50528e-07	0.602305	0.438	0.257	0.00631957	Ionocyte	TMEM106C
INSIG1	2.5151e-07	0.621174	0.676	0.541	0.00634434	Ionocyte	INSIG1
PCSK1N	2.52436e-07	0.924122	0.343	0.165	0.00636769	Ionocyte	PCSK1N
TAGLN2	2.54719e-07	0.528161	0.829	0.788	0.00642529	Ionocyte	TAGLN2
TCF4	2.55666e-07	0.587447	0.476	0.307	0.00644917	Ionocyte	TCF4
RPL12	2.67997e-07	0.412837	0.99	0.955	0.00676023	Ionocyte	RPL12
C11orf58	2.76535e-07	0.511287	0.695	0.665	0.00697559	Ionocyte	C11orf58
CDC42	2.79664e-07	0.526373	0.714	0.657	0.00705453	Ionocyte	CDC42
NDUFB7	2.91994e-07	0.42602	0.819	0.701	0.00736556	Ionocyte	NDUFB7
HILPDA	2.97981e-07	0.338071	0.41	0.214	0.00751658	Ionocyte	HILPDA
TOM1	3.05611e-07	0.525295	0.486	0.321	0.00770903	Ionocyte	TOM1
INTS12	3.09882e-07	0.444545	0.286	0.133	0.00781678	Ionocyte	INTS12
SLC25A6	3.16918e-07	0.470169	0.962	0.841	0.00799425	Ionocyte	SLC25A6
PIP5K1B	3.30337e-07	0.429804	0.352	0.184	0.00833274	Ionocyte	PIP5K1B
COX7A2L	3.31862e-07	0.536662	0.743	0.644	0.00837121	Ionocyte	COX7A2L
LAPTM4A	3.44607e-07	0.491367	0.819	0.704	0.00869272	Ionocyte	LAPTM4A
ENO1	3.57261e-07	0.480879	0.714	0.562	0.0090119	Ionocyte	ENO1
TXNL4A	3.61478e-07	0.494949	0.457	0.285	0.00911829	Ionocyte	TXNL4A
MYO19	3.69993e-07	0.373358	0.276	0.125	0.00933306	Ionocyte	MYO19
PPP1CC	3.7531e-07	0.605467	0.619	0.511	0.00946718	Ionocyte	PPP1CC
CIAO2A	3.92823e-07	0.587991	0.61	0.454	0.00990896	Ionocyte	CIAO2A
2005-03-01	4.17608e-07	0.578015	0.448	0.298	0.0105342	Ionocyte	2005-03-01
MICOS10	4.17822e-07	0.451088	0.79	0.68	0.0105396	Ionocyte	MICOS10
PREB	4.56464e-07	0.390055	0.267	0.119	0.0115143	Ionocyte	PREB
IFNGR1	4.57178e-07	0.751618	0.533	0.398	0.0115323	Ionocyte	IFNGR1
MRPL34	4.64514e-07	0.569774	0.543	0.412	0.0117174	Ionocyte	MRPL34
PCBD1	4.78612e-07	0.511467	0.714	0.62	0.012073	Ionocyte	PCBD1
MT-CO2	5.194e-07	0.307227	1	0.996	0.0131019	Ionocyte	MT-CO2
LEPROT	5.46347e-07	0.538161	0.543	0.394	0.0137816	Ionocyte	LEPROT
RAB11A	5.48201e-07	0.465049	0.79	0.69	0.0138284	Ionocyte	RAB11A
LSM10	5.52831e-07	0.44715	0.419	0.244	0.0139452	Ionocyte	LSM10
SLC25A39	5.56047e-07	0.52902	0.695	0.579	0.0140263	Ionocyte	SLC25A39
HADHA	5.59818e-07	0.442178	0.686	0.558	0.0141214	Ionocyte	HADHA
PRMT1	5.68789e-07	0.627411	0.619	0.505	0.0143477	Ionocyte	PRMT1
PUF60	5.84327e-07	0.578378	0.619	0.514	0.0147397	Ionocyte	PUF60
GDE1	5.89833e-07	0.527068	0.562	0.394	0.0148785	Ionocyte	GDE1
PAFAH1B3	6.04465e-07	0.590972	0.6	0.463	0.0152476	Ionocyte	PAFAH1B3
DUSP23	6.19498e-07	0.730179	0.629	0.483	0.0156268	Ionocyte	DUSP23
MGST3	6.24372e-07	0.431084	0.79	0.673	0.0157498	Ionocyte	MGST3
COPS6	6.42572e-07	0.500256	0.657	0.507	0.0162089	Ionocyte	COPS6
C1orf21	6.52962e-07	0.634401	0.305	0.152	0.016471	Ionocyte	C1orf21
MRPL15	6.55908e-07	0.643371	0.41	0.255	0.0165453	Ionocyte	MRPL15
UQCRC2	6.8595e-07	0.517268	0.667	0.563	0.0173031	Ionocyte	UQCRC2
GGA1	6.88313e-07	0.462767	0.4	0.231	0.0173627	Ionocyte	GGA1
HIGD2A	6.97263e-07	0.393493	0.848	0.781	0.0175885	Ionocyte	HIGD2A
SLC4A11	7.31661e-07	0.434374	0.524	0.342	0.0184561	Ionocyte	SLC4A11
TSPO	7.47569e-07	0.449144	0.886	0.788	0.0188574	Ionocyte	TSPO
POLR2E	7.51288e-07	0.525293	0.695	0.566	0.0189512	Ionocyte	POLR2E
ATP6V1E1	8.08646e-07	0.531337	0.419	0.249	0.0203981	Ionocyte	ATP6V1E1
BCAT2	8.30328e-07	0.470882	0.352	0.193	0.020945	Ionocyte	BCAT2
BDH2	8.31572e-07	0.58033	0.419	0.259	0.0209764	Ionocyte	BDH2
IGFBP5	8.53407e-07	0.963776	0.724	0.708	0.0215272	Ionocyte	IGFBP5
SUCO	9.00688e-07	0.557794	0.4	0.238	0.0227198	Ionocyte	SUCO
SDCBP	9.03416e-07	0.568945	0.543	0.404	0.0227887	Ionocyte	SDCBP
FN3K	9.12824e-07	0.464139	0.352	0.189	0.023026	Ionocyte	FN3K
NDUFC2	9.43644e-07	0.451356	0.857	0.724	0.0238034	Ionocyte	NDUFC2
PKM	9.46477e-07	0.416466	0.924	0.827	0.0238749	Ionocyte	PKM
RAB40B	1.01026e-06	0.571675	0.41	0.248	0.0254838	Ionocyte	RAB40B
NDUFB11	1.03835e-06	0.413265	0.838	0.722	0.0261923	Ionocyte	NDUFB11
ERH	1.08078e-06	0.400431	0.8	0.694	0.0272626	Ionocyte	ERH
TIMM17B	1.09912e-06	0.557135	0.619	0.484	0.0277253	Ionocyte	TIMM17B
NDUFB8	1.11062e-06	0.481363	0.724	0.64	0.0280154	Ionocyte	NDUFB8
PRELID1	1.14898e-06	0.488599	0.752	0.68	0.028983	Ionocyte	PRELID1
RERG	1.18853e-06	0.435794	0.314	0.16	0.0299807	Ionocyte	RERG
SMPD1	1.2488e-06	0.394314	0.276	0.131	0.0315009	Ionocyte	SMPD1
KITLG	1.25217e-06	0.434996	0.4	0.235	0.0315859	Ionocyte	KITLG
MAGED2	1.25308e-06	0.607183	0.667	0.573	0.0316089	Ionocyte	MAGED2
PSMB6	1.3045e-06	0.446823	0.762	0.677	0.0329061	Ionocyte	PSMB6
KAZN	1.3538e-06	0.405615	0.343	0.181	0.0341497	Ionocyte	KAZN
SNU13	1.38221e-06	0.470497	0.762	0.671	0.0348663	Ionocyte	SNU13
ATP5MPL	1.38758e-06	0.434797	0.762	0.646	0.0350016	Ionocyte	ATP5MPL
MGLL	1.41599e-06	0.696786	0.686	0.614	0.0357184	Ionocyte	MGLL
CCT7	1.43842e-06	0.46429	0.695	0.534	0.0362842	Ionocyte	CCT7
ECHS1	1.58243e-06	0.43896	0.638	0.472	0.0399169	Ionocyte	ECHS1
CCNI	1.64394e-06	0.49843	0.933	0.916	0.0414683	Ionocyte	CCNI
CCDC50	1.67665e-06	0.418782	0.4	0.229	0.0422935	Ionocyte	CCDC50
TSTD1	1.69156e-06	0.31813	0.867	0.724	0.0426697	Ionocyte	TSTD1
RAB6A	1.74578e-06	0.633435	0.629	0.528	0.0440373	Ionocyte	RAB6A
UBE2N	1.81716e-06	0.559413	0.581	0.436	0.0458378	Ionocyte	UBE2N
SPINT1	1.84546e-06	0.460825	0.705	0.606	0.0465518	Ionocyte	SPINT1
MT-CYB	1.89019e-06	0.30332	1	0.996	0.0476801	Ionocyte	MT-CYB
PDHA1	1.94948e-06	0.459304	0.429	0.259	0.0491756	Ionocyte	PDHA1
HCAR2	2.02031e-06	0.455303	0.343	0.185	0.0509622	Ionocyte	HCAR2
RAB7A	2.07223e-06	0.608316	0.676	0.61	0.052272	Ionocyte	RAB7A
AC008124.1	2.1169e-06	0.439792	0.267	0.128	0.0533988	Ionocyte	AC008124.1
SMAD1	2.20195e-06	0.562808	0.438	0.297	0.0555442	Ionocyte	SMAD1
NOL7	2.2184e-06	0.605414	0.676	0.562	0.0559592	Ionocyte	NOL7
UBE2E1	2.33756e-06	0.583581	0.476	0.319	0.0589649	Ionocyte	UBE2E1
FN3KRP	2.48857e-06	0.330303	0.267	0.124	0.0627741	Ionocyte	FN3KRP
CCT2	2.50597e-06	0.484434	0.705	0.579	0.063213	Ionocyte	CCT2
PAIP1	2.50794e-06	0.617238	0.486	0.367	0.0632628	Ionocyte	PAIP1
FIS1	2.52703e-06	0.422222	0.81	0.748	0.0637444	Ionocyte	FIS1
KRTCAP2	2.53977e-06	0.346883	0.848	0.687	0.0640657	Ionocyte	KRTCAP2
MRPL20	2.65535e-06	0.489354	0.733	0.616	0.0669813	Ionocyte	MRPL20
PIP4P1	2.72027e-06	0.445803	0.381	0.223	0.0686189	Ionocyte	PIP4P1
HSBP1	2.95329e-06	0.300621	0.886	0.748	0.0744967	Ionocyte	HSBP1
PATZ1	3.00292e-06	0.45488	0.343	0.186	0.0757485	Ionocyte	PATZ1
SPCS2	3.03394e-06	0.508391	0.638	0.534	0.0765311	Ionocyte	SPCS2
ARL6IP1	3.05317e-06	0.511187	0.648	0.555	0.0770163	Ionocyte	ARL6IP1
DEFB1	3.079e-06	0.943827	0.286	0.144	0.0776678	Ionocyte	DEFB1
RAB14	3.09926e-06	0.587089	0.629	0.514	0.0781788	Ionocyte	RAB14
SSB	3.46562e-06	0.373309	0.676	0.526	0.0874203	Ionocyte	SSB
LRPAP1	3.46726e-06	0.503021	0.6	0.481	0.0874615	Ionocyte	LRPAP1
SELENOT	3.47142e-06	0.522681	0.619	0.52	0.0875666	Ionocyte	SELENOT
NUTF2	3.472e-06	0.46663	0.638	0.505	0.0875811	Ionocyte	NUTF2
CISD2	3.63555e-06	0.445403	0.467	0.319	0.0917068	Ionocyte	CISD2
VBP1	3.65546e-06	0.474129	0.371	0.217	0.0922089	Ionocyte	VBP1
MYL12B	3.88448e-06	0.29094	0.962	0.902	0.0979859	Ionocyte	MYL12B
SCOC	3.92356e-06	0.531316	0.505	0.357	0.0989718	Ionocyte	SCOC
GNAS	3.93692e-06	0.518368	0.724	0.713	0.0993088	Ionocyte	GNAS
NPM1	4.21922e-06	0.281407	0.962	0.804	0.10643	Ionocyte	NPM1
EIF5A	4.44651e-06	0.507323	0.695	0.63	0.112163	Ionocyte	EIF5A
HLA-E	4.5616e-06	0.868649	0.61	0.53	0.115066	Ionocyte	HLA-E
NDUFA9	4.89875e-06	0.552476	0.486	0.346	0.123571	Ionocyte	NDUFA9
PFDN2	4.93484e-06	0.474492	0.581	0.482	0.124481	Ionocyte	PFDN2
MPDU1	5.07206e-06	0.483455	0.429	0.283	0.127943	Ionocyte	MPDU1
SLC22A18	5.17324e-06	0.511644	0.448	0.291	0.130495	Ionocyte	SLC22A18
ENOPH1	5.31178e-06	0.506342	0.41	0.262	0.13399	Ionocyte	ENOPH1
RNF34	5.37389e-06	0.498817	0.305	0.164	0.135556	Ionocyte	RNF34
TMEM50A	5.59026e-06	0.38558	0.724	0.598	0.141014	Ionocyte	TMEM50A
ATP5MF	5.77815e-06	0.38801	0.838	0.716	0.145754	Ionocyte	ATP5MF
UQCR11	5.78621e-06	0.454737	0.886	0.79	0.145957	Ionocyte	UQCR11
PCBP1	6.036e-06	0.531904	0.667	0.609	0.152258	Ionocyte	PCBP1
JUP	6.15137e-06	0.388774	0.695	0.543	0.155168	Ionocyte	JUP
NASP	6.16855e-06	0.46697	0.457	0.306	0.155602	Ionocyte	NASP
KLHDC2	6.45639e-06	0.547999	0.524	0.393	0.162863	Ionocyte	KLHDC2
CKAP2	6.56913e-06	0.336868	0.276	0.136	0.165706	Ionocyte	CKAP2
CAPZA2	6.59118e-06	0.53057	0.59	0.491	0.166263	Ionocyte	CAPZA2
ZNF22	6.68825e-06	0.429479	0.39	0.228	0.168711	Ionocyte	ZNF22
CD99L2	6.73548e-06	0.431543	0.257	0.125	0.169902	Ionocyte	CD99L2
NAP1L4	7.00367e-06	0.526158	0.562	0.431	0.176667	Ionocyte	NAP1L4
SCRIB	7.15505e-06	0.390304	0.305	0.163	0.180486	Ionocyte	SCRIB
OST4	7.1881e-06	0.374967	0.819	0.73	0.18132	Ionocyte	OST4
MRPL38	7.2307e-06	0.482172	0.562	0.438	0.182395	Ionocyte	MRPL38
ADGRF1	7.33214e-06	0.624262	0.438	0.296	0.184953	Ionocyte	ADGRF1
PTS	7.87026e-06	0.473445	0.6	0.476	0.198527	Ionocyte	PTS
PSMA2	7.94427e-06	0.419151	0.733	0.629	0.200394	Ionocyte	PSMA2
CYP51A1	8.11479e-06	0.637499	0.514	0.38	0.204696	Ionocyte	CYP51A1
POLR2G	8.12098e-06	0.489645	0.476	0.326	0.204852	Ionocyte	POLR2G
PEX7	8.18435e-06	0.401927	0.305	0.161	0.20645	Ionocyte	PEX7
SEC13	8.23589e-06	0.464469	0.59	0.463	0.20775	Ionocyte	SEC13
RAB5IF	8.3464e-06	0.467217	0.59	0.467	0.210538	Ionocyte	RAB5IF
SMARCC2	8.39686e-06	0.511066	0.476	0.341	0.211811	Ionocyte	SMARCC2
OLA1	8.67735e-06	0.490616	0.629	0.531	0.218886	Ionocyte	OLA1
NDUFB5	8.71603e-06	0.49611	0.657	0.57	0.219862	Ionocyte	NDUFB5
HMGN2	8.89328e-06	0.401282	0.848	0.831	0.224333	Ionocyte	HMGN2
ANP32A	8.91872e-06	0.602733	0.524	0.388	0.224975	Ionocyte	ANP32A
SDHD	8.98215e-06	0.540556	0.581	0.449	0.226575	Ionocyte	SDHD
ATP5PD	9.06572e-06	0.457872	0.762	0.662	0.228683	Ionocyte	ATP5PD
CMC2	9.43202e-06	0.454571	0.41	0.26	0.237923	Ionocyte	CMC2
FKBP4	9.56963e-06	0.621209	0.552	0.397	0.241394	Ionocyte	FKBP4
NAXE	9.82835e-06	0.559197	0.629	0.52	0.24792	Ionocyte	NAXE
MRPS30	1.0108e-05	0.489141	0.371	0.232	0.254974	Ionocyte	MRPS30
NNT	1.01183e-05	0.349318	0.286	0.148	0.255235	Ionocyte	NNT
RBM4	1.02464e-05	0.575603	0.581	0.52	0.258467	Ionocyte	RBM4
MRPS7	1.05054e-05	0.566893	0.61	0.503	0.264998	Ionocyte	MRPS7
BSPRY	1.05226e-05	0.329591	0.314	0.166	0.265432	Ionocyte	BSPRY
RTCB	1.06075e-05	0.503078	0.476	0.333	0.267575	Ionocyte	RTCB
TMEM87A	1.12029e-05	0.541574	0.505	0.377	0.282594	Ionocyte	TMEM87A
ANXA7	1.13241e-05	0.446717	0.657	0.567	0.285651	Ionocyte	ANXA7
C5orf24	1.15361e-05	0.42087	0.457	0.302	0.290997	Ionocyte	C5orf24
UPF3A	1.17124e-05	0.56426	0.524	0.401	0.295446	Ionocyte	UPF3A
SELENOK	1.21724e-05	0.494984	0.619	0.516	0.307049	Ionocyte	SELENOK
KDELR1	1.22544e-05	0.46686	0.733	0.674	0.309118	Ionocyte	KDELR1
DAD1	1.26624e-05	0.432247	0.733	0.671	0.319409	Ionocyte	DAD1
ACTR10	1.27031e-05	0.485409	0.438	0.296	0.320435	Ionocyte	ACTR10
RPN2	1.28873e-05	0.494901	0.648	0.536	0.325081	Ionocyte	RPN2
HTATSF1	1.33327e-05	0.505552	0.438	0.299	0.336316	Ionocyte	HTATSF1
MRPL27	1.34394e-05	0.436422	0.581	0.446	0.339008	Ionocyte	MRPL27
VASP	1.37063e-05	0.465842	0.438	0.291	0.345742	Ionocyte	VASP
REX1BD	1.38401e-05	0.44799	0.61	0.521	0.349118	Ionocyte	REX1BD
APEH	1.41311e-05	0.500444	0.448	0.305	0.356456	Ionocyte	APEH
GET4	1.41741e-05	0.38083	0.305	0.166	0.357542	Ionocyte	GET4
MTX2	1.42743e-05	0.556454	0.486	0.35	0.36007	Ionocyte	MTX2
UFD1	1.45923e-05	0.483385	0.495	0.364	0.368092	Ionocyte	UFD1
RDH11	1.48358e-05	0.498857	0.381	0.24	0.374232	Ionocyte	RDH11
RBBP7	1.48948e-05	0.451717	0.486	0.349	0.375721	Ionocyte	RBBP7
FKBP3	1.54934e-05	0.482991	0.438	0.288	0.39082	Ionocyte	FKBP3
RAB1B	1.59881e-05	0.58332	0.562	0.464	0.403301	Ionocyte	RAB1B
DGUOK	1.61146e-05	0.417982	0.648	0.502	0.40649	Ionocyte	DGUOK
LYPLA1	1.6846e-05	0.536041	0.629	0.518	0.42494	Ionocyte	LYPLA1
RNH1	1.68515e-05	0.441648	0.714	0.672	0.425078	Ionocyte	RNH1
MYO10	1.73e-05	0.546932	0.352	0.215	0.436393	Ionocyte	MYO10
SCAPER	1.78153e-05	0.419933	0.257	0.134	0.449391	Ionocyte	SCAPER
RAB18	1.82078e-05	0.403136	0.486	0.345	0.459291	Ionocyte	RAB18
GTF3C6	1.91392e-05	0.465392	0.6	0.497	0.482787	Ionocyte	GTF3C6
SELENOF	1.92179e-05	0.439032	0.657	0.551	0.484771	Ionocyte	SELENOF
MANF	1.93193e-05	0.544738	0.438	0.315	0.487328	Ionocyte	MANF
PDE6D	1.98684e-05	0.378552	0.324	0.186	0.501181	Ionocyte	PDE6D
DSP	2.00679e-05	0.429796	0.79	0.718	0.506213	Ionocyte	DSP
FAM234A	2.04438e-05	0.422441	0.295	0.165	0.515694	Ionocyte	FAM234A
TSNAX	2.1214e-05	0.327956	0.333	0.191	0.535124	Ionocyte	TSNAX
UBXN4	2.127e-05	0.387314	0.771	0.744	0.536535	Ionocyte	UBXN4
ADM	2.19661e-05	0.493464	0.257	0.129	0.554096	Ionocyte	ADM
MRFAP1L1	2.23131e-05	0.510104	0.476	0.349	0.562847	Ionocyte	MRFAP1L1
PBXIP1	2.28411e-05	0.88114	0.324	0.19	0.576167	Ionocyte	PBXIP1
GIGYF2	2.4124e-05	0.455909	0.41	0.267	0.608529	Ionocyte	GIGYF2
LAMTOR4	2.43536e-05	0.422729	0.714	0.655	0.61432	Ionocyte	LAMTOR4
CCDC107	2.44109e-05	0.460174	0.419	0.281	0.615764	Ionocyte	CCDC107
LMNB2	2.46379e-05	0.481061	0.333	0.208	0.621492	Ionocyte	LMNB2
DCTPP1	2.51759e-05	0.463822	0.448	0.307	0.635063	Ionocyte	DCTPP1
MAOA	2.62642e-05	0.443246	0.4	0.262	0.662514	Ionocyte	MAOA
HSD17B10	2.63328e-05	0.450523	0.457	0.318	0.664246	Ionocyte	HSD17B10
IL18	2.63586e-05	0.708078	0.571	0.517	0.664895	Ionocyte	IL18
SLIRP	2.68837e-05	0.461074	0.629	0.506	0.67814	Ionocyte	SLIRP
ZBTB20	2.72002e-05	0.456298	0.39	0.251	0.686126	Ionocyte	ZBTB20
DNAJC4	2.72068e-05	0.461518	0.552	0.438	0.686291	Ionocyte	DNAJC4
CTNNB1	2.81562e-05	0.490134	0.59	0.47	0.71024	Ionocyte	CTNNB1
SLC4A7	2.85197e-05	0.429789	0.276	0.15	0.71941	Ionocyte	SLC4A7
ESD	2.87896e-05	0.48472	0.533	0.421	0.726218	Ionocyte	ESD
MT-ATP6	2.884e-05	0.251706	1	0.993	0.72749	Ionocyte	MT-ATP6
SUCLG1	3.00176e-05	0.486539	0.571	0.432	0.757193	Ionocyte	SUCLG1
IP6K2	3.1037e-05	0.525692	0.514	0.411	0.782908	Ionocyte	IP6K2
EIF3I	3.14668e-05	0.449909	0.638	0.533	0.793751	Ionocyte	EIF3I
EIF4E	3.23268e-05	0.454183	0.514	0.397	0.815443	Ionocyte	EIF4E
ANAPC11	3.23663e-05	0.395255	0.8	0.724	0.816441	Ionocyte	ANAPC11
MAPKAPK5	3.2821e-05	0.516289	0.324	0.194	0.827909	Ionocyte	MAPKAPK5
TIMM17A	3.29015e-05	0.521287	0.438	0.321	0.82994	Ionocyte	TIMM17A
OTUB1	3.34049e-05	0.35113	0.686	0.595	0.84264	Ionocyte	OTUB1
AIFM1	3.43152e-05	0.396453	0.333	0.201	0.865602	Ionocyte	AIFM1
PBDC1	3.47905e-05	0.450731	0.419	0.289	0.87759	Ionocyte	PBDC1
CSNK2B	3.50026e-05	0.435044	0.771	0.745	0.882941	Ionocyte	CSNK2B
TIPRL	3.6327e-05	0.434785	0.429	0.295	0.916349	Ionocyte	TIPRL
RAB13	3.63746e-05	0.460771	0.686	0.647	0.91755	Ionocyte	RAB13
GLUD1	3.64993e-05	0.359345	0.581	0.432	0.920695	Ionocyte	GLUD1
COPS5	3.76392e-05	0.41146	0.524	0.39	0.949449	Ionocyte	COPS5
RNF5	3.96758e-05	0.398105	0.514	0.379	1	Ionocyte	RNF5
SCNN1A	4.04754e-05	0.467015	0.59	0.507	1	Ionocyte	SCNN1A
CARD19	4.19478e-05	0.502626	0.343	0.219	1	Ionocyte	CARD19
MXD4	4.29494e-05	0.336635	0.362	0.224	1	Ionocyte	MXD4
SLC12A7	4.4042e-05	0.421663	0.286	0.154	1	Ionocyte	SLC12A7
FKBP5	4.45642e-05	0.417685	0.362	0.223	1	Ionocyte	FKBP5
RAB3IP	4.48099e-05	0.45075	0.438	0.311	1	Ionocyte	RAB3IP
RNPS1	4.51054e-05	0.478003	0.571	0.478	1	Ionocyte	RNPS1
TBC1D14	4.52978e-05	0.445977	0.343	0.21	1	Ionocyte	TBC1D14
ARHGAP12	4.56751e-05	0.532421	0.352	0.221	1	Ionocyte	ARHGAP12
VPS25	4.66327e-05	0.43162	0.486	0.369	1	Ionocyte	VPS25
HIPK2	4.75745e-05	0.577094	0.467	0.343	1	Ionocyte	HIPK2
SNRPE	4.87925e-05	0.445748	0.562	0.432	1	Ionocyte	SNRPE
SERBP1	4.93953e-05	0.357751	0.838	0.776	1	Ionocyte	SERBP1
IFNGR2	5.07566e-05	0.485398	0.543	0.431	1	Ionocyte	IFNGR2
HIST3H2A	5.09596e-05	0.357406	0.333	0.202	1	Ionocyte	HIST3H2A
TMUB1	5.09896e-05	0.41718	0.467	0.332	1	Ionocyte	TMUB1
NIPSNAP1	5.20667e-05	0.469408	0.286	0.162	1	Ionocyte	NIPSNAP1
TSTA3	5.2882e-05	0.433822	0.505	0.409	1	Ionocyte	TSTA3
GNPTG	5.53045e-05	0.40761	0.571	0.449	1	Ionocyte	GNPTG
DARS	5.63012e-05	0.515111	0.467	0.35	1	Ionocyte	DARS
RBM8A	5.86984e-05	0.458948	0.743	0.656	1	Ionocyte	RBM8A
COMMD7	5.92671e-05	0.422098	0.486	0.363	1	Ionocyte	COMMD7
EMC4	6.03347e-05	0.523572	0.657	0.555	1	Ionocyte	EMC4
NECAB3	6.1406e-05	0.35865	0.257	0.139	1	Ionocyte	NECAB3
C6orf47	6.14245e-05	0.357532	0.276	0.152	1	Ionocyte	C6orf47
UBA2	6.22009e-05	0.523908	0.476	0.37	1	Ionocyte	UBA2
ACADVL	6.28449e-05	0.357959	0.667	0.595	1	Ionocyte	ACADVL
CYBA	6.47327e-05	0.549659	0.61	0.537	1	Ionocyte	CYBA
TMEM120A	6.49008e-05	0.287266	0.343	0.204	1	Ionocyte	TMEM120A
PPIG	6.49253e-05	0.411799	0.61	0.526	1	Ionocyte	PPIG
ZNF750	6.63698e-05	0.460856	0.352	0.22	1	Ionocyte	ZNF750
PRKRA	6.82407e-05	0.436496	0.419	0.293	1	Ionocyte	PRKRA
CBFA2T2	6.87251e-05	0.441571	0.267	0.145	1	Ionocyte	CBFA2T2
MRPL50	6.93033e-05	0.509427	0.419	0.289	1	Ionocyte	MRPL50
GPS2	7.11407e-05	0.42703	0.581	0.477	1	Ionocyte	GPS2
EMC7	7.19761e-05	0.454091	0.486	0.378	1	Ionocyte	EMC7
PRXL2A	7.48076e-05	0.51071	0.571	0.477	1	Ionocyte	PRXL2A
POLR2C	7.55443e-05	0.557219	0.39	0.266	1	Ionocyte	POLR2C
CBR1	7.70362e-05	0.43182	0.705	0.631	1	Ionocyte	CBR1
DDX39B	7.95355e-05	0.344662	0.667	0.624	1	Ionocyte	DDX39B
CHMP2A	7.99396e-05	0.402413	0.724	0.663	1	Ionocyte	CHMP2A
USP53	8.13793e-05	0.356929	0.276	0.154	1	Ionocyte	USP53
CMTM8	8.71714e-05	0.377843	0.314	0.186	1	Ionocyte	CMTM8
EMC2	8.73226e-05	0.371911	0.448	0.318	1	Ionocyte	EMC2
MAF1	8.73901e-05	0.478621	0.476	0.351	1	Ionocyte	MAF1
NDUFA12	8.84662e-05	0.390531	0.648	0.534	1	Ionocyte	NDUFA12
PSMA1	8.95491e-05	0.442981	0.629	0.535	1	Ionocyte	PSMA1
GDI1	9.14285e-05	0.482575	0.467	0.338	1	Ionocyte	GDI1
TMEM123	9.78902e-05	0.326342	0.743	0.681	1	Ionocyte	TMEM123
SMAP1	9.95797e-05	0.367864	0.495	0.369	1	Ionocyte	SMAP1
HMOX2	0.00010345	0.450411	0.448	0.316	1	Ionocyte	HMOX2
DECR1	0.000103737	0.38403	0.495	0.364	1	Ionocyte	DECR1
SEPTIN9	0.000103893	0.348804	0.657	0.602	1	Ionocyte	SEPTIN9
IMMT	0.000104979	0.488609	0.381	0.264	1	Ionocyte	IMMT
BCL2L1	0.000106784	0.486792	0.59	0.527	1	Ionocyte	BCL2L1
UROS	0.00011013	0.388319	0.486	0.353	1	Ionocyte	UROS
ROGDI	0.000111152	0.526146	0.486	0.373	1	Ionocyte	ROGDI
SRSF9	0.000113638	0.423232	0.6	0.526	1	Ionocyte	SRSF9
PEX2	0.000118643	0.473475	0.429	0.312	1	Ionocyte	PEX2
PDCL3	0.000119842	0.467401	0.343	0.225	1	Ionocyte	PDCL3
AASDHPPT	0.000123244	0.487022	0.476	0.357	1	Ionocyte	AASDHPPT
MED24	0.000123866	0.498312	0.362	0.238	1	Ionocyte	MED24
LGALS3	0.000125148	0.290644	1	0.862	1	Ionocyte	LGALS3
ZNF652	0.00012633	0.312026	0.362	0.23	1	Ionocyte	ZNF652
ACTR1A	0.000126699	0.460761	0.371	0.248	1	Ionocyte	ACTR1A
MRFAP1	0.000127457	0.393544	0.657	0.604	1	Ionocyte	MRFAP1
SHTN1	0.000128491	0.310778	0.257	0.139	1	Ionocyte	SHTN1
LRRC42	0.00012945	0.466113	0.4	0.279	1	Ionocyte	LRRC42
SDHAF2	0.000131631	0.405378	0.419	0.297	1	Ionocyte	SDHAF2
REPIN1	0.000132202	0.380274	0.362	0.233	1	Ionocyte	REPIN1
TXN2	0.000133211	0.505253	0.562	0.466	1	Ionocyte	TXN2
SEC61A1	0.000133641	0.485327	0.429	0.308	1	Ionocyte	SEC61A1
LSM7	0.000137475	0.391874	0.695	0.613	1	Ionocyte	LSM7
AP2B1	0.000138068	0.410854	0.352	0.226	1	Ionocyte	AP2B1
PEF1	0.000139311	0.444308	0.371	0.251	1	Ionocyte	PEF1
GSS	0.000141785	0.509971	0.457	0.361	1	Ionocyte	GSS
B4GALT3	0.000144389	0.343948	0.295	0.173	1	Ionocyte	B4GALT3
TRIM8	0.000148958	0.520142	0.514	0.423	1	Ionocyte	TRIM8
HLA-F	0.000157254	0.424566	0.257	0.147	1	Ionocyte	HLA-F
FAM3A	0.000162966	0.357641	0.371	0.245	1	Ionocyte	FAM3A
NAPG	0.000171227	0.359225	0.362	0.245	1	Ionocyte	NAPG
COMTD1	0.000172903	0.417712	0.448	0.315	1	Ionocyte	COMTD1
MICU2	0.000182927	0.350581	0.457	0.324	1	Ionocyte	MICU2
DNAJA1	0.000183589	0.265124	0.676	0.524	1	Ionocyte	DNAJA1
EIF1B	0.000184125	0.376503	0.619	0.525	1	Ionocyte	EIF1B
GNAL	0.000194569	0.381364	0.267	0.151	1	Ionocyte	GNAL
MSI2	0.000197164	0.450745	0.571	0.477	1	Ionocyte	MSI2
PPIC	0.000198996	0.380386	0.61	0.521	1	Ionocyte	PPIC
DYNC1H1	0.000199042	0.372118	0.714	0.624	1	Ionocyte	DYNC1H1
POLR1D	0.000200504	0.393356	0.714	0.687	1	Ionocyte	POLR1D
STK25	0.000206024	0.482248	0.4	0.283	1	Ionocyte	STK25
ANAPC13	0.000209375	0.374879	0.533	0.409	1	Ionocyte	ANAPC13
NUMA1	0.000210173	0.54206	0.514	0.421	1	Ionocyte	NUMA1
NGRN	0.000214575	0.267076	0.781	0.733	1	Ionocyte	NGRN
CCDC91	0.000223372	0.455256	0.438	0.33	1	Ionocyte	CCDC91
FMC1	0.00022633	0.488296	0.457	0.354	1	Ionocyte	FMC1
BBX	0.000226897	0.484947	0.533	0.445	1	Ionocyte	BBX
PSMC5	0.000233271	0.335829	0.686	0.607	1	Ionocyte	PSMC5
PRPSAP2	0.000235591	0.294725	0.286	0.169	1	Ionocyte	PRPSAP2
STMN1	0.000236583	1.31467	0.4	0.282	1	Ionocyte	STMN1
SP100	0.000237069	0.454022	0.486	0.392	1	Ionocyte	SP100
PSMD7	0.000240698	0.436153	0.562	0.47	1	Ionocyte	PSMD7
DDX5	0.000244028	0.30285	0.914	0.936	1	Ionocyte	DDX5
PDCL	0.000247276	0.28591	0.276	0.159	1	Ionocyte	PDCL
SPINT2	0.000248563	0.394393	0.962	0.865	1	Ionocyte	SPINT2
RPS19BP1	0.000251047	0.394213	0.6	0.528	1	Ionocyte	RPS19BP1
ENTPD6	0.000253647	0.372186	0.286	0.17	1	Ionocyte	ENTPD6
YTHDF2	0.000254207	0.352201	0.533	0.446	1	Ionocyte	YTHDF2
ABHD16A	0.000260943	0.443185	0.4	0.288	1	Ionocyte	ABHD16A
GNG10	0.000265119	0.36246	0.629	0.535	1	Ionocyte	GNG10
MRPL14	0.000265556	0.352082	0.705	0.62	1	Ionocyte	MRPL14
ZMPSTE24	0.000282095	0.343104	0.343	0.216	1	Ionocyte	ZMPSTE24
AKIP1	0.00028725	0.44531	0.333	0.214	1	Ionocyte	AKIP1
RCN2	0.000288007	0.484572	0.667	0.618	1	Ionocyte	RCN2
PCMTD1	0.000301212	0.498841	0.448	0.346	1	Ionocyte	PCMTD1
TCEAL4	0.000311442	0.440267	0.514	0.41	1	Ionocyte	TCEAL4
DUSP4	0.000313431	0.336327	0.324	0.201	1	Ionocyte	DUSP4
PTK2	0.000313547	0.492936	0.514	0.42	1	Ionocyte	PTK2
COA8	0.000318279	0.37857	0.41	0.299	1	Ionocyte	COA8
AGPAT2	0.000318369	0.445439	0.495	0.409	1	Ionocyte	AGPAT2
BANF1	0.000322185	0.361555	0.686	0.622	1	Ionocyte	BANF1
TM7SF2	0.000334143	0.421956	0.619	0.54	1	Ionocyte	TM7SF2
EIF4G2	0.000334869	0.312378	0.819	0.815	1	Ionocyte	EIF4G2
EPS8	0.000341757	0.437447	0.505	0.397	1	Ionocyte	EPS8
ING4	0.000348198	0.318006	0.257	0.148	1	Ionocyte	ING4
CLIC1	0.000349537	0.268529	0.943	0.848	1	Ionocyte	CLIC1
ABHD3	0.000352154	0.275556	0.267	0.152	1	Ionocyte	ABHD3
HCCS	0.000352409	0.390837	0.276	0.166	1	Ionocyte	HCCS
SFPQ	0.000362864	0.395963	0.562	0.488	1	Ionocyte	SFPQ
PLEK2	0.000368442	0.296569	0.257	0.147	1	Ionocyte	PLEK2
COMMD3	0.0003696	0.511932	0.514	0.415	1	Ionocyte	COMMD3
CCT3	0.000374364	0.463955	0.705	0.609	1	Ionocyte	CCT3
CENPX	0.000374771	0.363317	0.533	0.433	1	Ionocyte	CENPX
SNHG6	0.000375985	0.458002	0.533	0.461	1	Ionocyte	SNHG6
HP1BP3	0.000376522	0.434921	0.533	0.45	1	Ionocyte	HP1BP3
APP	0.000380448	0.425486	0.781	0.687	1	Ionocyte	APP
NDUFS3	0.000380692	0.385243	0.629	0.56	1	Ionocyte	NDUFS3
CYB5R1	0.000387705	0.36106	0.495	0.393	1	Ionocyte	CYB5R1
RABGGTA	0.000388053	0.36734	0.343	0.229	1	Ionocyte	RABGGTA
PSMG1	0.000395197	0.340622	0.333	0.22	1	Ionocyte	PSMG1
SF3B1	0.000395215	0.389953	0.648	0.584	1	Ionocyte	SF3B1
ELAC2	0.000402806	0.269068	0.286	0.17	1	Ionocyte	ELAC2
POLR2F	0.000402933	0.335999	0.495	0.391	1	Ionocyte	POLR2F
TMEM53	0.00040305	0.382445	0.333	0.22	1	Ionocyte	TMEM53
TMEM189	0.000404374	0.520468	0.495	0.394	1	Ionocyte	TMEM189
TTC39C	0.000407847	0.468087	0.371	0.259	1	Ionocyte	TTC39C
MRS2	0.000422253	0.390386	0.257	0.152	1	Ionocyte	MRS2
VTI1B	0.000430596	0.317233	0.6	0.511	1	Ionocyte	VTI1B
CAT	0.000438169	0.392768	0.533	0.421	1	Ionocyte	CAT
SYNE2	0.000461976	0.358603	0.686	0.624	1	Ionocyte	SYNE2
VPS36	0.000468932	0.412196	0.476	0.381	1	Ionocyte	VPS36
EXOSC4	0.000469028	0.518093	0.476	0.386	1	Ionocyte	EXOSC4
MTSS1	0.000472147	0.636302	0.486	0.425	1	Ionocyte	MTSS1
PRELID3B	0.000473349	0.322117	0.39	0.274	1	Ionocyte	PRELID3B
TSR2	0.000481914	0.413238	0.343	0.235	1	Ionocyte	TSR2
RNF11	0.000485521	0.516417	0.505	0.451	1	Ionocyte	RNF11
CDC42SE1	0.000490553	0.436846	0.419	0.305	1	Ionocyte	CDC42SE1
VCP	0.000501423	0.342581	0.705	0.669	1	Ionocyte	VCP
GABARAPL1	0.000512685	0.346696	0.381	0.263	1	Ionocyte	GABARAPL1
NDUFS4	0.000513829	0.449824	0.495	0.411	1	Ionocyte	NDUFS4
APMAP	0.000518001	0.285356	0.371	0.248	1	Ionocyte	APMAP
DCTN1	0.000518959	0.419315	0.476	0.381	1	Ionocyte	DCTN1
TRAPPC6A	0.000542625	0.407854	0.41	0.305	1	Ionocyte	TRAPPC6A
JAK1	0.000544372	0.499762	0.571	0.504	1	Ionocyte	JAK1
METTL9	0.000549641	0.42838	0.61	0.552	1	Ionocyte	METTL9
ZNHIT1	0.000562773	0.251326	0.695	0.568	1	Ionocyte	ZNHIT1
TEX264	0.000562918	0.410618	0.571	0.482	1	Ionocyte	TEX264
TIMMDC1	0.00056377	0.398421	0.495	0.391	1	Ionocyte	TIMMDC1
KLC1	0.000568264	0.419316	0.352	0.248	1	Ionocyte	KLC1
LMBRD1	0.000568497	0.402966	0.524	0.437	1	Ionocyte	LMBRD1
ARMCX3	0.00056969	0.444286	0.343	0.241	1	Ionocyte	ARMCX3
CD151	0.000587977	0.320818	0.705	0.591	1	Ionocyte	CD151
RTF2	0.000592673	0.379672	0.438	0.333	1	Ionocyte	RTF2
TAX1BP1	0.000593582	0.252647	0.79	0.703	1	Ionocyte	TAX1BP1
FAM136A	0.000613365	0.39378	0.419	0.304	1	Ionocyte	FAM136A
SH2D4A	0.000617679	0.486633	0.333	0.229	1	Ionocyte	SH2D4A
RAB1A	0.000623946	0.392084	0.571	0.477	1	Ionocyte	RAB1A
SNRPB	0.00062603	0.359861	0.581	0.493	1	Ionocyte	SNRPB
HDAC1	0.000626482	0.400628	0.467	0.372	1	Ionocyte	HDAC1
EXOC7	0.000654552	0.370089	0.467	0.368	1	Ionocyte	EXOC7
APPL1	0.000665585	0.37976	0.41	0.307	1	Ionocyte	APPL1
SGTA	0.000667265	0.292164	0.286	0.178	1	Ionocyte	SGTA
THRAP3	0.000670394	0.420889	0.6	0.535	1	Ionocyte	THRAP3
BFAR	0.000682722	0.389401	0.371	0.257	1	Ionocyte	BFAR
TRIM27	0.000694373	0.355934	0.352	0.242	1	Ionocyte	TRIM27
CRELD1	0.000695256	0.382766	0.276	0.176	1	Ionocyte	CRELD1
MFSD3	0.000707364	0.308142	0.267	0.16	1	Ionocyte	MFSD3
SEC22C	0.000759729	0.441817	0.314	0.213	1	Ionocyte	SEC22C
HBP1	0.000764682	0.370744	0.352	0.242	1	Ionocyte	HBP1
PWWP3A	0.000783664	0.363679	0.324	0.215	1	Ionocyte	PWWP3A
CD82	0.000791839	0.511487	0.552	0.509	1	Ionocyte	CD82
RWDD4	0.000801724	0.428215	0.39	0.291	1	Ionocyte	RWDD4
TFG	0.000801773	0.524583	0.524	0.438	1	Ionocyte	TFG
COPS7A	0.000805416	0.393062	0.429	0.327	1	Ionocyte	COPS7A
NARF	0.000813746	0.406089	0.41	0.309	1	Ionocyte	NARF
RABEP1	0.000816127	0.439196	0.343	0.244	1	Ionocyte	RABEP1
XRCC6	0.000825304	0.388243	0.6	0.573	1	Ionocyte	XRCC6
SYNJ2BP	0.000831219	0.420113	0.457	0.378	1	Ionocyte	SYNJ2BP
PTGES2	0.000839535	0.40615	0.343	0.242	1	Ionocyte	PTGES2
PARP1	0.000842591	0.450867	0.486	0.397	1	Ionocyte	PARP1
HDDC2	0.000848374	0.323086	0.533	0.455	1	Ionocyte	HDDC2
NDUFA2	0.000854485	0.25166	0.752	0.637	1	Ionocyte	NDUFA2
UBE2Q2	0.000864156	0.351894	0.286	0.183	1	Ionocyte	UBE2Q2
NDUFB3	0.000899546	0.307248	0.629	0.56	1	Ionocyte	NDUFB3
EBLN3P	0.00092347	0.436296	0.448	0.337	1	Ionocyte	EBLN3P
BZW1	0.000946498	0.416423	0.552	0.484	1	Ionocyte	BZW1
IL10RB	0.000953559	0.407588	0.333	0.229	1	Ionocyte	IL10RB
OFD1	0.000956154	0.403036	0.429	0.334	1	Ionocyte	OFD1
NR1H2	0.000963435	0.386692	0.457	0.37	1	Ionocyte	NR1H2
CCT5	0.000965263	0.364288	0.61	0.511	1	Ionocyte	CCT5
ANAPC16	0.000982724	0.288631	0.81	0.749	1	Ionocyte	ANAPC16
YWHAH	0.000988878	0.449682	0.448	0.362	1	Ionocyte	YWHAH
KPNB1	0.000995993	0.389639	0.533	0.454	1	Ionocyte	KPNB1
PPM1G	0.00103952	0.419079	0.667	0.627	1	Ionocyte	PPM1G
MRPS5	0.00105094	0.382499	0.381	0.279	1	Ionocyte	MRPS5
CLPX	0.00106008	0.315257	0.295	0.191	1	Ionocyte	CLPX
MRPL43	0.00106095	0.330772	0.638	0.58	1	Ionocyte	MRPL43
PIN1	0.00107716	0.364088	0.581	0.506	1	Ionocyte	PIN1
PIGT	0.00108034	0.465934	0.495	0.406	1	Ionocyte	PIGT
FGFR1OP2	0.00109345	0.312447	0.352	0.242	1	Ionocyte	FGFR1OP2
CCT8	0.00109744	0.401026	0.562	0.488	1	Ionocyte	CCT8
AIG1	0.0011202	0.552927	0.419	0.348	1	Ionocyte	AIG1
MCRIP1	0.00113263	0.391465	0.381	0.275	1	Ionocyte	MCRIP1
DCAF8	0.001135	0.329189	0.419	0.306	1	Ionocyte	DCAF8
SH3BGRL	0.00115785	0.469233	0.619	0.549	1	Ionocyte	SH3BGRL
PSMF1	0.00118443	0.401273	0.543	0.468	1	Ionocyte	PSMF1
YKT6	0.00119672	0.272244	0.257	0.155	1	Ionocyte	YKT6
PA2G4	0.00125824	0.394712	0.571	0.501	1	Ionocyte	PA2G4
EIF3K	0.00128151	0.261516	0.933	0.879	1	Ionocyte	EIF3K
PCMT1	0.00131083	0.308572	0.457	0.37	1	Ionocyte	PCMT1
PSME2	0.00132845	0.345505	0.657	0.611	1	Ionocyte	PSME2
SOD2	0.00141286	0.361039	0.524	0.444	1	Ionocyte	SOD2
FUS	0.00146235	0.325783	0.714	0.703	1	Ionocyte	FUS
PSMD4	0.00147474	0.415087	0.61	0.532	1	Ionocyte	PSMD4
CSNK2A1	0.00153621	0.454163	0.457	0.379	1	Ionocyte	CSNK2A1
ZNF330	0.00154777	0.270061	0.305	0.198	1	Ionocyte	ZNF330
SDF4	0.00156328	0.34951	0.619	0.566	1	Ionocyte	SDF4
CHST12	0.00157018	0.33574	0.324	0.224	1	Ionocyte	CHST12
BECN1	0.00161557	0.355123	0.514	0.422	1	Ionocyte	BECN1
EEF2	0.00161723	0.254582	0.99	0.955	1	Ionocyte	EEF2
SNRPN	0.00162947	0.383827	0.486	0.404	1	Ionocyte	SNRPN
TMCO1	0.00166006	0.315365	0.59	0.52	1	Ionocyte	TMCO1
DCP2	0.00167477	0.40816	0.305	0.209	1	Ionocyte	DCP2
MTHFD2L	0.00167489	0.377898	0.371	0.276	1	Ionocyte	MTHFD2L
GALNT11	0.0016913	0.348612	0.286	0.189	1	Ionocyte	GALNT11
RNF115	0.00170263	0.384897	0.419	0.336	1	Ionocyte	RNF115
BUB3	0.00170645	0.382153	0.429	0.333	1	Ionocyte	BUB3
DCUN1D1	0.00172652	0.292927	0.257	0.163	1	Ionocyte	DCUN1D1
DTYMK	0.00172745	0.270916	0.295	0.194	1	Ionocyte	DTYMK
ARRB2	0.00173564	0.360532	0.305	0.205	1	Ionocyte	ARRB2
SUDS3	0.00175545	0.358751	0.524	0.437	1	Ionocyte	SUDS3
UBE2L6	0.00176322	0.377247	0.448	0.355	1	Ionocyte	UBE2L6
CSDE1	0.00176977	0.266457	0.743	0.685	1	Ionocyte	CSDE1
ZNF664	0.00177247	0.334597	0.495	0.405	1	Ionocyte	ZNF664
COMMD2	0.00177535	0.336437	0.371	0.274	1	Ionocyte	COMMD2
MED21	0.00178527	0.373016	0.305	0.21	1	Ionocyte	MED21
YIPF3	0.00178601	0.436624	0.61	0.561	1	Ionocyte	YIPF3
NCL	0.00182077	0.27885	0.79	0.746	1	Ionocyte	NCL
PPP2CA	0.00182348	0.390153	0.552	0.505	1	Ionocyte	PPP2CA
C14orf119	0.00182519	0.272556	0.419	0.308	1	Ionocyte	C14orf119
ZSWIM7	0.0018618	0.348995	0.429	0.329	1	Ionocyte	ZSWIM7
RPS27L	0.00189725	0.355498	0.686	0.613	1	Ionocyte	RPS27L
SLC35B2	0.00192304	0.439847	0.41	0.323	1	Ionocyte	SLC35B2
CUEDC2	0.00192433	0.357941	0.448	0.367	1	Ionocyte	CUEDC2
HNRNPR	0.00194721	0.373382	0.571	0.478	1	Ionocyte	HNRNPR
COPZ1	0.00196605	0.351217	0.505	0.41	1	Ionocyte	COPZ1
BCKDHA	0.00201082	0.292275	0.324	0.221	1	Ionocyte	BCKDHA
SCD	0.00202317	0.454715	0.39	0.278	1	Ionocyte	SCD
PSMC3	0.00202797	0.396952	0.514	0.45	1	Ionocyte	PSMC3
UCKL1	0.00205281	0.30544	0.276	0.182	1	Ionocyte	UCKL1
HNRNPA1	0.00211037	0.323372	0.952	0.903	1	Ionocyte	HNRNPA1
MLF2	0.00211352	0.268732	0.762	0.694	1	Ionocyte	MLF2
SVBP	0.00213135	0.500768	0.419	0.34	1	Ionocyte	SVBP
PHB2	0.00214049	0.338403	0.733	0.683	1	Ionocyte	PHB2
RNMT	0.00214167	0.412726	0.381	0.288	1	Ionocyte	RNMT
PPP1R12A	0.00216351	0.368976	0.419	0.331	1	Ionocyte	PPP1R12A
SNHG8	0.00221603	0.305837	0.61	0.509	1	Ionocyte	SNHG8
MED28	0.00222034	0.427077	0.352	0.26	1	Ionocyte	MED28
NDUFAF4	0.00222965	0.418094	0.267	0.182	1	Ionocyte	NDUFAF4
DDRGK1	0.00223657	0.344765	0.571	0.501	1	Ionocyte	DDRGK1
DERL2	0.00225119	0.342279	0.381	0.291	1	Ionocyte	DERL2
HMG20B	0.00227398	0.369542	0.467	0.374	1	Ionocyte	HMG20B
IMP3	0.00228065	0.53017	0.581	0.555	1	Ionocyte	IMP3
MRPL13	0.00229031	0.320711	0.495	0.405	1	Ionocyte	MRPL13
MEA1	0.00230607	0.354194	0.648	0.587	1	Ionocyte	MEA1
ACOT2	0.00231542	0.28446	0.305	0.203	1	Ionocyte	ACOT2
CKAP5	0.00231573	0.271027	0.314	0.212	1	Ionocyte	CKAP5
HLTF	0.00233782	0.342656	0.257	0.161	1	Ionocyte	HLTF
IDI1	0.00236505	0.4378	0.467	0.387	1	Ionocyte	IDI1
WASL	0.00237725	0.415632	0.495	0.414	1	Ionocyte	WASL
MRPS34	0.00241526	0.28378	0.667	0.61	1	Ionocyte	MRPS34
OSBPL9	0.00244372	0.330959	0.419	0.326	1	Ionocyte	OSBPL9
CCDC186	0.00245944	0.373683	0.486	0.44	1	Ionocyte	CCDC186
NFYC	0.0024773	0.291298	0.343	0.233	1	Ionocyte	NFYC
PTGES3	0.00250347	0.254356	0.8	0.704	1	Ionocyte	PTGES3
ST13	0.00254155	0.317033	0.79	0.83	1	Ionocyte	ST13
SMARCE1	0.00254624	0.462028	0.505	0.42	1	Ionocyte	SMARCE1
UGP2	0.00255778	0.371276	0.495	0.446	1	Ionocyte	UGP2
UROD	0.00258374	0.391964	0.4	0.301	1	Ionocyte	UROD
HNRNPU	0.00260733	0.378555	0.705	0.685	1	Ionocyte	HNRNPU
SUOX	0.0026079	0.282351	0.257	0.166	1	Ionocyte	SUOX
FBXL15	0.00261996	0.306336	0.305	0.207	1	Ionocyte	FBXL15
C15orf61	0.0026493	0.401272	0.352	0.263	1	Ionocyte	C15orf61
FLOT2	0.00284731	0.354908	0.495	0.403	1	Ionocyte	FLOT2
DCTD	0.00285009	0.331491	0.324	0.234	1	Ionocyte	DCTD
ATP5ME	0.00286338	0.275972	0.724	0.66	1	Ionocyte	ATP5ME
FARSA	0.0029077	0.362362	0.352	0.255	1	Ionocyte	FARSA
NEDD8	0.00298043	0.267059	0.695	0.646	1	Ionocyte	NEDD8
GAK	0.00299967	0.293618	0.352	0.258	1	Ionocyte	GAK
ABHD5	0.00302157	0.35608	0.333	0.246	1	Ionocyte	ABHD5
TMED4	0.00304656	0.304401	0.505	0.448	1	Ionocyte	TMED4
EIF4A3	0.00306084	0.353519	0.429	0.337	1	Ionocyte	EIF4A3
G6PC3	0.00309723	0.317486	0.41	0.314	1	Ionocyte	G6PC3
CGGBP1	0.00317373	0.357129	0.39	0.296	1	Ionocyte	CGGBP1
DYNC1LI2	0.0031824	0.36693	0.524	0.447	1	Ionocyte	DYNC1LI2
CCDC71	0.00318563	0.374768	0.333	0.244	1	Ionocyte	CCDC71
APOO	0.00320858	0.331387	0.438	0.336	1	Ionocyte	APOO
GPAA1	0.00322221	0.283399	0.562	0.478	1	Ionocyte	GPAA1
PPP1R2	0.00325746	0.322328	0.543	0.481	1	Ionocyte	PPP1R2
BTG2	0.00326162	0.262312	0.914	0.863	1	Ionocyte	BTG2
UBXN1	0.00327716	0.314389	0.762	0.75	1	Ionocyte	UBXN1
CST3	0.00329732	0.352684	0.848	0.761	1	Ionocyte	CST3
NONO	0.00338729	0.443307	0.6	0.535	1	Ionocyte	NONO
MRPL47	0.00340767	0.421031	0.381	0.3	1	Ionocyte	MRPL47
NORAD	0.00343456	0.345279	0.657	0.622	1	Ionocyte	NORAD
CCDC34	0.0034347	0.30892	0.314	0.216	1	Ionocyte	CCDC34
ZFAND6	0.00344188	0.349374	0.514	0.437	1	Ionocyte	ZFAND6
ITPA	0.00347866	0.390645	0.429	0.358	1	Ionocyte	ITPA
MRPL41	0.00349533	0.250569	0.714	0.678	1	Ionocyte	MRPL41
FAM162A	0.00349663	0.374495	0.562	0.486	1	Ionocyte	FAM162A
KIAA1191	0.00352037	0.362268	0.419	0.334	1	Ionocyte	KIAA1191
FAM120AOS	0.00354888	0.376009	0.381	0.283	1	Ionocyte	FAM120AOS
PSMD11	0.00360437	0.413501	0.467	0.411	1	Ionocyte	PSMD11
OSTF1	0.0036165	0.445257	0.457	0.397	1	Ionocyte	OSTF1
C5orf15	0.00363299	0.436066	0.476	0.403	1	Ionocyte	C5orf15
HSPA1B	0.00367098	0.365647	0.476	0.399	1	Ionocyte	HSPA1B
ATP6V0E1	0.00382461	0.262254	0.79	0.789	1	Ionocyte	ATP6V0E1
ETFB	0.00382514	0.283919	0.562	0.494	1	Ionocyte	ETFB
AAAS	0.00383459	0.276856	0.276	0.187	1	Ionocyte	AAAS
TOP1	0.0038729	0.469481	0.571	0.52	1	Ionocyte	TOP1
PPP3CC	0.003955	0.307383	0.324	0.236	1	Ionocyte	PPP3CC
PRKCSH	0.00400262	0.286581	0.486	0.398	1	Ionocyte	PRKCSH
SMIM27	0.00402622	0.254625	0.257	0.164	1	Ionocyte	SMIM27
PSMC6	0.00403266	0.358229	0.429	0.366	1	Ionocyte	PSMC6
ERICH1	0.00403429	0.28743	0.257	0.171	1	Ionocyte	ERICH1
CSRP1	0.00404876	0.355217	0.41	0.323	1	Ionocyte	CSRP1
XPA	0.00418015	0.298781	0.381	0.28	1	Ionocyte	XPA
FDPS	0.00420793	0.473935	0.59	0.561	1	Ionocyte	FDPS
TP53I11	0.00424894	0.416033	0.39	0.314	1	Ionocyte	TP53I11
MTG1	0.00439081	0.356031	0.429	0.352	1	Ionocyte	MTG1
NCOA1	0.00439482	0.411958	0.267	0.188	1	Ionocyte	NCOA1
UBE2D2	0.00440659	0.387787	0.657	0.629	1	Ionocyte	UBE2D2
MRPS36	0.00440671	0.404947	0.486	0.42	1	Ionocyte	MRPS36
ARPC4	0.00442586	0.334386	0.457	0.387	1	Ionocyte	ARPC4
EBP	0.00443081	0.413593	0.419	0.336	1	Ionocyte	EBP
CDK4	0.00444166	0.31318	0.476	0.384	1	Ionocyte	CDK4
DRAP1	0.00449632	0.411395	0.514	0.463	1	Ionocyte	DRAP1
TWF2	0.00458724	0.410679	0.333	0.249	1	Ionocyte	TWF2
CAMTA1	0.00461412	0.451367	0.486	0.426	1	Ionocyte	CAMTA1
ZDHHC3	0.00479339	0.325955	0.438	0.367	1	Ionocyte	ZDHHC3
VDAC3	0.00482043	0.464839	0.533	0.48	1	Ionocyte	VDAC3
TERF2IP	0.00488516	0.413714	0.457	0.377	1	Ionocyte	TERF2IP
EWSR1	0.00490918	0.410801	0.657	0.683	1	Ionocyte	EWSR1
DHX36	0.00494256	0.371717	0.4	0.307	1	Ionocyte	DHX36
SMIM29	0.00507946	0.394028	0.314	0.23	1	Ionocyte	SMIM29
POLR2K	0.00508079	0.330289	0.524	0.455	1	Ionocyte	POLR2K
NF1	0.00523942	0.383388	0.343	0.268	1	Ionocyte	NF1
SF3B5	0.00524466	0.372502	0.61	0.554	1	Ionocyte	SF3B5
ETFA	0.00536547	0.351562	0.476	0.391	1	Ionocyte	ETFA
RBX1	0.0054442	0.309955	0.705	0.676	1	Ionocyte	RBX1
RNF14	0.00547508	0.293464	0.276	0.188	1	Ionocyte	RNF14
RPAIN	0.00552764	0.37667	0.505	0.425	1	Ionocyte	RPAIN
UQCRQ	0.00553303	0.294223	0.829	0.795	1	Ionocyte	UQCRQ
FASTK	0.00555142	0.451292	0.41	0.339	1	Ionocyte	FASTK
FAM102A	0.00573112	0.324247	0.41	0.315	1	Ionocyte	FAM102A
PSMA4	0.00577208	0.446474	0.486	0.424	1	Ionocyte	PSMA4
C1QBP	0.00582403	0.285348	0.724	0.674	1	Ionocyte	C1QBP
SMARCA4	0.00595777	0.385901	0.514	0.448	1	Ionocyte	SMARCA4
PSMD13	0.00596677	0.328668	0.41	0.332	1	Ionocyte	PSMD13
SNAPIN	0.00599139	0.343051	0.419	0.343	1	Ionocyte	SNAPIN
GOLGA7	0.00600457	0.320363	0.381	0.303	1	Ionocyte	GOLGA7
DHPS	0.00603294	0.340814	0.448	0.378	1	Ionocyte	DHPS
ATG3	0.00603967	0.357868	0.476	0.408	1	Ionocyte	ATG3
PDCD6	0.00606527	0.26475	0.752	0.697	1	Ionocyte	PDCD6
ABHD2	0.00607595	0.297049	0.533	0.435	1	Ionocyte	ABHD2
SPAG7	0.00612004	0.299917	0.543	0.477	1	Ionocyte	SPAG7
PEPD	0.00613032	0.268374	0.362	0.27	1	Ionocyte	PEPD
PSMA3	0.00626475	0.284332	0.505	0.433	1	Ionocyte	PSMA3
CYBC1	0.00628966	0.288944	0.295	0.212	1	Ionocyte	CYBC1
CNPY2	0.00635102	0.35915	0.6	0.555	1	Ionocyte	CNPY2
RAB8A	0.00644973	0.330827	0.333	0.249	1	Ionocyte	RAB8A
TRA2B	0.00652386	0.267158	0.562	0.508	1	Ionocyte	TRA2B
ATIC	0.00657159	0.284185	0.324	0.24	1	Ionocyte	ATIC
LSM4	0.00661571	0.340071	0.619	0.567	1	Ionocyte	LSM4
SERINC2	0.00663254	0.282453	0.638	0.56	1	Ionocyte	SERINC2
GSTO1	0.0066862	0.287509	0.352	0.259	1	Ionocyte	GSTO1
RABAC1	0.00668969	0.2739	0.667	0.625	1	Ionocyte	RABAC1
MT-ND6	0.00670139	0.273011	0.857	0.864	1	Ionocyte	MT-ND6
RAB4B	0.0067346	0.344455	0.305	0.218	1	Ionocyte	RAB4B
TMEM167A	0.00683502	0.325332	0.41	0.334	1	Ionocyte	TMEM167A
SUGT1	0.00684271	0.411734	0.438	0.382	1	Ionocyte	SUGT1
CXADR	0.0068439	0.397469	0.524	0.456	1	Ionocyte	CXADR
TMED7	0.00690292	0.309483	0.39	0.316	1	Ionocyte	TMED7
MRPL3	0.00692576	0.342479	0.457	0.373	1	Ionocyte	MRPL3
GNB2	0.00693178	0.265381	0.733	0.728	1	Ionocyte	GNB2
TPBG	0.00696307	0.286518	0.333	0.233	1	Ionocyte	TPBG
MCRIP2	0.00698966	0.350248	0.419	0.353	1	Ionocyte	MCRIP2
HM13	0.00711103	0.297329	0.514	0.463	1	Ionocyte	HM13
BTG1	0.00712914	0.294808	0.59	0.536	1	Ionocyte	BTG1
MFAP1	0.00716756	0.266648	0.295	0.203	1	Ionocyte	MFAP1
AP3B1	0.00722847	0.338773	0.343	0.254	1	Ionocyte	AP3B1
TM2D1	0.00734872	0.338944	0.486	0.425	1	Ionocyte	TM2D1
PPM1A	0.00758877	0.322254	0.276	0.199	1	Ionocyte	PPM1A
RSRC1	0.00765618	0.284123	0.257	0.178	1	Ionocyte	RSRC1
PMVK	0.00768076	0.311511	0.4	0.313	1	Ionocyte	PMVK
DNAJA2	0.00769711	0.306484	0.514	0.456	1	Ionocyte	DNAJA2
BAG6	0.0077958	0.371238	0.505	0.438	1	Ionocyte	BAG6
TCEAL3	0.00789313	0.284296	0.4	0.319	1	Ionocyte	TCEAL3
SDR39U1	0.0079107	0.336556	0.429	0.371	1	Ionocyte	SDR39U1
SLC38A1	0.00793479	0.30577	0.324	0.245	1	Ionocyte	SLC38A1
CAP1	0.00794404	0.373391	0.486	0.439	1	Ionocyte	CAP1
AP2S1	0.00794855	0.306136	0.667	0.606	1	Ionocyte	AP2S1
PKP2	0.00795387	0.432104	0.314	0.237	1	Ionocyte	PKP2
WDR45	0.00795461	0.309882	0.419	0.332	1	Ionocyte	WDR45
FADS2	0.00799108	0.299617	0.276	0.189	1	Ionocyte	FADS2
MAEA	0.00812724	0.325992	0.286	0.206	1	Ionocyte	MAEA
NDUFA10	0.00825209	0.31607	0.524	0.457	1	Ionocyte	NDUFA10
JPT1	0.00827337	0.387967	0.648	0.639	1	Ionocyte	JPT1
SHMT2	0.00840622	0.348726	0.314	0.231	1	Ionocyte	SHMT2
LONP2	0.0084385	0.4075	0.476	0.413	1	Ionocyte	LONP2
AHI1	0.00846359	0.351166	0.333	0.248	1	Ionocyte	AHI1
NUCB1	0.00847096	0.305923	0.486	0.432	1	Ionocyte	NUCB1
MTPN	0.00851606	0.351586	0.448	0.384	1	Ionocyte	MTPN
SPTLC2	0.0085629	0.455077	0.314	0.234	1	Ionocyte	SPTLC2
WDR6	0.00857403	0.337769	0.371	0.302	1	Ionocyte	WDR6
PSMD14	0.00868741	0.310679	0.381	0.312	1	Ionocyte	PSMD14
STXBP2	0.00876474	0.271718	0.486	0.412	1	Ionocyte	STXBP2
RNF13	0.00880381	0.276658	0.505	0.442	1	Ionocyte	RNF13
TMOD3	0.00883874	0.385379	0.457	0.394	1	Ionocyte	TMOD3
SHOC2	0.00887487	0.349543	0.324	0.244	1	Ionocyte	SHOC2
RNF167	0.00888761	0.388852	0.59	0.533	1	Ionocyte	RNF167
CHPF	0.00896367	0.331344	0.362	0.282	1	Ionocyte	CHPF
RBL2	0.00899173	0.289976	0.41	0.33	1	Ionocyte	RBL2
C1D	0.0091063	0.331163	0.438	0.37	1	Ionocyte	C1D
PSMB5	0.00913254	0.254504	0.733	0.665	1	Ionocyte	PSMB5
PTRHD1	0.0091625	0.315174	0.61	0.562	1	Ionocyte	PTRHD1
ANP32B	0.009166	0.268948	0.638	0.626	1	Ionocyte	ANP32B
BRK1	0.00921681	0.267322	0.848	0.789	1	Ionocyte	BRK1
RAP1A	0.00926461	0.299384	0.448	0.378	1	Ionocyte	RAP1A
IDH3G	0.00931667	0.39493	0.429	0.378	1	Ionocyte	IDH3G
SRPRA	0.00934403	0.438343	0.429	0.369	1	Ionocyte	SRPRA
SNX14	0.0094404	0.263551	0.371	0.282	1	Ionocyte	SNX14
RBM3	0.00944514	0.344664	0.629	0.587	1	Ionocyte	RBM3
COMMD8	0.00962162	0.273664	0.305	0.222	1	Ionocyte	COMMD8
HNRNPL	0.0096848	0.322833	0.476	0.427	1	Ionocyte	HNRNPL
CBX1	0.00973773	0.321792	0.295	0.217	1	Ionocyte	CBX1
ARL4A	0.00983452	0.349422	0.61	0.598	1	Ionocyte	ARL4A
PRADC1	0.00994794	0.29508	0.343	0.259	1	Ionocyte	PRADC1
CDC20B	0	5.3505	0.966	0.02	0	Deuterosomal	CDC20B
CCNA1	0	2.85406	0.713	0.024	0	Deuterosomal	CCNA1
NEK2	0	1.69757	0.678	0.018	0	Deuterosomal	NEK2
ANLN	0	1.67382	0.724	0.023	0	Deuterosomal	ANLN
POC1A	0	1.65509	0.667	0.02	0	Deuterosomal	POC1A
HIST1H2BJ	0	1.56777	0.667	0.019	0	Deuterosomal	HIST1H2BJ
CDC20	0	1.40707	0.598	0.011	0	Deuterosomal	CDC20
E2F7	0	1.34526	0.598	0.017	0	Deuterosomal	E2F7
SYT5	0	1.29661	0.667	0.008	0	Deuterosomal	SYT5
PLK4	0	1.27865	0.598	0.011	0	Deuterosomal	PLK4
FOXN4	0	1.13775	0.563	0.004	0	Deuterosomal	FOXN4
TOP2A	0	1.06108	0.575	0.016	0	Deuterosomal	TOP2A
AC068587.4	0	0.774054	0.529	0.012	0	Deuterosomal	AC068587.4
C8orf88	0	0.702496	0.345	0.004	0	Deuterosomal	C8orf88
DLGAP5	0	0.675346	0.437	0.007	0	Deuterosomal	DLGAP5
DEPDC1	0	0.668509	0.402	0.007	0	Deuterosomal	DEPDC1
SMIM35	0	0.454115	0.299	0.003	0	Deuterosomal	SMIM35
SHISA8	0	0.374876	0.264	0.001	0	Deuterosomal	SHISA8
FBXO43	7.19985e-287	0.367961	0.264	0.003	1.81616e-282	Deuterosomal	FBXO43
UBE2C	3.30609e-282	1.09019	0.506	0.014	8.33962e-278	Deuterosomal	UBE2C
MMP23B	8.14077e-259	0.432468	0.253	0.003	2.05351e-254	Deuterosomal	MMP23B
BUB1	5.71346e-256	0.556229	0.322	0.006	1.44122e-251	Deuterosomal	BUB1
MUC12	2.32732e-255	2.53246	0.782	0.041	5.87066e-251	Deuterosomal	MUC12
MELK	8.48273e-247	0.743168	0.391	0.009	2.13977e-242	Deuterosomal	MELK
HES61	2.12821e-241	3.03073	0.943	0.068	5.36842e-237	Deuterosomal	HES6
WDR62	3.32473e-232	0.374267	0.287	0.005	8.38663e-228	Deuterosomal	WDR62
AZU1	4.45052e-232	1.23538	0.494	0.017	1.12264e-227	Deuterosomal	AZU1
DEUP1	7.56988e-228	1.78583	0.747	0.042	1.9095e-223	Deuterosomal	DEUP1
USP13	2.95107e-226	1.51949	0.563	0.023	7.44408e-222	Deuterosomal	USP13
ADGRB2	2.10465e-212	0.520663	0.368	0.01	5.30897e-208	Deuterosomal	ADGRB2
CDK1	5.82011e-199	1.36734	0.655	0.036	1.46812e-194	Deuterosomal	CDK1
NCAPH	1.86934e-193	0.483072	0.345	0.009	4.71541e-189	Deuterosomal	NCAPH
SKA3	6.10593e-160	0.387299	0.276	0.007	1.54022e-155	Deuterosomal	SKA3
MTFR2	5.52395e-157	0.460682	0.276	0.007	1.39342e-152	Deuterosomal	MTFR2
CCDC18	7.04095e-155	1.14935	0.632	0.043	1.77608e-150	Deuterosomal	CCDC18
NUF2	1.06511e-151	0.451762	0.276	0.008	2.68675e-147	Deuterosomal	NUF2
CEP152	5.66322e-149	0.824088	0.494	0.027	1.42855e-144	Deuterosomal	CEP152
HYLS1	1.35708e-145	1.5057	0.552	0.036	3.42322e-141	Deuterosomal	HYLS1
TCF7	8.71637e-139	0.805256	0.471	0.026	2.1987e-134	Deuterosomal	TCF7
SGO2	8.8832e-138	1.10405	0.598	0.043	2.24079e-133	Deuterosomal	SGO2
HIST1H2BC	1.15573e-137	2.52296	0.851	0.101	2.91532e-133	Deuterosomal	HIST1H2BC
PLK1	4.71151e-137	0.520138	0.333	0.013	1.18848e-132	Deuterosomal	PLK1
ASF1B	1.06711e-133	0.564056	0.31	0.011	2.69178e-129	Deuterosomal	ASF1B
CCNB2	1.57332e-131	0.592725	0.299	0.011	3.96871e-127	Deuterosomal	CCNB2
YPEL1	1.69977e-131	0.525165	0.345	0.014	4.28766e-127	Deuterosomal	YPEL1
CENPW1	1.50551e-129	1.28139	0.644	0.054	3.79766e-125	Deuterosomal	CENPW
PLAAT1	8.89419e-126	0.677073	0.437	0.025	2.24356e-121	Deuterosomal	PLAAT1
MCIDAS	1.04373e-122	1.11276	0.494	0.033	2.6328e-118	Deuterosomal	MCIDAS
CENPF	1.38317e-114	1.29673	0.632	0.059	3.48906e-110	Deuterosomal	CENPF
CENPU	2.42884e-114	1.22496	0.563	0.046	6.12675e-110	Deuterosomal	CENPU
TESMIN	5.5774e-114	0.962351	0.575	0.048	1.4069e-109	Deuterosomal	TESMIN
FAM216A	4.44033e-113	1.03075	0.483	0.034	1.12007e-108	Deuterosomal	FAM216A
KNL1	5.09605e-111	0.386651	0.299	0.013	1.28548e-106	Deuterosomal	KNL1
HIST1H2AG	6.48406e-111	0.459566	0.276	0.011	1.63561e-106	Deuterosomal	HIST1H2AG
MAD2L1	6.64603e-109	1.14236	0.517	0.04	1.67646e-104	Deuterosomal	MAD2L1
REXO5	1.29697e-108	0.77087	0.448	0.03	3.27162e-104	Deuterosomal	REXO5
FANCI	4.20242e-106	0.586547	0.437	0.029	1.06006e-101	Deuterosomal	FANCI
AC105446.1	5.33388e-105	1.18291	0.563	0.05	1.34547e-100	Deuterosomal	AC105446.1
TPX2	3.36638e-103	0.444953	0.322	0.016	8.4917e-99	Deuterosomal	TPX2
PTTG1	1.04654e-98	1.50933	0.69	0.083	2.63989e-94	Deuterosomal	PTTG1
IQCC	1.90646e-94	0.599866	0.425	0.031	4.80904e-90	Deuterosomal	IQCC
CDT1	4.32881e-93	0.448505	0.322	0.018	1.09194e-88	Deuterosomal	CDT1
ACBD7	3.62253e-92	0.506555	0.368	0.024	9.13782e-88	Deuterosomal	ACBD7
LINC01392	4.45869e-91	0.896446	0.483	0.042	1.1247e-86	Deuterosomal	LINC01392
CCDC15	7.55436e-91	0.477935	0.391	0.027	1.90559e-86	Deuterosomal	CCDC15
CCDC171	2.68029e-90	0.945272	0.575	0.06	6.76103e-86	Deuterosomal	CCDC171
NUSAP1	9.26483e-82	0.312144	0.276	0.015	2.33705e-77	Deuterosomal	NUSAP1
DYDC1	2.51057e-80	1.1074	0.621	0.079	6.33292e-76	Deuterosomal	DYDC1
FAM166C	3.52845e-80	0.67328	0.414	0.034	8.90051e-76	Deuterosomal	FAM166C
BRCA2	4.19153e-80	0.422049	0.322	0.021	1.05731e-75	Deuterosomal	BRCA2
CEP41	4.35817e-80	1.4582	0.77	0.13	1.09935e-75	Deuterosomal	CEP41
DOC2A	6.86445e-80	1.16418	0.621	0.079	1.73156e-75	Deuterosomal	DOC2A
RPL39L	2.25871e-78	1.97419	0.759	0.137	5.69759e-74	Deuterosomal	RPL39L
AC016747.1	1.75809e-77	0.907572	0.437	0.041	4.43477e-73	Deuterosomal	AC016747.1
LINC00920	8.96346e-77	0.537155	0.299	0.019	2.26103e-72	Deuterosomal	LINC00920
CCNB1	1.24157e-76	0.755403	0.448	0.042	3.13185e-72	Deuterosomal	CCNB1
BRCA1	6.21992e-76	0.682861	0.46	0.044	1.56897e-71	Deuterosomal	BRCA1
CENPK	2.93671e-75	1.17067	0.494	0.054	7.40786e-71	Deuterosomal	CENPK
CEP128	1.49292e-74	0.809902	0.54	0.061	3.76588e-70	Deuterosomal	CEP128
KIF20A	5.44404e-74	0.460789	0.253	0.014	1.37326e-69	Deuterosomal	KIF20A
CEP78	8.37034e-73	1.59249	0.793	0.159	2.11142e-68	Deuterosomal	CEP78
STIL	3.3199e-69	0.682911	0.471	0.052	8.37444e-65	Deuterosomal	STIL
AC009119.1	7.80781e-69	0.699237	0.391	0.036	1.96952e-64	Deuterosomal	AC009119.1
LRRC26	3.85454e-68	2.03097	0.759	0.152	9.72309e-64	Deuterosomal	LRRC26
TSPAN2	6.26796e-68	0.792295	0.425	0.042	1.58109e-63	Deuterosomal	TSPAN2
CEP135	2.02724e-67	0.772664	0.552	0.072	5.11372e-63	Deuterosomal	CEP135
POGLUT3	5.32788e-65	1.38559	0.644	0.11	1.34396e-60	Deuterosomal	POGLUT3
TMEM106C1	8.30306e-65	2.07629	0.885	0.255	2.09445e-60	Deuterosomal	TMEM106C
PRRT2	2.32937e-64	0.575577	0.402	0.039	5.87583e-60	Deuterosomal	PRRT2
PNMA1	2.13663e-63	1.30125	0.828	0.181	5.38964e-59	Deuterosomal	PNMA1
CKS2	3.2102e-63	1.68079	0.736	0.152	8.09772e-59	Deuterosomal	CKS2
HIST1H4H	4.23695e-63	0.662889	0.391	0.039	1.06877e-58	Deuterosomal	HIST1H4H
AL109811.1	7.10814e-63	1.36013	0.425	0.047	1.79303e-58	Deuterosomal	AL109811.1
CCDC14	1.68435e-62	1.15627	0.655	0.116	4.24878e-58	Deuterosomal	CCDC14
DPY19L1	2.06864e-62	0.689026	0.437	0.049	5.21814e-58	Deuterosomal	DPY19L1
FGFR1OP	3.26354e-61	1.16719	0.782	0.166	8.23228e-57	Deuterosomal	FGFR1OP
ZWINT	1.54714e-60	0.48017	0.368	0.035	3.90266e-56	Deuterosomal	ZWINT
UBE2T	3.92307e-60	0.958237	0.586	0.092	9.89594e-56	Deuterosomal	UBE2T
KIF24	3.51615e-59	0.760053	0.529	0.073	8.86948e-55	Deuterosomal	KIF24
CCDC74A	4.66122e-59	2.51112	0.874	0.261	1.17579e-54	Deuterosomal	CCDC74A
HIST1H2BG	6.44542e-59	0.360911	0.264	0.019	1.62586e-54	Deuterosomal	HIST1H2BG
U47924.2	8.09659e-59	0.400528	0.276	0.021	2.04237e-54	Deuterosomal	U47924.2
MAP7D3	1.25244e-58	0.594913	0.414	0.046	3.15927e-54	Deuterosomal	MAP7D3
CCDC341	5.10584e-58	1.7025	0.816	0.213	1.28795e-53	Deuterosomal	CCDC34
TEX30	2.67224e-57	0.94075	0.54	0.082	6.74073e-53	Deuterosomal	TEX30
HIST1H1C	5.01732e-57	2.70403	0.851	0.267	1.26562e-52	Deuterosomal	HIST1H1C
EPOR	3.21476e-56	0.403053	0.299	0.025	8.10922e-52	Deuterosomal	EPOR
PSIP1	3.61194e-56	1.81649	0.885	0.276	9.11112e-52	Deuterosomal	PSIP1
RIBC2	4.69198e-56	1.55961	0.885	0.253	1.18355e-51	Deuterosomal	RIBC2
KIF9	7.01654e-56	2.02202	0.92	0.293	1.76992e-51	Deuterosomal	KIF9
B9D2	7.46244e-56	1.43682	0.77	0.18	1.8824e-51	Deuterosomal	B9D2
PARD6G-AS1	9.04626e-56	0.40124	0.345	0.033	2.28192e-51	Deuterosomal	PARD6G-AS1
MAP3K2-DT	1.40206e-54	0.574486	0.437	0.054	3.5367e-50	Deuterosomal	MAP3K2-DT
EP300-AS1	5.06634e-54	1.03151	0.54	0.085	1.27798e-49	Deuterosomal	EP300-AS1
ADGRE5	1.22222e-53	1.07848	0.69	0.143	3.08306e-49	Deuterosomal	ADGRE5
KIF23	1.61955e-53	0.511763	0.391	0.044	4.08531e-49	Deuterosomal	KIF23
DERL3	8.59779e-53	0.882675	0.471	0.066	2.16879e-48	Deuterosomal	DERL3
CEP120	4.10623e-52	0.766815	0.529	0.085	1.0358e-47	Deuterosomal	CEP120
PHF7	4.99876e-52	1.01898	0.471	0.069	1.26094e-47	Deuterosomal	PHF7
PSENEN	1.07758e-51	2.37012	0.943	0.33	2.7182e-47	Deuterosomal	PSENEN
MINDY4	1.35917e-51	0.819746	0.644	0.119	3.4285e-47	Deuterosomal	MINDY4
EZH2	2.20439e-51	0.732174	0.425	0.055	5.56057e-47	Deuterosomal	EZH2
PCSK6	5.08365e-51	0.434634	0.322	0.032	1.28235e-46	Deuterosomal	PCSK6
LRWD1	6.16948e-51	1.44356	0.816	0.219	1.55625e-46	Deuterosomal	LRWD1
TACC3	1.87267e-50	0.428295	0.276	0.024	4.72382e-46	Deuterosomal	TACC3
CCNO	8.29329e-50	3.81593	0.874	0.319	2.09198e-45	Deuterosomal	CCNO
ZMYND10	1.18915e-49	2.01887	0.954	0.345	2.99962e-45	Deuterosomal	ZMYND10
SRRM2-AS1	1.40378e-49	0.37594	0.287	0.026	3.54103e-45	Deuterosomal	SRRM2-AS1
NMU	3.71074e-49	0.330767	0.299	0.028	9.36033e-45	Deuterosomal	NMU
RANBP9	3.81075e-49	1.08505	0.667	0.145	9.61261e-45	Deuterosomal	RANBP9
CHAF1B	4.34582e-49	0.319479	0.276	0.024	1.09623e-44	Deuterosomal	CHAF1B
AC093512.2	4.62565e-49	0.511279	0.414	0.053	1.16682e-44	Deuterosomal	AC093512.2
AC092902.4	1.42608e-48	0.456131	0.345	0.038	3.59729e-44	Deuterosomal	AC092902.4
EEPD1	1.50431e-48	0.542276	0.333	0.036	3.79463e-44	Deuterosomal	EEPD1
BTG3	2.30843e-48	2.01713	0.874	0.331	5.82301e-44	Deuterosomal	BTG3
C3orf67	3.1547e-48	0.744854	0.586	0.105	7.95772e-44	Deuterosomal	C3orf67
CROCC2	3.65217e-48	0.999507	0.529	0.09	9.2126e-44	Deuterosomal	CROCC2
DHFR	7.13945e-48	0.542167	0.379	0.047	1.80093e-43	Deuterosomal	DHFR
KIF20B	8.42122e-48	0.621005	0.402	0.052	2.12425e-43	Deuterosomal	KIF20B
TUBG1	2.53712e-47	1.82359	0.816	0.274	6.39987e-43	Deuterosomal	TUBG1
CEP295	7.39124e-47	0.635277	0.483	0.076	1.86444e-42	Deuterosomal	CEP295
STK32C	1.55265e-46	0.638262	0.517	0.086	3.91655e-42	Deuterosomal	STK32C
UMODL1-AS1	3.95434e-46	1.05113	0.529	0.094	9.97483e-42	Deuterosomal	UMODL1-AS1
SPATA33	7.45516e-46	1.2389	0.793	0.218	1.88056e-41	Deuterosomal	SPATA33
TRMT12	1.96719e-45	0.645056	0.46	0.071	4.96225e-41	Deuterosomal	TRMT12
RUVBL2	2.34453e-45	1.88653	0.954	0.387	5.91408e-41	Deuterosomal	RUVBL2
LINC00342	2.39096e-45	1.13482	0.494	0.085	6.03119e-41	Deuterosomal	LINC00342
C22orf15	2.42564e-45	1.75023	0.77	0.224	6.11867e-41	Deuterosomal	C22orf15
SPACA9	2.63214e-45	1.90933	0.862	0.297	6.63957e-41	Deuterosomal	SPACA9
CCP110	6.55705e-45	1.13826	0.759	0.203	1.65402e-40	Deuterosomal	CCP110
FAM221A	9.67919e-45	1.03109	0.701	0.171	2.44158e-40	Deuterosomal	FAM221A
CFAP36	1.40954e-44	1.44784	0.851	0.283	3.55555e-40	Deuterosomal	CFAP36
HEATR5A	3.02551e-44	1.35269	0.713	0.202	7.63185e-40	Deuterosomal	HEATR5A
RSPH9	3.19823e-44	1.92607	0.839	0.28	8.06755e-40	Deuterosomal	RSPH9
CBY1	4.49157e-44	1.58764	0.77	0.246	1.133e-39	Deuterosomal	CBY1
AP2B11	5.72353e-44	1.35724	0.747	0.224	1.44376e-39	Deuterosomal	AP2B1
C7orf57	7.7938e-44	1.50132	0.839	0.264	1.96599e-39	Deuterosomal	C7orf57
CALM3	1.00298e-43	2.06689	0.897	0.416	2.53003e-39	Deuterosomal	CALM3
GIHCG	2.32544e-43	1.77113	0.759	0.231	5.86592e-39	Deuterosomal	GIHCG
TTC39A-AS1	8.41373e-43	0.457608	0.333	0.04	2.12236e-38	Deuterosomal	TTC39A-AS1
OVOL2	1.08716e-42	0.89317	0.586	0.12	2.74237e-38	Deuterosomal	OVOL2
LKAAEAR1	1.68099e-42	0.41088	0.333	0.039	4.24029e-38	Deuterosomal	LKAAEAR1
ANKRD54	3.47239e-42	1.37571	0.77	0.23	8.7591e-38	Deuterosomal	ANKRD54
AC234582.1	3.52514e-42	0.969973	0.621	0.131	8.89217e-38	Deuterosomal	AC234582.1
PCM1	4.31851e-42	1.88757	0.966	0.618	1.08934e-37	Deuterosomal	PCM1
SLFN11	5.889e-42	0.552415	0.345	0.044	1.4855e-37	Deuterosomal	SLFN11
PITPNM1	1.07897e-41	1.52196	0.816	0.291	2.72171e-37	Deuterosomal	PITPNM1
ISYNA1	3.59108e-41	1.50006	0.943	0.402	9.05851e-37	Deuterosomal	ISYNA1
COPRS	1.08144e-40	1.04328	0.69	0.183	2.72792e-36	Deuterosomal	COPRS
DNAAF3	2.39723e-40	1.26101	0.793	0.242	6.04701e-36	Deuterosomal	DNAAF3
PBX4	3.3235e-40	0.525381	0.356	0.048	8.38353e-36	Deuterosomal	PBX4
PHTF1	3.47151e-40	1.15417	0.724	0.201	8.75688e-36	Deuterosomal	PHTF1
BAG2	3.74538e-40	0.681492	0.552	0.108	9.44771e-36	Deuterosomal	BAG2
AC007405.3	4.47215e-40	1.2483	0.724	0.196	1.1281e-35	Deuterosomal	AC007405.3
ROPN1L	8.47859e-40	1.90142	0.897	0.345	2.13873e-35	Deuterosomal	ROPN1L
C11orf88	8.7415e-40	1.85083	0.805	0.267	2.20504e-35	Deuterosomal	C11orf88
TAGLN21	1.25534e-39	2.13816	0.989	0.787	3.16661e-35	Deuterosomal	TAGLN2
GAS8	1.53232e-39	1.03254	0.793	0.233	3.86527e-35	Deuterosomal	GAS8
CFAP126	2.1259e-39	1.6963	0.851	0.306	5.36259e-35	Deuterosomal	CFAP126
H2AFV	3.20913e-39	1.53592	0.943	0.533	8.09503e-35	Deuterosomal	H2AFV
IFT22	7.38878e-39	1.56212	0.897	0.329	1.86382e-34	Deuterosomal	IFT22
LUCAT1	1.11065e-38	0.484065	0.345	0.047	2.80161e-34	Deuterosomal	LUCAT1
CEP57L1	1.29178e-38	0.558619	0.391	0.06	3.25852e-34	Deuterosomal	CEP57L1
FOXJ1	2.73444e-38	1.72135	0.943	0.388	6.89763e-34	Deuterosomal	FOXJ1
H2AFZ1	3.14033e-38	1.94363	0.954	0.733	7.92149e-34	Deuterosomal	H2AFZ
ODF2L	3.38575e-38	1.61999	0.897	0.423	8.54055e-34	Deuterosomal	ODF2L
KLHDC9	3.69157e-38	1.14745	0.701	0.191	9.31199e-34	Deuterosomal	KLHDC9
REPIN11	4.06817e-38	1.50589	0.713	0.232	1.0262e-33	Deuterosomal	REPIN1
CEP112	4.80695e-38	0.498071	0.425	0.069	1.21255e-33	Deuterosomal	CEP112
RFWD3	4.99551e-38	0.52143	0.402	0.064	1.26012e-33	Deuterosomal	RFWD3
TTC26	5.85828e-38	0.883118	0.644	0.158	1.47775e-33	Deuterosomal	TTC26
DNAJC22	6.48821e-38	0.368903	0.333	0.044	1.63665e-33	Deuterosomal	DNAJC22
PSMC3IP	6.7653e-38	0.434839	0.299	0.036	1.70655e-33	Deuterosomal	PSMC3IP
C11orf74	1.74378e-37	1.21947	0.736	0.212	4.39868e-33	Deuterosomal	C11orf74
KATNAL2	2.16967e-37	0.799455	0.575	0.127	5.47299e-33	Deuterosomal	KATNAL2
CCDC138	3.04837e-37	0.714525	0.575	0.126	7.68951e-33	Deuterosomal	CCDC138
ARL6	3.06855e-37	0.816572	0.563	0.12	7.74041e-33	Deuterosomal	ARL6
CDK2AP2	3.4207e-37	2.49907	0.862	0.451	8.62873e-33	Deuterosomal	CDK2AP2
DRAIC	4.49865e-37	0.481585	0.425	0.07	1.13478e-32	Deuterosomal	DRAIC
KPNA2	9.11341e-37	0.666439	0.483	0.092	2.29886e-32	Deuterosomal	KPNA2
CEP131	9.30958e-37	0.758142	0.506	0.102	2.34834e-32	Deuterosomal	CEP131
C5orf49	9.53051e-37	1.61867	0.92	0.365	2.40407e-32	Deuterosomal	C5orf49
MIS18A	1.22911e-36	0.534722	0.448	0.08	3.10042e-32	Deuterosomal	MIS18A
TTC39A	3.4648e-36	0.704606	0.529	0.11	8.73997e-32	Deuterosomal	TTC39A
FUZ	3.75555e-36	1.2594	0.759	0.234	9.47338e-32	Deuterosomal	FUZ
ERCC1	4.60868e-36	1.54232	0.885	0.429	1.16254e-31	Deuterosomal	ERCC1
IDH21	5.68573e-36	1.51701	0.897	0.443	1.43422e-31	Deuterosomal	IDH2
PTGES31	6.93984e-36	1.94826	0.977	0.703	1.75057e-31	Deuterosomal	PTGES3
NUDC	7.50861e-36	1.73242	0.954	0.464	1.89405e-31	Deuterosomal	NUDC
PCNT	1.32713e-35	0.854452	0.552	0.128	3.34768e-31	Deuterosomal	PCNT
TAF9	1.54924e-35	1.2959	0.828	0.351	3.90795e-31	Deuterosomal	TAF9
WDR54	1.64607e-35	1.68148	0.816	0.296	4.15222e-31	Deuterosomal	WDR54
HSPBP1	1.99011e-35	1.27874	0.828	0.288	5.02005e-31	Deuterosomal	HSPBP1
NDUFAF31	2.32576e-35	1.8616	0.931	0.583	5.86672e-31	Deuterosomal	NDUFAF3
ANKRD36C	3.98007e-35	0.886031	0.483	0.1	1.00397e-30	Deuterosomal	ANKRD36C
SLF1	4.32009e-35	0.531191	0.483	0.093	1.08974e-30	Deuterosomal	SLF1
CEP85	4.98218e-35	0.436115	0.333	0.047	1.25675e-30	Deuterosomal	CEP85
EFCAB1	7.56032e-35	1.588	0.862	0.313	1.90709e-30	Deuterosomal	EFCAB1
RANBP1	7.86553e-35	1.58473	0.897	0.479	1.98408e-30	Deuterosomal	RANBP1
FAM229B	1.18729e-34	1.53597	0.816	0.291	2.99494e-30	Deuterosomal	FAM229B
IFT122	2.99774e-34	0.916169	0.678	0.189	7.5618e-30	Deuterosomal	IFT122
CHCHD21	3.42139e-34	1.71291	0.977	0.872	8.63046e-30	Deuterosomal	CHCHD2
RUVBL1	3.96273e-34	1.16563	0.805	0.252	9.99599e-30	Deuterosomal	RUVBL1
RNASEH2A	4.81829e-34	0.663597	0.471	0.096	1.21541e-29	Deuterosomal	RNASEH2A
ZDHHC1	8.00853e-34	1.07533	0.644	0.178	2.02015e-29	Deuterosomal	ZDHHC1
CKS1B	8.19236e-34	1.06178	0.655	0.196	2.06652e-29	Deuterosomal	CKS1B
CNIH2	9.78264e-34	0.572118	0.345	0.052	2.46767e-29	Deuterosomal	CNIH2
HES2	1.29307e-33	0.559843	0.471	0.095	3.26177e-29	Deuterosomal	HES2
C20orf85	1.81899e-33	1.70478	0.908	0.361	4.58841e-29	Deuterosomal	C20orf85
SMKR1	2.02005e-33	0.540171	0.448	0.085	5.09558e-29	Deuterosomal	SMKR1
ACADVL1	2.17137e-33	1.45179	0.931	0.594	5.47727e-29	Deuterosomal	ACADVL
SLC31A2	2.6307e-33	0.577606	0.46	0.089	6.63594e-29	Deuterosomal	SLC31A2
HSPH1	3.20232e-33	1.44675	0.931	0.443	8.07785e-29	Deuterosomal	HSPH1
ODF2	3.29316e-33	1.22682	0.77	0.293	8.30699e-29	Deuterosomal	ODF2
CAMSAP1	6.78655e-33	0.777808	0.609	0.159	1.71191e-28	Deuterosomal	CAMSAP1
LINC01091	7.01972e-33	0.681098	0.448	0.087	1.77072e-28	Deuterosomal	LINC01091
DNAH12	8.05041e-33	1.40269	0.943	0.399	2.03071e-28	Deuterosomal	DNAH12
PGP	1.03892e-32	0.566354	0.483	0.102	2.62066e-28	Deuterosomal	PGP
UBXN11	1.76347e-32	1.30668	0.851	0.33	4.44835e-28	Deuterosomal	UBXN11
ZNF544	1.80956e-32	0.885538	0.621	0.175	4.56461e-28	Deuterosomal	ZNF544
NPHP1	1.85727e-32	1.31252	0.759	0.271	4.68497e-28	Deuterosomal	NPHP1
PIM2	1.90194e-32	0.457375	0.402	0.07	4.79763e-28	Deuterosomal	PIM2
C2orf50	2.17573e-32	0.796861	0.494	0.108	5.48828e-28	Deuterosomal	C2orf50
HIST1H2AC	2.65748e-32	1.1808	0.713	0.252	6.7035e-28	Deuterosomal	HIST1H2AC
CFAP45	2.66204e-32	1.29629	0.874	0.353	6.715e-28	Deuterosomal	CFAP45
DPCD	3.18916e-32	1.1186	0.77	0.245	8.04465e-28	Deuterosomal	DPCD
IFT43	3.56784e-32	1.32276	0.874	0.385	8.99987e-28	Deuterosomal	IFT43
ZBTB21	3.80469e-32	0.606316	0.414	0.078	9.59732e-28	Deuterosomal	ZBTB21
CC2D2A	3.82208e-32	1.08979	0.747	0.238	9.64119e-28	Deuterosomal	CC2D2A
PSMC31	3.89413e-32	1.37136	0.874	0.449	9.82294e-28	Deuterosomal	PSMC3
STIMATE	3.9821e-32	0.921803	0.517	0.122	1.00448e-27	Deuterosomal	STIMATE
TPP2	4.3289e-32	0.876079	0.621	0.171	1.09197e-27	Deuterosomal	TPP2
FAM183A	4.72942e-32	1.51543	0.885	0.35	1.193e-27	Deuterosomal	FAM183A
SPATA18	5.21402e-32	1.28943	0.839	0.329	1.31524e-27	Deuterosomal	SPATA18
WRAP53	7.65936e-32	0.891071	0.621	0.163	1.93207e-27	Deuterosomal	WRAP53
ATG9B	7.92121e-32	0.730321	0.586	0.142	1.99813e-27	Deuterosomal	ATG9B
SMPD2	7.97388e-32	1.04558	0.747	0.233	2.01141e-27	Deuterosomal	SMPD2
AGO2	8.79214e-32	1.02545	0.644	0.202	2.21782e-27	Deuterosomal	AGO2
CFAP300	1.08749e-31	1.19965	0.782	0.266	2.74318e-27	Deuterosomal	CFAP300
TM7SF3	1.42259e-31	1.18584	0.759	0.293	3.58848e-27	Deuterosomal	TM7SF3
SPA17	1.43903e-31	1.13533	0.77	0.26	3.62995e-27	Deuterosomal	SPA17
ZNHIT2	1.60011e-31	1.00491	0.736	0.238	4.03628e-27	Deuterosomal	ZNHIT2
TUBA1B1	1.68315e-31	1.81496	0.931	0.661	4.24573e-27	Deuterosomal	TUBA1B
ROPN1B	2.12563e-31	0.59928	0.391	0.07	5.36189e-27	Deuterosomal	ROPN1B
CCDC89	2.78642e-31	0.646562	0.494	0.105	7.02875e-27	Deuterosomal	CCDC89
ENDOG	3.70814e-31	0.968463	0.621	0.164	9.35378e-27	Deuterosomal	ENDOG
B9D1	3.73597e-31	1.14652	0.828	0.286	9.42398e-27	Deuterosomal	B9D1
G2E3	4.23381e-31	0.546669	0.494	0.111	1.06798e-26	Deuterosomal	G2E3
SPAG5	6.34677e-31	0.252597	0.264	0.034	1.60097e-26	Deuterosomal	SPAG5
CFAP298	8.59063e-31	1.34322	0.943	0.422	2.16699e-26	Deuterosomal	CFAP298
SLC25A14	1.25741e-30	0.718794	0.506	0.118	3.17183e-26	Deuterosomal	SLC25A14
TCEANC2	1.3417e-30	0.533969	0.471	0.102	3.38445e-26	Deuterosomal	TCEANC2
ZNF599	1.47837e-30	0.756622	0.517	0.124	3.72919e-26	Deuterosomal	ZNF599
TMEM14B	1.57014e-30	1.52155	0.943	0.654	3.96067e-26	Deuterosomal	TMEM14B
PAQR4	1.6263e-30	0.555939	0.368	0.065	4.10234e-26	Deuterosomal	PAQR4
CCDC77	1.91369e-30	0.333577	0.287	0.04	4.82727e-26	Deuterosomal	CCDC77
LCA5L	1.93149e-30	0.656473	0.632	0.167	4.87217e-26	Deuterosomal	LCA5L
ECT2	2.21061e-30	0.510342	0.391	0.073	5.57626e-26	Deuterosomal	ECT2
RABL6	2.24809e-30	1.01863	0.701	0.244	5.67081e-26	Deuterosomal	RABL6
CFAP161	3.92039e-30	0.828732	0.598	0.16	9.88918e-26	Deuterosomal	CFAP161
LRRC73	4.619e-30	0.66763	0.517	0.121	1.16514e-25	Deuterosomal	LRRC73
SPEF1	4.64531e-30	1.05094	0.69	0.213	1.17178e-25	Deuterosomal	SPEF1
CCDC88A	4.81003e-30	0.488735	0.402	0.078	1.21333e-25	Deuterosomal	CCDC88A
HSPA4L	4.84523e-30	0.952724	0.609	0.179	1.22221e-25	Deuterosomal	HSPA4L
MYB	5.84107e-30	0.87728	0.517	0.13	1.47341e-25	Deuterosomal	MYB
MT3	6.82238e-30	0.680126	0.494	0.108	1.72095e-25	Deuterosomal	MT3
MIF1	7.16059e-30	1.72055	0.943	0.848	1.80626e-25	Deuterosomal	MIF
COX7A21	7.89354e-30	1.38494	0.943	0.803	1.99115e-25	Deuterosomal	COX7A2
ZNF487	7.95141e-30	1.11063	0.747	0.254	2.00574e-25	Deuterosomal	ZNF487
CEP89	9.52569e-30	0.754571	0.609	0.174	2.40285e-25	Deuterosomal	CEP89
TMEM231	1.06872e-29	1.31618	0.851	0.371	2.69584e-25	Deuterosomal	TMEM231
ATAD3B	1.12003e-29	0.552851	0.46	0.1	2.82527e-25	Deuterosomal	ATAD3B
SMC4	1.35085e-29	0.821444	0.506	0.123	3.40752e-25	Deuterosomal	SMC4
SUGP2	1.6281e-29	1.00996	0.701	0.249	4.10689e-25	Deuterosomal	SUGP2
PCYT1B	1.84752e-29	0.315892	0.356	0.06	4.66037e-25	Deuterosomal	PCYT1B
EFCAB2	2.0726e-29	0.882965	0.747	0.238	5.22813e-25	Deuterosomal	EFCAB2
KDM1A	2.52186e-29	0.902533	0.609	0.188	6.36138e-25	Deuterosomal	KDM1A
TSGA10	3.91311e-29	1.15503	0.736	0.28	9.87083e-25	Deuterosomal	TSGA10
SPAG6	4.71527e-29	1.31866	0.839	0.329	1.18943e-24	Deuterosomal	SPAG6
RAB36	5.09041e-29	0.765362	0.701	0.211	1.28406e-24	Deuterosomal	RAB36
BRD3OS	5.18585e-29	0.619426	0.598	0.155	1.30813e-24	Deuterosomal	BRD3OS
IL5RA	5.72939e-29	0.757884	0.575	0.151	1.44524e-24	Deuterosomal	IL5RA
DNAJA11	6.47857e-29	1.29886	0.943	0.522	1.63422e-24	Deuterosomal	DNAJA1
TEKT2	7.15841e-29	0.961636	0.77	0.263	1.80571e-24	Deuterosomal	TEKT2
NAP1L1	8.0463e-29	1.3818	0.943	0.695	2.02968e-24	Deuterosomal	NAP1L1
ARNTL2	8.38171e-29	0.40008	0.356	0.064	2.11429e-24	Deuterosomal	ARNTL2
DNALI1	9.98169e-29	1.38693	0.908	0.386	2.51788e-24	Deuterosomal	DNALI1
EVL	1.27511e-28	1.26318	0.552	0.159	3.21646e-24	Deuterosomal	EVL
ACYP1	1.53483e-28	0.754689	0.609	0.175	3.8716e-24	Deuterosomal	ACYP1
C9orf135	1.54213e-28	1.10283	0.828	0.311	3.89003e-24	Deuterosomal	C9orf135
PPP1R21	1.54476e-28	1.59959	0.851	0.48	3.89666e-24	Deuterosomal	PPP1R2
CYTH2	1.93353e-28	1.07543	0.885	0.458	4.87734e-24	Deuterosomal	CYTH2
CCDC181	2.64512e-28	0.843623	0.598	0.169	6.67233e-24	Deuterosomal	CCDC181
WBP11	2.77326e-28	1.00667	0.77	0.329	6.99555e-24	Deuterosomal	WBP11
EIF2S2	2.81618e-28	1.3455	0.874	0.516	7.10381e-24	Deuterosomal	EIF2S2
CDKN2D	3.65848e-28	0.967151	0.425	0.096	9.22851e-24	Deuterosomal	CDKN2D
MYO15B	7.27049e-28	0.526749	0.46	0.103	1.83398e-23	Deuterosomal	MYO15B
CLBA1	7.3226e-28	0.462579	0.517	0.121	1.84712e-23	Deuterosomal	CLBA1
KLHDC8B	8.44122e-28	0.743845	0.529	0.142	2.1293e-23	Deuterosomal	KLHDC8B
NME5	8.59997e-28	0.9073	0.736	0.222	2.16934e-23	Deuterosomal	NME5
CCDC121	8.68976e-28	0.464961	0.322	0.054	2.19199e-23	Deuterosomal	CCDC121
DBF4	1.11585e-27	0.640521	0.437	0.099	2.81474e-23	Deuterosomal	DBF4
THOP1	1.2983e-27	0.762837	0.575	0.163	3.27495e-23	Deuterosomal	THOP1
BBIP1	1.30584e-27	1.12171	0.724	0.29	3.29398e-23	Deuterosomal	BBIP1
P4HTM	1.50941e-27	1.23128	0.862	0.42	3.80749e-23	Deuterosomal	P4HTM
HSPE1	2.17849e-27	1.66459	0.92	0.735	5.49523e-23	Deuterosomal	HSPE1
MED25	2.22122e-27	1.00815	0.782	0.318	5.60302e-23	Deuterosomal	MED25
CDS1	2.30949e-27	1.12915	0.839	0.358	5.8257e-23	Deuterosomal	CDS1
RNF6	2.7058e-27	0.821717	0.69	0.242	6.82538e-23	Deuterosomal	RNF6
DNAAF4	2.78047e-27	0.924114	0.713	0.237	7.01373e-23	Deuterosomal	DNAAF4
SLC41A1	3.13828e-27	0.611612	0.46	0.108	7.91632e-23	Deuterosomal	SLC41A1
TCTEX1D2	3.31335e-27	1.3413	0.862	0.359	8.35793e-23	Deuterosomal	TCTEX1D2
UBE2A	3.38439e-27	1.1364	0.885	0.456	8.53713e-23	Deuterosomal	UBE2A
SNAPC1	3.93137e-27	0.84477	0.54	0.151	9.91688e-23	Deuterosomal	SNAPC1
IFT81	4.37191e-27	0.843607	0.747	0.255	1.10281e-22	Deuterosomal	IFT81
SAMD15	4.94684e-27	0.789661	0.437	0.096	1.24784e-22	Deuterosomal	SAMD15
PRADC11	5.61996e-27	1.20164	0.667	0.257	1.41763e-22	Deuterosomal	PRADC1
IFT27	6.04658e-27	1.1297	0.828	0.359	1.52525e-22	Deuterosomal	IFT27
WDR90	6.38791e-27	0.812229	0.655	0.206	1.61135e-22	Deuterosomal	WDR90
MICOS101	6.63783e-27	1.2312	0.897	0.679	1.67439e-22	Deuterosomal	MICOS10
MDM1	7.46618e-27	0.759318	0.54	0.144	1.88334e-22	Deuterosomal	MDM1
C15orf65	7.89008e-27	0.395965	0.299	0.048	1.99027e-22	Deuterosomal	C15orf65
SPAG1	8.24374e-27	0.880052	0.828	0.324	2.07948e-22	Deuterosomal	SPAG1
CCDC180	9.18576e-27	0.9437	0.621	0.187	2.31711e-22	Deuterosomal	CCDC180
RIBC1	9.88756e-27	0.733392	0.632	0.184	2.49414e-22	Deuterosomal	RIBC1
H2AFY1	1.04165e-26	1.04953	0.943	0.615	2.62755e-22	Deuterosomal	H2AFY
CCDC189	1.07595e-26	0.704227	0.678	0.208	2.71409e-22	Deuterosomal	CCDC189
CEP350	1.55828e-26	1.575	0.747	0.351	3.93076e-22	Deuterosomal	CEP350
CNOT10	1.62138e-26	0.568783	0.563	0.155	4.08993e-22	Deuterosomal	CNOT10
AC092683.1	1.64606e-26	0.402945	0.31	0.052	4.15219e-22	Deuterosomal	AC092683.1
TUBB4B	1.88317e-26	1.65399	0.954	0.472	4.75029e-22	Deuterosomal	TUBB4B
AKR7A2	2.01088e-26	1.55978	0.874	0.56	5.07245e-22	Deuterosomal	AKR7A2
TEKT4	2.34921e-26	0.963664	0.667	0.218	5.92588e-22	Deuterosomal	TEKT4
TULP3	2.40887e-26	0.804984	0.621	0.202	6.07637e-22	Deuterosomal	TULP3
ARHGAP33	2.8365e-26	0.347604	0.264	0.039	7.15507e-22	Deuterosomal	ARHGAP33
SSRP1	3.6435e-26	1.13404	0.805	0.403	9.19074e-22	Deuterosomal	SSRP1
MYO5B	3.67901e-26	0.816894	0.667	0.229	9.2803e-22	Deuterosomal	MYO5B
FAM27C	4.32591e-26	0.854767	0.644	0.196	1.09121e-21	Deuterosomal	FAM27C
MEIG1	4.40214e-26	0.494146	0.425	0.089	1.11044e-21	Deuterosomal	MEIG1
CALM21	4.69586e-26	1.64549	0.977	0.823	1.18453e-21	Deuterosomal	CALM2
RAMP1	5.6561e-26	1.12759	0.609	0.204	1.42675e-21	Deuterosomal	RAMP1
BBOF1	7.38529e-26	1.04709	0.759	0.299	1.86294e-21	Deuterosomal	BBOF1
CCDC74B	7.48789e-26	0.778864	0.609	0.182	1.88882e-21	Deuterosomal	CCDC74B
CALML4	7.75069e-26	1.13167	0.759	0.271	1.95511e-21	Deuterosomal	CALML4
COA1	8.66799e-26	0.920489	0.747	0.301	2.1865e-21	Deuterosomal	COA1
OTUD4	9.99685e-26	1.04301	0.655	0.246	2.5217e-21	Deuterosomal	OTUD4
IZUMO4	1.11634e-25	0.259683	0.253	0.037	2.81598e-21	Deuterosomal	IZUMO4
C16orf46	1.13737e-25	0.578691	0.471	0.112	2.86901e-21	Deuterosomal	C16orf46
COASY	1.1751e-25	0.977274	0.701	0.288	2.96419e-21	Deuterosomal	COASY
DYNLL1	1.33632e-25	1.70067	0.977	0.786	3.37086e-21	Deuterosomal	DYNLL1
SLC4A8	1.42303e-25	0.453748	0.391	0.081	3.5896e-21	Deuterosomal	SLC4A8
FBXW9	1.43002e-25	0.745908	0.586	0.17	3.60722e-21	Deuterosomal	FBXW9
LRRC23	1.48465e-25	1.17212	0.885	0.381	3.74502e-21	Deuterosomal	LRRC23
GON7	1.69704e-25	1.10698	0.724	0.253	4.28079e-21	Deuterosomal	GON7
ST7	1.85463e-25	0.403436	0.356	0.069	4.67831e-21	Deuterosomal	ST7
TUSC2	2.19991e-25	1.20055	0.816	0.431	5.54928e-21	Deuterosomal	TUSC2
HSP90AA1	2.35853e-25	2.05613	0.966	0.874	5.94939e-21	Deuterosomal	HSP90AA1
NRAV	2.51948e-25	0.770157	0.632	0.205	6.3554e-21	Deuterosomal	NRAV
MBD4	3.67262e-25	1.01376	0.655	0.238	9.26418e-21	Deuterosomal	MBD4
ACTN1	4.90783e-25	1.09213	0.805	0.392	1.238e-20	Deuterosomal	ACTN1
MYCBP	4.95369e-25	1.16601	0.851	0.409	1.24957e-20	Deuterosomal	MYCBP
CCDC157	5.60019e-25	0.687455	0.655	0.208	1.41265e-20	Deuterosomal	CCDC157
C9orf116	5.86718e-25	1.17927	0.897	0.355	1.48e-20	Deuterosomal	C9orf116
SAXO2	6.02471e-25	1.05265	0.805	0.311	1.51973e-20	Deuterosomal	SAXO2
ALYREF	6.39168e-25	0.359676	0.356	0.071	1.6123e-20	Deuterosomal	ALYREF
CIAO2B	6.61754e-25	1.12413	0.897	0.622	1.66927e-20	Deuterosomal	CIAO2B
LY6G5C	6.76023e-25	0.483423	0.46	0.108	1.70527e-20	Deuterosomal	LY6G5C
CFAP47	7.18495e-25	0.897136	0.667	0.226	1.8124e-20	Deuterosomal	CFAP47
PASK	7.27998e-25	0.44134	0.379	0.078	1.83638e-20	Deuterosomal	PASK
C1orf56	9.16952e-25	0.347557	0.379	0.078	2.31301e-20	Deuterosomal	C1orf56
UBE2S	9.55022e-25	0.688596	0.471	0.125	2.40904e-20	Deuterosomal	UBE2S
NEK4	1.08948e-24	0.705092	0.552	0.162	2.74823e-20	Deuterosomal	NEK4
TEDC1	1.18077e-24	0.34941	0.322	0.059	2.97848e-20	Deuterosomal	TEDC1
ERH1	1.22625e-24	1.32426	0.897	0.694	3.09322e-20	Deuterosomal	ERH
MAZ	1.36635e-24	1.04032	0.713	0.316	3.44663e-20	Deuterosomal	MAZ
EML1	1.52149e-24	0.416021	0.379	0.079	3.83795e-20	Deuterosomal	EML1
C11orf16	1.66327e-24	0.758451	0.667	0.216	4.19561e-20	Deuterosomal	C11orf16
DENND1A	1.71823e-24	0.406627	0.333	0.063	4.33425e-20	Deuterosomal	DENND1A
CDKN2A	1.81738e-24	1.56149	0.874	0.61	4.58433e-20	Deuterosomal	CDKN2A
DPY30	1.8868e-24	1.3591	0.828	0.481	4.75946e-20	Deuterosomal	DPY30
KIAA1841	1.9003e-24	0.795158	0.667	0.216	4.79349e-20	Deuterosomal	KIAA1841
ABCB8	1.90561e-24	0.554684	0.506	0.134	4.8069e-20	Deuterosomal	ABCB8
WDR92	1.94775e-24	0.6332	0.517	0.139	4.91319e-20	Deuterosomal	WDR92
AHI11	2.07543e-24	0.881825	0.678	0.246	5.23527e-20	Deuterosomal	AHI1
AL445524.1	2.08019e-24	0.355331	0.333	0.064	5.24727e-20	Deuterosomal	AL445524.1
KNSTRN	2.12482e-24	0.325395	0.253	0.039	5.35987e-20	Deuterosomal	KNSTRN
PIN11	2.13592e-24	1.33508	0.828	0.504	5.38787e-20	Deuterosomal	PIN1
TPGS2	2.20009e-24	1.10838	0.874	0.567	5.54972e-20	Deuterosomal	TPGS2
IFT57	2.41381e-24	1.04723	0.874	0.339	6.08884e-20	Deuterosomal	IFT57
MORF4L2	2.41758e-24	1.13407	0.851	0.533	6.09834e-20	Deuterosomal	MORF4L2
DNAL1	2.73563e-24	0.860635	0.701	0.261	6.90063e-20	Deuterosomal	DNAL1
IQCD	2.76987e-24	0.742153	0.621	0.187	6.98701e-20	Deuterosomal	IQCD
AC240274.1	2.99816e-24	0.648921	0.437	0.108	7.56286e-20	Deuterosomal	AC240274.1
CNTRL	3.13518e-24	0.880713	0.724	0.28	7.90848e-20	Deuterosomal	CNTRL
CENPJ	3.26635e-24	0.42574	0.299	0.053	8.23937e-20	Deuterosomal	CENPJ
KIF3A	3.32419e-24	0.726198	0.678	0.229	8.38526e-20	Deuterosomal	KIF3A
LRR1	3.58387e-24	0.322758	0.322	0.06	9.04031e-20	Deuterosomal	LRR1
AC025171.1	3.99891e-24	0.339445	0.299	0.053	1.00873e-19	Deuterosomal	AC025171.1
CEP83	4.04345e-24	0.701766	0.678	0.229	1.01996e-19	Deuterosomal	CEP83
ENO11	4.39356e-24	1.36516	0.897	0.562	1.10828e-19	Deuterosomal	ENO1
IQCK	4.89149e-24	0.868629	0.793	0.313	1.23388e-19	Deuterosomal	IQCK
MYCBPAP	5.22243e-24	0.438073	0.437	0.102	1.31736e-19	Deuterosomal	MYCBPAP
COG7	5.32275e-24	0.940433	0.667	0.253	1.34266e-19	Deuterosomal	COG7
HSBP11	8.06297e-24	1.5121	0.885	0.748	2.03388e-19	Deuterosomal	HSBP1
CRISPLD1	8.95973e-24	0.272722	0.287	0.048	2.26009e-19	Deuterosomal	CRISPLD1
UCP21	1.00836e-23	1.03678	0.977	0.565	2.54359e-19	Deuterosomal	UCP2
COX6C1	1.0162e-23	1.2713	0.92	0.769	2.56337e-19	Deuterosomal	COX6C
CHORDC1	1.05008e-23	0.782019	0.621	0.214	2.64882e-19	Deuterosomal	CHORDC1
GPM6B	1.06497e-23	0.267536	0.299	0.052	2.68639e-19	Deuterosomal	GPM6B
SPCS1	1.06607e-23	1.00718	0.954	0.794	2.68917e-19	Deuterosomal	SPCS1
TTLL7	1.19619e-23	0.532253	0.529	0.144	3.01739e-19	Deuterosomal	TTLL7
PNPT1	1.35438e-23	0.827517	0.586	0.194	3.41643e-19	Deuterosomal	PNPT1
TYMS	1.46277e-23	0.560111	0.264	0.043	3.68983e-19	Deuterosomal	TYMS
NME7	1.57168e-23	0.887823	0.678	0.236	3.96455e-19	Deuterosomal	NME7
TRIM28	1.6689e-23	0.967103	0.747	0.345	4.2098e-19	Deuterosomal	TRIM28
AKAP14	1.73283e-23	0.820201	0.678	0.222	4.37107e-19	Deuterosomal	AKAP14
CCDC30	1.74396e-23	0.913353	0.747	0.302	4.39913e-19	Deuterosomal	CCDC30
NINJ2	2.04668e-23	0.531904	0.391	0.092	5.16275e-19	Deuterosomal	NINJ2
CAPSL	2.63007e-23	1.14403	0.782	0.277	6.63435e-19	Deuterosomal	CAPSL
AC008915.2	2.84163e-23	0.485315	0.448	0.112	7.168e-19	Deuterosomal	AC008915.2
JAG1	2.98378e-23	0.953099	0.701	0.298	7.52659e-19	Deuterosomal	JAG1
CNTROB	3.15968e-23	0.435153	0.368	0.081	7.97029e-19	Deuterosomal	CNTROB
BCL2L12	3.54318e-23	0.784981	0.563	0.188	8.93767e-19	Deuterosomal	BCL2L12
SBNO1-AS1	3.65732e-23	0.38832	0.345	0.071	9.2256e-19	Deuterosomal	SBNO1-AS1
IPO4	3.74163e-23	0.578018	0.54	0.161	9.43826e-19	Deuterosomal	IPO4
ATP5MD1	3.99356e-23	1.28604	0.885	0.666	1.00738e-18	Deuterosomal	ATP5MD
CENPS	4.29344e-23	0.853499	0.644	0.231	1.08302e-18	Deuterosomal	CENPS
DNAL4	4.44753e-23	0.990215	0.736	0.313	1.12189e-18	Deuterosomal	DNAL4
HSPA81	5.3845e-23	1.52077	0.954	0.875	1.35824e-18	Deuterosomal	HSPA8
LZTFL1	5.4288e-23	0.825658	0.678	0.246	1.36941e-18	Deuterosomal	LZTFL1
JMJD8	5.70925e-23	0.523474	0.471	0.124	1.44016e-18	Deuterosomal	JMJD8
RSPH1	6.25258e-23	1.19123	0.862	0.361	1.57721e-18	Deuterosomal	RSPH1
MRPL18	6.33871e-23	1.14368	0.851	0.533	1.59894e-18	Deuterosomal	MRPL18
EPPIN	6.37117e-23	0.832403	0.621	0.201	1.60713e-18	Deuterosomal	EPPIN
SUGT11	6.91584e-23	1.09474	0.793	0.38	1.74452e-18	Deuterosomal	SUGT1
WHRN	7.44819e-23	0.52542	0.414	0.099	1.87881e-18	Deuterosomal	WHRN
CFAP20	8.49626e-23	0.71042	0.678	0.236	2.14318e-18	Deuterosomal	CFAP20
MAP3K19	9.68607e-23	0.914424	0.759	0.298	2.44331e-18	Deuterosomal	MAP3K19
MORN2	9.8019e-23	1.13956	0.851	0.327	2.47253e-18	Deuterosomal	MORN2
RSPH4A	9.82714e-23	0.728716	0.759	0.266	2.4789e-18	Deuterosomal	RSPH4A
SNRPC	1.00035e-22	1.07508	0.839	0.517	2.52338e-18	Deuterosomal	SNRPC
NUP62CL	1.12055e-22	0.328076	0.299	0.055	2.82659e-18	Deuterosomal	NUP62CL
MKKS1	1.12136e-22	1.0622	0.724	0.335	2.82864e-18	Deuterosomal	MKKS
STRBP	1.16725e-22	0.989787	0.713	0.306	2.94439e-18	Deuterosomal	STRBP
USP2-AS1	1.18968e-22	0.404521	0.471	0.119	3.00096e-18	Deuterosomal	USP2-AS1
IQCG	1.3103e-22	1.07477	0.724	0.292	3.30522e-18	Deuterosomal	IQCG
KIF19	1.42147e-22	0.741844	0.655	0.225	3.58566e-18	Deuterosomal	KIF19
VDAC31	1.70883e-22	1.14491	0.851	0.479	4.31052e-18	Deuterosomal	VDAC3
TPPP3	1.86345e-22	1.06292	0.885	0.355	4.70055e-18	Deuterosomal	TPPP3
ZNF20	1.90415e-22	0.684253	0.494	0.141	4.80322e-18	Deuterosomal	ZNF20
NUP93	2.01941e-22	0.55558	0.471	0.127	5.09396e-18	Deuterosomal	NUP93
MIS18BP1	2.28097e-22	0.651336	0.575	0.182	5.75374e-18	Deuterosomal	MIS18BP1
LMLN	2.68507e-22	0.474965	0.494	0.134	6.77309e-18	Deuterosomal	LMLN
AC007906.2	2.92111e-22	1.32219	0.828	0.337	7.36849e-18	Deuterosomal	AC007906.2
EDC4	2.97684e-22	0.461162	0.448	0.116	7.50908e-18	Deuterosomal	EDC4
LYAR	3.08741e-22	0.483911	0.425	0.107	7.78799e-18	Deuterosomal	LYAR
AL357093.2	3.12111e-22	0.99814	0.851	0.331	7.873e-18	Deuterosomal	AL357093.2
C17orf58	3.17662e-22	0.574769	0.552	0.167	8.01302e-18	Deuterosomal	C17orf58
UBE2M	3.72216e-22	0.49526	0.448	0.116	9.38915e-18	Deuterosomal	UBE2M
FAM161A	3.74433e-22	0.602546	0.575	0.18	9.44508e-18	Deuterosomal	FAM161A
B3GNTL1	3.92812e-22	0.47769	0.391	0.091	9.90868e-18	Deuterosomal	B3GNTL1
MIIP	4.46433e-22	0.556286	0.448	0.12	1.12613e-17	Deuterosomal	MIIP
EIF4EBP3	4.48736e-22	0.865177	0.701	0.296	1.13194e-17	Deuterosomal	EIF4EBP3
MRPS33	4.84549e-22	0.960163	0.828	0.476	1.22228e-17	Deuterosomal	MRPS33
IPO13	5.02786e-22	0.529637	0.494	0.141	1.26828e-17	Deuterosomal	IPO13
AURKAIP1	5.53452e-22	1.24169	0.885	0.7	1.39608e-17	Deuterosomal	AURKAIP1
HIST1H2BK	5.67576e-22	0.693493	0.483	0.144	1.43171e-17	Deuterosomal	HIST1H2BK
IQCE	6.3508e-22	0.643342	0.667	0.232	1.60199e-17	Deuterosomal	IQCE
FAM227A	6.37131e-22	0.726889	0.667	0.232	1.60716e-17	Deuterosomal	FAM227A
AHSA1	7.49268e-22	1.01959	0.782	0.365	1.89003e-17	Deuterosomal	AHSA1
H3F3B1	7.66851e-22	0.85526	1	0.996	1.93438e-17	Deuterosomal	H3F3B
PROSER3	8.33561e-22	0.483398	0.448	0.114	2.10266e-17	Deuterosomal	PROSER3
CCDC113	8.33955e-22	0.850506	0.77	0.295	2.10365e-17	Deuterosomal	CCDC113
CEP70	8.36712e-22	0.572739	0.471	0.132	2.11061e-17	Deuterosomal	CEP70
CCDC88C	9.48794e-22	0.933038	0.759	0.349	2.39333e-17	Deuterosomal	CCDC88C
OSCP1	1.02592e-21	1.01989	0.736	0.291	2.5879e-17	Deuterosomal	OSCP1
POLR2I	1.09091e-21	1.05388	0.92	0.583	2.75183e-17	Deuterosomal	POLR2I
TNFAIP8L1	1.26581e-21	0.821143	0.736	0.283	3.19301e-17	Deuterosomal	TNFAIP8L1
UTRN	1.28471e-21	0.865911	0.678	0.279	3.24067e-17	Deuterosomal	UTRN
HAGHL	1.29392e-21	0.715356	0.621	0.209	3.26391e-17	Deuterosomal	HAGHL
ATAD3A	1.33624e-21	0.441332	0.414	0.103	3.37067e-17	Deuterosomal	ATAD3A
DZIP1	1.36116e-21	0.552788	0.483	0.129	3.43353e-17	Deuterosomal	DZIP1
TMEM67	1.83928e-21	0.706761	0.678	0.248	4.63958e-17	Deuterosomal	TMEM67
TCTN1	1.86939e-21	0.954114	0.759	0.308	4.71554e-17	Deuterosomal	TCTN1
CFAP74	1.91007e-21	0.606549	0.575	0.181	4.81816e-17	Deuterosomal	CFAP74
LINC02166	1.92447e-21	0.896031	0.609	0.211	4.85448e-17	Deuterosomal	LINC02166
NDUFS51	2.14547e-21	1.09143	0.931	0.736	5.41194e-17	Deuterosomal	NDUFS5
PLCE1	2.20412e-21	0.801691	0.563	0.196	5.5599e-17	Deuterosomal	PLCE1
HIST2H2BE	2.2696e-21	0.552129	0.425	0.113	5.72506e-17	Deuterosomal	HIST2H2BE
YWHAE1	2.88602e-21	1.13141	0.954	0.756	7.27999e-17	Deuterosomal	YWHAE
SNRPG	3.39188e-21	1.14798	0.874	0.623	8.55602e-17	Deuterosomal	SNRPG
CDADC1	3.44062e-21	0.42217	0.379	0.088	8.67897e-17	Deuterosomal	CDADC1
WDR73	3.60595e-21	0.702421	0.609	0.219	9.096e-17	Deuterosomal	WDR73
ZNF232	3.89435e-21	0.454812	0.391	0.094	9.82351e-17	Deuterosomal	ZNF232
CCDC146	4.35588e-21	0.96738	0.851	0.363	1.09877e-16	Deuterosomal	CCDC146
CCDC103	4.53205e-21	0.340852	0.345	0.073	1.14321e-16	Deuterosomal	CCDC103
TTLL5	4.95334e-21	0.760081	0.598	0.219	1.24948e-16	Deuterosomal	TTLL5
ZNF273	5.97216e-21	0.585925	0.621	0.214	1.50648e-16	Deuterosomal	ZNF273
MAPK15	6.10286e-21	0.890782	0.724	0.28	1.53945e-16	Deuterosomal	MAPK15
ACP1	6.16501e-21	1.03496	0.793	0.465	1.55512e-16	Deuterosomal	ACP1
GGH	6.97332e-21	0.445117	0.448	0.12	1.75902e-16	Deuterosomal	GGH
TBL2	7.95771e-21	0.598018	0.437	0.122	2.00733e-16	Deuterosomal	TBL2
C20orf96	8.03642e-21	0.631221	0.667	0.225	2.02719e-16	Deuterosomal	C20orf96
HIST1H2BD	8.46155e-21	0.342905	0.287	0.056	2.13443e-16	Deuterosomal	HIST1H2BD
PIFO	9.21462e-21	1.05212	0.885	0.38	2.32439e-16	Deuterosomal	PIFO
BAIAP3	9.27205e-21	0.922418	0.586	0.196	2.33888e-16	Deuterosomal	BAIAP3
PRR13	1.16357e-20	1.08551	0.897	0.641	2.9351e-16	Deuterosomal	PRR13
PCSK4	1.23873e-20	0.37482	0.333	0.071	3.12471e-16	Deuterosomal	PCSK4
EFCAB11	1.3103e-20	0.674187	0.483	0.141	3.30522e-16	Deuterosomal	EFCAB11
CEP250	1.3239e-20	0.618913	0.54	0.173	3.33953e-16	Deuterosomal	CEP250
AC026704.1	1.37202e-20	0.437521	0.276	0.052	3.46093e-16	Deuterosomal	AC026704.1
EMC41	1.39827e-20	1.19917	0.816	0.554	3.52714e-16	Deuterosomal	EMC4
FANK1	1.71521e-20	0.74435	0.77	0.296	4.32661e-16	Deuterosomal	FANK1
PCGF6	1.77159e-20	0.378284	0.322	0.069	4.46883e-16	Deuterosomal	PCGF6
GRK3	1.89358e-20	0.310743	0.287	0.056	4.77655e-16	Deuterosomal	GRK3
AGTRAP	1.89853e-20	0.989449	0.805	0.455	4.78904e-16	Deuterosomal	AGTRAP
NDC1	2.02385e-20	0.363346	0.322	0.07	5.10517e-16	Deuterosomal	NDC1
CCT6A	2.21176e-20	1.16645	0.874	0.659	5.57917e-16	Deuterosomal	CCT6A
CEP97	2.23191e-20	0.490671	0.448	0.12	5.62998e-16	Deuterosomal	CEP97
DUSP18	3.03495e-20	0.692496	0.598	0.207	7.65565e-16	Deuterosomal	DUSP18
RNF32	3.04473e-20	0.315019	0.264	0.048	7.68034e-16	Deuterosomal	RNF32
DMXL2	3.25225e-20	0.541023	0.483	0.142	8.20379e-16	Deuterosomal	DMXL2
AC004832.1	3.30179e-20	0.947357	0.678	0.268	8.32875e-16	Deuterosomal	AC004832.1
XPOT	3.38748e-20	0.553614	0.563	0.189	8.54492e-16	Deuterosomal	XPOT
WDR49	3.43462e-20	0.804981	0.667	0.264	8.66383e-16	Deuterosomal	WDR49
TEKT1	3.50316e-20	0.793481	0.816	0.337	8.83673e-16	Deuterosomal	TEKT1
SPATA17	3.56491e-20	0.670173	0.655	0.234	8.99248e-16	Deuterosomal	SPATA17
DDAH1	3.85816e-20	0.557247	0.563	0.184	9.73221e-16	Deuterosomal	DDAH1
VRK3	3.9592e-20	0.816673	0.632	0.259	9.98708e-16	Deuterosomal	VRK3
FBRS	4.01694e-20	0.601658	0.655	0.256	1.01327e-15	Deuterosomal	FBRS
RTTN	4.1009e-20	0.367052	0.287	0.056	1.03445e-15	Deuterosomal	RTTN
EMC9	4.21634e-20	0.736375	0.586	0.212	1.06357e-15	Deuterosomal	EMC9
PHOSPHO2	4.30924e-20	0.266454	0.31	0.064	1.08701e-15	Deuterosomal	PHOSPHO2
ATP5IF1	4.3779e-20	1.34551	0.943	0.752	1.10433e-15	Deuterosomal	ATP5IF1
PFDN6	4.55933e-20	0.792145	0.644	0.263	1.15009e-15	Deuterosomal	PFDN6
CEP95	4.7585e-20	0.612099	0.609	0.23	1.20033e-15	Deuterosomal	CEP95
DAZAP1	5.91772e-20	0.63201	0.621	0.237	1.49274e-15	Deuterosomal	DAZAP1
TUBA4B	5.99894e-20	0.880702	0.759	0.317	1.51323e-15	Deuterosomal	TUBA4B
LRRIQ1	7.03496e-20	0.922882	0.839	0.385	1.77457e-15	Deuterosomal	LRRIQ1
CASC1	7.15791e-20	0.706476	0.598	0.21	1.80558e-15	Deuterosomal	CASC1
CFAP46	7.23266e-20	0.712748	0.747	0.291	1.82444e-15	Deuterosomal	CFAP46
ANKRD37	7.5956e-20	0.851108	0.782	0.334	1.91599e-15	Deuterosomal	ANKRD37
C1orf189	7.76231e-20	0.840769	0.586	0.201	1.95804e-15	Deuterosomal	C1orf189
WDR34	7.81466e-20	1.02687	0.816	0.401	1.97125e-15	Deuterosomal	WDR34
FAM149A	8.70244e-20	0.283741	0.368	0.085	2.19519e-15	Deuterosomal	FAM149A
FBF1	1.14905e-19	0.327173	0.425	0.11	2.89849e-15	Deuterosomal	FBF1
GTF3C2	1.17933e-19	0.542331	0.552	0.188	2.97487e-15	Deuterosomal	GTF3C2
BSCL2	1.35072e-19	0.946687	0.816	0.417	3.40718e-15	Deuterosomal	BSCL2
FAM92A	1.41571e-19	0.638136	0.644	0.257	3.57113e-15	Deuterosomal	FAM92A
STIP11	1.4763e-19	1.03389	0.724	0.364	3.72397e-15	Deuterosomal	STIP1
CENPT	1.51912e-19	0.530623	0.471	0.144	3.83197e-15	Deuterosomal	CENPT
MUC1	1.55215e-19	1.51642	0.851	0.588	3.9153e-15	Deuterosomal	MUC1
CKLF	1.57142e-19	0.81117	0.598	0.242	3.9639e-15	Deuterosomal	CKLF
ACTR6	1.65461e-19	0.73329	0.552	0.197	4.17377e-15	Deuterosomal	ACTR6
CRIP1	1.77664e-19	1.01192	0.862	0.373	4.48158e-15	Deuterosomal	CRIP1
WDR25	1.83214e-19	0.348699	0.391	0.097	4.62156e-15	Deuterosomal	WDR25
C8orf33	1.84095e-19	0.61863	0.529	0.173	4.64379e-15	Deuterosomal	C8orf33
APOO1	1.94854e-19	0.738338	0.759	0.334	4.91519e-15	Deuterosomal	APOO
PSMD10	2.7604e-19	0.854436	0.655	0.296	6.96311e-15	Deuterosomal	PSMD10
MLF1	2.92282e-19	0.741277	0.816	0.329	7.37282e-15	Deuterosomal	MLF1
XRCC1	3.17114e-19	0.625873	0.598	0.218	7.99921e-15	Deuterosomal	XRCC1
CEP19	3.33957e-19	0.513546	0.379	0.097	8.42408e-15	Deuterosomal	CEP19
HAGH	3.50665e-19	0.931338	0.77	0.41	8.84553e-15	Deuterosomal	HAGH
MAP2K2	3.88997e-19	0.546568	0.598	0.219	9.81246e-15	Deuterosomal	MAP2K2
DUSP19	4.09843e-19	0.270278	0.253	0.047	1.03383e-14	Deuterosomal	DUSP19
CCDC65	4.78599e-19	0.655413	0.644	0.228	1.20727e-14	Deuterosomal	CCDC65
SUPT20H	5.20357e-19	0.74056	0.655	0.269	1.3126e-14	Deuterosomal	SUPT20H
AGPAT4	5.44811e-19	0.297704	0.322	0.071	1.37429e-14	Deuterosomal	AGPAT4
TCTN2	5.46093e-19	0.4563	0.425	0.114	1.37752e-14	Deuterosomal	TCTN2
SERF2	6.35267e-19	0.951772	0.931	0.883	1.60246e-14	Deuterosomal	SERF2
DYNLT1	7.14497e-19	1.20272	0.931	0.707	1.80232e-14	Deuterosomal	DYNLT1
APOBEC4	8.14896e-19	0.482615	0.54	0.167	2.05558e-14	Deuterosomal	APOBEC4
MOK	8.3504e-19	0.798196	0.667	0.261	2.10639e-14	Deuterosomal	MOK
RANGAP1	8.41032e-19	0.62386	0.46	0.144	2.1215e-14	Deuterosomal	RANGAP1
C4orf47	9.9058e-19	0.751869	0.724	0.291	2.49874e-14	Deuterosomal	C4orf47
CKAP51	1.05904e-18	0.70891	0.575	0.211	2.67144e-14	Deuterosomal	CKAP5
SNHG10	1.08053e-18	0.421306	0.46	0.134	2.72563e-14	Deuterosomal	SNHG10
SF3B51	1.18069e-18	0.977534	0.851	0.553	2.9783e-14	Deuterosomal	SF3B5
DENND6B	1.38698e-18	0.670166	0.667	0.256	3.49865e-14	Deuterosomal	DENND6B
GMPPB	1.44292e-18	0.705261	0.632	0.255	3.63977e-14	Deuterosomal	GMPPB
CCDC96	1.50469e-18	0.634712	0.517	0.17	3.79558e-14	Deuterosomal	CCDC96
GALNS	1.70211e-18	0.626686	0.575	0.212	4.29357e-14	Deuterosomal	GALNS
SPATA6	1.8814e-18	0.696251	0.632	0.23	4.74583e-14	Deuterosomal	SPATA6
FAM47E	1.97843e-18	0.633895	0.54	0.18	4.99058e-14	Deuterosomal	FAM47E
CEP170	2.00338e-18	0.66683	0.483	0.156	5.05352e-14	Deuterosomal	CEP170
PLEKHB21	2.10223e-18	0.788915	0.713	0.341	5.30288e-14	Deuterosomal	PLEKHB2
ELOB	2.11195e-18	0.942684	0.931	0.844	5.32738e-14	Deuterosomal	ELOB
AC108134.4	2.11197e-18	0.457785	0.379	0.096	5.32745e-14	Deuterosomal	AC108134.4
TTC30A	2.20499e-18	0.360581	0.402	0.103	5.56208e-14	Deuterosomal	TTC30A
CCDC170	2.2243e-18	0.870943	0.839	0.38	5.61079e-14	Deuterosomal	CCDC170
BRD8	2.27815e-18	0.567238	0.575	0.204	5.74662e-14	Deuterosomal	BRD8
CETN2	2.33471e-18	0.803281	0.782	0.3	5.88932e-14	Deuterosomal	CETN2
RFX2	2.43961e-18	0.737954	0.724	0.301	6.15392e-14	Deuterosomal	RFX2
CKB	2.67907e-18	0.92389	0.931	0.474	6.75796e-14	Deuterosomal	CKB
NEURL1B	2.77803e-18	0.442148	0.333	0.078	7.00759e-14	Deuterosomal	NEURL1B
PIH1D2	2.78277e-18	0.577739	0.517	0.161	7.01954e-14	Deuterosomal	PIH1D2
CABCOCO1	3.52553e-18	0.669422	0.644	0.238	8.89315e-14	Deuterosomal	CABCOCO1
MED31	4.13575e-18	0.739435	0.644	0.28	1.04324e-13	Deuterosomal	MED31
SPATS1	4.17036e-18	0.514561	0.322	0.073	1.05197e-13	Deuterosomal	SPATS1
MTCH21	4.24061e-18	0.911055	0.862	0.523	1.06969e-13	Deuterosomal	MTCH2
LRRC34	4.39202e-18	0.460547	0.494	0.149	1.10789e-13	Deuterosomal	LRRC34
PPIL6	4.68615e-18	0.824692	0.782	0.341	1.18208e-13	Deuterosomal	PPIL6
NOP56	4.75322e-18	0.658851	0.598	0.241	1.199e-13	Deuterosomal	NOP56
DNAJC10	5.15188e-18	0.766761	0.77	0.382	1.29956e-13	Deuterosomal	DNAJC10
ENOSF1	5.43233e-18	0.698064	0.874	0.473	1.3703e-13	Deuterosomal	ENOSF1
IQUB	6.04423e-18	0.539467	0.575	0.193	1.52466e-13	Deuterosomal	IQUB
KDM1B	6.12988e-18	0.37529	0.425	0.119	1.54626e-13	Deuterosomal	KDM1B
PCOLCE	6.47066e-18	0.283301	0.276	0.057	1.63222e-13	Deuterosomal	PCOLCE
JHY	7.60217e-18	0.477536	0.483	0.151	1.91765e-13	Deuterosomal	JHY
TTF1	7.85226e-18	0.426245	0.46	0.139	1.98073e-13	Deuterosomal	TTF1
DHRS4L2	8.14238e-18	0.514571	0.437	0.132	2.05392e-13	Deuterosomal	DHRS4L2
RNF213-AS1	9.13872e-18	0.30207	0.276	0.058	2.30524e-13	Deuterosomal	RNF213-AS1
ZNF440	9.26923e-18	0.610834	0.609	0.224	2.33816e-13	Deuterosomal	ZNF440
SSBP4	9.90994e-18	0.829324	0.736	0.343	2.49978e-13	Deuterosomal	SSBP4
NEK10	1.03803e-17	0.604687	0.701	0.266	2.61844e-13	Deuterosomal	NEK10
PDK4	1.07465e-17	0.42608	0.414	0.114	2.7108e-13	Deuterosomal	PDK4
ZFHX2	1.15007e-17	0.653342	0.506	0.168	2.90104e-13	Deuterosomal	ZFHX2
IRAK1BP1	1.17966e-17	0.408695	0.379	0.101	2.97569e-13	Deuterosomal	IRAK1BP1
PAM16	1.41431e-17	0.821	0.655	0.306	3.5676e-13	Deuterosomal	PAM16
KATNAL1	1.46435e-17	0.352978	0.322	0.075	3.69383e-13	Deuterosomal	KATNAL1
KIF22	1.50527e-17	0.612791	0.552	0.202	3.79704e-13	Deuterosomal	KIF22
MZF1-AS1	1.67554e-17	0.260872	0.276	0.058	4.22654e-13	Deuterosomal	MZF1-AS1
LINC01765	1.73699e-17	0.533543	0.391	0.109	4.38157e-13	Deuterosomal	LINC01765
PKIG	1.77233e-17	0.765535	0.621	0.239	4.47071e-13	Deuterosomal	PKIG
AC023300.2	2.00901e-17	1.09746	0.437	0.138	5.06773e-13	Deuterosomal	AC023300.2
TRAF3IP1	2.01996e-17	0.756665	0.598	0.242	5.09536e-13	Deuterosomal	TRAF3IP1
ENKUR	2.04347e-17	0.772293	0.667	0.261	5.15466e-13	Deuterosomal	ENKUR
GSKIP	2.07236e-17	0.63356	0.448	0.147	5.22752e-13	Deuterosomal	GSKIP
SMYD2	2.31721e-17	0.920737	0.724	0.367	5.84516e-13	Deuterosomal	SMYD2
RPAP3	2.3528e-17	0.517021	0.506	0.172	5.93494e-13	Deuterosomal	RPAP3
KATNB1	2.43379e-17	0.623892	0.575	0.219	6.13923e-13	Deuterosomal	KATNB1
PRPF3	2.66067e-17	0.460336	0.437	0.134	6.71155e-13	Deuterosomal	PRPF3
NAA38	2.9411e-17	0.973458	0.862	0.609	7.41893e-13	Deuterosomal	NAA38
TUBA1A	3.26178e-17	0.703318	0.816	0.326	8.22783e-13	Deuterosomal	TUBA1A
EFCAB12	3.38571e-17	0.551529	0.552	0.191	8.54046e-13	Deuterosomal	EFCAB12
FTO	3.40782e-17	0.618645	0.54	0.202	8.59624e-13	Deuterosomal	FTO
CTXN1	3.44022e-17	0.519703	0.517	0.171	8.67796e-13	Deuterosomal	CTXN1
TTC21A	3.45855e-17	0.597924	0.632	0.243	8.7242e-13	Deuterosomal	TTC21A
C21orf58	3.48041e-17	0.755144	0.713	0.291	8.77934e-13	Deuterosomal	C21orf58
MGMT	3.52122e-17	1.00213	0.816	0.513	8.88227e-13	Deuterosomal	MGMT
GALNT1	4.01777e-17	0.650487	0.529	0.199	1.01348e-12	Deuterosomal	GALNT1
TPPP	4.12868e-17	0.55309	0.414	0.118	1.04146e-12	Deuterosomal	TPPP
LRRC46	4.79071e-17	0.873829	0.839	0.381	1.20846e-12	Deuterosomal	LRRC46
NOSIP1	5.0086e-17	0.797103	0.77	0.415	1.26342e-12	Deuterosomal	NOSIP
CCT31	5.44319e-17	1.15384	0.839	0.608	1.37304e-12	Deuterosomal	CCT3
CCDC191	5.49402e-17	0.499607	0.621	0.224	1.38587e-12	Deuterosomal	CCDC191
MAP1A	6.2967e-17	0.684202	0.655	0.247	1.58834e-12	Deuterosomal	MAP1A
MYCL	6.31508e-17	0.437142	0.356	0.096	1.59298e-12	Deuterosomal	MYCL
GEMIN7-AS1	6.31666e-17	0.405663	0.448	0.132	1.59338e-12	Deuterosomal	GEMIN7-AS1
APH1B	6.4857e-17	0.439078	0.402	0.115	1.63602e-12	Deuterosomal	APH1B
ISCA2	7.02331e-17	0.830848	0.77	0.422	1.77163e-12	Deuterosomal	ISCA2
ARMC3	7.80145e-17	0.819111	0.782	0.344	1.96792e-12	Deuterosomal	ARMC3
FMC11	7.92943e-17	1.04174	0.655	0.353	2.0002e-12	Deuterosomal	FMC1
MNS1	8.00801e-17	0.754929	0.667	0.262	2.02002e-12	Deuterosomal	MNS1
CERKL	8.75385e-17	0.424536	0.494	0.158	2.20816e-12	Deuterosomal	CERKL
ANKRD36	9.44175e-17	0.301445	0.356	0.092	2.38168e-12	Deuterosomal	ANKRD36
USP5	9.50359e-17	0.450344	0.425	0.127	2.39728e-12	Deuterosomal	USP5
BRMS1	9.76835e-17	0.614215	0.563	0.224	2.46407e-12	Deuterosomal	BRMS1
ZNHIT11	9.98199e-17	0.938277	0.805	0.568	2.51796e-12	Deuterosomal	ZNHIT1
LAS1L	1.13616e-16	0.526281	0.46	0.147	2.86596e-12	Deuterosomal	LAS1L
PIAS2	1.33339e-16	0.350991	0.46	0.144	3.36349e-12	Deuterosomal	PIAS2
POC5	1.34439e-16	0.388196	0.322	0.08	3.39123e-12	Deuterosomal	POC5
CCT21	1.41668e-16	1.0319	0.862	0.578	3.57358e-12	Deuterosomal	CCT2
IK	1.5336e-16	0.831926	0.828	0.42	3.86851e-12	Deuterosomal	IK
MRPL431	1.54469e-16	1.09769	0.828	0.579	3.89648e-12	Deuterosomal	MRPL43
COX20	1.79159e-16	0.800386	0.644	0.319	4.5193e-12	Deuterosomal	COX20
SFMBT1	1.79836e-16	0.463939	0.414	0.126	4.53636e-12	Deuterosomal	SFMBT1
NUDT1	1.86906e-16	0.48885	0.471	0.153	4.71471e-12	Deuterosomal	NUDT1
ALMS1	2.10487e-16	0.607236	0.586	0.234	5.30954e-12	Deuterosomal	ALMS1
COX6A11	2.4929e-16	0.78804	0.931	0.85	6.28834e-12	Deuterosomal	COX6A1
RPGR	2.55706e-16	0.570125	0.54	0.191	6.45017e-12	Deuterosomal	RPGR
LSM5	2.58398e-16	0.951873	0.713	0.416	6.51808e-12	Deuterosomal	LSM5
SPAG16	2.78375e-16	0.73655	0.805	0.405	7.022e-12	Deuterosomal	SPAG16
NEK11	2.7971e-16	0.575168	0.701	0.281	7.05568e-12	Deuterosomal	NEK11
AC040169.1	2.81325e-16	0.281269	0.287	0.065	7.09642e-12	Deuterosomal	AC040169.1
GFM2	2.89481e-16	0.554757	0.552	0.206	7.30216e-12	Deuterosomal	GFM2
ZNF264	2.90354e-16	0.485748	0.506	0.178	7.32419e-12	Deuterosomal	ZNF264
H2AFJ	3.12638e-16	0.837007	0.92	0.773	7.8863e-12	Deuterosomal	H2AFJ
ORAI2	3.18422e-16	0.530273	0.529	0.186	8.0322e-12	Deuterosomal	ORAI2
ITGAE	3.21979e-16	0.640919	0.586	0.244	8.12193e-12	Deuterosomal	ITGAE
TCP1	3.39591e-16	0.892175	0.816	0.53	8.56618e-12	Deuterosomal	TCP1
STOML2	3.49702e-16	0.868042	0.862	0.6	8.82124e-12	Deuterosomal	STOML2
YIPF2	3.53953e-16	0.700757	0.678	0.335	8.92846e-12	Deuterosomal	YIPF2
C1orf194	3.65908e-16	0.789962	0.782	0.315	9.23003e-12	Deuterosomal	C1orf194
AC008771.1	4.01024e-16	0.878385	0.598	0.267	1.01158e-11	Deuterosomal	AC008771.1
UQCRFS11	4.27304e-16	0.974888	0.908	0.699	1.07787e-11	Deuterosomal	UQCRFS1
DHX16	4.38297e-16	0.473867	0.506	0.179	1.1056e-11	Deuterosomal	DHX16
TBC1D15	4.50979e-16	0.330289	0.425	0.128	1.13759e-11	Deuterosomal	TBC1D15
SNRPD1	4.65167e-16	0.877536	0.828	0.527	1.17338e-11	Deuterosomal	SNRPD1
PCYT2	4.71381e-16	0.627082	0.598	0.254	1.18906e-11	Deuterosomal	PCYT2
RASSF1	4.92885e-16	0.396755	0.322	0.081	1.2433e-11	Deuterosomal	RASSF1
FADS21	5.43408e-16	0.674942	0.506	0.188	1.37075e-11	Deuterosomal	FADS2
PPM1G1	5.69954e-16	0.862218	0.862	0.626	1.43771e-11	Deuterosomal	PPM1G
CSPP1	5.71935e-16	0.699086	0.713	0.325	1.44271e-11	Deuterosomal	CSPP1
DRC1	6.37889e-16	0.591788	0.724	0.298	1.60908e-11	Deuterosomal	DRC1
MRPS21	6.63064e-16	0.8606	0.851	0.659	1.67258e-11	Deuterosomal	MRPS21
PEX1	6.81614e-16	0.376682	0.506	0.171	1.71937e-11	Deuterosomal	PEX1
FSD1L	6.88903e-16	0.312981	0.425	0.124	1.73776e-11	Deuterosomal	FSD1L
MORN1	7.17408e-16	0.499701	0.471	0.158	1.80966e-11	Deuterosomal	MORN1
PKN1	7.40556e-16	0.440792	0.46	0.15	1.86805e-11	Deuterosomal	PKN1
FAM81B	8.11841e-16	0.851616	0.736	0.33	2.04787e-11	Deuterosomal	FAM81B
RUFY1	8.2864e-16	0.532059	0.529	0.198	2.09024e-11	Deuterosomal	RUFY1
DNAJA4	8.3989e-16	0.730571	0.793	0.38	2.11862e-11	Deuterosomal	DNAJA4
EPB41L4B	8.68942e-16	0.465285	0.483	0.159	2.19191e-11	Deuterosomal	EPB41L4B
GEMIN6	8.94864e-16	0.727085	0.54	0.224	2.25729e-11	Deuterosomal	GEMIN6
CCDC114	9.37641e-16	0.605583	0.759	0.321	2.3652e-11	Deuterosomal	CCDC114
[truncated: 6,902 more rows]
