# Supplementary material for: Delayed induction of type I and III interferons mediates nasal epithelial cell permissiveness to SARS-CoV-2
Source: Nat Commun. 2021 Dec 7;12:7092. doi: 10.1038/s41467-021-27318-0 (PMC8651658; doi:10.1038/s41467-021-27318-0)
Supplement: Supplementary file 6 — Supplementary Data 4 [file 41467_2021_27318_MOESM6_ESM.xlsx]

## Sheet: supplementary dataset S4 untrea
	p_val	avg_log2FC	pct.1	pct.2	p_val_adj	cluster	gene	celltype
ALDOA	1.08806e-254	1.90447	0.953	0.379	2.74462e-250	Neg_uninfected	ALDOA	Secretory
TPI1	1.85384e-250	1.77981	0.931	0.32	4.6763e-246	Neg_uninfected	TPI1	Secretory
SPINT2	9.02571e-247	1.7838	0.943	0.329	2.27674e-242	Neg_uninfected	SPINT2	Secretory
PKM	6.31039e-244	1.83574	0.957	0.306	1.5918e-239	Neg_uninfected	PKM	Secretory
PFN1	4.00004e-243	1.79182	0.961	0.307	1.00901e-238	Neg_uninfected	PFN1	Secretory
ACTB	6.93661e-243	2.05318	0.993	0.637	1.74976e-238	Neg_uninfected	ACTB	Secretory
KRT19	1.376e-242	1.99728	0.999	0.512	3.47096e-238	Neg_uninfected	KRT19	Secretory
CD9	1.4019e-242	1.90856	0.972	0.324	3.53629e-238	Neg_uninfected	CD9	Secretory
GAPDH	1.10217e-240	1.96812	0.988	0.429	2.78023e-236	Neg_uninfected	GAPDH	Secretory
GSTP1	3.62434e-238	1.92683	0.99	0.448	9.14241e-234	Neg_uninfected	GSTP1	Secretory
ANXA2	7.30029e-238	1.89914	0.967	0.3	1.8415e-233	Neg_uninfected	ANXA2	Secretory
AGR2	8.89106e-232	2.14753	0.944	0.403	2.24277e-227	Neg_uninfected	AGR2	Secretory
PRDX1	2.61893e-229	1.75389	0.939	0.267	6.60624e-225	Neg_uninfected	PRDX1	Secretory
CXCL17	1.10813e-224	1.92237	0.934	0.312	2.79525e-220	Neg_uninfected	CXCL17	Secretory
CHCHD2	5.10365e-224	1.60364	0.934	0.43	1.2874e-219	Neg_uninfected	CHCHD2	Secretory
MIF	6.17015e-223	1.78861	0.939	0.32	1.55642e-218	Neg_uninfected	MIF	Secretory
SLC25A5	1.92474e-222	1.63066	0.936	0.329	4.85516e-218	Neg_uninfected	SLC25A5	Secretory
SRP14	1.37406e-220	1.55424	0.953	0.297	3.46607e-216	Neg_uninfected	SRP14	Secretory
TSPO	7.80901e-220	1.59036	0.938	0.303	1.96982e-215	Neg_uninfected	TSPO	Secretory
PPDPF	1.26315e-218	1.75931	0.976	0.478	3.18628e-214	Neg_uninfected	PPDPF	Secretory
ATP5F1B	6.47241e-218	1.53342	0.893	0.278	1.63267e-213	Neg_uninfected	ATP5F1B	Secretory
HSPB1	1.426e-217	1.89615	0.978	0.388	3.59708e-213	Neg_uninfected	HSPB1	Secretory
SLPI	5.80498e-217	2.04989	0.973	0.409	1.46431e-212	Neg_uninfected	SLPI	Secretory
SERPINF1	3.96909e-216	1.68029	0.887	0.272	1.0012e-211	Neg_uninfected	SERPINF1	Secretory
PRDX2	3.99866e-216	1.48682	0.881	0.259	1.00866e-211	Neg_uninfected	PRDX2	Secretory
COX6A1	5.59707e-216	1.5901	0.937	0.298	1.41186e-211	Neg_uninfected	COX6A1	Secretory
TMEM59	2.0227e-215	1.54036	0.913	0.282	5.10226e-211	Neg_uninfected	TMEM59	Secretory
H3F3A	8.06355e-214	1.66567	0.983	0.335	2.03403e-209	Neg_uninfected	H3F3A	Secretory
S100A11	7.60159e-212	1.72904	0.988	0.31	1.9175e-207	Neg_uninfected	S100A11	Secretory
TXN	9.73766e-212	1.65355	0.94	0.292	2.45632e-207	Neg_uninfected	TXN	Secretory
CD63	2.71174e-211	1.52675	0.923	0.299	6.84036e-207	Neg_uninfected	CD63	Secretory
CLIC1	1.04718e-210	1.47584	0.936	0.308	2.64151e-206	Neg_uninfected	CLIC1	Secretory
H2AFZ	1.86971e-210	1.54087	0.915	0.272	4.71634e-206	Neg_uninfected	H2AFZ	Secretory
FTL	5.49966e-210	1.77001	0.977	0.405	1.38729e-205	Neg_uninfected	FTL	Secretory
SKP1	1.49827e-209	1.45258	0.924	0.312	3.77938e-205	Neg_uninfected	SKP1	Secretory
SRI	5.30582e-209	1.3957	0.868	0.259	1.33839e-204	Neg_uninfected	SRI	Secretory
MGST1	7.79793e-209	1.68142	0.922	0.372	1.96703e-204	Neg_uninfected	MGST1	Secretory
WFDC2	1.38717e-208	1.77379	0.962	0.331	3.49913e-204	Neg_uninfected	WFDC2	Secretory
NPM1	3.05715e-207	1.5473	0.935	0.355	7.71166e-203	Neg_uninfected	NPM1	Secretory
EPHX1	8.9276e-207	1.6029	0.886	0.272	2.25199e-202	Neg_uninfected	EPHX1	Secretory
NDUFA4	4.4727e-206	1.37079	0.891	0.274	1.12824e-201	Neg_uninfected	NDUFA4	Secretory
FTH1	1.14361e-204	1.74407	0.986	0.919	2.88476e-200	Neg_uninfected	FTH1	Secretory
LGALS3	3.89235e-204	1.71064	0.957	0.441	9.81846e-200	Neg_uninfected	LGALS3	Secretory
HSP90AB1	5.59401e-204	1.58438	0.887	0.274	1.41109e-199	Neg_uninfected	HSP90AB1	Secretory
ATP5MC3	1.30591e-203	1.43853	0.893	0.287	3.29417e-199	Neg_uninfected	ATP5MC3	Secretory
PPIA	1.8798e-203	1.60529	0.961	0.325	4.74179e-199	Neg_uninfected	PPIA	Secretory
CD74	2.22452e-203	2.00452	0.902	0.308	5.61136e-199	Neg_uninfected	CD74	Secretory
BTF3	6.28652e-203	1.54484	0.973	0.481	1.58577e-198	Neg_uninfected	BTF3	Secretory
MYL12B	2.88025e-200	1.48479	0.959	0.614	7.26543e-196	Neg_uninfected	MYL12B	Secretory
COX5A	3.24947e-200	1.41507	0.917	0.385	8.19679e-196	Neg_uninfected	COX5A	Secretory
EEF1A1	5.07404e-200	1.67308	0.999	0.857	1.27993e-195	Neg_uninfected	EEF1A1	Secretory
RPL18	7.12197e-200	1.6318	0.977	0.488	1.79652e-195	Neg_uninfected	RPL18	Secretory
SUMO2	1.76144e-199	1.43576	0.926	0.329	4.44323e-195	Neg_uninfected	SUMO2	Secretory
OAZ1	3.05069e-198	1.46264	0.943	0.525	7.69535e-194	Neg_uninfected	OAZ1	Secretory
B2M	4.79995e-198	1.56256	0.98	0.365	1.21079e-193	Neg_uninfected	B2M	Secretory
SERPINB3	8.17987e-198	1.86543	0.984	0.501	2.06337e-193	Neg_uninfected	SERPINB3	Secretory
COX5B	2.12768e-197	1.40857	0.908	0.295	5.36706e-193	Neg_uninfected	COX5B	Secretory
RPS4X	2.16604e-197	1.61199	0.985	0.536	5.46382e-193	Neg_uninfected	RPS4X	Secretory
CFL1	2.79928e-196	1.45609	0.933	0.327	7.06119e-192	Neg_uninfected	CFL1	Secretory
CALM2	4.98374e-196	1.50143	0.888	0.321	1.25715e-191	Neg_uninfected	CALM2	Secretory
LDHB	7.19999e-196	1.43301	0.902	0.295	1.8162e-191	Neg_uninfected	LDHB	Secretory
CSTB	1.09299e-195	1.89306	0.965	0.646	2.75707e-191	Neg_uninfected	CSTB	Secretory
SLC9A3R1	1.96938e-195	1.50388	0.915	0.331	4.96777e-191	Neg_uninfected	SLC9A3R1	Secretory
MYL6	5.66027e-195	1.60099	0.969	0.573	1.4278e-190	Neg_uninfected	MYL6	Secretory
SERF2	6.62426e-195	1.55567	0.975	0.356	1.67097e-190	Neg_uninfected	SERF2	Secretory
TSPAN3	1.16094e-194	1.34459	0.88	0.279	2.92848e-190	Neg_uninfected	TSPAN3	Secretory
CST3	1.89314e-194	1.4904	0.925	0.3	4.77545e-190	Neg_uninfected	CST3	Secretory
ACTG1	1.69535e-193	1.59823	0.996	0.661	4.27653e-189	Neg_uninfected	ACTG1	Secretory
RPLP0	3.80748e-193	1.54145	0.998	0.871	9.60436e-189	Neg_uninfected	RPLP0	Secretory
RPL10	3.17532e-191	1.55873	0.996	0.829	8.00975e-187	Neg_uninfected	RPL10	Secretory
NACA	4.80164e-191	1.51669	0.978	0.63	1.21121e-186	Neg_uninfected	NACA	Secretory
RPS9	7.77152e-191	1.55508	0.971	0.416	1.96037e-186	Neg_uninfected	RPS9	Secretory
CALM1	2.49596e-190	1.35854	0.9	0.366	6.29606e-186	Neg_uninfected	CALM1	Secretory
ATP5F1D	3.13382e-190	1.29183	0.894	0.318	7.90507e-186	Neg_uninfected	ATP5F1D	Secretory
CD59	3.13399e-190	1.40508	0.922	0.286	7.90548e-186	Neg_uninfected	CD59	Secretory
TUBA1B	7.80211e-190	1.56899	0.768	0.198	1.96808e-185	Neg_uninfected	TUBA1B	Secretory
HMGB1	1.32966e-189	1.41079	0.91	0.385	3.35406e-185	Neg_uninfected	HMGB1	Secretory
ALDH1A1	3.16962e-189	1.64516	0.874	0.277	7.99538e-185	Neg_uninfected	ALDH1A1	Secretory
ATP6V1G1	1.48068e-188	1.38714	0.928	0.501	3.73501e-184	Neg_uninfected	ATP6V1G1	Secretory
BRK1	1.54198e-188	1.26234	0.895	0.296	3.88964e-184	Neg_uninfected	BRK1	Secretory
RPS26	2.40493e-188	1.41227	0.925	0.327	6.06643e-184	Neg_uninfected	RPS26	Secretory
RPL3	4.57665e-188	1.58923	0.98	0.684	1.15446e-183	Neg_uninfected	RPL3	Secretory
RACK1	8.46133e-188	1.47217	0.977	0.789	2.13437e-183	Neg_uninfected	RACK1	Secretory
RPL7A	2.19825e-187	1.39188	0.987	0.957	5.5451e-183	Neg_uninfected	RPL7A	Secretory
ARPC3	3.03625e-187	1.32921	0.908	0.316	7.65894e-183	Neg_uninfected	ARPC3	Secretory
DYNLL1	3.18984e-187	1.29052	0.88	0.305	8.04637e-183	Neg_uninfected	DYNLL1	Secretory
COX8A	6.13174e-187	1.3177	0.894	0.289	1.54673e-182	Neg_uninfected	COX8A	Secretory
RPL6	6.19464e-187	1.55298	0.974	0.544	1.5626e-182	Neg_uninfected	RPL6	Secretory
VAMP8	6.85183e-186	1.38531	0.895	0.288	1.72838e-181	Neg_uninfected	VAMP8	Secretory
MDH2	7.30379e-186	1.25993	0.85	0.305	1.84238e-181	Neg_uninfected	MDH2	Secretory
RPS3	2.71813e-185	1.54496	0.99	0.665	6.85648e-181	Neg_uninfected	RPS3	Secretory
RPL8	3.26755e-185	1.33171	0.988	0.971	8.24239e-181	Neg_uninfected	RPL8	Secretory
RPL12	5.38992e-185	1.57417	0.977	0.761	1.35961e-180	Neg_uninfected	RPL12	Secretory
NDUFA13	7.20375e-185	1.25274	0.886	0.275	1.81715e-180	Neg_uninfected	NDUFA13	Secretory
SLC25A6	1.24051e-184	1.4552	0.958	0.549	3.12919e-180	Neg_uninfected	SLC25A6	Secretory
PTMA	1.64242e-184	1.45126	0.984	0.828	4.14301e-180	Neg_uninfected	PTMA	Secretory
SRP9	1.75994e-184	1.20998	0.836	0.252	4.43946e-180	Neg_uninfected	SRP9	Secretory
TMBIM6	1.09235e-183	1.34357	0.919	0.447	2.75545e-179	Neg_uninfected	TMBIM6	Secretory
RPL13	2.14488e-183	1.33256	0.987	0.978	5.41047e-179	Neg_uninfected	RPL13	Secretory
PRDX5	2.33736e-183	1.38737	0.911	0.458	5.896e-179	Neg_uninfected	PRDX5	Secretory
SERP1	1.6499e-181	1.37829	0.889	0.42	4.16187e-177	Neg_uninfected	SERP1	Secretory
SOD1	2.49566e-181	1.26061	0.881	0.281	6.2953e-177	Neg_uninfected	SOD1	Secretory
EEF1G	3.64898e-181	1.32784	0.975	0.824	9.20455e-177	Neg_uninfected	EEF1G	Secretory
PSMB6	4.6264e-181	1.1564	0.824	0.234	1.16701e-176	Neg_uninfected	PSMB6	Secretory
TALDO1	2.18868e-180	1.26101	0.869	0.311	5.52096e-176	Neg_uninfected	TALDO1	Secretory
SSR4	3.49765e-180	1.33376	0.901	0.346	8.82283e-176	Neg_uninfected	SSR4	Secretory
GNG5	4.31255e-180	1.35022	0.909	0.335	1.08784e-175	Neg_uninfected	GNG5	Secretory
SELENOH	5.83222e-180	1.20403	0.867	0.294	1.47118e-175	Neg_uninfected	SELENOH	Secretory
PI3	7.0123e-179	1.6423	0.888	0.284	1.76885e-174	Neg_uninfected	PI3	Secretory
TSPAN1	1.0009e-178	1.55651	0.858	0.259	2.52476e-174	Neg_uninfected	TSPAN1	Secretory
FABP5	1.64409e-178	1.49928	0.847	0.283	4.14722e-174	Neg_uninfected	FABP5	Secretory
APP	9.15871e-178	1.40422	0.87	0.341	2.31029e-173	Neg_uninfected	APP	Secretory
RPL14	3.26639e-177	1.35558	0.984	0.891	8.23947e-173	Neg_uninfected	RPL14	Secretory
JTB	4.1863e-177	1.23697	0.861	0.303	1.05599e-172	Neg_uninfected	JTB	Secretory
PARK7	1.09552e-176	1.21428	0.853	0.292	2.76345e-172	Neg_uninfected	PARK7	Secretory
UQCR10	2.30496e-176	1.24392	0.87	0.258	5.81425e-172	Neg_uninfected	UQCR10	Secretory
NME2	3.05261e-176	1.34347	0.947	0.77	7.70021e-172	Neg_uninfected	NME2	Secretory
AKR1A1	3.84167e-176	1.21743	0.862	0.315	9.69061e-172	Neg_uninfected	AKR1A1	Secretory
NDUFC2	4.31711e-176	1.15388	0.839	0.254	1.08899e-171	Neg_uninfected	NDUFC2	Secretory
GABARAP	2.45998e-175	1.24765	0.944	0.765	6.20529e-171	Neg_uninfected	GABARAP	Secretory
RHOA	3.19268e-175	1.2542	0.924	0.629	8.05353e-171	Neg_uninfected	RHOA	Secretory
MDK	1.96912e-174	1.43396	0.904	0.372	4.96711e-170	Neg_uninfected	MDK	Secretory
GUK1	3.79036e-174	1.29907	0.91	0.437	9.56118e-170	Neg_uninfected	GUK1	Secretory
VMO1	7.61895e-174	2.01857	0.852	0.369	1.92188e-169	Neg_uninfected	VMO1	Secretory
SEC61B	7.97474e-174	1.26317	0.886	0.352	2.01163e-169	Neg_uninfected	SEC61B	Secretory
TMED2	2.62474e-173	1.18581	0.833	0.267	6.62091e-169	Neg_uninfected	TMED2	Secretory
CIB1	4.88311e-173	1.12365	0.796	0.24	1.23176e-168	Neg_uninfected	CIB1	Secretory
RPL15	5.73131e-173	1.35095	0.984	0.908	1.44572e-168	Neg_uninfected	RPL15	Secretory
EID1	5.78139e-173	1.18169	0.82	0.256	1.45835e-168	Neg_uninfected	EID1	Secretory
RPL7	7.98499e-173	1.31845	0.957	0.752	2.01421e-168	Neg_uninfected	RPL7	Secretory
NDUFB2	2.51896e-172	1.18614	0.848	0.261	6.35409e-168	Neg_uninfected	NDUFB2	Secretory
RPS4Y1	4.70731e-172	1.32534	0.92	0.383	1.18742e-167	Neg_uninfected	RPS4Y1	Secretory
DBI	9.84957e-172	1.22618	0.871	0.273	2.48455e-167	Neg_uninfected	DBI	Secretory
ARPC1B	3.04597e-171	1.29095	0.886	0.297	7.68347e-167	Neg_uninfected	ARPC1B	Secretory
NDUFB11	3.22469e-171	1.1648	0.852	0.287	8.13428e-167	Neg_uninfected	NDUFB11	Secretory
AQP3	3.53088e-171	1.53402	0.933	0.41	8.90666e-167	Neg_uninfected	AQP3	Secretory
CLDN10	1.0425e-170	1.48306	0.795	0.255	2.6297e-166	Neg_uninfected	CLDN10	Secretory
COX7A2	3.61845e-170	1.24996	0.901	0.356	9.12754e-166	Neg_uninfected	COX7A2	Secretory
TMSB4X	3.69358e-170	1.49578	0.961	0.492	9.31706e-166	Neg_uninfected	TMSB4X	Secretory
NDUFA11	4.49357e-170	1.18591	0.872	0.29	1.1335e-165	Neg_uninfected	NDUFA11	Secretory
TMSB10	6.19573e-170	1.48089	0.96	0.341	1.56287e-165	Neg_uninfected	TMSB10	Secretory
RPL19	6.52456e-170	1.25725	0.988	0.957	1.64582e-165	Neg_uninfected	RPL19	Secretory
ATP5MC2	9.67195e-170	1.33667	0.945	0.605	2.43975e-165	Neg_uninfected	ATP5MC2	Secretory
TACSTD2	1.88124e-169	1.53468	0.962	0.68	4.74543e-165	Neg_uninfected	TACSTD2	Secretory
SCAND1	1.97532e-169	1.09701	0.788	0.239	4.98276e-165	Neg_uninfected	SCAND1	Secretory
COX6C	2.61319e-169	1.17233	0.868	0.279	6.59178e-165	Neg_uninfected	COX6C	Secretory
RHOC	3.39539e-169	1.27539	0.893	0.413	8.56487e-165	Neg_uninfected	RHOC	Secretory
FDFT1	6.16155e-169	1.32042	0.817	0.309	1.55425e-164	Neg_uninfected	FDFT1	Secretory
LY6E	9.07669e-169	1.36198	0.931	0.332	2.2896e-164	Neg_uninfected	LY6E	Secretory
APRT	9.83634e-169	1.13113	0.837	0.281	2.48122e-164	Neg_uninfected	APRT	Secretory
TAGLN2	1.22734e-168	1.34109	0.873	0.431	3.09596e-164	Neg_uninfected	TAGLN2	Secretory
NDUFAB1	1.88002e-168	1.08265	0.793	0.245	4.74234e-164	Neg_uninfected	NDUFAB1	Secretory
DAD1	3.43428e-168	1.13631	0.798	0.24	8.66298e-164	Neg_uninfected	DAD1	Secretory
RPL5	3.76408e-168	1.36796	0.967	0.857	9.49489e-164	Neg_uninfected	RPL5	Secretory
DYNLT1	4.37566e-168	1.07926	0.863	0.254	1.10376e-163	Neg_uninfected	DYNLT1	Secretory
HNRNPA1	6.71416e-167	1.33793	0.938	0.649	1.69365e-162	Neg_uninfected	HNRNPA1	Secretory
RPS15	9.38589e-167	1.43857	0.972	0.52	2.36759e-162	Neg_uninfected	RPS15	Secretory
PPIB	1.64813e-166	1.24255	0.917	0.671	4.1574e-162	Neg_uninfected	PPIB	Secretory
YBX1	5.32351e-166	1.28214	0.923	0.574	1.34286e-161	Neg_uninfected	YBX1	Secretory
RPS7	6.88472e-166	1.25626	0.979	0.905	1.73667e-161	Neg_uninfected	RPS7	Secretory
PGK1	1.06187e-165	1.20181	0.741	0.214	2.67856e-161	Neg_uninfected	PGK1	Secretory
SELENOW	2.54318e-165	1.19957	0.863	0.277	6.41517e-161	Neg_uninfected	SELENOW	Secretory
RPL29	5.2911e-165	1.42465	0.974	0.693	1.33468e-160	Neg_uninfected	RPL29	Secretory
ATP5F1A	5.67739e-165	1.22039	0.847	0.342	1.43212e-160	Neg_uninfected	ATP5F1A	Secretory
RNASEK	1.18107e-164	1.25131	0.904	0.461	2.97926e-160	Neg_uninfected	RNASEK	Secretory
ASS1	1.57438e-164	1.36093	0.896	0.384	3.97138e-160	Neg_uninfected	ASS1	Secretory
S100A6	5.75564e-164	1.46723	0.993	0.723	1.45186e-159	Neg_uninfected	S100A6	Secretory
RPS6	6.40918e-164	1.36531	0.972	0.883	1.61672e-159	Neg_uninfected	RPS6	Secretory
HSBP1	1.88735e-163	1.07588	0.835	0.247	4.76085e-159	Neg_uninfected	HSBP1	Secretory
NPC2	2.51094e-163	1.20646	0.885	0.3	6.33386e-159	Neg_uninfected	NPC2	Secretory
CYB5A	5.73048e-163	1.23984	0.808	0.28	1.44551e-158	Neg_uninfected	CYB5A	Secretory
ATP5MF	7.16875e-163	1.09202	0.837	0.258	1.80832e-158	Neg_uninfected	ATP5MF	Secretory
SH3BGRL3	8.47891e-163	1.43242	0.86	0.305	2.1388e-158	Neg_uninfected	SH3BGRL3	Secretory
ANAPC11	8.81361e-163	1.09024	0.833	0.261	2.22323e-158	Neg_uninfected	ANAPC11	Secretory
RPL17	1.31142e-162	1.30052	0.971	0.811	3.30806e-158	Neg_uninfected	RPL17	Secretory
ITM2B	4.84977e-162	1.31883	0.959	0.711	1.22335e-157	Neg_uninfected	ITM2B	Secretory
COX7C	6.95551e-162	1.26245	0.904	0.317	1.75453e-157	Neg_uninfected	COX7C	Secretory
S100A9	9.0717e-162	1.50715	0.841	0.244	2.28834e-157	Neg_uninfected	S100A9	Secretory
RPS24	1.01976e-161	1.38333	0.984	0.763	2.57235e-157	Neg_uninfected	RPS24	Secretory
PLPP2	1.07379e-161	1.17271	0.835	0.306	2.70863e-157	Neg_uninfected	PLPP2	Secretory
UQCR11	1.89791e-161	1.1398	0.876	0.288	4.78747e-157	Neg_uninfected	UQCR11	Secretory
ANXA11	2.01657e-161	1.22883	0.852	0.34	5.0868e-157	Neg_uninfected	ANXA11	Secretory
CLTA	2.0863e-161	1.19916	0.899	0.52	5.26268e-157	Neg_uninfected	CLTA	Secretory
ATP5IF1	5.6031e-161	1.01784	0.807	0.249	1.41338e-156	Neg_uninfected	ATP5IF1	Secretory
RPL4	6.81291e-161	1.14567	0.965	0.897	1.71856e-156	Neg_uninfected	RPL4	Secretory
OST4	1.08102e-160	1.1383	0.872	0.289	2.72687e-156	Neg_uninfected	OST4	Secretory
KRTCAP2	1.34381e-160	1.07268	0.836	0.261	3.38975e-156	Neg_uninfected	KRTCAP2	Secretory
DSTN	3.37089e-160	1.16143	0.892	0.458	8.50308e-156	Neg_uninfected	DSTN	Secretory
AKR1C1	4.07016e-160	1.34551	0.822	0.296	1.0267e-155	Neg_uninfected	AKR1C1	Secretory
RPL24	9.1864e-160	1.25507	0.964	0.773	2.31727e-155	Neg_uninfected	RPL24	Secretory
RPS25	5.06689e-159	1.36141	0.953	0.478	1.27812e-154	Neg_uninfected	RPS25	Secretory
PEBP1	5.31094e-159	1.10637	0.78	0.235	1.33969e-154	Neg_uninfected	PEBP1	Secretory
EPCAM	6.41662e-159	1.21314	0.768	0.247	1.61859e-154	Neg_uninfected	EPCAM	Secretory
LYPD2	6.77726e-159	1.86667	0.878	0.4	1.70956e-154	Neg_uninfected	LYPD2	Secretory
GABARAPL2	7.89563e-159	1.04231	0.824	0.272	1.99167e-154	Neg_uninfected	GABARAPL2	Secretory
RPS3A	1.07539e-158	1.28904	0.985	0.872	2.71267e-154	Neg_uninfected	RPS3A	Secretory
COX6B1	1.30092e-158	1.15729	0.882	0.305	3.28156e-154	Neg_uninfected	COX6B1	Secretory
COX4I1	1.43714e-158	1.22943	0.945	0.718	3.62518e-154	Neg_uninfected	COX4I1	Secretory
GLUL	1.68829e-158	1.33872	0.956	0.714	4.25872e-154	Neg_uninfected	GLUL	Secretory
UBL5	1.8915e-158	1.05641	0.849	0.261	4.77132e-154	Neg_uninfected	UBL5	Secretory
EEF2	2.60108e-158	1.11319	0.98	0.94	6.56123e-154	Neg_uninfected	EEF2	Secretory
TECR	3.98757e-158	1.11679	0.783	0.242	1.00586e-153	Neg_uninfected	TECR	Secretory
RPS19	5.81852e-158	1.38724	0.982	0.649	1.46772e-153	Neg_uninfected	RPS19	Secretory
HINT1	1.39343e-157	1.27706	0.947	0.697	3.51494e-153	Neg_uninfected	HINT1	Secretory
TMEM14C	1.49486e-157	1.07483	0.823	0.289	3.77078e-153	Neg_uninfected	TMEM14C	Secretory
SARAF	2.28111e-157	1.13536	0.895	0.539	5.75411e-153	Neg_uninfected	SARAF	Secretory
C4orf3	5.01493e-157	1.0267	0.787	0.247	1.26502e-152	Neg_uninfected	C4orf3	Secretory
MYL12A	7.24624e-157	1.21474	0.906	0.515	1.82786e-152	Neg_uninfected	MYL12A	Secretory
TSPAN13	8.0419e-157	1.20682	0.826	0.332	2.02857e-152	Neg_uninfected	TSPAN13	Secretory
RAB11A	1.10142e-156	1.07109	0.806	0.27	2.77832e-152	Neg_uninfected	RAB11A	Secretory
NDUFB9	1.44804e-156	1.08335	0.82	0.299	3.65268e-152	Neg_uninfected	NDUFB9	Secretory
CTSB	4.50179e-156	1.29878	0.928	0.365	1.13558e-151	Neg_uninfected	CTSB	Secretory
FXYD3	9.71485e-156	1.17448	0.896	0.281	2.45057e-151	Neg_uninfected	FXYD3	Secretory
LAPTM4A	1.99506e-155	1.18699	0.823	0.306	5.03255e-151	Neg_uninfected	LAPTM4A	Secretory
BPIFA1	2.75834e-155	2.25671	0.856	0.402	6.95791e-151	Neg_uninfected	BPIFA1	Secretory
CD99	4.99523e-155	1.16472	0.795	0.273	1.26005e-150	Neg_uninfected	CD99	Secretory
UQCRC1	5.42123e-155	1.08508	0.751	0.235	1.36751e-150	Neg_uninfected	UQCRC1	Secretory
NGRN	1.4634e-154	0.997148	0.793	0.292	3.69142e-150	Neg_uninfected	NGRN	Secretory
ATP5PF	1.91493e-154	1.06957	0.805	0.242	4.8304e-150	Neg_uninfected	ATP5PF	Secretory
RPS8	2.59347e-154	1.21117	0.985	0.952	6.54203e-150	Neg_uninfected	RPS8	Secretory
ERP29	2.77539e-154	1.0884	0.823	0.293	7.00092e-150	Neg_uninfected	ERP29	Secretory
SAP18	3.47781e-154	1.07278	0.873	0.45	8.77277e-150	Neg_uninfected	SAP18	Secretory
PGAM1	3.48974e-154	1.1491	0.796	0.27	8.80288e-150	Neg_uninfected	PGAM1	Secretory
BPIFB1	6.62466e-154	2.24975	0.845	0.435	1.67107e-149	Neg_uninfected	BPIFB1	Secretory
SAA1	2.40597e-153	1.82274	0.797	0.278	6.06905e-149	Neg_uninfected	SAA1	Secretory
CUTA	3.88625e-153	1.06569	0.811	0.287	9.80307e-149	Neg_uninfected	CUTA	Secretory
MLF2	4.09872e-153	1.08394	0.821	0.33	1.0339e-148	Neg_uninfected	MLF2	Secretory
AKR1C2	5.98693e-153	1.29845	0.835	0.308	1.5102e-148	Neg_uninfected	AKR1C2	Secretory
NDUFB10	1.47443e-152	1.02278	0.782	0.248	3.71924e-148	Neg_uninfected	NDUFB10	Secretory
ERH	1.66299e-152	1.0066	0.783	0.246	4.1949e-148	Neg_uninfected	ERH	Secretory
TMBIM4	2.29215e-152	1.05982	0.783	0.245	5.78195e-148	Neg_uninfected	TMBIM4	Secretory
ATP6V0E1	2.66587e-152	1.13434	0.895	0.543	6.72465e-148	Neg_uninfected	ATP6V0E1	Secretory
LDHA	4.31598e-152	1.34297	0.805	0.289	1.08871e-147	Neg_uninfected	LDHA	Secretory
MARCKSL1	6.36838e-152	1.11888	0.764	0.229	1.60642e-147	Neg_uninfected	MARCKSL1	Secretory
ANXA5	7.4358e-152	1.14101	0.815	0.323	1.87568e-147	Neg_uninfected	ANXA5	Secretory
RARRES1	1.16207e-151	1.85899	0.846	0.395	2.93131e-147	Neg_uninfected	RARRES1	Secretory
ATP1A1	1.68447e-151	1.17143	0.86	0.42	4.24908e-147	Neg_uninfected	ATP1A1	Secretory
RPL10A	1.99229e-151	1.18738	0.965	0.909	5.02556e-147	Neg_uninfected	RPL10A	Secretory
FAM3D	3.18732e-151	1.33244	0.806	0.314	8.04002e-147	Neg_uninfected	FAM3D	Secretory
PRSS23	6.60448e-151	1.33757	0.935	0.618	1.66598e-146	Neg_uninfected	PRSS23	Secretory
S100A16	6.97102e-151	1.32904	0.83	0.28	1.75844e-146	Neg_uninfected	S100A16	Secretory
PABPC1	2.57443e-150	1.08997	0.965	0.855	6.49401e-146	Neg_uninfected	PABPC1	Secretory
ATP5MG	5.45264e-150	1.14977	0.886	0.362	1.37543e-145	Neg_uninfected	ATP5MG	Secretory
YWHAE	5.89261e-150	1.08655	0.833	0.366	1.48641e-145	Neg_uninfected	YWHAE	Secretory
ARPC2	6.04172e-150	1.18099	0.857	0.351	1.52402e-145	Neg_uninfected	ARPC2	Secretory
ENO1	8.13233e-150	1.12844	0.736	0.224	2.05138e-145	Neg_uninfected	ENO1	Secretory
RPL13A	9.02141e-150	1.15683	0.959	0.921	2.27565e-145	Neg_uninfected	RPL13A	Secretory
PRDX6	1.98283e-149	1.14958	0.846	0.364	5.0017e-145	Neg_uninfected	PRDX6	Secretory
SSR2	2.0933e-149	1.08681	0.794	0.277	5.28034e-145	Neg_uninfected	SSR2	Secretory
ELOB	2.7619e-149	1.16197	0.9	0.357	6.96688e-145	Neg_uninfected	ELOB	Secretory
NDUFV2	2.82327e-149	1.122	0.843	0.407	7.1217e-145	Neg_uninfected	NDUFV2	Secretory
ANAPC16	9.54831e-149	1.04008	0.815	0.297	2.40856e-144	Neg_uninfected	ANAPC16	Secretory
RPS5	3.19671e-148	1.15401	0.965	0.909	8.06371e-144	Neg_uninfected	RPS5	Secretory
LAMTOR5	4.0649e-148	1.08488	0.832	0.321	1.02537e-143	Neg_uninfected	LAMTOR5	Secretory
PERP	2.52859e-147	1.21853	0.964	0.825	6.37836e-143	Neg_uninfected	PERP	Secretory
ADH1C	3.45802e-147	1.53635	0.813	0.297	8.72285e-143	Neg_uninfected	ADH1C	Secretory
SAA2	3.96751e-147	1.58294	0.769	0.262	1.0008e-142	Neg_uninfected	SAA2	Secretory
NDUFS8	4.93107e-147	1.06785	0.813	0.313	1.24386e-142	Neg_uninfected	NDUFS8	Secretory
COX7B	5.68735e-147	1.0827	0.797	0.264	1.43463e-142	Neg_uninfected	COX7B	Secretory
UQCRH	1.34639e-146	1.08225	0.863	0.312	3.39628e-142	Neg_uninfected	UQCRH	Secretory
AP2M1	2.24982e-146	0.993432	0.743	0.228	5.67516e-142	Neg_uninfected	AP2M1	Secretory
PRR13	3.35695e-146	0.928482	0.768	0.251	8.4679e-142	Neg_uninfected	PRR13	Secretory
LMAN2	4.04456e-146	1.00474	0.736	0.225	1.02024e-141	Neg_uninfected	LMAN2	Secretory
CTSD	4.3635e-146	1.24517	0.913	0.49	1.10069e-141	Neg_uninfected	CTSD	Secretory
FKBP1A	7.83016e-146	1.03986	0.79	0.262	1.97516e-141	Neg_uninfected	FKBP1A	Secretory
SPCS1	8.18507e-146	1.06668	0.85	0.42	2.06468e-141	Neg_uninfected	SPCS1	Secretory
ATP6V0C	8.48697e-146	1.115	0.899	0.705	2.14084e-141	Neg_uninfected	ATP6V0C	Secretory
ARF1	1.01351e-145	1.10757	0.842	0.442	2.55659e-141	Neg_uninfected	ARF1	Secretory
RPSA	1.48791e-145	1.03433	0.973	0.941	3.75325e-141	Neg_uninfected	RPSA	Secretory
PRDX3	3.84436e-145	0.968431	0.7	0.205	9.69739e-141	Neg_uninfected	PRDX3	Secretory
RPL30	3.8651e-145	1.29258	0.982	0.76	9.74973e-141	Neg_uninfected	RPL30	Secretory
RPL41	9.01423e-145	1.28633	0.947	0.446	2.27384e-140	Neg_uninfected	RPL41	Secretory
KRT8	1.22723e-144	1.27162	0.957	0.773	3.09569e-140	Neg_uninfected	KRT8	Secretory
TMA7	1.29145e-144	1.0963	0.874	0.305	3.25767e-140	Neg_uninfected	TMA7	Secretory
RPL34	1.41785e-144	1.30288	0.966	0.508	3.57654e-140	Neg_uninfected	RPL34	Secretory
P4HB	1.42477e-144	1.18193	0.896	0.615	3.59399e-140	Neg_uninfected	P4HB	Secretory
TUBB	1.8045e-144	1.25037	0.809	0.298	4.55186e-140	Neg_uninfected	TUBB	Secretory
UCP2	1.87484e-144	0.999137	0.743	0.23	4.72928e-140	Neg_uninfected	UCP2	Secretory
TFF3	2.06704e-144	2.81781	0.639	0.167	5.21412e-140	Neg_uninfected	TFF3	Secretory
RPS18	2.27777e-144	1.25161	0.978	0.829	5.74566e-140	Neg_uninfected	RPS18	Secretory
HLA-A	2.48904e-144	1.23052	0.917	0.689	6.27861e-140	Neg_uninfected	HLA-A	Secretory
RPL18A	2.84281e-144	1.16664	0.984	0.924	7.171e-140	Neg_uninfected	RPL18A	Secretory
COMT	3.10361e-144	1.04529	0.798	0.265	7.82886e-140	Neg_uninfected	COMT	Secretory
C1QBP	3.84166e-144	1.01359	0.763	0.258	9.69059e-140	Neg_uninfected	C1QBP	Secretory
ATP5PO	5.20803e-144	1.08188	0.85	0.374	1.31373e-139	Neg_uninfected	ATP5PO	Secretory
KRT7	8.81028e-144	1.45012	0.907	0.541	2.22239e-139	Neg_uninfected	KRT7	Secretory
RPL35A	1.63537e-143	1.28188	0.959	0.58	4.12523e-139	Neg_uninfected	RPL35A	Secretory
EDF1	2.29691e-143	1.05924	0.913	0.733	5.79395e-139	Neg_uninfected	EDF1	Secretory
ROMO1	9.28199e-143	0.996083	0.802	0.263	2.34138e-138	Neg_uninfected	ROMO1	Secretory
PIGR	1.03014e-142	1.77664	0.751	0.282	2.59852e-138	Neg_uninfected	PIGR	Secretory
NDUFB7	1.28603e-142	1.00731	0.785	0.258	3.24401e-138	Neg_uninfected	NDUFB7	Secretory
RPL23A	1.304e-142	1.21025	0.954	0.687	3.28933e-138	Neg_uninfected	RPL23A	Secretory
PSMB5	1.38153e-142	0.995381	0.758	0.254	3.48491e-138	Neg_uninfected	PSMB5	Secretory
HNRNPA2B1	1.53862e-142	1.24726	0.921	0.671	3.88117e-138	Neg_uninfected	HNRNPA2B1	Secretory
ZNF428	2.24584e-142	1.09874	0.818	0.312	5.66512e-138	Neg_uninfected	ZNF428	Secretory
CP	2.59376e-142	1.22988	0.809	0.313	6.54276e-138	Neg_uninfected	CP	Secretory
EIF3F	4.15426e-142	1.11891	0.888	0.498	1.04791e-137	Neg_uninfected	EIF3F	Secretory
RABAC1	4.30018e-142	0.99895	0.769	0.259	1.08472e-137	Neg_uninfected	RABAC1	Secretory
TM7SF2	5.7993e-142	1.0816	0.71	0.232	1.46287e-137	Neg_uninfected	TM7SF2	Secretory
ATP5F1C	8.4367e-142	1.01016	0.775	0.25	2.12816e-137	Neg_uninfected	ATP5F1C	Secretory
MT1X	1.29463e-141	1.72249	0.772	0.274	3.26571e-137	Neg_uninfected	MT1X	Secretory
COPE	1.48659e-141	1.04095	0.793	0.333	3.74993e-137	Neg_uninfected	COPE	Secretory
PSME1	3.6465e-141	1.02978	0.81	0.28	9.19831e-137	Neg_uninfected	PSME1	Secretory
SELENOF	4.36885e-141	0.95385	0.733	0.228	1.10204e-136	Neg_uninfected	SELENOF	Secretory
SDHC	5.83419e-141	0.96311	0.724	0.233	1.47167e-136	Neg_uninfected	SDHC	Secretory
NDUFA1	6.82524e-141	1.00756	0.765	0.243	1.72167e-136	Neg_uninfected	NDUFA1	Secretory
TSTD1	2.52966e-140	0.905532	0.738	0.235	6.38108e-136	Neg_uninfected	TSTD1	Secretory
DUSP23	3.2711e-140	1.1498	0.745	0.253	8.25135e-136	Neg_uninfected	DUSP23	Secretory
TKT	4.80218e-140	1.10371	0.787	0.289	1.21135e-135	Neg_uninfected	TKT	Secretory
PPIC	5.6174e-140	0.937137	0.753	0.244	1.41699e-135	Neg_uninfected	PPIC	Secretory
SNHG29	6.50153e-140	1.19064	0.938	0.711	1.64001e-135	Neg_uninfected	SNHG29	Secretory
MRPL57	6.91108e-140	0.932172	0.766	0.252	1.74332e-135	Neg_uninfected	MRPL57	Secretory
EEF1B2	6.95586e-140	1.04561	0.949	0.904	1.75462e-135	Neg_uninfected	EEF1B2	Secretory
PSMB1	7.93523e-140	1.06404	0.81	0.382	2.00166e-135	Neg_uninfected	PSMB1	Secretory
ARF5	1.15299e-139	1.06888	0.847	0.451	2.90841e-135	Neg_uninfected	ARF5	Secretory
PSMA7	1.65545e-139	1.05657	0.837	0.417	4.17587e-135	Neg_uninfected	PSMA7	Secretory
PDCD6	2.02003e-139	0.977141	0.759	0.257	5.09554e-135	Neg_uninfected	PDCD6	Secretory
POLR2L	4.32481e-139	1.00231	0.84	0.283	1.09093e-134	Neg_uninfected	POLR2L	Secretory
POMP	7.29177e-139	0.993313	0.824	0.354	1.83935e-134	Neg_uninfected	POMP	Secretory
CNN3	9.39532e-139	1.08141	0.805	0.345	2.36997e-134	Neg_uninfected	CNN3	Secretory
KRT18	1.35293e-138	1.16015	0.962	0.921	3.41276e-134	Neg_uninfected	KRT18	Secretory
HMGN3	2.80245e-138	1.01532	0.852	0.342	7.06919e-134	Neg_uninfected	HMGN3	Secretory
TMEM14B	2.8041e-138	0.907796	0.72	0.233	7.07333e-134	Neg_uninfected	TMEM14B	Secretory
ATP5PD	1.25326e-137	0.980881	0.775	0.257	3.16135e-133	Neg_uninfected	ATP5PD	Secretory
RTRAF	1.35726e-137	0.95109	0.781	0.268	3.42368e-133	Neg_uninfected	RTRAF	Secretory
TRIR	1.78657e-137	0.980863	0.823	0.308	4.50661e-133	Neg_uninfected	TRIR	Secretory
APLP2	2.20684e-137	1.05197	0.788	0.282	5.56675e-133	Neg_uninfected	APLP2	Secretory
TMED10	3.54425e-137	1.05772	0.833	0.445	8.94038e-133	Neg_uninfected	TMED10	Secretory
CALR	3.64786e-137	1.23664	0.884	0.659	9.20174e-133	Neg_uninfected	CALR	Secretory
BCAP31	4.34933e-137	0.982053	0.746	0.239	1.09712e-132	Neg_uninfected	BCAP31	Secretory
SYNGR2	5.39921e-137	1.07975	0.873	0.56	1.36195e-132	Neg_uninfected	SYNGR2	Secretory
RPS14	5.97207e-137	1.12776	0.976	0.943	1.50646e-132	Neg_uninfected	RPS14	Secretory
PHPT1	7.85306e-137	1.00415	0.768	0.269	1.98094e-132	Neg_uninfected	PHPT1	Secretory
TMEM50A	8.24828e-137	0.96826	0.754	0.24	2.08063e-132	Neg_uninfected	TMEM50A	Secretory
RPN1	1.06579e-136	1.00687	0.738	0.278	2.68845e-132	Neg_uninfected	RPN1	Secretory
UQCRQ	1.27626e-136	1.0501	0.875	0.381	3.21937e-132	Neg_uninfected	UQCRQ	Secretory
MYDGF	1.28435e-136	1.02405	0.8	0.372	3.23976e-132	Neg_uninfected	MYDGF	Secretory
NDUFS7	1.55901e-136	0.943205	0.748	0.266	3.93261e-132	Neg_uninfected	NDUFS7	Secretory
NDUFS5	1.70736e-136	1.03987	0.84	0.321	4.30682e-132	Neg_uninfected	NDUFS5	Secretory
DHCR24	2.44076e-136	0.999848	0.802	0.279	6.15682e-132	Neg_uninfected	DHCR24	Secretory
GPX4	3.68388e-136	1.15846	0.919	0.679	9.29258e-132	Neg_uninfected	GPX4	Secretory
EEF1D	7.01239e-136	0.984352	0.946	0.846	1.76888e-131	Neg_uninfected	EEF1D	Secretory
TRAPPC5	7.60988e-136	0.925103	0.785	0.259	1.91959e-131	Neg_uninfected	TRAPPC5	Secretory
IGFBP5	9.08343e-136	1.65667	0.733	0.269	2.29129e-131	Neg_uninfected	IGFBP5	Secretory
MGST3	9.12305e-136	0.931812	0.74	0.23	2.30129e-131	Neg_uninfected	MGST3	Secretory
WDR83OS	1.44896e-135	0.992586	0.819	0.322	3.655e-131	Neg_uninfected	WDR83OS	Secretory
RPL36A	1.56251e-135	1.13311	0.939	0.573	3.94144e-131	Neg_uninfected	RPL36A	Secretory
PDIA6	2.36009e-135	1.06652	0.788	0.337	5.95332e-131	Neg_uninfected	PDIA6	Secretory
SERINC2	2.499e-135	0.944956	0.818	0.266	6.30373e-131	Neg_uninfected	SERINC2	Secretory
TMEM123	7.08293e-135	1.07609	0.774	0.323	1.78667e-130	Neg_uninfected	TMEM123	Secretory
RPL32	1.19814e-134	1.01891	0.979	0.967	3.0223e-130	Neg_uninfected	RPL32	Secretory
RPS13	1.45837e-134	1.07124	0.972	0.933	3.67873e-130	Neg_uninfected	RPS13	Secretory
PSMD8	4.47195e-134	0.948245	0.776	0.317	1.12805e-129	Neg_uninfected	PSMD8	Secretory
S100A14	6.11712e-134	1.22883	0.788	0.277	1.54304e-129	Neg_uninfected	S100A14	Secretory
SCP2	8.53548e-134	0.903397	0.713	0.216	2.15308e-129	Neg_uninfected	SCP2	Secretory
SAT1	9.334e-134	1.17155	0.973	0.885	2.3545e-129	Neg_uninfected	SAT1	Secretory
RPL35	2.04416e-133	1.15065	0.939	0.653	5.15638e-129	Neg_uninfected	RPL35	Secretory
CTSC	2.05171e-133	1.09764	0.824	0.337	5.17543e-129	Neg_uninfected	CTSC	Secretory
GPI	7.61025e-133	0.981582	0.715	0.238	1.91969e-128	Neg_uninfected	GPI	Secretory
EIF3E	9.97929e-133	1.03308	0.822	0.342	2.51727e-128	Neg_uninfected	EIF3E	Secretory
EIF1	1.04757e-132	0.852158	0.96	0.951	2.64248e-128	Neg_uninfected	EIF1	Secretory
NHP2	2.0044e-132	0.927837	0.733	0.243	5.05609e-128	Neg_uninfected	NHP2	Secretory
SNRPD2	2.19749e-132	0.950305	0.811	0.284	5.54318e-128	Neg_uninfected	SNRPD2	Secretory
NDUFC1	2.62608e-132	0.946984	0.761	0.242	6.62428e-128	Neg_uninfected	NDUFC1	Secretory
RPS17	3.3794e-132	1.05611	0.867	0.381	8.52453e-128	Neg_uninfected	RPS17	Secretory
YWHAB	9.75873e-132	1.06196	0.844	0.444	2.46164e-127	Neg_uninfected	YWHAB	Secretory
PGRMC1	2.09078e-131	0.888282	0.671	0.203	5.27399e-127	Neg_uninfected	PGRMC1	Secretory
CYBA	2.2914e-131	0.995941	0.763	0.247	5.78005e-127	Neg_uninfected	CYBA	Secretory
AURKAIP1	2.96404e-131	0.938951	0.783	0.327	7.47678e-127	Neg_uninfected	AURKAIP1	Secretory
PRDX4	3.84792e-131	0.885235	0.676	0.203	9.70637e-127	Neg_uninfected	PRDX4	Secretory
NDUFB8	1.15739e-130	0.955032	0.742	0.248	2.91952e-126	Neg_uninfected	NDUFB8	Secretory
MRPS34	1.47735e-130	0.929771	0.715	0.247	3.7266e-126	Neg_uninfected	MRPS34	Secretory
HSPE1	2.37146e-130	0.987054	0.795	0.293	5.98202e-126	Neg_uninfected	HSPE1	Secretory
POLD4	6.09668e-130	0.978901	0.777	0.297	1.53789e-125	Neg_uninfected	POLD4	Secretory
UBA52	8.95635e-130	1.11122	0.933	0.597	2.25924e-125	Neg_uninfected	UBA52	Secretory
HIGD2A	3.87756e-129	1.01241	0.839	0.337	9.78114e-125	Neg_uninfected	HIGD2A	Secretory
MRPS24	4.2958e-129	0.886093	0.754	0.266	1.08362e-124	Neg_uninfected	MRPS24	Secretory
HSPD1	5.76043e-129	1.03953	0.778	0.366	1.45307e-124	Neg_uninfected	HSPD1	Secretory
RPLP2	5.86638e-129	0.998167	0.97	0.907	1.47979e-124	Neg_uninfected	RPLP2	Secretory
TMEM179B	6.43538e-129	0.909829	0.736	0.265	1.62332e-124	Neg_uninfected	TMEM179B	Secretory
ADI1	8.3426e-129	0.921102	0.696	0.225	2.10442e-124	Neg_uninfected	ADI1	Secretory
TMEM147	1.26201e-128	0.850131	0.696	0.232	3.18343e-124	Neg_uninfected	TMEM147	Secretory
HLA-C	1.53444e-128	1.10054	0.893	0.64	3.87062e-124	Neg_uninfected	HLA-C	Secretory
RPS27L	1.71017e-128	0.976152	0.771	0.268	4.31391e-124	Neg_uninfected	RPS27L	Secretory
RPL26	1.72831e-128	1.02597	0.973	0.938	4.35967e-124	Neg_uninfected	RPL26	Secretory
GHITM	2.45998e-128	0.914518	0.699	0.22	6.20531e-124	Neg_uninfected	GHITM	Secretory
PDIA3	2.79632e-128	1.12443	0.844	0.559	7.05371e-124	Neg_uninfected	PDIA3	Secretory
RPS23	6.56904e-128	1.11252	0.975	0.868	1.65704e-123	Neg_uninfected	RPS23	Secretory
MORF4L1	8.10797e-128	0.980621	0.804	0.37	2.04524e-123	Neg_uninfected	MORF4L1	Secretory
H2AFJ	1.14712e-127	1.01923	0.803	0.372	2.89362e-123	Neg_uninfected	H2AFJ	Secretory
ALKBH7	1.50406e-127	0.931331	0.743	0.284	3.79399e-123	Neg_uninfected	ALKBH7	Secretory
LGALS3BP	1.73857e-127	0.8963	0.776	0.264	4.38555e-123	Neg_uninfected	LGALS3BP	Secretory
EIF3K	6.13411e-127	1.00534	0.898	0.671	1.54733e-122	Neg_uninfected	EIF3K	Secretory
C18orf32	6.9964e-127	0.84144	0.71	0.227	1.76484e-122	Neg_uninfected	C18orf32	Secretory
MRPL41	1.01705e-126	0.866201	0.727	0.243	2.56552e-122	Neg_uninfected	MRPL41	Secretory
TMED3	1.10314e-126	0.890353	0.732	0.264	2.78268e-122	Neg_uninfected	TMED3	Secretory
IFITM2	1.86182e-126	1.16921	0.822	0.302	4.69643e-122	Neg_uninfected	IFITM2	Secretory
VDAC2	7.69965e-126	1.03552	0.826	0.463	1.94224e-121	Neg_uninfected	VDAC2	Secretory
HDLBP	8.60021e-126	1.00011	0.84	0.478	2.1694e-121	Neg_uninfected	HDLBP	Secretory
MEA1	9.56679e-126	0.886577	0.719	0.239	2.41322e-121	Neg_uninfected	MEA1	Secretory
ATP6V1F	1.39566e-125	0.855404	0.768	0.262	3.52054e-121	Neg_uninfected	ATP6V1F	Secretory
PSMB3	2.92208e-125	0.913971	0.674	0.206	7.37096e-121	Neg_uninfected	PSMB3	Secretory
FDPS	4.90751e-125	1.14994	0.751	0.353	1.23792e-120	Neg_uninfected	FDPS	Secretory
MIEN1	8.86648e-125	0.865136	0.728	0.261	2.23657e-120	Neg_uninfected	MIEN1	Secretory
SF3B5	1.35628e-124	0.867506	0.687	0.227	3.42123e-120	Neg_uninfected	SF3B5	Secretory
PDZK1IP1	2.26607e-124	1.03462	0.732	0.25	5.71616e-120	Neg_uninfected	PDZK1IP1	Secretory
AP2S1	1.66749e-123	0.882237	0.751	0.283	4.20625e-119	Neg_uninfected	AP2S1	Secretory
SLURP2	1.71373e-123	1.43566	0.776	0.316	4.32288e-119	Neg_uninfected	SLURP2	Secretory
RNF7	1.73631e-123	0.937117	0.816	0.398	4.37983e-119	Neg_uninfected	RNF7	Secretory
TMEM230	1.95668e-123	0.841551	0.665	0.205	4.93573e-119	Neg_uninfected	TMEM230	Secretory
RPS16	2.26885e-123	0.982398	0.952	0.918	5.72317e-119	Neg_uninfected	RPS16	Secretory
ATP5MD	2.4185e-123	0.929162	0.777	0.274	6.10068e-119	Neg_uninfected	ATP5MD	Secretory
GRN	2.45726e-123	0.967261	0.77	0.26	6.19844e-119	Neg_uninfected	GRN	Secretory
NDUFS6	2.70416e-123	0.848061	0.7	0.223	6.82123e-119	Neg_uninfected	NDUFS6	Secretory
RPL28	3.13591e-123	1.0155	0.983	0.957	7.91034e-119	Neg_uninfected	RPL28	Secretory
EMC4	6.28585e-123	0.847283	0.674	0.216	1.5856e-118	Neg_uninfected	EMC4	Secretory
SFN	8.07648e-123	1.22042	0.655	0.195	2.03729e-118	Neg_uninfected	SFN	Secretory
IFITM3	9.11462e-123	0.783536	0.886	0.331	2.29916e-118	Neg_uninfected	IFITM3	Secretory
SUMO1	1.06291e-122	0.813818	0.728	0.239	2.68119e-118	Neg_uninfected	SUMO1	Secretory
ATP5MC1	1.21757e-122	0.858177	0.702	0.232	3.07133e-118	Neg_uninfected	ATP5MC1	Secretory
NDUFA2	1.33757e-122	0.834622	0.724	0.233	3.37402e-118	Neg_uninfected	NDUFA2	Secretory
DCXR	2.50949e-122	0.888603	0.684	0.245	6.33018e-118	Neg_uninfected	DCXR	Secretory
PPP1CA	3.3256e-122	0.90585	0.742	0.291	8.38882e-118	Neg_uninfected	PPP1CA	Secretory
GSTK1	4.05046e-122	0.941142	0.788	0.292	1.02173e-117	Neg_uninfected	GSTK1	Secretory
TMEM219	5.45801e-122	0.972044	0.857	0.525	1.37678e-117	Neg_uninfected	TMEM219	Secretory
COX16	6.56057e-122	0.815239	0.712	0.235	1.6549e-117	Neg_uninfected	COX16	Secretory
RPL22	9.60546e-122	1.03773	0.94	0.782	2.42298e-117	Neg_uninfected	RPL22	Secretory
DANCR	1.58252e-121	0.90404	0.688	0.24	3.9919e-117	Neg_uninfected	DANCR	Secretory
RPS21	2.24307e-121	1.12303	0.933	0.545	5.65815e-117	Neg_uninfected	RPS21	Secretory
MDH1	5.9551e-121	0.872136	0.653	0.193	1.50217e-116	Neg_uninfected	MDH1	Secretory
LAMTOR4	7.54892e-121	0.846376	0.723	0.242	1.90422e-116	Neg_uninfected	LAMTOR4	Secretory
LSM4	7.91955e-121	0.835713	0.681	0.223	1.99771e-116	Neg_uninfected	LSM4	Secretory
GADD45GIP1	9.67303e-121	0.795817	0.709	0.26	2.44002e-116	Neg_uninfected	GADD45GIP1	Secretory
ATP5MPL	1.2707e-120	0.85542	0.757	0.256	3.20533e-116	Neg_uninfected	ATP5MPL	Secretory
DNPH1	1.30081e-120	0.760953	0.631	0.198	3.2813e-116	Neg_uninfected	DNPH1	Secretory
VDAC1	1.32835e-120	0.899757	0.736	0.293	3.35077e-116	Neg_uninfected	VDAC1	Secretory
MICOS10	1.81416e-120	0.828541	0.745	0.249	4.57623e-116	Neg_uninfected	MICOS10	Secretory
CSDE1	2.24848e-120	0.936632	0.815	0.409	5.67179e-116	Neg_uninfected	CSDE1	Secretory
ZG16B	2.51622e-120	0.968371	0.696	0.239	6.34718e-116	Neg_uninfected	ZG16B	Secretory
RPS2	3.26655e-120	0.942138	0.949	0.935	8.23986e-116	Neg_uninfected	RPS2	Secretory
HLA-B	4.07679e-120	1.08729	0.905	0.76	1.02837e-115	Neg_uninfected	HLA-B	Secretory
CAST	4.53589e-120	0.908465	0.8	0.376	1.14418e-115	Neg_uninfected	CAST	Secretory
SERBP1	4.79506e-120	0.974555	0.852	0.573	1.20955e-115	Neg_uninfected	SERBP1	Secretory
RPS28	7.1469e-120	1.1147	0.969	0.758	1.80281e-115	Neg_uninfected	RPS28	Secretory
TUFM	7.45562e-120	0.950204	0.805	0.431	1.88068e-115	Neg_uninfected	TUFM	Secretory
FAU	1.4283e-119	0.881286	0.959	0.943	3.60289e-115	Neg_uninfected	FAU	Secretory
UQCRB	1.47424e-119	0.995682	0.874	0.5	3.71877e-115	Neg_uninfected	UQCRB	Secretory
PPA1	1.53438e-119	0.973193	0.82	0.391	3.87048e-115	Neg_uninfected	PPA1	Secretory
TMEM258	1.75985e-119	0.913391	0.82	0.35	4.43921e-115	Neg_uninfected	TMEM258	Secretory
ATP5F1E	1.78412e-119	0.961627	0.917	0.763	4.50045e-115	Neg_uninfected	ATP5F1E	Secretory
MPZL2	2.30383e-119	0.903331	0.701	0.235	5.81141e-115	Neg_uninfected	MPZL2	Secretory
MRPL20	2.52756e-119	0.839923	0.711	0.247	6.37576e-115	Neg_uninfected	MRPL20	Secretory
UQCRFS1	3.76628e-119	0.935023	0.792	0.424	9.50045e-115	Neg_uninfected	UQCRFS1	Secretory
NEDD8	6.28379e-119	0.88129	0.745	0.262	1.58509e-114	Neg_uninfected	NEDD8	Secretory
ARL6IP4	7.90882e-119	0.930189	0.819	0.425	1.995e-114	Neg_uninfected	ARL6IP4	Secretory
RBX1	1.12405e-118	0.863375	0.732	0.259	2.83543e-114	Neg_uninfected	RBX1	Secretory
GCHFR	1.57011e-118	0.932381	0.69	0.227	3.96061e-114	Neg_uninfected	GCHFR	Secretory
NAXE	2.2055e-118	0.789262	0.676	0.223	5.56338e-114	Neg_uninfected	NAXE	Secretory
C12orf57	3.42265e-118	0.941226	0.793	0.353	8.63364e-114	Neg_uninfected	C12orf57	Secretory
SCGB1A1	3.54661e-118	2.73329	0.697	0.246	8.94632e-114	Neg_uninfected	SCGB1A1	Secretory
CHMP2A	4.39708e-118	0.880574	0.715	0.296	1.10916e-113	Neg_uninfected	CHMP2A	Secretory
NDUFA7	1.08361e-117	0.812782	0.719	0.249	2.7334e-113	Neg_uninfected	NDUFA7	Secretory
EIF3H	2.1578e-117	0.995192	0.854	0.451	5.44305e-113	Neg_uninfected	EIF3H	Secretory
STOML2	2.56136e-117	0.836426	0.684	0.244	6.46104e-113	Neg_uninfected	STOML2	Secretory
RPL37A	2.73589e-117	1.08656	0.94	0.595	6.90129e-113	Neg_uninfected	RPL37A	Secretory
PSAP	6.51703e-117	0.902656	0.778	0.327	1.64392e-112	Neg_uninfected	PSAP	Secretory
NDRG2	7.24495e-117	0.839341	0.625	0.194	1.82754e-112	Neg_uninfected	NDRG2	Secretory
COX7A2L	9.75799e-117	0.86755	0.758	0.294	2.46145e-112	Neg_uninfected	COX7A2L	Secretory
PRELID1	1.06141e-116	1.00523	0.846	0.553	2.67742e-112	Neg_uninfected	PRELID1	Secretory
RPL11	1.66013e-116	0.780986	0.985	0.988	4.18767e-112	Neg_uninfected	RPL11	Secretory
ATOX1	1.67865e-116	0.903049	0.738	0.266	4.23441e-112	Neg_uninfected	ATOX1	Secretory
NDUFB4	2.16311e-116	0.838506	0.776	0.277	5.45643e-112	Neg_uninfected	NDUFB4	Secretory
IMPDH2	2.21899e-116	0.929041	0.717	0.281	5.59741e-112	Neg_uninfected	IMPDH2	Secretory
BANF1	3.59062e-116	0.797526	0.679	0.214	9.05735e-112	Neg_uninfected	BANF1	Secretory
CFD	5.64025e-116	1.12438	0.707	0.256	1.42275e-111	Neg_uninfected	CFD	Secretory
KRTCAP3	6.77506e-116	0.836717	0.677	0.225	1.70901e-111	Neg_uninfected	KRTCAP3	Secretory
DUT	7.24586e-116	0.936075	0.717	0.281	1.82777e-111	Neg_uninfected	DUT	Secretory
TMED9	8.69486e-116	0.872067	0.709	0.279	2.19328e-111	Neg_uninfected	TMED9	Secretory
ATP5PB	1.03502e-115	0.970888	0.802	0.443	2.61083e-111	Neg_uninfected	ATP5PB	Secretory
PSCA	2.69599e-115	1.60487	0.691	0.235	6.80063e-111	Neg_uninfected	PSCA	Secretory
OSTC	4.08501e-115	0.884203	0.731	0.312	1.03044e-110	Neg_uninfected	OSTC	Secretory
EIF3L	8.9529e-115	0.957157	0.869	0.59	2.25837e-110	Neg_uninfected	EIF3L	Secretory
MRPL51	1.26829e-114	0.82268	0.725	0.278	3.19926e-110	Neg_uninfected	MRPL51	Secretory
TMEM205	1.59985e-114	0.934645	0.746	0.338	4.03562e-110	Neg_uninfected	TMEM205	Secretory
NANS	2.50064e-114	0.89062	0.684	0.267	6.30786e-110	Neg_uninfected	NANS	Secretory
BLVRB	4.60644e-114	0.990682	0.654	0.225	1.16197e-109	Neg_uninfected	BLVRB	Secretory
TAX1BP1	8.83731e-114	0.793286	0.736	0.282	2.22921e-109	Neg_uninfected	TAX1BP1	Secretory
TPM4	9.55583e-114	0.993802	0.807	0.362	2.41046e-109	Neg_uninfected	TPM4	Secretory
LY6D	1.11153e-113	1.65599	0.543	0.137	2.80382e-109	Neg_uninfected	LY6D	Secretory
RPS12	1.77135e-113	0.914182	0.988	0.971	4.46824e-109	Neg_uninfected	RPS12	Secretory
GABRP	2.14529e-113	0.982465	0.804	0.334	5.4115e-109	Neg_uninfected	GABRP	Secretory
NUDT14	2.37412e-113	0.802456	0.612	0.193	5.98873e-109	Neg_uninfected	NUDT14	Secretory
PSMA1	3.97439e-113	0.843227	0.691	0.258	1.00254e-108	Neg_uninfected	PSMA1	Secretory
ETHE1	1.07883e-112	0.880891	0.711	0.254	2.72136e-108	Neg_uninfected	ETHE1	Secretory
CAPZB	1.60245e-112	0.801627	0.692	0.261	4.04219e-108	Neg_uninfected	CAPZB	Secretory
SEC13	1.90524e-112	0.829386	0.64	0.22	4.80597e-108	Neg_uninfected	SEC13	Secretory
KLK11	2.08216e-112	1.19014	0.776	0.372	5.25224e-108	Neg_uninfected	KLK11	Secretory
COMMD6	2.61369e-112	0.878454	0.82	0.318	6.59303e-108	Neg_uninfected	COMMD6	Secretory
HMGN1	4.00979e-112	0.925339	0.891	0.73	1.01147e-107	Neg_uninfected	HMGN1	Secretory
SMIM22	4.24577e-112	0.754802	0.637	0.21	1.07099e-107	Neg_uninfected	SMIM22	Secretory
RPL9	4.81436e-112	0.820448	0.946	0.948	1.21442e-107	Neg_uninfected	RPL9	Secretory
PSMA2	7.63867e-112	0.82214	0.724	0.261	1.92685e-107	Neg_uninfected	PSMA2	Secretory
TXNDC17	1.53642e-111	0.870183	0.715	0.245	3.87562e-107	Neg_uninfected	TXNDC17	Secretory
CD82	1.7892e-111	0.860896	0.711	0.269	4.51325e-107	Neg_uninfected	CD82	Secretory
SLC26A2	1.90103e-111	1.16166	0.703	0.268	4.79534e-107	Neg_uninfected	SLC26A2	Secretory
HSPA8	2.95123e-111	1.04094	0.92	0.679	7.44449e-107	Neg_uninfected	HSPA8	Secretory
SEC61G	3.84671e-111	0.843718	0.73	0.27	9.70334e-107	Neg_uninfected	SEC61G	Secretory
DAZAP2	3.94532e-111	0.913012	0.79	0.403	9.95208e-107	Neg_uninfected	DAZAP2	Secretory
PAPSS1	6.3021e-111	0.885905	0.674	0.232	1.5897e-106	Neg_uninfected	PAPSS1	Secretory
REEP5	6.94065e-111	0.938831	0.806	0.492	1.75078e-106	Neg_uninfected	REEP5	Secretory
ARPC5	7.01525e-111	0.911109	0.688	0.242	1.7696e-106	Neg_uninfected	ARPC5	Secretory
ATRAID	7.73897e-111	0.819862	0.653	0.215	1.95216e-106	Neg_uninfected	ATRAID	Secretory
CYP4B1	9.53369e-111	0.989546	0.673	0.249	2.40487e-106	Neg_uninfected	CYP4B1	Secretory
SNRPD3	1.08302e-110	0.754542	0.634	0.196	2.73191e-106	Neg_uninfected	SNRPD3	Secretory
ALDH2	1.40846e-110	0.897123	0.672	0.237	3.55283e-106	Neg_uninfected	ALDH2	Secretory
SNU13	1.48595e-110	0.868867	0.775	0.393	3.74831e-106	Neg_uninfected	SNU13	Secretory
ZFP36L1	1.71077e-110	0.980412	0.932	0.81	4.31541e-106	Neg_uninfected	ZFP36L1	Secretory
CMPK1	1.76396e-110	0.852293	0.739	0.289	4.44959e-106	Neg_uninfected	CMPK1	Secretory
CMTM6	8.67967e-110	0.792881	0.716	0.275	2.18945e-105	Neg_uninfected	CMTM6	Secretory
DDOST	1.90487e-109	0.869578	0.68	0.249	4.80505e-105	Neg_uninfected	DDOST	Secretory
PNKD	2.55252e-109	0.806169	0.715	0.272	6.43874e-105	Neg_uninfected	PNKD	Secretory
RPL36	9.67463e-109	0.901489	0.944	0.93	2.44043e-104	Neg_uninfected	RPL36	Secretory
TRAPPC1	1.01463e-108	0.771242	0.683	0.231	2.55942e-104	Neg_uninfected	TRAPPC1	Secretory
CORO1B	1.239e-108	0.842143	0.659	0.239	3.12537e-104	Neg_uninfected	CORO1B	Secretory
PSMC5	2.65312e-108	0.842421	0.671	0.237	6.6925e-104	Neg_uninfected	PSMC5	Secretory
YIPF3	3.69799e-108	0.811395	0.677	0.249	9.32818e-104	Neg_uninfected	YIPF3	Secretory
C19orf33	4.53268e-108	0.924991	0.878	0.429	1.14337e-103	Neg_uninfected	C19orf33	Secretory
CAPN13	5.73652e-108	1.26248	0.854	0.522	1.44704e-103	Neg_uninfected	CAPN13	Secretory
MT1E	8.45941e-108	1.16827	0.724	0.282	2.13389e-103	Neg_uninfected	MT1E	Secretory
RBM3	1.09175e-107	0.879194	0.791	0.376	2.75394e-103	Neg_uninfected	RBM3	Secretory
TOMM20	2.7121e-107	0.892484	0.783	0.415	6.84126e-103	Neg_uninfected	TOMM20	Secretory
FKBP2	2.76378e-107	0.824181	0.72	0.293	6.97164e-103	Neg_uninfected	FKBP2	Secretory
PGD	3.53737e-107	0.88493	0.717	0.306	8.92302e-103	Neg_uninfected	PGD	Secretory
NCL	4.44045e-107	1.01383	0.813	0.505	1.1201e-102	Neg_uninfected	NCL	Secretory
CLDN7	1.23337e-106	1.10283	0.839	0.508	3.11119e-102	Neg_uninfected	CLDN7	Secretory
LAMTOR1	1.63854e-106	0.884913	0.791	0.404	4.13322e-102	Neg_uninfected	LAMTOR1	Secretory
KDELR1	2.44983e-106	0.902594	0.836	0.543	6.17969e-102	Neg_uninfected	KDELR1	Secretory
MT2A	6.40741e-106	1.23714	0.752	0.303	1.61627e-101	Neg_uninfected	MT2A	Secretory
ISCU	7.23602e-106	0.82002	0.713	0.298	1.82528e-101	Neg_uninfected	ISCU	Secretory
AQP5	7.64534e-106	1.24019	0.784	0.378	1.92854e-101	Neg_uninfected	AQP5	Secretory
LSM7	1.29775e-105	0.839738	0.748	0.359	3.27359e-101	Neg_uninfected	LSM7	Secretory
AK2	1.69367e-105	0.855163	0.686	0.284	4.27229e-101	Neg_uninfected	AK2	Secretory
SNRPB	1.73446e-105	0.762413	0.668	0.251	4.37518e-101	Neg_uninfected	SNRPB	Secretory
SLC25A39	2.03181e-105	0.846109	0.762	0.386	5.12523e-101	Neg_uninfected	SLC25A39	Secretory
XRCC5	2.38936e-105	0.822288	0.688	0.272	6.02715e-101	Neg_uninfected	XRCC5	Secretory
NDUFA3	2.82615e-105	0.753766	0.72	0.248	7.12896e-101	Neg_uninfected	NDUFA3	Secretory
RPN2	2.95702e-105	0.853467	0.707	0.288	7.45908e-101	Neg_uninfected	RPN2	Secretory
FIS1	3.39373e-105	0.819285	0.789	0.377	8.56068e-101	Neg_uninfected	FIS1	Secretory
CIRBP	8.62433e-105	0.901338	0.867	0.704	2.17549e-100	Neg_uninfected	CIRBP	Secretory
TIMM8B	1.38081e-104	0.702104	0.658	0.216	3.4831e-100	Neg_uninfected	TIMM8B	Secretory
SRD5A3	1.69086e-104	0.84289	0.666	0.233	4.26518e-100	Neg_uninfected	SRD5A3	Secretory
YIF1A	1.7575e-104	0.77356	0.662	0.278	4.4333e-100	Neg_uninfected	YIF1A	Secretory
BST2	2.19511e-104	0.796212	0.738	0.266	5.53717e-100	Neg_uninfected	BST2	Secretory
NDUFB3	2.3409e-104	0.732832	0.64	0.21	5.90491e-100	Neg_uninfected	NDUFB3	Secretory
SIVA1	3.34509e-104	0.773472	0.684	0.268	8.43798e-100	Neg_uninfected	SIVA1	Secretory
RPS20	4.15613e-104	0.878309	0.821	0.432	1.04838e-99	Neg_uninfected	RPS20	Secretory
MMP10	4.37798e-104	1.99074	0.568	0.178	1.10435e-99	Neg_uninfected	MMP10	Secretory
OAT	4.66518e-104	0.953062	0.631	0.225	1.17679e-99	Neg_uninfected	OAT	Secretory
CNPY2	5.38111e-104	0.780796	0.731	0.344	1.35739e-99	Neg_uninfected	CNPY2	Secretory
TOMM6	7.41472e-104	0.819266	0.723	0.306	1.87036e-99	Neg_uninfected	TOMM6	Secretory
HSP90AA1	7.7912e-104	1.12213	0.884	0.631	1.96533e-99	Neg_uninfected	HSP90AA1	Secretory
CFB	8.27944e-104	0.931901	0.672	0.225	2.08849e-99	Neg_uninfected	CFB	Secretory
ATP5ME	8.55987e-104	0.770189	0.738	0.269	2.15923e-99	Neg_uninfected	ATP5ME	Secretory
TMEM134	8.91644e-104	0.775938	0.665	0.253	2.24917e-99	Neg_uninfected	TMEM134	Secretory
SERPINA3	1.04522e-103	1.54329	0.688	0.261	2.63657e-99	Neg_uninfected	SERPINA3	Secretory
PDLIM1	1.18281e-103	0.995231	0.837	0.465	2.98364e-99	Neg_uninfected	PDLIM1	Secretory
TSEN34	1.32464e-103	0.744297	0.595	0.196	3.34141e-99	Neg_uninfected	TSEN34	Secretory
ARPC1A	2.82958e-103	0.893826	0.817	0.444	7.13761e-99	Neg_uninfected	ARPC1A	Secretory
RPL31	3.10461e-103	0.890264	0.913	0.753	7.83139e-99	Neg_uninfected	RPL31	Secretory
KLK10	5.50601e-103	1.28894	0.625	0.222	1.38889e-98	Neg_uninfected	KLK10	Secretory
SLC25A3	6.38314e-103	0.783529	0.925	0.871	1.61015e-98	Neg_uninfected	SLC25A3	Secretory
BLOC1S1	6.90366e-103	0.788624	0.735	0.3	1.74145e-98	Neg_uninfected	BLOC1S1	Secretory
ATP6AP1	7.12399e-103	0.733249	0.612	0.202	1.79703e-98	Neg_uninfected	ATP6AP1	Secretory
DDRGK1	7.74234e-103	0.779803	0.652	0.26	1.95301e-98	Neg_uninfected	DDRGK1	Secretory
ATP1B1	1.5565e-102	0.952862	0.853	0.592	3.92627e-98	Neg_uninfected	ATP1B1	Secretory
IFITM1	1.62389e-102	0.460976	0.806	0.304	4.09626e-98	Neg_uninfected	IFITM1	Secretory
C9orf16	1.67597e-102	0.897301	0.887	0.619	4.22764e-98	Neg_uninfected	C9orf16	Secretory
ANXA7	2.46152e-102	0.77134	0.62	0.227	6.20919e-98	Neg_uninfected	ANXA7	Secretory
RALY	3.3835e-102	0.801206	0.664	0.264	8.53488e-98	Neg_uninfected	RALY	Secretory
CAPN2	7.39148e-102	0.901205	0.782	0.374	1.8645e-97	Neg_uninfected	CAPN2	Secretory
ATP1B3	9.64082e-102	0.92142	0.651	0.241	2.4319e-97	Neg_uninfected	ATP1B3	Secretory
UBB	1.43791e-101	0.944175	0.876	0.624	3.62713e-97	Neg_uninfected	UBB	Secretory
EMP2	2.08182e-101	0.817951	0.67	0.267	5.25138e-97	Neg_uninfected	EMP2	Secretory
ASAH1	2.08218e-101	0.86038	0.779	0.366	5.25229e-97	Neg_uninfected	ASAH1	Secretory
ZNHIT1	3.33136e-101	0.725327	0.648	0.217	8.40335e-97	Neg_uninfected	ZNHIT1	Secretory
RNF130	4.68383e-101	0.728301	0.625	0.228	1.1815e-96	Neg_uninfected	RNF130	Secretory
SPINT1	6.03066e-101	0.909365	0.835	0.546	1.52123e-96	Neg_uninfected	SPINT1	Secretory
RPL27A	7.94357e-101	0.89291	0.894	0.702	2.00376e-96	Neg_uninfected	RPL27A	Secretory
PSMA5	8.13882e-101	0.713961	0.588	0.184	2.05302e-96	Neg_uninfected	PSMA5	Secretory
TIMP1	1.7825e-100	1.03951	0.579	0.172	4.49635e-96	Neg_uninfected	TIMP1	Secretory
TBCB	2.27513e-100	0.717024	0.623	0.215	5.73902e-96	Neg_uninfected	TBCB	Secretory
GNG10	2.73315e-100	0.806751	0.736	0.335	6.89437e-96	Neg_uninfected	GNG10	Secretory
C19orf53	2.83868e-100	0.787942	0.741	0.317	7.16058e-96	Neg_uninfected	C19orf53	Secretory
ECHS1	2.87411e-100	0.760759	0.629	0.213	7.24993e-96	Neg_uninfected	ECHS1	Secretory
RPS15A	3.27256e-100	0.679931	0.982	0.986	8.25504e-96	Neg_uninfected	RPS15A	Secretory
RPLP1	3.48858e-100	0.758823	0.991	0.992	8.79994e-96	Neg_uninfected	RPLP1	Secretory
SELENOM	3.74865e-100	0.825202	0.568	0.184	9.45597e-96	Neg_uninfected	SELENOM	Secretory
NDUFB5	4.0851e-100	0.73754	0.642	0.227	1.03047e-95	Neg_uninfected	NDUFB5	Secretory
COX14	5.40556e-100	0.724368	0.653	0.225	1.36355e-95	Neg_uninfected	COX14	Secretory
TIMM13	8.34104e-100	0.709667	0.628	0.215	2.10403e-95	Neg_uninfected	TIMM13	Secretory
VPS28	1.25639e-99	0.818475	0.732	0.362	3.16923e-95	Neg_uninfected	VPS28	Secretory
NCOA4	1.66137e-99	0.895783	0.736	0.337	4.19081e-95	Neg_uninfected	NCOA4	Secretory
TOMM22	2.49428e-99	0.795658	0.675	0.262	6.29181e-95	Neg_uninfected	TOMM22	Secretory
POLR2E	2.69369e-99	0.769932	0.633	0.223	6.79484e-95	Neg_uninfected	POLR2E	Secretory
MRPS21	2.94281e-99	0.791752	0.717	0.3	7.42325e-95	Neg_uninfected	MRPS21	Secretory
RAB13	3.69204e-99	0.817598	0.742	0.353	9.31318e-95	Neg_uninfected	RAB13	Secretory
FCGRT	7.46394e-99	0.748589	0.624	0.216	1.88278e-94	Neg_uninfected	FCGRT	Secretory
PROM1	9.1679e-99	0.951062	0.687	0.312	2.3126e-94	Neg_uninfected	PROM1	Secretory
OCIAD2	1.91812e-98	0.755496	0.66	0.233	4.83845e-94	Neg_uninfected	OCIAD2	Secretory
MRPL40	3.33324e-98	0.710196	0.558	0.168	8.40811e-94	Neg_uninfected	MRPL40	Secretory
TAX1BP3	3.48074e-98	0.817294	0.644	0.222	8.78016e-94	Neg_uninfected	TAX1BP3	Secretory
RPL39	4.3647e-98	0.828977	0.96	0.938	1.101e-93	Neg_uninfected	RPL39	Secretory
PLD3	5.11671e-98	0.783556	0.649	0.23	1.29069e-93	Neg_uninfected	PLD3	Secretory
RPS29	7.47967e-98	0.866487	0.882	0.461	1.88675e-93	Neg_uninfected	RPS29	Secretory
PAPOLA	1.18701e-97	0.715477	0.655	0.264	2.99424e-93	Neg_uninfected	PAPOLA	Secretory
RER1	1.83731e-97	0.766917	0.689	0.301	4.63462e-93	Neg_uninfected	RER1	Secretory
VPS29	2.23879e-97	0.741134	0.642	0.233	5.64736e-93	Neg_uninfected	VPS29	Secretory
ERLEC1	2.24292e-97	0.732138	0.66	0.27	5.65776e-93	Neg_uninfected	ERLEC1	Secretory
SUB1	2.6669e-97	0.786468	0.766	0.371	6.72725e-93	Neg_uninfected	SUB1	Secretory
FAM114A1	1.17263e-96	0.731857	0.621	0.25	2.95797e-92	Neg_uninfected	FAM114A1	Secretory
AHCY	1.29388e-96	0.710287	0.582	0.196	3.26382e-92	Neg_uninfected	AHCY	Secretory
UBXN4	1.51993e-96	0.856464	0.807	0.544	3.83403e-92	Neg_uninfected	UBXN4	Secretory
RNF181	1.89854e-96	0.731241	0.621	0.221	4.78907e-92	Neg_uninfected	RNF181	Secretory
MPG	2.09043e-96	0.65374	0.613	0.215	5.27312e-92	Neg_uninfected	MPG	Secretory
NOP10	2.25758e-96	0.708462	0.645	0.224	5.69475e-92	Neg_uninfected	NOP10	Secretory
ACP1	2.44309e-96	0.705047	0.599	0.208	6.16269e-92	Neg_uninfected	ACP1	Secretory
PPCS	3.04098e-96	0.695695	0.654	0.258	7.67086e-92	Neg_uninfected	PPCS	Secretory
SNX3	4.63e-96	0.832153	0.831	0.56	1.16792e-91	Neg_uninfected	SNX3	Secretory
PCBD1	1.2873e-95	0.772054	0.701	0.31	3.24722e-91	Neg_uninfected	PCBD1	Secretory
RNF167	1.47251e-95	0.756527	0.619	0.22	3.71441e-91	Neg_uninfected	RNF167	Secretory
TMEM208	1.62161e-95	0.613809	0.566	0.18	4.09052e-91	Neg_uninfected	TMEM208	Secretory
SCGB2A1	1.713e-95	0.628787	0.431	0.086	4.32104e-91	Neg_uninfected	SCGB2A1	Secretory
TMEM256	2.08649e-95	0.693273	0.686	0.255	5.26316e-91	Neg_uninfected	TMEM256	Secretory
CLNS1A	2.28684e-95	0.75919	0.636	0.239	5.76856e-91	Neg_uninfected	CLNS1A	Secretory
ZNF706	2.77368e-95	0.768806	0.673	0.277	6.9966e-91	Neg_uninfected	ZNF706	Secretory
GSN	3.27908e-95	0.981942	0.882	0.709	8.27149e-91	Neg_uninfected	GSN	Secretory
REXO2	5.27094e-95	0.753934	0.675	0.28	1.3296e-90	Neg_uninfected	REXO2	Secretory
XBP1	5.35234e-95	1.11577	0.87	0.772	1.35013e-90	Neg_uninfected	XBP1	Secretory
DHRS7	5.83654e-95	0.750979	0.631	0.225	1.47227e-90	Neg_uninfected	DHRS7	Secretory
CMAS	5.94191e-95	0.740115	0.571	0.191	1.49885e-90	Neg_uninfected	CMAS	Secretory
WBP1	7.15801e-95	0.717449	0.667	0.259	1.80561e-90	Neg_uninfected	WBP1	Secretory
ABRACL	7.59605e-95	0.73706	0.664	0.246	1.9161e-90	Neg_uninfected	ABRACL	Secretory
PFDN5	7.81756e-95	0.734852	0.919	0.859	1.97198e-90	Neg_uninfected	PFDN5	Secretory
MPST	8.17622e-95	0.797912	0.716	0.319	2.06245e-90	Neg_uninfected	MPST	Secretory
LAMTOR2	1.54062e-94	0.68954	0.637	0.218	3.88621e-90	Neg_uninfected	LAMTOR2	Secretory
CNN2	3.24188e-94	0.853416	0.796	0.449	8.17764e-90	Neg_uninfected	CNN2	Secretory
HMGA1	4.20853e-94	0.814369	0.713	0.341	1.0616e-89	Neg_uninfected	HMGA1	Secretory
TXN2	7.41515e-94	0.707625	0.598	0.217	1.87047e-89	Neg_uninfected	TXN2	Secretory
NBDY	8.04926e-94	0.666057	0.602	0.209	2.03042e-89	Neg_uninfected	NBDY	Secretory
HLA-DRB1	8.76541e-94	1.04268	0.66	0.26	2.21108e-89	Neg_uninfected	HLA-DRB1	Secretory
MGST2	8.86095e-94	0.717847	0.608	0.209	2.23518e-89	Neg_uninfected	MGST2	Secretory
CTNNA1	1.59075e-93	0.877847	0.752	0.412	4.01268e-89	Neg_uninfected	CTNNA1	Secretory
ARL6IP5	2.09894e-93	0.784103	0.638	0.249	5.29458e-89	Neg_uninfected	ARL6IP5	Secretory
BAG1	3.44811e-93	0.882146	0.859	0.597	8.69787e-89	Neg_uninfected	BAG1	Secretory
NDUFA12	3.895e-93	0.687761	0.613	0.208	9.82514e-89	Neg_uninfected	NDUFA12	Secretory
SSBP1	8.45026e-93	0.765392	0.635	0.248	2.13158e-88	Neg_uninfected	SSBP1	Secretory
ATP6AP2	1.8128e-92	0.719728	0.573	0.191	4.57279e-88	Neg_uninfected	ATP6AP2	Secretory
RPL27	2.31452e-92	0.789788	0.921	0.883	5.83838e-88	Neg_uninfected	RPL27	Secretory
SMDT1	3.08586e-92	0.795806	0.749	0.342	7.78409e-88	Neg_uninfected	SMDT1	Secretory
SPINT1-AS1	3.23498e-92	0.704601	0.631	0.233	8.16025e-88	Neg_uninfected	SPINT1-AS1	Secretory
RTN3	4.06715e-92	0.766249	0.595	0.216	1.02594e-87	Neg_uninfected	RTN3	Secretory
RNH1	7.32439e-92	0.802891	0.706	0.344	1.84758e-87	Neg_uninfected	RNH1	Secretory
NUTF2	1.28696e-91	0.672381	0.603	0.211	3.24636e-87	Neg_uninfected	NUTF2	Secretory
CARHSP1	1.37925e-91	0.793794	0.636	0.251	3.47915e-87	Neg_uninfected	CARHSP1	Secretory
ARL1	2.43391e-91	0.728171	0.593	0.222	6.13953e-87	Neg_uninfected	ARL1	Secretory
UQCC2	2.4411e-91	0.732489	0.665	0.259	6.15767e-87	Neg_uninfected	UQCC2	Secretory
EIF4G2	3.66455e-91	0.837878	0.853	0.665	9.24384e-87	Neg_uninfected	EIF4G2	Secretory
SLC44A4	7.24462e-91	0.73928	0.603	0.214	1.82746e-86	Neg_uninfected	SLC44A4	Secretory
MSLN	9.11533e-91	1.18575	0.647	0.291	2.29934e-86	Neg_uninfected	MSLN	Secretory
NDUFAF3	9.5874e-91	0.727625	0.659	0.29	2.41842e-86	Neg_uninfected	NDUFAF3	Secretory
KRT10	2.13364e-90	0.743886	0.699	0.323	5.38211e-86	Neg_uninfected	KRT10	Secretory
SERPINB1	2.83969e-90	0.924699	0.702	0.284	7.16312e-86	Neg_uninfected	SERPINB1	Secretory
CCT8	3.49369e-90	0.731639	0.573	0.197	8.81283e-86	Neg_uninfected	CCT8	Secretory
NME1	3.80365e-90	0.627579	0.507	0.149	9.59471e-86	Neg_uninfected	NME1	Secretory
RPL37	4.24171e-90	0.737222	0.961	0.947	1.06997e-85	Neg_uninfected	RPL37	Secretory
CEACAM6	4.40156e-90	1.05952	0.611	0.211	1.11029e-85	Neg_uninfected	CEACAM6	Secretory
MAGEF1	8.81772e-90	0.669114	0.549	0.183	2.22427e-85	Neg_uninfected	MAGEF1	Secretory
NME3	9.36373e-90	0.706225	0.623	0.236	2.362e-85	Neg_uninfected	NME3	Secretory
GTF3A	1.48995e-89	0.663625	0.606	0.223	3.75839e-85	Neg_uninfected	GTF3A	Secretory
LEPROT	1.77273e-89	0.682052	0.598	0.208	4.47171e-85	Neg_uninfected	LEPROT	Secretory
CD164	1.94175e-89	0.661342	0.57	0.196	4.89806e-85	Neg_uninfected	CD164	Secretory
CHCHD10	3.02301e-89	0.907704	0.704	0.363	7.62554e-85	Neg_uninfected	CHCHD10	Secretory
PHB	4.12121e-89	0.649544	0.547	0.176	1.03958e-84	Neg_uninfected	PHB	Secretory
SERPINB4	4.24067e-89	1.18045	0.619	0.213	1.06971e-84	Neg_uninfected	SERPINB4	Secretory
DCTN3	4.48248e-89	0.671241	0.605	0.223	1.13071e-84	Neg_uninfected	DCTN3	Secretory
REX1BD	4.96891e-89	0.686865	0.629	0.233	1.25341e-84	Neg_uninfected	REX1BD	Secretory
TPM3	5.85068e-89	0.803634	0.667	0.273	1.47583e-84	Neg_uninfected	TPM3	Secretory
CNBP	8.12522e-89	0.85005	0.792	0.537	2.04959e-84	Neg_uninfected	CNBP	Secretory
COA3	8.32065e-89	0.645523	0.588	0.198	2.09888e-84	Neg_uninfected	COA3	Secretory
RAB25	9.08796e-89	0.785114	0.798	0.52	2.29244e-84	Neg_uninfected	RAB25	Secretory
MRPL14	9.0985e-89	0.719255	0.724	0.351	2.2951e-84	Neg_uninfected	MRPL14	Secretory
LYPLA1	1.73072e-88	0.762588	0.603	0.227	4.36574e-84	Neg_uninfected	LYPLA1	Secretory
MAGED1	1.84747e-88	0.719331	0.543	0.186	4.66025e-84	Neg_uninfected	MAGED1	Secretory
FGFBP1	2.09499e-88	1.0876	0.551	0.183	5.2846e-84	Neg_uninfected	FGFBP1	Secretory
FAM162A	2.85125e-88	0.697897	0.588	0.21	7.19229e-84	Neg_uninfected	FAM162A	Secretory
TPD52L1	4.08291e-88	0.736515	0.676	0.289	1.02991e-83	Neg_uninfected	TPD52L1	Secretory
SEM1	5.40037e-88	0.764765	0.767	0.42	1.36224e-83	Neg_uninfected	SEM1	Secretory
NDUFB6	6.46529e-88	0.649623	0.577	0.196	1.63087e-83	Neg_uninfected	NDUFB6	Secretory
ATP6V0B	6.47678e-88	0.820239	0.808	0.54	1.63377e-83	Neg_uninfected	ATP6V0B	Secretory
MICOS13	1.21095e-87	0.702319	0.618	0.225	3.05461e-83	Neg_uninfected	MICOS13	Secretory
IDH2	1.66024e-87	0.595054	0.519	0.166	4.18795e-83	Neg_uninfected	IDH2	Secretory
DGUOK	1.90968e-87	0.646506	0.585	0.214	4.81716e-83	Neg_uninfected	DGUOK	Secretory
COA4	2.16715e-87	0.642445	0.586	0.211	5.46664e-83	Neg_uninfected	COA4	Secretory
CAPN1	2.2073e-87	0.795899	0.704	0.354	5.56792e-83	Neg_uninfected	CAPN1	Secretory
S100P	2.8305e-87	0.971197	0.687	0.272	7.13994e-83	Neg_uninfected	S100P	Secretory
ISOC2	3.87791e-87	0.663396	0.564	0.204	9.78203e-83	Neg_uninfected	ISOC2	Secretory
SF3B6	4.40885e-87	0.730679	0.691	0.31	1.11213e-82	Neg_uninfected	SF3B6	Secretory
COPS6	7.23828e-87	0.655269	0.551	0.189	1.82586e-82	Neg_uninfected	COPS6	Secretory
RCN2	1.46795e-86	0.743136	0.725	0.368	3.7029e-82	Neg_uninfected	RCN2	Secretory
SNX17	1.62598e-86	0.700032	0.58	0.23	4.10153e-82	Neg_uninfected	SNX17	Secretory
FKBP8	1.85265e-86	0.668066	0.611	0.236	4.6733e-82	Neg_uninfected	FKBP8	Secretory
PPP2R1A	2.9987e-86	0.716444	0.641	0.281	7.56421e-82	Neg_uninfected	PPP2R1A	Secretory
NDUFV1	3.01023e-86	0.749549	0.706	0.386	7.59331e-82	Neg_uninfected	NDUFV1	Secretory
SNRPC	3.66983e-86	0.62528	0.606	0.22	9.25714e-82	Neg_uninfected	SNRPC	Secretory
CD151	4.58745e-86	0.827474	0.811	0.481	1.15718e-81	Neg_uninfected	CD151	Secretory
TMEM141	4.61345e-86	0.734509	0.659	0.305	1.16374e-81	Neg_uninfected	TMEM141	Secretory
SF3B2	4.62484e-86	0.777253	0.705	0.407	1.16662e-81	Neg_uninfected	SF3B2	Secretory
UROS	4.64321e-86	0.606332	0.577	0.225	1.17125e-81	Neg_uninfected	UROS	Secretory
HLA-DMA	5.48925e-86	0.72536	0.559	0.199	1.38466e-81	Neg_uninfected	HLA-DMA	Secretory
SUMO3	6.96813e-86	0.621882	0.575	0.21	1.75771e-81	Neg_uninfected	SUMO3	Secretory
MTDH	8.16593e-86	0.794421	0.779	0.506	2.05986e-81	Neg_uninfected	MTDH	Secretory
GTF2A2	8.72364e-86	0.721926	0.683	0.349	2.20054e-81	Neg_uninfected	GTF2A2	Secretory
DPY30	1.30141e-85	0.542972	0.505	0.161	3.28281e-81	Neg_uninfected	DPY30	Secretory
ECE1	1.5311e-85	0.786206	0.732	0.381	3.8622e-81	Neg_uninfected	ECE1	Secretory
PAFAH1B3	2.1153e-85	0.681965	0.598	0.225	5.33585e-81	Neg_uninfected	PAFAH1B3	Secretory
NDUFA8	2.29711e-85	0.615303	0.555	0.188	5.79447e-81	Neg_uninfected	NDUFA8	Secretory
PPP4C	2.40941e-85	0.745355	0.723	0.383	6.07774e-81	Neg_uninfected	PPP4C	Secretory
EIF3G	2.79845e-85	0.779955	0.816	0.583	7.05908e-81	Neg_uninfected	EIF3G	Secretory
MRPS15	3.95711e-85	0.677065	0.647	0.275	9.98182e-81	Neg_uninfected	MRPS15	Secretory
MFSD1	4.08532e-85	0.729547	0.625	0.257	1.03052e-80	Neg_uninfected	MFSD1	Secretory
ASRGL1	7.21551e-85	0.740576	0.6	0.223	1.82011e-80	Neg_uninfected	ASRGL1	Secretory
PSMB2	7.48487e-85	0.6403	0.581	0.209	1.88806e-80	Neg_uninfected	PSMB2	Secretory
PSMD9	9.32699e-85	0.669179	0.581	0.224	2.35273e-80	Neg_uninfected	PSMD9	Secretory
RPL36AL	1.15123e-84	0.707551	0.889	0.823	2.90398e-80	Neg_uninfected	RPL36AL	Secretory
TLE5	1.16985e-84	0.765694	0.802	0.481	2.95094e-80	Neg_uninfected	TLE5	Secretory
AKR1C3	1.3967e-84	0.758898	0.551	0.184	3.52318e-80	Neg_uninfected	AKR1C3	Secretory
JPT1	1.39886e-84	0.884198	0.714	0.365	3.52863e-80	Neg_uninfected	JPT1	Secretory
NDUFA6	1.96351e-84	0.72328	0.711	0.38	4.95296e-80	Neg_uninfected	NDUFA6	Secretory
PSMD4	2.00765e-84	0.663356	0.55	0.189	5.0643e-80	Neg_uninfected	PSMD4	Secretory
GCSH	2.21296e-84	0.653465	0.579	0.222	5.58219e-80	Neg_uninfected	GCSH	Secretory
TST	3.11511e-84	0.724674	0.624	0.236	7.85786e-80	Neg_uninfected	TST	Secretory
RTN4	3.7023e-84	0.767559	0.688	0.307	9.33906e-80	Neg_uninfected	RTN4	Secretory
TMEM183A	4.70428e-84	0.697742	0.663	0.298	1.18666e-79	Neg_uninfected	TMEM183A	Secretory
PYURF	4.95929e-84	0.663915	0.586	0.209	1.25098e-79	Neg_uninfected	PYURF	Secretory
TNFRSF18	5.04771e-84	0.626852	0.459	0.123	1.27329e-79	Neg_uninfected	TNFRSF18	Secretory
SFT2D1	5.30432e-84	0.642065	0.571	0.211	1.33802e-79	Neg_uninfected	SFT2D1	Secretory
ZDHHC12	6.73301e-84	0.601386	0.569	0.206	1.6984e-79	Neg_uninfected	ZDHHC12	Secretory
KRT17	8.28885e-84	1.55514	0.827	0.457	2.09086e-79	Neg_uninfected	KRT17	Secretory
LAGE3	8.29838e-84	0.633024	0.548	0.188	2.09327e-79	Neg_uninfected	LAGE3	Secretory
TNC	1.12519e-83	0.899201	0.644	0.275	2.83828e-79	Neg_uninfected	TNC	Secretory
ECH1	1.28391e-83	0.735273	0.653	0.306	3.23867e-79	Neg_uninfected	ECH1	Secretory
TMED4	1.28768e-83	0.65283	0.555	0.203	3.24817e-79	Neg_uninfected	TMED4	Secretory
SMS	2.23862e-83	0.619304	0.551	0.189	5.64693e-79	Neg_uninfected	SMS	Secretory
CAPG	2.36167e-83	0.71725	0.542	0.177	5.95732e-79	Neg_uninfected	CAPG	Secretory
SSR3	2.56955e-83	0.716722	0.65	0.291	6.48169e-79	Neg_uninfected	SSR3	Secretory
MRPS16	3.12068e-83	0.635609	0.594	0.243	7.87191e-79	Neg_uninfected	MRPS16	Secretory
EIF4A2	3.21996e-83	0.78926	0.818	0.66	8.12234e-79	Neg_uninfected	EIF4A2	Secretory
UFC1	3.75939e-83	0.643073	0.634	0.267	9.48305e-79	Neg_uninfected	UFC1	Secretory
MAGED2	3.81007e-83	0.745129	0.572	0.225	9.6109e-79	Neg_uninfected	MAGED2	Secretory
RPS27A	4.32309e-83	0.537927	0.979	0.988	1.0905e-78	Neg_uninfected	RPS27A	Secretory
TEX264	4.3396e-83	0.590769	0.553	0.194	1.09466e-78	Neg_uninfected	TEX264	Secretory
NAA38	4.67934e-83	0.727696	0.668	0.286	1.18036e-78	Neg_uninfected	NAA38	Secretory
S100A2	7.67855e-83	1.53959	0.605	0.233	1.93691e-78	Neg_uninfected	S100A2	Secretory
NOL7	1.10324e-82	0.715384	0.646	0.301	2.78292e-78	Neg_uninfected	NOL7	Secretory
PON2	1.46965e-82	0.670499	0.598	0.225	3.70719e-78	Neg_uninfected	PON2	Secretory
UBE2N	1.59874e-82	0.690379	0.554	0.199	4.03281e-78	Neg_uninfected	UBE2N	Secretory
SERPINB6	2.40573e-82	0.661747	0.596	0.225	6.06844e-78	Neg_uninfected	SERPINB6	Secretory
AP1S1	3.03351e-82	0.593381	0.521	0.174	7.65202e-78	Neg_uninfected	AP1S1	Secretory
TMEM160	3.75141e-82	0.671484	0.58	0.21	9.46294e-78	Neg_uninfected	TMEM160	Secretory
RPS27	3.92299e-82	0.649678	0.962	0.955	9.89575e-78	Neg_uninfected	RPS27	Secretory
MUC1	4.35852e-82	0.779933	0.807	0.454	1.09944e-77	Neg_uninfected	MUC1	Secretory
PFN2	5.08896e-82	0.715793	0.566	0.216	1.28369e-77	Neg_uninfected	PFN2	Secretory
SMAGP	6.72004e-82	0.626707	0.589	0.223	1.69513e-77	Neg_uninfected	SMAGP	Secretory
MRPL52	8.49666e-82	0.689504	0.661	0.279	2.14328e-77	Neg_uninfected	MRPL52	Secretory
IL33	8.67022e-82	0.80395	0.652	0.272	2.18706e-77	Neg_uninfected	IL33	Secretory
SSNA1	9.48084e-82	0.629676	0.597	0.237	2.39154e-77	Neg_uninfected	SSNA1	Secretory
CYB5R3	1.84343e-81	0.803325	0.751	0.451	4.65004e-77	Neg_uninfected	CYB5R3	Secretory
PARP1	2.69513e-81	0.584985	0.503	0.164	6.79845e-77	Neg_uninfected	PARP1	Secretory
ABHD14B	2.8063e-81	0.638922	0.494	0.161	7.07889e-77	Neg_uninfected	ABHD14B	Secretory
ADH5	5.18586e-81	0.718251	0.537	0.186	1.30813e-76	Neg_uninfected	ADH5	Secretory
RAB1B	9.87137e-81	0.673291	0.588	0.23	2.49005e-76	Neg_uninfected	RAB1B	Secretory
MSMB	1.11601e-80	1.15781	0.586	0.225	2.81513e-76	Neg_uninfected	MSMB	Secretory
ASPH	1.17005e-80	0.652181	0.609	0.238	2.95146e-76	Neg_uninfected	ASPH	Secretory
ANXA3	1.84968e-80	0.806931	0.569	0.213	4.66581e-76	Neg_uninfected	ANXA3	Secretory
UBE2V1	2.49104e-80	0.623476	0.601	0.244	6.28366e-76	Neg_uninfected	UBE2V1	Secretory
PLAAT4	2.61392e-80	0.691026	0.602	0.216	6.59361e-76	Neg_uninfected	PLAAT4	Secretory
FIBP	2.79374e-80	0.627187	0.569	0.21	7.04722e-76	Neg_uninfected	FIBP	Secretory
ACAT2	2.83532e-80	0.691282	0.473	0.15	7.15209e-76	Neg_uninfected	ACAT2	Secretory
SDF4	2.93356e-80	0.70268	0.712	0.408	7.39991e-76	Neg_uninfected	SDF4	Secretory
EIF3I	3.94569e-80	0.794831	0.634	0.295	9.95301e-76	Neg_uninfected	EIF3I	Secretory
DYNLRB1	3.99608e-80	0.622037	0.585	0.232	1.00801e-75	Neg_uninfected	DYNLRB1	Secretory
IER3IP1	4.57361e-80	0.683241	0.605	0.242	1.15369e-75	Neg_uninfected	IER3IP1	Secretory
NUDT22	7.28213e-80	0.571614	0.517	0.178	1.83692e-75	Neg_uninfected	NUDT22	Secretory
ZNF580	9.92844e-80	0.62149	0.521	0.186	2.50445e-75	Neg_uninfected	ZNF580	Secretory
CTSH	1.08079e-79	0.724268	0.618	0.25	2.7263e-75	Neg_uninfected	CTSH	Secretory
SH3YL1	1.2076e-79	0.620378	0.56	0.207	3.04617e-75	Neg_uninfected	SH3YL1	Secretory
RPS11	2.13383e-79	0.693382	0.91	0.89	5.38258e-75	Neg_uninfected	RPS11	Secretory
BABAM1	2.1554e-79	0.60702	0.522	0.181	5.437e-75	Neg_uninfected	BABAM1	Secretory
SMIM26	2.89371e-79	0.611717	0.607	0.237	7.29937e-75	Neg_uninfected	SMIM26	Secretory
NDUFS3	3.14237e-79	0.66293	0.615	0.279	7.92663e-75	Neg_uninfected	NDUFS3	Secretory
FKBP4	3.37905e-79	0.627427	0.528	0.194	8.52365e-75	Neg_uninfected	FKBP4	Secretory
RANBP1	7.30402e-79	0.660301	0.562	0.216	1.84244e-74	Neg_uninfected	RANBP1	Secretory
CRYL1	8.97334e-79	0.642908	0.521	0.185	2.26353e-74	Neg_uninfected	CRYL1	Secretory
EIF5A	1.36412e-78	0.813817	0.781	0.533	3.441e-74	Neg_uninfected	EIF5A	Secretory
DBNDD2	1.41452e-78	0.615537	0.553	0.21	3.56813e-74	Neg_uninfected	DBNDD2	Secretory
AHNAK	1.59093e-78	0.930459	0.728	0.405	4.01312e-74	Neg_uninfected	AHNAK	Secretory
PIN1	1.71262e-78	0.628586	0.546	0.193	4.32009e-74	Neg_uninfected	PIN1	Secretory
HNRNPR	1.81716e-78	0.704978	0.568	0.232	4.5838e-74	Neg_uninfected	HNRNPR	Secretory
MRPL33	1.89876e-78	0.64345	0.62	0.253	4.78963e-74	Neg_uninfected	MRPL33	Secretory
POLR2J	2.01406e-78	0.582126	0.599	0.225	5.08046e-74	Neg_uninfected	POLR2J	Secretory
PA2G4	2.52697e-78	0.680412	0.558	0.217	6.37427e-74	Neg_uninfected	PA2G4	Secretory
SELENOT	4.00674e-78	0.720083	0.637	0.305	1.0107e-73	Neg_uninfected	SELENOT	Secretory
EIF3M	6.41503e-78	0.687204	0.681	0.342	1.61819e-73	Neg_uninfected	EIF3M	Secretory
HM13	6.70291e-78	0.761039	0.687	0.376	1.69081e-73	Neg_uninfected	HM13	Secretory
ZFYVE21	8.753e-78	0.646659	0.559	0.216	2.20795e-73	Neg_uninfected	ZFYVE21	Secretory
BNIP3L	9.61866e-78	0.690105	0.605	0.284	2.42631e-73	Neg_uninfected	BNIP3L	Secretory
CAV2	1.03079e-77	0.701462	0.567	0.212	2.60016e-73	Neg_uninfected	CAV2	Secretory
RAB5IF	1.68717e-77	0.656314	0.694	0.364	4.25589e-73	Neg_uninfected	RAB5IF	Secretory
HMGN2	2.42571e-77	0.859937	0.789	0.6	6.11885e-73	Neg_uninfected	HMGN2	Secretory
TMCO1	2.92288e-77	0.643087	0.571	0.22	7.37297e-73	Neg_uninfected	TMCO1	Secretory
CENPX	3.54838e-77	0.590209	0.572	0.219	8.95079e-73	Neg_uninfected	CENPX	Secretory
MRPL43	5.34947e-77	0.653014	0.638	0.303	1.3494e-72	Neg_uninfected	MRPL43	Secretory
HNRNPA3	6.18931e-77	0.75972	0.727	0.42	1.56125e-72	Neg_uninfected	HNRNPA3	Secretory
POLR2K	6.33486e-77	0.616749	0.602	0.246	1.59797e-72	Neg_uninfected	POLR2K	Secretory
NDUFB1	7.09937e-77	0.593953	0.612	0.233	1.79082e-72	Neg_uninfected	NDUFB1	Secretory
COQ4	7.73182e-77	0.575273	0.542	0.204	1.95035e-72	Neg_uninfected	COQ4	Secretory
APEX1	8.30005e-77	0.740021	0.634	0.275	2.09369e-72	Neg_uninfected	APEX1	Secretory
DSP	8.3899e-77	0.878022	0.717	0.413	2.11635e-72	Neg_uninfected	DSP	Secretory
CAP1	1.00929e-76	0.701794	0.62	0.247	2.54594e-72	Neg_uninfected	CAP1	Secretory
COX17	1.21607e-76	0.632049	0.61	0.252	3.06754e-72	Neg_uninfected	COX17	Secretory
NDUFAF8	1.48337e-76	0.608223	0.567	0.213	3.74181e-72	Neg_uninfected	NDUFAF8	Secretory
RAB2A	1.48549e-76	0.720125	0.729	0.457	3.74715e-72	Neg_uninfected	RAB2A	Secretory
SLC25A4	2.26057e-76	0.600835	0.498	0.171	5.70228e-72	Neg_uninfected	SLC25A4	Secretory
TWF1	2.4239e-76	0.635737	0.572	0.227	6.1143e-72	Neg_uninfected	TWF1	Secretory
SDC1	2.75017e-76	0.774904	0.621	0.254	6.9373e-72	Neg_uninfected	SDC1	Secretory
PRXL2A	2.97704e-76	0.638368	0.567	0.218	7.50957e-72	Neg_uninfected	PRXL2A	Secretory
TTC3	3.11185e-76	0.739482	0.753	0.495	7.84963e-72	Neg_uninfected	TTC3	Secretory
TMEM165	3.7361e-76	0.746864	0.806	0.558	9.42431e-72	Neg_uninfected	TMEM165	Secretory
VSIG2	5.20322e-76	0.735946	0.583	0.225	1.31251e-71	Neg_uninfected	VSIG2	Secretory
CDH3	6.43157e-76	0.649849	0.551	0.204	1.62236e-71	Neg_uninfected	CDH3	Secretory
ERG28	6.76408e-76	0.598914	0.547	0.208	1.70624e-71	Neg_uninfected	ERG28	Secretory
MRPL27	7.39715e-76	0.577898	0.538	0.2	1.86593e-71	Neg_uninfected	MRPL27	Secretory
PSMB7	7.66649e-76	0.646245	0.514	0.182	1.93387e-71	Neg_uninfected	PSMB7	Secretory
HNRNPK	9.66867e-76	0.801632	0.806	0.641	2.43892e-71	Neg_uninfected	HNRNPK	Secretory
CHMP5	1.04975e-75	0.666552	0.588	0.222	2.64799e-71	Neg_uninfected	CHMP5	Secretory
MRPL17	1.12947e-75	0.596737	0.53	0.19	2.84909e-71	Neg_uninfected	MRPL17	Secretory
TPGS2	1.81175e-75	0.729845	0.64	0.296	4.57014e-71	Neg_uninfected	TPGS2	Secretory
HLA-DRA	1.96585e-75	1.08809	0.689	0.393	4.95885e-71	Neg_uninfected	HLA-DRA	Secretory
GET3	1.99869e-75	0.590263	0.504	0.172	5.0417e-71	Neg_uninfected	GET3	Secretory
SELENBP1	2.55278e-75	0.738281	0.699	0.361	6.43939e-71	Neg_uninfected	SELENBP1	Secretory
CIAO2A	3.12726e-75	0.517619	0.543	0.194	7.8885e-71	Neg_uninfected	CIAO2A	Secretory
TOMM5	3.32684e-75	0.626685	0.557	0.212	8.39196e-71	Neg_uninfected	TOMM5	Secretory
TCN2	4.34775e-75	0.622213	0.498	0.162	1.09672e-70	Neg_uninfected	TCN2	Secretory
PSMB10	6.5754e-75	0.616282	0.542	0.186	1.65865e-70	Neg_uninfected	PSMB10	Secretory
GTF3C6	1.04489e-74	0.664725	0.666	0.344	2.63575e-70	Neg_uninfected	GTF3C6	Secretory
PGLS	1.18673e-74	0.712234	0.829	0.696	2.99352e-70	Neg_uninfected	PGLS	Secretory
ADIPOR1	1.22517e-74	0.711348	0.759	0.517	3.09049e-70	Neg_uninfected	ADIPOR1	Secretory
MPLKIP	1.23911e-74	0.563677	0.463	0.147	3.12566e-70	Neg_uninfected	MPLKIP	Secretory
NDFIP1	1.43913e-74	0.774118	0.753	0.501	3.63021e-70	Neg_uninfected	NDFIP1	Secretory
ARL6IP1	1.5179e-74	0.692376	0.602	0.272	3.82891e-70	Neg_uninfected	ARL6IP1	Secretory
TMEM213	1.67358e-74	0.740094	0.476	0.153	4.2216e-70	Neg_uninfected	TMEM213	Secretory
YWHAQ	2.22116e-74	0.811078	0.662	0.337	5.60287e-70	Neg_uninfected	YWHAQ	Secretory
HIGD1A	2.37116e-74	0.675231	0.653	0.305	5.98125e-70	Neg_uninfected	HIGD1A	Secretory
HEBP2	2.52608e-74	0.6899	0.671	0.328	6.37204e-70	Neg_uninfected	HEBP2	Secretory
MRPL18	2.97809e-74	0.626807	0.57	0.234	7.51223e-70	Neg_uninfected	MRPL18	Secretory
TOMM7	5.60172e-74	0.711368	0.85	0.694	1.41303e-69	Neg_uninfected	TOMM7	Secretory
CYC1	7.96679e-74	0.739462	0.689	0.426	2.00962e-69	Neg_uninfected	CYC1	Secretory
SOD2	1.08758e-73	0.758607	0.716	0.409	2.74343e-69	Neg_uninfected	SOD2	Secretory
METTL9	1.38885e-73	0.66653	0.674	0.347	3.50337e-69	Neg_uninfected	METTL9	Secretory
PLLP	1.42647e-73	0.554291	0.466	0.151	3.59828e-69	Neg_uninfected	PLLP	Secretory
SULT2B1	1.89885e-73	0.734497	0.609	0.295	4.78985e-69	Neg_uninfected	SULT2B1	Secretory
SLIRP	3.53525e-73	0.57052	0.582	0.216	8.91767e-69	Neg_uninfected	SLIRP	Secretory
AKR7A2	6.4292e-73	0.607288	0.517	0.189	1.62177e-68	Neg_uninfected	AKR7A2	Secretory
PLP2	6.47469e-73	0.810337	0.506	0.183	1.63324e-68	Neg_uninfected	PLP2	Secretory
ADRM1	8.74343e-73	0.649884	0.629	0.315	2.20553e-68	Neg_uninfected	ADRM1	Secretory
ADAM28	9.48379e-73	0.795798	0.674	0.347	2.39229e-68	Neg_uninfected	ADAM28	Secretory
ANP32B	1.03197e-72	0.759956	0.698	0.437	2.60314e-68	Neg_uninfected	ANP32B	Secretory
DGCR6L	1.38294e-72	0.591269	0.571	0.231	3.48847e-68	Neg_uninfected	DGCR6L	Secretory
ETFB	1.40511e-72	0.640285	0.52	0.19	3.54438e-68	Neg_uninfected	ETFB	Secretory
SEC61A1	1.68457e-72	0.657795	0.549	0.229	4.24933e-68	Neg_uninfected	SEC61A1	Secretory
MUC20	1.73493e-72	0.736272	0.547	0.199	4.37637e-68	Neg_uninfected	MUC20	Secretory
CTSA	1.7705e-72	0.626015	0.531	0.198	4.46609e-68	Neg_uninfected	CTSA	Secretory
UAP1	1.85516e-72	0.667626	0.616	0.283	4.67964e-68	Neg_uninfected	UAP1	Secretory
SEPTIN2	2.07269e-72	0.73935	0.665	0.361	5.22836e-68	Neg_uninfected	SEPTIN2	Secretory
SH3BGRL	2.21521e-72	0.683728	0.625	0.288	5.58787e-68	Neg_uninfected	SH3BGRL	Secretory
NAA10	2.46957e-72	0.638043	0.62	0.3	6.2295e-68	Neg_uninfected	NAA10	Secretory
PDCD5	2.98808e-72	0.602748	0.59	0.244	7.53744e-68	Neg_uninfected	PDCD5	Secretory
MPC2	3.37059e-72	0.664203	0.664	0.372	8.50233e-68	Neg_uninfected	MPC2	Secretory
SEC11C	3.38685e-72	0.680135	0.584	0.255	8.54333e-68	Neg_uninfected	SEC11C	Secretory
NUDCD2	3.67561e-72	0.542886	0.499	0.177	9.27173e-68	Neg_uninfected	NUDCD2	Secretory
RAN	6.31966e-72	0.809807	0.846	0.774	1.59413e-67	Neg_uninfected	RAN	Secretory
IGFBP3	6.56824e-72	1.27228	0.59	0.262	1.65684e-67	Neg_uninfected	IGFBP3	Secretory
OXA1L	8.46737e-72	0.652479	0.661	0.329	2.13589e-67	Neg_uninfected	OXA1L	Secretory
VCP	1.15675e-71	0.78928	0.713	0.463	2.91791e-67	Neg_uninfected	VCP	Secretory
S100A13	1.23219e-71	0.601217	0.696	0.31	3.10821e-67	Neg_uninfected	S100A13	Secretory
AUP1	1.33537e-71	0.689769	0.74	0.444	3.36847e-67	Neg_uninfected	AUP1	Secretory
METTL26	1.55412e-71	0.602	0.588	0.255	3.92027e-67	Neg_uninfected	METTL26	Secretory
NAA20	1.57835e-71	0.573047	0.504	0.174	3.9814e-67	Neg_uninfected	NAA20	Secretory
ARF3	1.84682e-71	0.642292	0.59	0.248	4.6586e-67	Neg_uninfected	ARF3	Secretory
CCT5	2.28591e-71	0.732925	0.538	0.222	5.76621e-67	Neg_uninfected	CCT5	Secretory
SNRPG	2.52647e-71	0.696503	0.693	0.375	6.37302e-67	Neg_uninfected	SNRPG	Secretory
MMP7	3.49258e-71	0.951464	0.499	0.17	8.81004e-67	Neg_uninfected	MMP7	Secretory
MRPS12	3.87246e-71	0.548757	0.502	0.186	9.76829e-67	Neg_uninfected	MRPS12	Secretory
CBR1	4.29949e-71	0.659061	0.544	0.201	1.08455e-66	Neg_uninfected	CBR1	Secretory
EBP	4.59593e-71	0.591875	0.485	0.179	1.15932e-66	Neg_uninfected	EBP	Secretory
RAMP1	5.73537e-71	0.530551	0.378	0.089	1.44675e-66	Neg_uninfected	RAMP1	Secretory
VDAC3	5.85702e-71	0.569473	0.455	0.152	1.47743e-66	Neg_uninfected	VDAC3	Secretory
YWHAZ	6.49705e-71	0.735351	0.884	0.826	1.63888e-66	Neg_uninfected	YWHAZ	Secretory
RBIS	8.9899e-71	0.569842	0.567	0.228	2.2677e-66	Neg_uninfected	RBIS	Secretory
SERINC3	1.02176e-70	0.609373	0.527	0.199	2.57739e-66	Neg_uninfected	SERINC3	Secretory
ST13	1.56662e-70	0.710273	0.819	0.703	3.9518e-66	Neg_uninfected	ST13	Secretory
VKORC1	1.58016e-70	0.5411	0.519	0.196	3.98597e-66	Neg_uninfected	VKORC1	Secretory
PSMA6	2.18667e-70	0.713869	0.692	0.403	5.51586e-66	Neg_uninfected	PSMA6	Secretory
NME4	2.884e-70	0.623885	0.582	0.261	7.27489e-66	Neg_uninfected	NME4	Secretory
SEC11A	3.86143e-70	0.677237	0.757	0.498	9.74047e-66	Neg_uninfected	SEC11A	Secretory
CACYBP	4.27946e-70	0.576714	0.456	0.155	1.07949e-65	Neg_uninfected	CACYBP	Secretory
DEGS2	4.59954e-70	0.596994	0.444	0.143	1.16024e-65	Neg_uninfected	DEGS2	Secretory
DRAP1	4.98331e-70	0.550781	0.586	0.247	1.25704e-65	Neg_uninfected	DRAP1	Secretory
MRPL34	6.67253e-70	0.5399	0.52	0.19	1.68315e-65	Neg_uninfected	MRPL34	Secretory
CCND1	7.91779e-70	0.950003	0.715	0.471	1.99726e-65	Neg_uninfected	CCND1	Secretory
VTI1B	9.13968e-70	0.652261	0.606	0.286	2.30548e-65	Neg_uninfected	VTI1B	Secretory
INSIG1	1.01743e-69	0.837653	0.676	0.395	2.56646e-65	Neg_uninfected	INSIG1	Secretory
LSM3	1.25289e-69	0.545772	0.523	0.194	3.16042e-65	Neg_uninfected	LSM3	Secretory
VIM	1.62624e-69	0.963636	0.421	0.124	4.10219e-65	Neg_uninfected	VIM	Secretory
KDELR2	2.99359e-69	0.722307	0.694	0.427	7.55134e-65	Neg_uninfected	KDELR2	Secretory
PSMB8	3.12195e-69	0.556187	0.62	0.264	7.87513e-65	Neg_uninfected	PSMB8	Secretory
MORF4L2	3.46296e-69	0.617557	0.553	0.244	8.73533e-65	Neg_uninfected	MORF4L2	Secretory
TSPYL1	3.81714e-69	0.579428	0.469	0.163	9.62875e-65	Neg_uninfected	TSPYL1	Secretory
NDUFA10	4.64585e-69	0.600376	0.528	0.213	1.17192e-64	Neg_uninfected	NDUFA10	Secretory
ALOX15	4.68512e-69	0.774969	0.541	0.21	1.18182e-64	Neg_uninfected	ALOX15	Secretory
AP1M2	5.18641e-69	0.600656	0.562	0.251	1.30827e-64	Neg_uninfected	AP1M2	Secretory
LCN2	5.92664e-69	0.869785	0.932	0.833	1.49499e-64	Neg_uninfected	LCN2	Secretory
MRPL3	6.47499e-69	0.602436	0.511	0.206	1.63332e-64	Neg_uninfected	MRPL3	Secretory
CD46	7.431e-69	0.677424	0.658	0.342	1.87447e-64	Neg_uninfected	CD46	Secretory
ACTR3	1.21215e-68	0.72679	0.681	0.393	3.05764e-64	Neg_uninfected	ACTR3	Secretory
LRP10	1.51795e-68	0.688908	0.788	0.543	3.82902e-64	Neg_uninfected	LRP10	Secretory
IFI27L2	2.27254e-68	0.581546	0.541	0.209	5.73249e-64	Neg_uninfected	IFI27L2	Secretory
RALBP1	3.10089e-68	0.569054	0.586	0.272	7.82201e-64	Neg_uninfected	RALBP1	Secretory
RNF5	3.35266e-68	0.49655	0.486	0.174	8.45707e-64	Neg_uninfected	RNF5	Secretory
PRKCSH	3.42851e-68	0.531784	0.509	0.198	8.6484e-64	Neg_uninfected	PRKCSH	Secretory
BEX3	3.86492e-68	0.589002	0.514	0.191	9.74926e-64	Neg_uninfected	BEX3	Secretory
TUBA1C	4.06556e-68	0.856409	0.671	0.361	1.02554e-63	Neg_uninfected	TUBA1C	Secretory
TGM2	5.3883e-68	0.739869	0.497	0.182	1.3592e-63	Neg_uninfected	TGM2	Secretory
PHB2	5.60902e-68	0.689576	0.77	0.542	1.41488e-63	Neg_uninfected	PHB2	Secretory
HS3ST1	6.11535e-68	0.843647	0.78	0.478	1.5426e-63	Neg_uninfected	HS3ST1	Secretory
TFG	6.74378e-68	0.594158	0.567	0.246	1.70112e-63	Neg_uninfected	TFG	Secretory
BSG	7.74928e-68	0.731534	0.801	0.624	1.95476e-63	Neg_uninfected	BSG	Secretory
TMEM9B	7.81878e-68	0.633201	0.601	0.287	1.97229e-63	Neg_uninfected	TMEM9B	Secretory
MGMT	1.09441e-67	0.585411	0.516	0.204	2.76065e-63	Neg_uninfected	MGMT	Secretory
LTF	1.38066e-67	1.80438	0.415	0.129	3.48272e-63	Neg_uninfected	LTF	Secretory
TMEM14A	1.63458e-67	0.581006	0.514	0.193	4.12322e-63	Neg_uninfected	TMEM14A	Secretory
POLR2G	2.08407e-67	0.590629	0.458	0.155	5.25706e-63	Neg_uninfected	POLR2G	Secretory
DMAC1	2.41906e-67	0.502496	0.516	0.193	6.10208e-63	Neg_uninfected	DMAC1	Secretory
SLC31A1	2.4778e-67	0.639424	0.579	0.272	6.25025e-63	Neg_uninfected	SLC31A1	Secretory
NDUFS2	2.85024e-67	0.596951	0.523	0.218	7.18972e-63	Neg_uninfected	NDUFS2	Secretory
GGCT	3.11943e-67	0.537677	0.477	0.171	7.86875e-63	Neg_uninfected	GGCT	Secretory
LMO4	3.44313e-67	0.7126	0.732	0.394	8.68529e-63	Neg_uninfected	LMO4	Secretory
EIF2S3	3.88888e-67	0.579276	0.57	0.239	9.8097e-63	Neg_uninfected	EIF2S3	Secretory
PET100	4.4494e-67	0.491007	0.534	0.198	1.12236e-62	Neg_uninfected	PET100	Secretory
EIF4A1	4.72931e-67	0.804141	0.883	0.849	1.19297e-62	Neg_uninfected	EIF4A1	Secretory
EIF3D	4.90854e-67	0.690147	0.683	0.407	1.23818e-62	Neg_uninfected	EIF3D	Secretory
SUCLG1	5.87943e-67	0.619892	0.51	0.211	1.48309e-62	Neg_uninfected	SUCLG1	Secretory
SLC39A7	5.9176e-67	0.524719	0.47	0.17	1.49272e-62	Neg_uninfected	SLC39A7	Secretory
POLD2	9.40015e-67	0.586129	0.456	0.162	2.37119e-62	Neg_uninfected	POLD2	Secretory
EIF2AK1	9.60918e-67	0.595866	0.496	0.194	2.42392e-62	Neg_uninfected	EIF2AK1	Secretory
EIF6	1.48288e-66	0.748658	0.624	0.339	3.74056e-62	Neg_uninfected	EIF6	Secretory
ETFA	2.24851e-66	0.541935	0.504	0.194	5.67188e-62	Neg_uninfected	ETFA	Secretory
RAD23A	3.19847e-66	0.656941	0.748	0.519	8.06815e-62	Neg_uninfected	RAD23A	Secretory
KRT6A	3.38483e-66	1.78904	0.525	0.2	8.53822e-62	Neg_uninfected	KRT6A	Secretory
ST6GALNAC1	4.08491e-66	0.74557	0.761	0.522	1.03042e-61	Neg_uninfected	ST6GALNAC1	Secretory
CSRP2	4.94722e-66	0.505963	0.355	0.09	1.24794e-61	Neg_uninfected	CSRP2	Secretory
NUCB1	6.249e-66	0.584978	0.545	0.227	1.57631e-61	Neg_uninfected	NUCB1	Secretory
ALDH3A2	8.97495e-66	0.615583	0.497	0.188	2.26393e-61	Neg_uninfected	ALDH3A2	Secretory
OSTF1	1.1815e-65	0.545084	0.515	0.199	2.98033e-61	Neg_uninfected	OSTF1	Secretory
MMP24OS	1.22285e-65	0.512562	0.522	0.208	3.08464e-61	Neg_uninfected	MMP24OS	Secretory
PDLIM4	1.50872e-65	0.592008	0.427	0.142	3.80574e-61	Neg_uninfected	PDLIM4	Secretory
CD44	1.96334e-65	0.578299	0.514	0.2	4.95251e-61	Neg_uninfected	CD44	Secretory
RNF39	2.05929e-65	0.742633	0.562	0.233	5.19457e-61	Neg_uninfected	RNF39	Secretory
PDZD11	2.62492e-65	0.541461	0.427	0.142	6.62136e-61	Neg_uninfected	PDZD11	Secretory
AAMP	2.92773e-65	0.548146	0.462	0.163	7.38521e-61	Neg_uninfected	AAMP	Secretory
SPG21	3.35008e-65	0.633716	0.632	0.323	8.45058e-61	Neg_uninfected	SPG21	Secretory
DNAJC19	3.64324e-65	0.506887	0.488	0.178	9.19006e-61	Neg_uninfected	DNAJC19	Secretory
ADSS	4.07371e-65	0.586867	0.521	0.205	1.02759e-60	Neg_uninfected	ADSS	Secretory
MVP	4.1618e-65	0.694893	0.582	0.275	1.04981e-60	Neg_uninfected	MVP	Secretory
EMC10	4.71603e-65	0.595954	0.624	0.329	1.18962e-60	Neg_uninfected	EMC10	Secretory
HSP90B1	6.65096e-65	0.714157	0.833	0.649	1.6777e-60	Neg_uninfected	HSP90B1	Secretory
PSMB4	6.96608e-65	0.579775	0.554	0.245	1.75719e-60	Neg_uninfected	PSMB4	Secretory
SDHD	7.12826e-65	0.611719	0.495	0.195	1.7981e-60	Neg_uninfected	SDHD	Secretory
MLEC	9.18575e-65	0.58775	0.586	0.29	2.3171e-60	Neg_uninfected	MLEC	Secretory
RRAGA	9.3798e-65	0.469569	0.414	0.136	2.36605e-60	Neg_uninfected	RRAGA	Secretory
CHCHD1	1.2891e-64	0.516488	0.468	0.171	3.25176e-60	Neg_uninfected	CHCHD1	Secretory
TAPBP	1.44226e-64	0.630288	0.702	0.403	3.6381e-60	Neg_uninfected	TAPBP	Secretory
IDH3G	2.30302e-64	0.520684	0.436	0.149	5.80936e-60	Neg_uninfected	IDH3G	Secretory
CDK4	2.91227e-64	0.603842	0.533	0.244	7.34619e-60	Neg_uninfected	CDK4	Secretory
CCN2	3.11311e-64	1.07146	0.828	0.734	7.85281e-60	Neg_uninfected	CCN2	Secretory
HEXB	4.04706e-64	0.538728	0.495	0.184	1.02087e-59	Neg_uninfected	HEXB	Secretory
THOC3	4.28498e-64	0.583273	0.463	0.172	1.08089e-59	Neg_uninfected	THOC3	Secretory
TPD52	4.5322e-64	0.503281	0.528	0.215	1.14325e-59	Neg_uninfected	TPD52	Secretory
PSMD2	6.152e-64	0.573645	0.497	0.197	1.55184e-59	Neg_uninfected	PSMD2	Secretory
PYCARD	6.77486e-64	0.677075	0.61	0.288	1.70896e-59	Neg_uninfected	PYCARD	Secretory
SDHB	1.00498e-63	0.560365	0.533	0.225	2.53506e-59	Neg_uninfected	SDHB	Secretory
FAM107A	1.13465e-63	0.631229	0.406	0.128	2.86215e-59	Neg_uninfected	FAM107A	Secretory
EIF2S2	1.20108e-63	0.630986	0.586	0.288	3.02973e-59	Neg_uninfected	EIF2S2	Secretory
QSOX1	1.22616e-63	0.574259	0.561	0.25	3.093e-59	Neg_uninfected	QSOX1	Secretory
SNHG8	1.36926e-63	0.644631	0.652	0.337	3.45395e-59	Neg_uninfected	SNHG8	Secretory
SNRPF	1.69872e-63	0.545	0.503	0.198	4.28501e-59	Neg_uninfected	SNRPF	Secretory
GJB2	1.85404e-63	0.72478	0.525	0.217	4.6768e-59	Neg_uninfected	GJB2	Secretory
MT1G	2.2303e-63	1.2167	0.348	0.084	5.62593e-59	Neg_uninfected	MT1G	Secretory
FBXO9	2.2355e-63	0.487965	0.475	0.177	5.63906e-59	Neg_uninfected	FBXO9	Secretory
HAX1	2.39715e-63	0.571486	0.564	0.268	6.04681e-59	Neg_uninfected	HAX1	Secretory
RTL8C	2.43002e-63	0.510487	0.447	0.159	6.12973e-59	Neg_uninfected	RTL8C	Secretory
SPAG7	2.90671e-63	0.564751	0.52	0.215	7.33219e-59	Neg_uninfected	SPAG7	Secretory
LXN	3.04422e-63	0.528692	0.38	0.11	7.67905e-59	Neg_uninfected	LXN	Secretory
NPDC1	5.23552e-63	0.59633	0.66	0.352	1.32066e-58	Neg_uninfected	NPDC1	Secretory
RRBP1	6.34979e-63	0.649349	0.646	0.376	1.60174e-58	Neg_uninfected	RRBP1	Secretory
HSPA1A	6.71723e-63	0.745854	0.46	0.175	1.69442e-58	Neg_uninfected	HSPA1A	Secretory
ENY2	7.29166e-63	0.566833	0.546	0.245	1.83932e-58	Neg_uninfected	ENY2	Secretory
PCBP2	1.02716e-62	0.700241	0.841	0.739	2.591e-58	Neg_uninfected	PCBP2	Secretory
PSME2	1.32448e-62	0.699557	0.699	0.461	3.341e-58	Neg_uninfected	PSME2	Secretory
DHRS4	1.47566e-62	0.50622	0.452	0.169	3.72234e-58	Neg_uninfected	DHRS4	Secretory
RTL8A	1.4976e-62	0.530176	0.456	0.163	3.77769e-58	Neg_uninfected	RTL8A	Secretory
IGBP1	1.5185e-62	0.601948	0.623	0.335	3.83042e-58	Neg_uninfected	IGBP1	Secretory
TMEM167A	1.58065e-62	0.491506	0.505	0.196	3.98718e-58	Neg_uninfected	TMEM167A	Secretory
MRPL13	1.65253e-62	0.513806	0.447	0.159	4.16851e-58	Neg_uninfected	MRPL13	Secretory
TIMMDC1	1.73486e-62	0.544882	0.449	0.158	4.37619e-58	Neg_uninfected	TIMMDC1	Secretory
CCT3	1.85031e-62	0.692213	0.635	0.349	4.66741e-58	Neg_uninfected	CCT3	Secretory
WASF2	2.25965e-62	0.609686	0.659	0.388	5.69996e-58	Neg_uninfected	WASF2	Secretory
LRG1	2.28374e-62	0.53622	0.442	0.154	5.76072e-58	Neg_uninfected	LRG1	Secretory
TMEM9	2.70028e-62	0.485985	0.456	0.172	6.81144e-58	Neg_uninfected	TMEM9	Secretory
HCFC1R1	3.74028e-62	0.552884	0.455	0.168	9.43484e-58	Neg_uninfected	HCFC1R1	Secretory
SNRPN	4.44455e-62	0.50441	0.471	0.173	1.12114e-57	Neg_uninfected	SNRPN	Secretory
TMEM98	4.58303e-62	0.516422	0.45	0.16	1.15607e-57	Neg_uninfected	TMEM98	Secretory
GRHPR	5.76754e-62	0.574113	0.563	0.269	1.45486e-57	Neg_uninfected	GRHPR	Secretory
CHMP4B	6.78386e-62	0.619718	0.737	0.509	1.71123e-57	Neg_uninfected	CHMP4B	Secretory
RAB5C	7.83882e-62	0.621848	0.605	0.315	1.97734e-57	Neg_uninfected	RAB5C	Secretory
PSMC4	8.82182e-62	0.499048	0.452	0.162	2.2253e-57	Neg_uninfected	PSMC4	Secretory
DDX17	9.51328e-62	0.663976	0.696	0.414	2.39972e-57	Neg_uninfected	DDX17	Secretory
FMO3	9.72169e-62	0.665683	0.452	0.16	2.4523e-57	Neg_uninfected	FMO3	Secretory
HINT2	1.71731e-61	0.550326	0.511	0.208	4.33191e-57	Neg_uninfected	HINT2	Secretory
GLRX	2.14975e-61	0.494654	0.525	0.203	5.42274e-57	Neg_uninfected	GLRX	Secretory
POP7	2.45416e-61	0.468316	0.425	0.151	6.19062e-57	Neg_uninfected	POP7	Secretory
ZFAND6	2.54893e-61	0.556491	0.504	0.205	6.42968e-57	Neg_uninfected	ZFAND6	Secretory
ALDH9A1	4.54382e-61	0.54013	0.455	0.174	1.14618e-56	Neg_uninfected	ALDH9A1	Secretory
C14orf119	5.90545e-61	0.51685	0.414	0.142	1.48965e-56	Neg_uninfected	C14orf119	Secretory
TUSC2	6.1199e-61	0.511887	0.449	0.163	1.54375e-56	Neg_uninfected	TUSC2	Secretory
ID1	6.41997e-61	0.817632	0.744	0.43	1.61944e-56	Neg_uninfected	ID1	Secretory
CXCL16	1.00092e-60	0.686937	0.754	0.495	2.52482e-56	Neg_uninfected	CXCL16	Secretory
PTTG1IP	1.13342e-60	0.694386	0.685	0.407	2.85905e-56	Neg_uninfected	PTTG1IP	Secretory
CCT7	1.46442e-60	0.621568	0.548	0.261	3.694e-56	Neg_uninfected	CCT7	Secretory
EMC6	1.52504e-60	0.586694	0.62	0.35	3.8469e-56	Neg_uninfected	EMC6	Secretory
COPS9	1.78903e-60	0.486294	0.538	0.22	4.51284e-56	Neg_uninfected	COPS9	Secretory
MRPL36	2.35189e-60	0.503547	0.479	0.189	5.93265e-56	Neg_uninfected	MRPL36	Secretory
MRPL24	2.88514e-60	0.453801	0.38	0.115	7.27777e-56	Neg_uninfected	MRPL24	Secretory
CALM3	3.09259e-60	0.530662	0.459	0.174	7.80106e-56	Neg_uninfected	CALM3	Secretory
PIGT	3.26082e-60	0.546531	0.527	0.23	8.22541e-56	Neg_uninfected	PIGT	Secretory
TBCA	3.27001e-60	0.655692	0.743	0.549	8.24859e-56	Neg_uninfected	TBCA	Secretory
SLC35B2	3.50733e-60	0.50807	0.483	0.189	8.84724e-56	Neg_uninfected	SLC35B2	Secretory
MRPS33	3.57805e-60	0.473136	0.515	0.21	9.02562e-56	Neg_uninfected	MRPS33	Secretory
HNRNPF	3.84324e-60	0.668089	0.752	0.529	9.69456e-56	Neg_uninfected	HNRNPF	Secretory
PSMA3	4.5501e-60	0.564286	0.524	0.223	1.14776e-55	Neg_uninfected	PSMA3	Secretory
VGLL4	5.58416e-60	0.602966	0.614	0.343	1.40861e-55	Neg_uninfected	VGLL4	Secretory
H2AFY	5.70923e-60	0.648158	0.675	0.413	1.44015e-55	Neg_uninfected	H2AFY	Secretory
ARPC5L	5.72496e-60	0.645567	0.647	0.38	1.44412e-55	Neg_uninfected	ARPC5L	Secretory
SQOR	7.09216e-60	0.51096	0.476	0.185	1.789e-55	Neg_uninfected	SQOR	Secretory
HACD3	8.85529e-60	0.5411	0.431	0.155	2.23375e-55	Neg_uninfected	HACD3	Secretory
POLR3K	1.12063e-59	0.45396	0.421	0.146	2.8268e-55	Neg_uninfected	POLR3K	Secretory
MVB12A	1.36346e-59	0.48745	0.442	0.162	3.43933e-55	Neg_uninfected	MVB12A	Secretory
CLINT1	2.47097e-59	0.663317	0.748	0.53	6.23302e-55	Neg_uninfected	CLINT1	Secretory
ELOVL1	2.79316e-59	0.530093	0.493	0.207	7.04575e-55	Neg_uninfected	ELOVL1	Secretory
DDAH2	2.79739e-59	0.567799	0.508	0.225	7.05641e-55	Neg_uninfected	DDAH2	Secretory
COPS5	3.02836e-59	0.469259	0.472	0.185	7.63905e-55	Neg_uninfected	COPS5	Secretory
LMAN1	3.0868e-59	0.706359	0.698	0.481	7.78646e-55	Neg_uninfected	LMAN1	Secretory
CCNO	3.71455e-59	0.983552	0.548	0.259	9.36994e-55	Neg_uninfected	CCNO	Secretory
PRKAR1A	5.44182e-59	0.615459	0.582	0.291	1.3727e-54	Neg_uninfected	PRKAR1A	Secretory
PTGR1	5.91005e-59	0.523769	0.475	0.188	1.49081e-54	Neg_uninfected	PTGR1	Secretory
EBPL	6.16829e-59	0.54138	0.492	0.197	1.55595e-54	Neg_uninfected	EBPL	Secretory
STAU1	6.97388e-59	0.568277	0.564	0.276	1.75916e-54	Neg_uninfected	STAU1	Secretory
DPM3	1.04287e-58	0.44981	0.425	0.15	2.63064e-54	Neg_uninfected	DPM3	Secretory
KIF5B	1.11612e-58	0.646883	0.776	0.641	2.81541e-54	Neg_uninfected	KIF5B	Secretory
ORMDL2	1.52616e-58	0.480076	0.445	0.161	3.84973e-54	Neg_uninfected	ORMDL2	Secretory
HSD17B10	2.14867e-58	0.527403	0.453	0.176	5.42002e-54	Neg_uninfected	HSD17B10	Secretory
S100A4	2.92696e-58	0.967054	0.818	0.632	7.38326e-54	Neg_uninfected	S100A4	Secretory
POP5	2.94992e-58	0.529189	0.433	0.16	7.44117e-54	Neg_uninfected	POP5	Secretory
PSMG2	3.14551e-58	0.608724	0.562	0.271	7.93455e-54	Neg_uninfected	PSMG2	Secretory
LAMP2	3.46472e-58	0.521263	0.438	0.157	8.73974e-54	Neg_uninfected	LAMP2	Secretory
SDCBP	4.08226e-58	0.537906	0.47	0.179	1.02975e-53	Neg_uninfected	SDCBP	Secretory
POLR2F	4.44884e-58	0.47564	0.482	0.196	1.12222e-53	Neg_uninfected	POLR2F	Secretory
STUB1	5.4846e-58	0.541093	0.557	0.274	1.38349e-53	Neg_uninfected	STUB1	Secretory
FAM200B	6.23533e-58	0.489736	0.456	0.174	1.57286e-53	Neg_uninfected	FAM200B	Secretory
SMARCB1	6.84861e-58	0.584286	0.577	0.301	1.72756e-53	Neg_uninfected	SMARCB1	Secretory
BECN1	7.12151e-58	0.548635	0.507	0.213	1.7964e-53	Neg_uninfected	BECN1	Secretory
UFD1	7.36994e-58	0.516578	0.463	0.181	1.85907e-53	Neg_uninfected	UFD1	Secretory
DCTPP1	8.71086e-58	0.436904	0.4	0.137	2.19731e-53	Neg_uninfected	DCTPP1	Secretory
TNFSF10	1.26473e-57	0.2947	0.614	0.245	3.19028e-53	Neg_uninfected	TNFSF10	Secretory
DECR1	1.54558e-57	0.530317	0.475	0.193	3.89873e-53	Neg_uninfected	DECR1	Secretory
STMP1	1.55254e-57	0.565118	0.602	0.298	3.91628e-53	Neg_uninfected	STMP1	Secretory
JOSD2	2.17323e-57	0.465498	0.432	0.158	5.48197e-53	Neg_uninfected	JOSD2	Secretory
BID	2.33578e-57	0.600887	0.592	0.313	5.89202e-53	Neg_uninfected	BID	Secretory
SHISA5	2.58485e-57	0.63572	0.559	0.242	6.52027e-53	Neg_uninfected	SHISA5	Secretory
KXD1	2.60811e-57	0.532967	0.528	0.253	6.57896e-53	Neg_uninfected	KXD1	Secretory
ITGB1	2.70597e-57	0.656869	0.644	0.338	6.82581e-53	Neg_uninfected	ITGB1	Secretory
PLEKHS1	2.91964e-57	0.784808	0.745	0.558	7.3648e-53	Neg_uninfected	PLEKHS1	Secretory
TSPAN15	3.1513e-57	0.53048	0.495	0.211	7.94915e-53	Neg_uninfected	TSPAN15	Secretory
ANTKMT	3.95607e-57	0.463239	0.458	0.181	9.9792e-53	Neg_uninfected	ANTKMT	Secretory
ANAPC13	4.22956e-57	0.527189	0.465	0.178	1.06691e-52	Neg_uninfected	ANAPC13	Secretory
CPNE3	4.28204e-57	0.512251	0.477	0.189	1.08015e-52	Neg_uninfected	CPNE3	Secretory
MIR205HG	4.758e-57	0.85654	0.589	0.296	1.20021e-52	Neg_uninfected	MIR205HG	Secretory
GTF2H5	5.72686e-57	0.496238	0.442	0.166	1.4446e-52	Neg_uninfected	GTF2H5	Secretory
WDR61	5.81702e-57	0.525731	0.457	0.183	1.46734e-52	Neg_uninfected	WDR61	Secretory
PDHB	7.91611e-57	0.486914	0.423	0.155	1.99684e-52	Neg_uninfected	PDHB	Secretory
AK1	8.54601e-57	0.446701	0.467	0.178	2.15573e-52	Neg_uninfected	AK1	Secretory
NSMCE1	1.40289e-56	0.507191	0.426	0.161	3.5388e-52	Neg_uninfected	NSMCE1	Secretory
TCEA3	1.41138e-56	0.581879	0.469	0.195	3.5602e-52	Neg_uninfected	TCEA3	Secretory
SMIM20	1.44409e-56	0.458759	0.481	0.199	3.64272e-52	Neg_uninfected	SMIM20	Secretory
PTRHD1	1.5851e-56	0.571501	0.606	0.313	3.9984e-52	Neg_uninfected	PTRHD1	Secretory
IDH1	2.5404e-56	0.564132	0.45	0.173	6.40816e-52	Neg_uninfected	IDH1	Secretory
CCDC124	2.8294e-56	0.526329	0.563	0.276	7.13717e-52	Neg_uninfected	CCDC124	Secretory
GDE1	2.88187e-56	0.559509	0.549	0.269	7.26952e-52	Neg_uninfected	GDE1	Secretory
SPCS2	3.28103e-56	0.653681	0.626	0.374	8.27641e-52	Neg_uninfected	SPCS2	Secretory
ARL3	5.12813e-56	0.527909	0.431	0.166	1.29357e-51	Neg_uninfected	ARL3	Secretory
WDR1	5.35783e-56	0.636727	0.635	0.391	1.35151e-51	Neg_uninfected	WDR1	Secretory
PIGP	5.72648e-56	0.476754	0.424	0.161	1.44451e-51	Neg_uninfected	PIGP	Secretory
FLOT1	6.65635e-56	0.627524	0.673	0.435	1.67906e-51	Neg_uninfected	FLOT1	Secretory
MRPL37	7.01415e-56	0.536857	0.498	0.23	1.76932e-51	Neg_uninfected	MRPL37	Secretory
IMP3	7.1827e-56	0.627673	0.629	0.383	1.81184e-51	Neg_uninfected	IMP3	Secretory
NUCB2	7.43928e-56	0.587623	0.41	0.147	1.87656e-51	Neg_uninfected	NUCB2	Secretory
HLA-E	7.71153e-56	0.640056	0.689	0.437	1.94523e-51	Neg_uninfected	HLA-E	Secretory
RNASET2	8.00008e-56	0.518379	0.458	0.189	2.01802e-51	Neg_uninfected	RNASET2	Secretory
UXT	8.05684e-56	0.553706	0.68	0.428	2.03234e-51	Neg_uninfected	UXT	Secretory
UBXN1	8.62326e-56	0.65257	0.774	0.613	2.17522e-51	Neg_uninfected	UBXN1	Secretory
SNRPE	9.97631e-56	0.519576	0.502	0.212	2.51652e-51	Neg_uninfected	SNRPE	Secretory
PHYHD1	1.12626e-55	0.53235	0.392	0.134	2.84099e-51	Neg_uninfected	PHYHD1	Secretory
MFSD10	1.40061e-55	0.569952	0.653	0.401	3.53303e-51	Neg_uninfected	MFSD10	Secretory
APH1A	1.43629e-55	0.621805	0.676	0.412	3.62303e-51	Neg_uninfected	APH1A	Secretory
CXADR	1.75323e-55	0.57581	0.628	0.342	4.42252e-51	Neg_uninfected	CXADR	Secretory
EPAS1	1.78085e-55	0.597464	0.809	0.464	4.4922e-51	Neg_uninfected	EPAS1	Secretory
TMEM30A	2.24927e-55	0.554342	0.489	0.206	5.67378e-51	Neg_uninfected	TMEM30A	Secretory
TP53TG1	2.30138e-55	0.536004	0.547	0.245	5.80524e-51	Neg_uninfected	TP53TG1	Secretory
TGOLN2	2.99305e-55	0.530709	0.527	0.235	7.54996e-51	Neg_uninfected	TGOLN2	Secretory
PLAC8	3.2027e-55	0.581742	0.574	0.299	8.07882e-51	Neg_uninfected	PLAC8	Secretory
CFH	3.45093e-55	0.546419	0.511	0.228	8.70497e-51	Neg_uninfected	CFH	Secretory
AK3	3.58328e-55	0.52461	0.55	0.278	9.03882e-51	Neg_uninfected	AK3	Secretory
MYH9	4.7781e-55	0.647234	0.674	0.422	1.20528e-50	Neg_uninfected	MYH9	Secretory
COMMD3	5.08414e-55	0.458812	0.458	0.182	1.28248e-50	Neg_uninfected	COMMD3	Secretory
CREB3L1	5.42557e-55	0.569094	0.553	0.264	1.3686e-50	Neg_uninfected	CREB3L1	Secretory
FAAP20	8.54793e-55	0.509785	0.529	0.259	2.15622e-50	Neg_uninfected	FAAP20	Secretory
GGT7	8.57216e-55	0.593102	0.564	0.3	2.16233e-50	Neg_uninfected	GGT7	Secretory
VAPA	8.63614e-55	0.626528	0.79	0.673	2.17847e-50	Neg_uninfected	VAPA	Secretory
CLDN4	9.16136e-55	0.763438	0.871	0.782	2.31095e-50	Neg_uninfected	CLDN4	Secretory
BUD23	1.02272e-54	0.492402	0.46	0.2	2.5798e-50	Neg_uninfected	BUD23	Secretory
PAIP1	1.76064e-54	0.486216	0.528	0.244	4.44122e-50	Neg_uninfected	PAIP1	Secretory
CTTN	1.77908e-54	0.564518	0.491	0.218	4.48773e-50	Neg_uninfected	CTTN	Secretory
CISD3	2.3048e-54	0.44198	0.41	0.148	5.81385e-50	Neg_uninfected	CISD3	Secretory
TSTA3	2.77848e-54	0.582374	0.592	0.318	7.00871e-50	Neg_uninfected	TSTA3	Secretory
TSG101	3.39307e-54	0.529478	0.444	0.18	8.55902e-50	Neg_uninfected	TSG101	Secretory
PIGF	3.46973e-54	0.506032	0.437	0.17	8.75239e-50	Neg_uninfected	PIGF	Secretory
PTS	5.70733e-54	0.510253	0.538	0.267	1.43967e-49	Neg_uninfected	PTS	Secretory
GNAS	5.81314e-54	0.595632	0.758	0.551	1.46637e-49	Neg_uninfected	GNAS	Secretory
EI24	8.03569e-54	0.525589	0.58	0.313	2.027e-49	Neg_uninfected	EI24	Secretory
RPL26L1	9.07754e-54	0.443093	0.434	0.171	2.28981e-49	Neg_uninfected	RPL26L1	Secretory
CCNDBP1	9.7828e-54	0.519156	0.418	0.164	2.46771e-49	Neg_uninfected	CCNDBP1	Secretory
SRSF8	1.10433e-53	0.401124	0.391	0.138	2.78568e-49	Neg_uninfected	SRSF8	Secretory
ACADVL	1.64745e-53	0.588583	0.683	0.433	4.15569e-49	Neg_uninfected	ACADVL	Secretory
CLPP	1.70259e-53	0.54896	0.511	0.237	4.29478e-49	Neg_uninfected	CLPP	Secretory
SLC39A6	2.4505e-53	0.477728	0.42	0.16	6.18138e-49	Neg_uninfected	SLC39A6	Secretory
SGSM3	2.5451e-53	0.499629	0.536	0.252	6.42002e-49	Neg_uninfected	SGSM3	Secretory
TRAPPC6A	2.82209e-53	0.418088	0.371	0.123	7.11872e-49	Neg_uninfected	TRAPPC6A	Secretory
GNA15	2.91604e-53	0.47964	0.489	0.218	7.35571e-49	Neg_uninfected	GNA15	Secretory
MRPL11	3.39805e-53	0.513325	0.427	0.167	8.57159e-49	Neg_uninfected	MRPL11	Secretory
CD47	3.39835e-53	0.578468	0.56	0.293	8.57234e-49	Neg_uninfected	CD47	Secretory
QARS	3.59358e-53	0.542906	0.558	0.283	9.0648e-49	Neg_uninfected	QARS	Secretory
PYCR2	4.41362e-53	0.400804	0.312	0.086	1.11334e-48	Neg_uninfected	PYCR2	Secretory
MOB1A	4.55533e-53	0.505371	0.454	0.186	1.14908e-48	Neg_uninfected	MOB1A	Secretory
PRKDC	6.19055e-53	0.474637	0.46	0.196	1.56157e-48	Neg_uninfected	PRKDC	Secretory
TUBG1	6.98614e-53	0.418994	0.371	0.126	1.76225e-48	Neg_uninfected	TUBG1	Secretory
HADHB	9.10296e-53	0.506153	0.429	0.169	2.29622e-48	Neg_uninfected	HADHB	Secretory
PDIA4	1.16297e-52	0.582516	0.543	0.275	2.93359e-48	Neg_uninfected	PDIA4	Secretory
EPRS	1.37216e-52	0.460082	0.424	0.168	3.46126e-48	Neg_uninfected	EPRS	Secretory
CHID1	1.6487e-52	0.442775	0.459	0.187	4.15886e-48	Neg_uninfected	CHID1	Secretory
F3	1.68204e-52	0.588618	0.883	0.615	4.24295e-48	Neg_uninfected	F3	Secretory
ARL2	2.05924e-52	0.400258	0.417	0.159	5.19444e-48	Neg_uninfected	ARL2	Secretory
DIMT1	2.18199e-52	0.481012	0.398	0.148	5.50407e-48	Neg_uninfected	DIMT1	Secretory
REEP3	3.10809e-52	0.560775	0.554	0.282	7.84015e-48	Neg_uninfected	REEP3	Secretory
SMIM14	3.726e-52	0.506959	0.519	0.25	9.39884e-48	Neg_uninfected	SMIM14	Secretory
CUEDC2	5.19187e-52	0.463295	0.439	0.178	1.30965e-47	Neg_uninfected	CUEDC2	Secretory
HAGH	5.53258e-52	0.441679	0.408	0.157	1.39559e-47	Neg_uninfected	HAGH	Secretory
EIF4H	5.557e-52	0.552997	0.557	0.293	1.40175e-47	Neg_uninfected	EIF4H	Secretory
UQCC3	6.40731e-52	0.425466	0.401	0.15	1.61624e-47	Neg_uninfected	UQCC3	Secretory
TSPAN6	7.73743e-52	0.518914	0.447	0.184	1.95177e-47	Neg_uninfected	TSPAN6	Secretory
CYP51A1	8.84577e-52	0.609821	0.538	0.29	2.23135e-47	Neg_uninfected	CYP51A1	Secretory
GSS	9.16897e-52	0.560163	0.459	0.207	2.31287e-47	Neg_uninfected	GSS	Secretory
CNIH4	9.37159e-52	0.451656	0.463	0.194	2.36398e-47	Neg_uninfected	CNIH4	Secretory
PTGES3	9.61664e-52	0.700008	0.648	0.403	2.4258e-47	Neg_uninfected	PTGES3	Secretory
LCMT1	9.98436e-52	0.412404	0.423	0.164	2.51855e-47	Neg_uninfected	LCMT1	Secretory
SSR1	1.00346e-51	0.5192	0.531	0.261	2.53123e-47	Neg_uninfected	SSR1	Secretory
JUP	1.20181e-51	0.680009	0.683	0.425	3.03158e-47	Neg_uninfected	JUP	Secretory
KLHDC2	1.48188e-51	0.49257	0.489	0.228	3.73803e-47	Neg_uninfected	KLHDC2	Secretory
CHPF	1.51076e-51	0.49234	0.502	0.24	3.8109e-47	Neg_uninfected	CHPF	Secretory
PPP1CC	1.66753e-51	0.514221	0.55	0.281	4.20634e-47	Neg_uninfected	PPP1CC	Secretory
CYP2J2	2.23473e-51	0.586547	0.479	0.208	5.63711e-47	Neg_uninfected	CYP2J2	Secretory
CSNK1A1	2.34923e-51	0.593473	0.783	0.652	5.92593e-47	Neg_uninfected	CSNK1A1	Secretory
SMCO4	2.38582e-51	0.372481	0.353	0.115	6.01823e-47	Neg_uninfected	SMCO4	Secretory
ARL5A	2.53613e-51	0.604319	0.589	0.339	6.39738e-47	Neg_uninfected	ARL5A	Secretory
DHPS	2.70553e-51	0.417389	0.406	0.157	6.82471e-47	Neg_uninfected	DHPS	Secretory
OS9	2.72234e-51	0.562078	0.508	0.242	6.86711e-47	Neg_uninfected	OS9	Secretory
CNDP2	2.84725e-51	0.491824	0.508	0.238	7.18218e-47	Neg_uninfected	CNDP2	Secretory
RBBP4	3.22723e-51	0.504736	0.452	0.194	8.14068e-47	Neg_uninfected	RBBP4	Secretory
SNRNP25	3.34816e-51	0.430622	0.428	0.167	8.44572e-47	Neg_uninfected	SNRNP25	Secretory
SCCPDH	3.80644e-51	0.451261	0.438	0.175	9.60176e-47	Neg_uninfected	SCCPDH	Secretory
BCAM	4.05662e-51	0.789949	0.404	0.153	1.02328e-46	Neg_uninfected	BCAM	Secretory
MYCBP	4.91527e-51	0.471167	0.394	0.155	1.23988e-46	Neg_uninfected	MYCBP	Secretory
MMADHC	6.65366e-51	0.633107	0.711	0.519	1.67839e-46	Neg_uninfected	MMADHC	Secretory
C4orf48	7.71024e-51	0.457236	0.52	0.226	1.94491e-46	Neg_uninfected	C4orf48	Secretory
BCCIP	8.33555e-51	0.585696	0.517	0.262	2.10264e-46	Neg_uninfected	BCCIP	Secretory
SYPL1	8.48707e-51	0.589468	0.636	0.396	2.14086e-46	Neg_uninfected	SYPL1	Secretory
PARVA	9.67011e-51	0.493168	0.426	0.173	2.43928e-46	Neg_uninfected	PARVA	Secretory
DHRS9	1.01388e-50	0.67172	0.583	0.292	2.55751e-46	Neg_uninfected	DHRS9	Secretory
ITM2C	1.05065e-50	0.458	0.365	0.127	2.65026e-46	Neg_uninfected	ITM2C	Secretory
TMOD3	1.56124e-50	0.527863	0.479	0.211	3.93823e-46	Neg_uninfected	TMOD3	Secretory
COA6	1.59928e-50	0.414535	0.397	0.148	4.03418e-46	Neg_uninfected	COA6	Secretory
PLPP5	1.61261e-50	0.515316	0.469	0.226	4.0678e-46	Neg_uninfected	PLPP5	Secretory
CREG1	1.73798e-50	0.45846	0.426	0.172	4.38405e-46	Neg_uninfected	CREG1	Secretory
FAM136A	1.97092e-50	0.430594	0.427	0.173	4.97166e-46	Neg_uninfected	FAM136A	Secretory
OTUB1	2.0411e-50	0.621436	0.613	0.379	5.14866e-46	Neg_uninfected	OTUB1	Secretory
ZFAS1	2.33484e-50	0.54343	0.822	0.639	5.88963e-46	Neg_uninfected	ZFAS1	Secretory
FHL2	2.34264e-50	0.534372	0.506	0.237	5.90931e-46	Neg_uninfected	FHL2	Secretory
UBE2I	2.94942e-50	0.571355	0.599	0.354	7.43992e-46	Neg_uninfected	UBE2I	Secretory
SHMT2	3.27246e-50	0.418468	0.349	0.116	8.25479e-46	Neg_uninfected	SHMT2	Secretory
HLA-DQB1	4.00142e-50	0.580556	0.567	0.309	1.00936e-45	Neg_uninfected	HLA-DQB1	Secretory
RCN1	4.59104e-50	0.481438	0.503	0.251	1.15809e-45	Neg_uninfected	RCN1	Secretory
FADS2	5.25782e-50	0.50352	0.323	0.101	1.32628e-45	Neg_uninfected	FADS2	Secretory
STX10	5.66709e-50	0.524659	0.57	0.31	1.42952e-45	Neg_uninfected	STX10	Secretory
ERCC1	5.76982e-50	0.429409	0.429	0.175	1.45544e-45	Neg_uninfected	ERCC1	Secretory
HNRNPH2	6.00069e-50	0.486962	0.36	0.124	1.51368e-45	Neg_uninfected	HNRNPH2	Secretory
CANX	6.10287e-50	0.647057	0.738	0.597	1.53945e-45	Neg_uninfected	CANX	Secretory
POR	8.73996e-50	0.61551	0.66	0.438	2.20465e-45	Neg_uninfected	POR	Secretory
MSMO1	9.98554e-50	0.637046	0.441	0.196	2.51885e-45	Neg_uninfected	MSMO1	Secretory
SCOC	1.00722e-49	0.488985	0.427	0.178	2.5407e-45	Neg_uninfected	SCOC	Secretory
FUCA2	1.10899e-49	0.43364	0.4	0.151	2.79743e-45	Neg_uninfected	FUCA2	Secretory
SEC62	1.15237e-49	0.576788	0.694	0.452	2.90686e-45	Neg_uninfected	SEC62	Secretory
SELENOS	1.25442e-49	0.570523	0.634	0.403	3.16427e-45	Neg_uninfected	SELENOS	Secretory
SSRP1	1.48744e-49	0.450709	0.419	0.171	3.75207e-45	Neg_uninfected	SSRP1	Secretory
TPM1	1.54295e-49	0.730009	0.397	0.15	3.89209e-45	Neg_uninfected	TPM1	Secretory
POLR2I	1.60115e-49	0.46077	0.489	0.234	4.03891e-45	Neg_uninfected	POLR2I	Secretory
DYNC1H1	1.78238e-49	0.564494	0.655	0.422	4.49606e-45	Neg_uninfected	DYNC1H1	Secretory
M6PR	1.81264e-49	0.58294	0.431	0.188	4.57237e-45	Neg_uninfected	M6PR	Secretory
TMUB1	2.08002e-49	0.493192	0.519	0.254	5.24685e-45	Neg_uninfected	TMUB1	Secretory
MTX2	2.64318e-49	0.466733	0.393	0.152	6.66741e-45	Neg_uninfected	MTX2	Secretory
RPS19BP1	2.7065e-49	0.575664	0.634	0.405	6.82714e-45	Neg_uninfected	RPS19BP1	Secretory
TRADD	3.06229e-49	0.452608	0.486	0.227	7.72461e-45	Neg_uninfected	TRADD	Secretory
ILF2	3.9929e-49	0.61716	0.574	0.332	1.00721e-44	Neg_uninfected	ILF2	Secretory
ALDH16A1	4.91055e-49	0.443555	0.402	0.154	1.23869e-44	Neg_uninfected	ALDH16A1	Secretory
PDCD4	5.79174e-49	0.611367	0.442	0.194	1.46097e-44	Neg_uninfected	PDCD4	Secretory
MTCH1	5.82346e-49	0.572906	0.605	0.355	1.46897e-44	Neg_uninfected	MTCH1	Secretory
ALG3	6.01014e-49	0.418009	0.403	0.164	1.51606e-44	Neg_uninfected	ALG3	Secretory
SPCS3	6.63751e-49	0.444418	0.431	0.185	1.67431e-44	Neg_uninfected	SPCS3	Secretory
LIMA1	7.23039e-49	0.520237	0.548	0.278	1.82387e-44	Neg_uninfected	LIMA1	Secretory
PARL	7.56159e-49	0.426573	0.38	0.145	1.90741e-44	Neg_uninfected	PARL	Secretory
SDF2	8.71149e-49	0.453931	0.436	0.191	2.19747e-44	Neg_uninfected	SDF2	Secretory
GOLM1	9.20658e-49	0.539694	0.596	0.332	2.32236e-44	Neg_uninfected	GOLM1	Secretory
BLVRA	1.16267e-48	0.500101	0.428	0.179	2.93284e-44	Neg_uninfected	BLVRA	Secretory
GMPR2	1.28856e-48	0.47078	0.367	0.131	3.25038e-44	Neg_uninfected	GMPR2	Secretory
CLIC3	1.65839e-48	0.610627	0.418	0.168	4.18328e-44	Neg_uninfected	CLIC3	Secretory
NOS2	1.9585e-48	0.664075	0.508	0.231	4.94031e-44	Neg_uninfected	NOS2	Secretory
TPRKB	2.48532e-48	0.436155	0.377	0.14	6.26922e-44	Neg_uninfected	TPRKB	Secretory
POLDIP2	2.72717e-48	0.464771	0.462	0.211	6.87928e-44	Neg_uninfected	POLDIP2	Secretory
TP53I3	2.80064e-48	0.509092	0.503	0.246	7.06461e-44	Neg_uninfected	TP53I3	Secretory
PLEKHJ1	2.91472e-48	0.45853	0.443	0.196	7.35239e-44	Neg_uninfected	PLEKHJ1	Secretory
CNOT7	4.3256e-48	0.494964	0.567	0.332	1.09113e-43	Neg_uninfected	CNOT7	Secretory
MRPS18C	4.85782e-48	0.441668	0.392	0.152	1.22539e-43	Neg_uninfected	MRPS18C	Secretory
MPV17	5.01888e-48	0.429441	0.378	0.141	1.26601e-43	Neg_uninfected	MPV17	Secretory
PTPMT1	5.33553e-48	0.452666	0.459	0.207	1.34589e-43	Neg_uninfected	PTPMT1	Secretory
STRAP	6.40102e-48	0.528895	0.583	0.354	1.61466e-43	Neg_uninfected	STRAP	Secretory
CMTM7	7.63341e-48	0.48203	0.46	0.211	1.92553e-43	Neg_uninfected	CMTM7	Secretory
NSA2	7.79867e-48	0.522256	0.683	0.435	1.96721e-43	Neg_uninfected	NSA2	Secretory
ANAPC15	7.94304e-48	0.414558	0.438	0.183	2.00363e-43	Neg_uninfected	ANAPC15	Secretory
MMAB	9.0261e-48	0.505892	0.466	0.22	2.27683e-43	Neg_uninfected	MMAB	Secretory
TMEM99	9.13318e-48	0.422084	0.365	0.135	2.30384e-43	Neg_uninfected	TMEM99	Secretory
RAB5B	1.16609e-47	0.412842	0.41	0.165	2.94146e-43	Neg_uninfected	RAB5B	Secretory
LTBR	1.37074e-47	0.56371	0.6	0.36	3.45769e-43	Neg_uninfected	LTBR	Secretory
TRMT112	1.44643e-47	0.586399	0.691	0.493	3.64861e-43	Neg_uninfected	TRMT112	Secretory
CDC26	1.87717e-47	0.455305	0.433	0.183	4.73516e-43	Neg_uninfected	CDC26	Secretory
MAF1	1.99152e-47	0.484334	0.469	0.228	5.0236e-43	Neg_uninfected	MAF1	Secretory
CNPY3	2.99091e-47	0.429135	0.411	0.167	7.54457e-43	Neg_uninfected	CNPY3	Secretory
CPD	3.1115e-47	0.567754	0.633	0.399	7.84876e-43	Neg_uninfected	CPD	Secretory
MRPS26	3.40949e-47	0.534136	0.536	0.291	8.60043e-43	Neg_uninfected	MRPS26	Secretory
EIF4EBP1	4.19403e-47	0.404255	0.29	0.081	1.05794e-42	Neg_uninfected	EIF4EBP1	Secretory
BZW1	4.70539e-47	0.580938	0.625	0.392	1.18693e-42	Neg_uninfected	BZW1	Secretory
NUDT5	4.72922e-47	0.450752	0.386	0.149	1.19295e-42	Neg_uninfected	NUDT5	Secretory
UHMK1	5.39825e-47	0.491962	0.507	0.264	1.36171e-42	Neg_uninfected	UHMK1	Secretory
BAX	5.64973e-47	0.565386	0.593	0.357	1.42514e-42	Neg_uninfected	BAX	Secretory
SET	5.96893e-47	0.57704	0.717	0.518	1.50566e-42	Neg_uninfected	SET	Secretory
ACOT13	6.62258e-47	0.403372	0.431	0.18	1.67055e-42	Neg_uninfected	ACOT13	Secretory
SURF4	6.76876e-47	0.488835	0.527	0.281	1.70742e-42	Neg_uninfected	SURF4	Secretory
GORASP2	7.21052e-47	0.485915	0.516	0.27	1.81885e-42	Neg_uninfected	GORASP2	Secretory
RSL24D1	7.97349e-47	0.544858	0.557	0.301	2.01131e-42	Neg_uninfected	RSL24D1	Secretory
MGLL	1.03181e-46	0.636022	0.574	0.352	2.60273e-42	Neg_uninfected	MGLL	Secretory
SSB	1.51616e-46	0.564637	0.458	0.22	3.82452e-42	Neg_uninfected	SSB	Secretory
LINC02185	2.04548e-46	0.486071	0.372	0.138	5.15973e-42	Neg_uninfected	LINC02185	Secretory
AP3S1	2.20554e-46	0.406164	0.433	0.183	5.56347e-42	Neg_uninfected	AP3S1	Secretory
PLS1	2.32322e-46	0.454837	0.412	0.171	5.86031e-42	Neg_uninfected	PLS1	Secretory
FMC1	2.56621e-46	0.415225	0.369	0.142	6.47327e-42	Neg_uninfected	FMC1	Secretory
TIMM17B	2.93828e-46	0.504774	0.55	0.31	7.4118e-42	Neg_uninfected	TIMM17B	Secretory
TRAPPC4	3.82866e-46	0.44154	0.364	0.139	9.65779e-42	Neg_uninfected	TRAPPC4	Secretory
RDH14	3.91412e-46	0.443094	0.398	0.16	9.87337e-42	Neg_uninfected	RDH14	Secretory
KLHDC3	4.03664e-46	0.428455	0.343	0.124	1.01824e-41	Neg_uninfected	KLHDC3	Secretory
CHL1	4.68702e-46	0.590452	0.65	0.417	1.1823e-41	Neg_uninfected	CHL1	Secretory
POLR2H	4.81447e-46	0.457117	0.53	0.289	1.21445e-41	Neg_uninfected	POLR2H	Secretory
CRTAP	4.98586e-46	0.480478	0.458	0.205	1.25768e-41	Neg_uninfected	CRTAP	Secretory
LHPP	6.53888e-46	0.396439	0.373	0.143	1.64943e-41	Neg_uninfected	LHPP	Secretory
FDX1	8.32866e-46	0.506638	0.579	0.339	2.1009e-41	Neg_uninfected	FDX1	Secretory
MALL	1.04467e-45	0.50471	0.391	0.153	2.63519e-41	Neg_uninfected	MALL	Secretory
NORAD	1.49945e-45	0.612122	0.706	0.515	3.78236e-41	Neg_uninfected	NORAD	Secretory
COMTD1	1.66861e-45	0.423459	0.403	0.169	4.20907e-41	Neg_uninfected	COMTD1	Secretory
BAD	1.82959e-45	0.519514	0.521	0.283	4.61513e-41	Neg_uninfected	BAD	Secretory
C1orf43	2.19152e-45	0.547442	0.738	0.585	5.52812e-41	Neg_uninfected	C1orf43	Secretory
MRPS6	2.25445e-45	0.563541	0.508	0.279	5.68685e-41	Neg_uninfected	MRPS6	Secretory
CSNK2B	2.69462e-45	0.605846	0.805	0.695	6.79718e-41	Neg_uninfected	CSNK2B	Secretory
PCMT1	2.85711e-45	0.482596	0.436	0.199	7.20707e-41	Neg_uninfected	PCMT1	Secretory
STEAP1	3.40922e-45	0.369091	0.336	0.114	8.59976e-41	Neg_uninfected	STEAP1	Secretory
PRADC1	4.0047e-45	0.340012	0.348	0.125	1.01019e-40	Neg_uninfected	PRADC1	Secretory
GLTP	5.01088e-45	0.50971	0.527	0.271	1.26399e-40	Neg_uninfected	GLTP	Secretory
TMEM35B	5.23582e-45	0.393879	0.33	0.115	1.32074e-40	Neg_uninfected	TMEM35B	Secretory
LMCD1	5.42615e-45	0.561155	0.464	0.218	1.36875e-40	Neg_uninfected	LMCD1	Secretory
COPZ1	5.948e-45	0.498587	0.531	0.305	1.50038e-40	Neg_uninfected	COPZ1	Secretory
LSM5	6.71964e-45	0.45204	0.423	0.178	1.69503e-40	Neg_uninfected	LSM5	Secretory
GTF2I	6.8393e-45	0.55086	0.735	0.541	1.72521e-40	Neg_uninfected	GTF2I	Secretory
IFT20	7.28607e-45	0.365091	0.39	0.159	1.83791e-40	Neg_uninfected	IFT20	Secretory
TIMM17A	7.92947e-45	0.491397	0.444	0.21	2.00021e-40	Neg_uninfected	TIMM17A	Secretory
SLC27A2	8.19086e-45	0.508544	0.424	0.186	2.06615e-40	Neg_uninfected	SLC27A2	Secretory
NFE2L2	9.39811e-45	0.667767	0.797	0.668	2.37067e-40	Neg_uninfected	NFE2L2	Secretory
SCNN1A	1.09461e-44	0.507252	0.6	0.347	2.76115e-40	Neg_uninfected	SCNN1A	Secretory
SLC6A14	2.11858e-44	0.595206	0.754	0.53	5.34412e-40	Neg_uninfected	SLC6A14	Secretory
GNPTG	2.66213e-44	0.516614	0.551	0.309	6.71523e-40	Neg_uninfected	GNPTG	Secretory
HNRNPA0	2.69507e-44	0.524635	0.684	0.476	6.79832e-40	Neg_uninfected	HNRNPA0	Secretory
MRPS28	2.7907e-44	0.425113	0.362	0.14	7.03955e-40	Neg_uninfected	MRPS28	Secretory
GLIPR2	2.96072e-44	0.393479	0.369	0.14	7.46842e-40	Neg_uninfected	GLIPR2	Secretory
FBXO2	3.32299e-44	0.377878	0.258	0.067	8.38224e-40	Neg_uninfected	FBXO2	Secretory
SYNGR1	3.56756e-44	0.41265	0.404	0.172	8.99918e-40	Neg_uninfected	SYNGR1	Secretory
PRSS8	3.65947e-44	0.550781	0.429	0.198	9.23102e-40	Neg_uninfected	PRSS8	Secretory
MAL2	4.29252e-44	0.505568	0.519	0.259	1.08279e-39	Neg_uninfected	MAL2	Secretory
ZDHHC16	4.72833e-44	0.382755	0.351	0.128	1.19272e-39	Neg_uninfected	ZDHHC16	Secretory
PIN4	5.05693e-44	0.392834	0.382	0.149	1.27561e-39	Neg_uninfected	PIN4	Secretory
TMX4	5.59016e-44	0.446962	0.375	0.149	1.41012e-39	Neg_uninfected	TMX4	Secretory
SQLE	6.01982e-44	0.590448	0.51	0.288	1.5185e-39	Neg_uninfected	SQLE	Secretory
YIPF2	9.31687e-44	0.451861	0.455	0.221	2.35018e-39	Neg_uninfected	YIPF2	Secretory
LSM2	1.05856e-43	0.482002	0.515	0.272	2.67021e-39	Neg_uninfected	LSM2	Secretory
TMEM223	1.21564e-43	0.331514	0.345	0.126	3.06646e-39	Neg_uninfected	TMEM223	Secretory
CD2BP2	1.37095e-43	0.378649	0.376	0.15	3.45822e-39	Neg_uninfected	CD2BP2	Secretory
ACADM	1.46491e-43	0.409853	0.348	0.13	3.69524e-39	Neg_uninfected	ACADM	Secretory
CNIH1	1.49734e-43	0.516466	0.568	0.337	3.77705e-39	Neg_uninfected	CNIH1	Secretory
EGLN2	1.5097e-43	0.447703	0.48	0.239	3.80821e-39	Neg_uninfected	EGLN2	Secretory
SCD	1.55206e-43	0.569959	0.373	0.149	3.91508e-39	Neg_uninfected	SCD	Secretory
ZDHHC4	1.61622e-43	0.391826	0.398	0.168	4.07692e-39	Neg_uninfected	ZDHHC4	Secretory
MRPL32	1.83174e-43	0.429634	0.376	0.151	4.62057e-39	Neg_uninfected	MRPL32	Secretory
MRPL16	1.98843e-43	0.398425	0.354	0.137	5.01582e-39	Neg_uninfected	MRPL16	Secretory
ARGLU1	2.07875e-43	0.567007	0.637	0.404	5.24365e-39	Neg_uninfected	ARGLU1	Secretory
SDHAF3	2.6676e-43	0.361316	0.319	0.11	6.72902e-39	Neg_uninfected	SDHAF3	Secretory
TMEM106B	2.93746e-43	0.419767	0.432	0.194	7.40973e-39	Neg_uninfected	TMEM106B	Secretory
IFNGR2	2.99455e-43	0.605568	0.653	0.444	7.55375e-39	Neg_uninfected	IFNGR2	Secretory
VAMP5	3.51869e-43	0.416337	0.349	0.129	8.87589e-39	Neg_uninfected	VAMP5	Secretory
PPP1R11	3.93695e-43	0.382628	0.443	0.201	9.93097e-39	Neg_uninfected	PPP1R11	Secretory
DHCR7	3.99757e-43	0.395263	0.35	0.132	1.00839e-38	Neg_uninfected	DHCR7	Secretory
RBBP7	5.75398e-43	0.461578	0.385	0.163	1.45144e-38	Neg_uninfected	RBBP7	Secretory
HP1BP3	5.82546e-43	0.472679	0.557	0.325	1.46947e-38	Neg_uninfected	HP1BP3	Secretory
NCBP2AS2	6.18648e-43	0.358769	0.336	0.121	1.56054e-38	Neg_uninfected	NCBP2AS2	Secretory
LSM10	6.50915e-43	0.382812	0.355	0.137	1.64193e-38	Neg_uninfected	LSM10	Secretory
PEX11B	6.94465e-43	0.385911	0.334	0.122	1.75179e-38	Neg_uninfected	PEX11B	Secretory
ACAA1	7.6711e-43	0.401914	0.413	0.176	1.93503e-38	Neg_uninfected	ACAA1	Secretory
ACTR2	7.75475e-43	0.490276	0.484	0.244	1.95613e-38	Neg_uninfected	ACTR2	Secretory
ERBB3	7.77409e-43	0.44306	0.517	0.268	1.96101e-38	Neg_uninfected	ERBB3	Secretory
SPDEF	9.36107e-43	0.379696	0.43	0.185	2.36133e-38	Neg_uninfected	SPDEF	Secretory
CCPG1	9.40252e-43	0.641038	0.587	0.357	2.37179e-38	Neg_uninfected	CCPG1	Secretory
C17orf49	1.03316e-42	0.480462	0.548	0.314	2.60615e-38	Neg_uninfected	C17orf49	Secretory
VPS35	1.08261e-42	0.435672	0.413	0.174	2.73088e-38	Neg_uninfected	VPS35	Secretory
RSU1	1.1177e-42	0.421933	0.359	0.14	2.8194e-38	Neg_uninfected	RSU1	Secretory
ST6GAL1	1.30576e-42	0.465852	0.545	0.298	3.29377e-38	Neg_uninfected	ST6GAL1	Secretory
SSU72	1.45072e-42	0.550697	0.588	0.359	3.65943e-38	Neg_uninfected	SSU72	Secretory
CREB3L2	1.67277e-42	0.425369	0.446	0.22	4.21957e-38	Neg_uninfected	CREB3L2	Secretory
TCEAL8	1.78858e-42	0.399677	0.379	0.155	4.51168e-38	Neg_uninfected	TCEAL8	Secretory
GLO1	2.19323e-42	0.364937	0.386	0.159	5.53243e-38	Neg_uninfected	GLO1	Secretory
SLC39A4	2.2291e-42	0.380139	0.342	0.126	5.62289e-38	Neg_uninfected	SLC39A4	Secretory
CLN3	2.27612e-42	0.35687	0.337	0.124	5.74152e-38	Neg_uninfected	CLN3	Secretory
CYB561D2	2.58997e-42	0.378344	0.368	0.149	6.5332e-38	Neg_uninfected	CYB561D2	Secretory
LRRFIP1	2.63034e-42	0.55136	0.658	0.442	6.63503e-38	Neg_uninfected	LRRFIP1	Secretory
TNFRSF21	2.6682e-42	0.425219	0.515	0.246	6.73053e-38	Neg_uninfected	TNFRSF21	Secretory
SF3B4	2.68989e-42	0.433851	0.457	0.225	6.78524e-38	Neg_uninfected	SF3B4	Secretory
MB	3.04512e-42	0.388342	0.381	0.156	7.68131e-38	Neg_uninfected	MB	Secretory
SPSB3	3.07704e-42	0.482275	0.502	0.269	7.76183e-38	Neg_uninfected	SPSB3	Secretory
MT1F	4.10957e-42	0.756771	0.462	0.233	1.03664e-37	Neg_uninfected	MT1F	Secretory
UNC50	4.14312e-42	0.47234	0.411	0.181	1.0451e-37	Neg_uninfected	UNC50	Secretory
CMC1	4.16676e-42	0.347358	0.338	0.126	1.05107e-37	Neg_uninfected	CMC1	Secretory
MRPS36	4.40323e-42	0.396361	0.45	0.205	1.11071e-37	Neg_uninfected	MRPS36	Secretory
LTA4H	4.48032e-42	0.469359	0.488	0.252	1.13016e-37	Neg_uninfected	LTA4H	Secretory
TPT1	5.20607e-42	0.396081	0.989	0.993	1.31323e-37	Neg_uninfected	TPT1	Secretory
PTN	5.35815e-42	0.472906	0.506	0.258	1.35159e-37	Neg_uninfected	PTN	Secretory
CALD1	5.55055e-42	0.443839	0.34	0.126	1.40013e-37	Neg_uninfected	CALD1	Secretory
TUBA4A	5.59023e-42	0.563578	0.281	0.086	1.41014e-37	Neg_uninfected	TUBA4A	Secretory
HSD17B2	6.02232e-42	0.461933	0.356	0.137	1.51913e-37	Neg_uninfected	HSD17B2	Secretory
APEH	6.20777e-42	0.347157	0.388	0.162	1.56591e-37	Neg_uninfected	APEH	Secretory
GPS1	6.55738e-42	0.42077	0.398	0.171	1.6541e-37	Neg_uninfected	GPS1	Secretory
POLE4	7.02384e-42	0.47895	0.579	0.358	1.77176e-37	Neg_uninfected	POLE4	Secretory
TRIP6	7.05371e-42	0.472918	0.521	0.3	1.7793e-37	Neg_uninfected	TRIP6	Secretory
PLIN3	7.64503e-42	0.428253	0.388	0.166	1.92846e-37	Neg_uninfected	PLIN3	Secretory
TMC5	1.11461e-41	0.568632	0.635	0.408	2.8116e-37	Neg_uninfected	TMC5	Secretory
PTGES2	1.28247e-41	0.423628	0.38	0.16	3.23502e-37	Neg_uninfected	PTGES2	Secretory
ATP6V1D	1.4312e-41	0.374051	0.364	0.144	3.61021e-37	Neg_uninfected	ATP6V1D	Secretory
HMOX2	1.43203e-41	0.421763	0.374	0.152	3.6123e-37	Neg_uninfected	HMOX2	Secretory
ABHD14A	1.71949e-41	0.35289	0.313	0.11	4.33742e-37	Neg_uninfected	ABHD14A	Secretory
PRR15	1.71975e-41	0.486299	0.568	0.333	4.33808e-37	Neg_uninfected	PRR15	Secretory
G6PC3	1.79042e-41	0.375037	0.342	0.128	4.51633e-37	Neg_uninfected	G6PC3	Secretory
NOP53	1.81008e-41	0.577866	0.776	0.663	4.56593e-37	Neg_uninfected	NOP53	Secretory
SIX1	2.00013e-41	0.471907	0.496	0.259	5.04534e-37	Neg_uninfected	SIX1	Secretory
FH	2.05856e-41	0.371186	0.287	0.091	5.19271e-37	Neg_uninfected	FH	Secretory
SLC16A3	2.17359e-41	0.51209	0.484	0.258	5.48288e-37	Neg_uninfected	SLC16A3	Secretory
THYN1	2.48051e-41	0.407147	0.369	0.151	6.25709e-37	Neg_uninfected	THYN1	Secretory
GPAA1	2.49907e-41	0.50024	0.556	0.316	6.30391e-37	Neg_uninfected	GPAA1	Secretory
PRR15L	2.91454e-41	0.364596	0.302	0.1	7.35192e-37	Neg_uninfected	PRR15L	Secretory
ZNF524	2.94209e-41	0.377534	0.413	0.181	7.42141e-37	Neg_uninfected	ZNF524	Secretory
PHF5A	3.20393e-41	0.404017	0.386	0.167	8.08192e-37	Neg_uninfected	PHF5A	Secretory
SELENOP	3.494e-41	0.404772	0.404	0.168	8.81362e-37	Neg_uninfected	SELENOP	Secretory
RTF2	3.63636e-41	0.420524	0.4	0.179	9.17272e-37	Neg_uninfected	RTF2	Secretory
SIL1	3.81662e-41	0.375569	0.355	0.142	9.62741e-37	Neg_uninfected	SIL1	Secretory
TXNRD1	4.54298e-41	0.373909	0.353	0.137	1.14597e-36	Neg_uninfected	TXNRD1	Secretory
GSTZ1	5.71228e-41	0.397759	0.332	0.126	1.44092e-36	Neg_uninfected	GSTZ1	Secretory
NONO	6.10766e-41	0.593	0.621	0.429	1.54066e-36	Neg_uninfected	NONO	Secretory
CAMTA1	6.42028e-41	0.384003	0.471	0.218	1.61952e-36	Neg_uninfected	CAMTA1	Secretory
MED11	6.43573e-41	0.312661	0.336	0.126	1.62341e-36	Neg_uninfected	MED11	Secretory
SEPTIN7	6.99376e-41	0.510397	0.546	0.329	1.76418e-36	Neg_uninfected	SEPTIN7	Secretory
PIK3R3	7.47496e-41	0.553895	0.599	0.392	1.88556e-36	Neg_uninfected	PIK3R3	Secretory
PTGES	7.66881e-41	0.486764	0.443	0.196	1.93446e-36	Neg_uninfected	PTGES	Secretory
B4GALT4	8.17249e-41	0.529113	0.511	0.285	2.06151e-36	Neg_uninfected	B4GALT4	Secretory
SORD	8.43037e-41	0.426431	0.457	0.211	2.12656e-36	Neg_uninfected	SORD	Secretory
FKBP3	8.47583e-41	0.377379	0.363	0.146	2.13803e-36	Neg_uninfected	FKBP3	Secretory
PRMT2	8.63066e-41	0.447803	0.51	0.281	2.17708e-36	Neg_uninfected	PRMT2	Secretory
PSMD10	1.07975e-40	0.376965	0.317	0.116	2.72367e-36	Neg_uninfected	PSMD10	Secretory
SUMF2	1.11511e-40	0.407719	0.38	0.159	2.81287e-36	Neg_uninfected	SUMF2	Secretory
BOLA3	1.36769e-40	0.385659	0.425	0.193	3.45e-36	Neg_uninfected	BOLA3	Secretory
WASL	1.66751e-40	0.447415	0.523	0.294	4.2063e-36	Neg_uninfected	WASL	Secretory
PAM	1.87231e-40	0.395668	0.402	0.179	4.7229e-36	Neg_uninfected	PAM	Secretory
ARHGDIB	1.9963e-40	0.404824	0.379	0.155	5.03567e-36	Neg_uninfected	ARHGDIB	Secretory
TUSC3	2.26161e-40	0.539521	0.433	0.203	5.7049e-36	Neg_uninfected	TUSC3	Secretory
TMX1	3.35932e-40	0.42664	0.385	0.167	8.47388e-36	Neg_uninfected	TMX1	Secretory
RAB18	3.49794e-40	0.39169	0.399	0.18	8.82356e-36	Neg_uninfected	RAB18	Secretory
UBE2D2	3.66892e-40	0.564064	0.681	0.51	9.25485e-36	Neg_uninfected	UBE2D2	Secretory
MANBAL	4.00456e-40	0.413499	0.363	0.149	1.01015e-35	Neg_uninfected	MANBAL	Secretory
GSDMD	4.33624e-40	0.398714	0.371	0.152	1.09382e-35	Neg_uninfected	GSDMD	Secretory
CASC4	4.51429e-40	0.426814	0.444	0.213	1.13873e-35	Neg_uninfected	CASC4	Secretory
AC007681.1	4.57798e-40	0.486393	0.39	0.168	1.15479e-35	Neg_uninfected	AC007681.1	Secretory
CNFN	4.83344e-40	0.37267	0.325	0.12	1.21924e-35	Neg_uninfected	CNFN	Secretory
BLCAP	4.90637e-40	0.488119	0.389	0.167	1.23763e-35	Neg_uninfected	BLCAP	Secretory
SLC50A1	5.19564e-40	0.38442	0.326	0.122	1.3106e-35	Neg_uninfected	SLC50A1	Secretory
PPA2	5.30071e-40	0.509162	0.51	0.289	1.3371e-35	Neg_uninfected	PPA2	Secretory
S100A10	6.3769e-40	1.66727	0.551	0.343	1.60857e-35	Neg_uninfected	S100A10	Secretory
PYGL	7.04847e-40	0.452173	0.339	0.135	1.77798e-35	Neg_uninfected	PYGL	Secretory
TCP1	9.00966e-40	0.548128	0.585	0.406	2.27269e-35	Neg_uninfected	TCP1	Secretory
MUC5B	9.24578e-40	0.875084	0.662	0.435	2.33225e-35	Neg_uninfected	MUC5B	Secretory
CYCS	1.10699e-39	0.528656	0.642	0.435	2.79239e-35	Neg_uninfected	CYCS	Secretory
PRRC2C	1.16225e-39	0.508085	0.68	0.497	2.93176e-35	Neg_uninfected	PRRC2C	Secretory
TRIM27	1.16984e-39	0.334182	0.312	0.113	2.95091e-35	Neg_uninfected	TRIM27	Secretory
RBM17	1.26662e-39	0.509681	0.527	0.318	3.19505e-35	Neg_uninfected	RBM17	Secretory
TRAP1	1.42916e-39	0.375039	0.323	0.121	3.60504e-35	Neg_uninfected	TRAP1	Secretory
C15orf61	1.48006e-39	0.31601	0.32	0.117	3.73345e-35	Neg_uninfected	C15orf61	Secretory
RPL38	1.58112e-39	0.470414	0.871	0.873	3.98837e-35	Neg_uninfected	RPL38	Secretory
CDC37	1.70896e-39	0.578587	0.735	0.586	4.31086e-35	Neg_uninfected	CDC37	Secretory
NARS	1.82895e-39	0.402452	0.36	0.146	4.61353e-35	Neg_uninfected	NARS	Secretory
CISD1	2.16156e-39	0.473024	0.545	0.317	5.45252e-35	Neg_uninfected	CISD1	Secretory
UROD	2.18625e-39	0.374005	0.326	0.125	5.51481e-35	Neg_uninfected	UROD	Secretory
TRAPPC2L	2.22168e-39	0.376801	0.414	0.184	5.6042e-35	Neg_uninfected	TRAPPC2L	Secretory
SELENOK	2.60004e-39	0.498232	0.62	0.409	6.55861e-35	Neg_uninfected	SELENOK	Secretory
C11orf98	2.68472e-39	0.48328	0.493	0.276	6.77219e-35	Neg_uninfected	C11orf98	Secretory
GGT6	3.0226e-39	0.334378	0.34	0.131	7.6245e-35	Neg_uninfected	GGT6	Secretory
EMC7	3.1476e-39	0.439616	0.482	0.264	7.93983e-35	Neg_uninfected	EMC7	Secretory
DLD	3.82631e-39	0.363858	0.365	0.153	9.65187e-35	Neg_uninfected	DLD	Secretory
LRPAP1	3.83997e-39	0.532751	0.561	0.358	9.68633e-35	Neg_uninfected	LRPAP1	Secretory
ALDH3B2	3.92239e-39	0.357226	0.322	0.121	9.89422e-35	Neg_uninfected	ALDH3B2	Secretory
EFEMP1	3.93215e-39	0.528211	0.328	0.126	9.91885e-35	Neg_uninfected	EFEMP1	Secretory
ZMAT2	3.94482e-39	0.455621	0.441	0.22	9.9508e-35	Neg_uninfected	ZMAT2	Secretory
SPTSSA	4.5766e-39	0.419701	0.345	0.136	1.15445e-34	Neg_uninfected	SPTSSA	Secretory
NMRAL1	4.59213e-39	0.389504	0.369	0.155	1.15837e-34	Neg_uninfected	NMRAL1	Secretory
ACO2	4.66842e-39	0.482641	0.514	0.313	1.17761e-34	Neg_uninfected	ACO2	Secretory
HDHD3	4.76886e-39	0.441841	0.48	0.254	1.20294e-34	Neg_uninfected	HDHD3	Secretory
SEPHS2	5.37069e-39	0.452368	0.51	0.288	1.35476e-34	Neg_uninfected	SEPHS2	Secretory
C22orf39	5.59921e-39	0.357742	0.408	0.188	1.4124e-34	Neg_uninfected	C22orf39	Secretory
HTATSF1	5.9428e-39	0.371674	0.376	0.164	1.49907e-34	Neg_uninfected	HTATSF1	Secretory
NUBP2	6.29557e-39	0.376525	0.399	0.184	1.58806e-34	Neg_uninfected	NUBP2	Secretory
PPIF	6.4204e-39	0.413278	0.393	0.184	1.61955e-34	Neg_uninfected	PPIF	Secretory
EXOSC4	7.6471e-39	0.454543	0.464	0.249	1.92898e-34	Neg_uninfected	EXOSC4	Secretory
IFRD2	7.91352e-39	0.430303	0.473	0.257	1.99619e-34	Neg_uninfected	IFRD2	Secretory
CD81	7.95785e-39	0.368577	0.45	0.206	2.00737e-34	Neg_uninfected	CD81	Secretory
KIAA1191	8.29435e-39	0.387917	0.354	0.143	2.09225e-34	Neg_uninfected	KIAA1191	Secretory
GLB1	8.77102e-39	0.387783	0.316	0.116	2.21249e-34	Neg_uninfected	GLB1	Secretory
YIF1B	8.77459e-39	0.361861	0.36	0.155	2.21339e-34	Neg_uninfected	YIF1B	Secretory
RASSF7	9.04593e-39	0.449013	0.511	0.289	2.28184e-34	Neg_uninfected	RASSF7	Secretory
HMG20B	9.29875e-39	0.456883	0.406	0.191	2.34561e-34	Neg_uninfected	HMG20B	Secretory
MCRIP1	9.89853e-39	0.354661	0.36	0.149	2.4969e-34	Neg_uninfected	MCRIP1	Secretory
CRYM	1.14162e-38	0.393914	0.264	0.078	2.87974e-34	Neg_uninfected	CRYM	Secretory
SHARPIN	1.2289e-38	0.415714	0.456	0.237	3.09991e-34	Neg_uninfected	SHARPIN	Secretory
NUCKS1	1.34234e-38	0.516358	0.597	0.398	3.38606e-34	Neg_uninfected	NUCKS1	Secretory
HTATIP2	1.59079e-38	0.44495	0.405	0.183	4.01278e-34	Neg_uninfected	HTATIP2	Secretory
PRSS22	1.79495e-38	0.724069	0.706	0.572	4.52777e-34	Neg_uninfected	PRSS22	Secretory
CDC42EP1	1.96202e-38	0.463425	0.39	0.174	4.94918e-34	Neg_uninfected	CDC42EP1	Secretory
SUPT4H1	2.20069e-38	0.448654	0.46	0.232	5.55124e-34	Neg_uninfected	SUPT4H1	Secretory
ANKRD35	2.37534e-38	0.293193	0.278	0.09	5.99179e-34	Neg_uninfected	ANKRD35	Secretory
SRSF9	2.64236e-38	0.441435	0.575	0.351	6.66535e-34	Neg_uninfected	SRSF9	Secretory
CCDC186	2.69428e-38	0.505211	0.574	0.376	6.79632e-34	Neg_uninfected	CCDC186	Secretory
CRACR2B	2.73497e-38	0.494816	0.557	0.333	6.89896e-34	Neg_uninfected	CRACR2B	Secretory
UBE2L3	2.80353e-38	0.552976	0.613	0.435	7.0719e-34	Neg_uninfected	UBE2L3	Secretory
SLC46A3	2.81032e-38	0.33278	0.32	0.12	7.08902e-34	Neg_uninfected	SLC46A3	Secretory
LAMB3	3.02602e-38	0.645336	0.494	0.256	7.63313e-34	Neg_uninfected	LAMB3	Secretory
CLTB	3.42512e-38	0.593847	0.661	0.488	8.63987e-34	Neg_uninfected	CLTB	Secretory
PDHA1	4.14481e-38	0.422897	0.339	0.14	1.04553e-33	Neg_uninfected	PDHA1	Secretory
SGK1	4.3621e-38	0.482914	0.569	0.319	1.10034e-33	Neg_uninfected	SGK1	Secretory
NUDT8	4.78765e-38	0.354816	0.388	0.173	1.20769e-33	Neg_uninfected	NUDT8	Secretory
LINC02762	7.86974e-38	0.35907	0.276	0.092	1.98514e-33	Neg_uninfected	LINC02762	Secretory
TRIM16	8.84884e-38	0.5613	0.511	0.291	2.23212e-33	Neg_uninfected	TRIM16	Secretory
RAI14	9.56761e-38	0.509115	0.558	0.357	2.41343e-33	Neg_uninfected	RAI14	Secretory
SND1	1.05181e-37	0.39075	0.412	0.201	2.65318e-33	Neg_uninfected	SND1	Secretory
SNRPD1	1.50006e-37	0.46936	0.596	0.403	3.78389e-33	Neg_uninfected	SNRPD1	Secretory
EPHX3	1.92584e-37	0.31241	0.281	0.095	4.85792e-33	Neg_uninfected	EPHX3	Secretory
ALG5	1.99146e-37	0.404532	0.39	0.179	5.02345e-33	Neg_uninfected	ALG5	Secretory
SRRM2	2.06309e-37	0.498716	0.704	0.535	5.20415e-33	Neg_uninfected	SRRM2	Secretory
UQCRC2	2.09052e-37	0.506319	0.611	0.442	5.27334e-33	Neg_uninfected	UQCRC2	Secretory
DDX5	2.78566e-37	0.515289	0.906	0.887	7.02683e-33	Neg_uninfected	DDX5	Secretory
ALG2	3.06713e-37	0.332173	0.286	0.101	7.73683e-33	Neg_uninfected	ALG2	Secretory
HADHA	3.78354e-37	0.548136	0.613	0.431	9.54397e-33	Neg_uninfected	HADHA	Secretory
UBE2E3	4.4422e-37	0.537254	0.575	0.37	1.12054e-32	Neg_uninfected	UBE2E3	Secretory
MIA2	4.57322e-37	0.442324	0.485	0.278	1.15359e-32	Neg_uninfected	MIA2	Secretory
PMVK	4.91346e-37	0.351844	0.341	0.139	1.23942e-32	Neg_uninfected	PMVK	Secretory
DPP7	5.65069e-37	0.412538	0.463	0.244	1.42539e-32	Neg_uninfected	DPP7	Secretory
GIPC1	5.77874e-37	0.42262	0.528	0.301	1.45769e-32	Neg_uninfected	GIPC1	Secretory
DDT	5.79758e-37	0.382356	0.447	0.216	1.46244e-32	Neg_uninfected	DDT	Secretory
ADAM15	6.40986e-37	0.474641	0.553	0.329	1.61689e-32	Neg_uninfected	ADAM15	Secretory
ATXN7L3B	7.25591e-37	0.414489	0.392	0.186	1.8303e-32	Neg_uninfected	ATXN7L3B	Secretory
FLOT2	7.80958e-37	0.44833	0.405	0.196	1.96997e-32	Neg_uninfected	FLOT2	Secretory
PODXL	7.84805e-37	0.429109	0.42	0.204	1.97967e-32	Neg_uninfected	PODXL	Secretory
RAB3D	8.4497e-37	0.349381	0.389	0.175	2.13144e-32	Neg_uninfected	RAB3D	Secretory
TM9SF1	9.73715e-37	0.391028	0.438	0.225	2.4562e-32	Neg_uninfected	TM9SF1	Secretory
MRPS7	9.95313e-37	0.466563	0.532	0.342	2.51068e-32	Neg_uninfected	MRPS7	Secretory
DNAJC3	1.07919e-36	0.514004	0.679	0.516	2.72226e-32	Neg_uninfected	DNAJC3	Secretory
MZT2B	1.26063e-36	0.358938	0.415	0.197	3.17993e-32	Neg_uninfected	MZT2B	Secretory
NPTN	1.31577e-36	0.382377	0.404	0.186	3.31904e-32	Neg_uninfected	NPTN	Secretory
GDI2	1.34061e-36	0.573531	0.622	0.447	3.38168e-32	Neg_uninfected	GDI2	Secretory
HDAC2	1.39579e-36	0.493704	0.502	0.299	3.52087e-32	Neg_uninfected	HDAC2	Secretory
SCAMP2	1.53743e-36	0.50685	0.541	0.347	3.87816e-32	Neg_uninfected	SCAMP2	Secretory
TM2D1	1.57463e-36	0.481023	0.499	0.293	3.972e-32	Neg_uninfected	TM2D1	Secretory
RNF141	1.58065e-36	0.420557	0.387	0.181	3.9872e-32	Neg_uninfected	RNF141	Secretory
MCTS1	1.77354e-36	0.367679	0.387	0.182	4.47376e-32	Neg_uninfected	MCTS1	Secretory
CAT	1.81077e-36	0.400774	0.332	0.133	4.56766e-32	Neg_uninfected	CAT	Secretory
SLC39A1	2.11776e-36	0.418058	0.374	0.172	5.34205e-32	Neg_uninfected	SLC39A1	Secretory
RAB11B	2.43574e-36	0.529095	0.679	0.51	6.14417e-32	Neg_uninfected	RAB11B	Secretory
ZYX	3.06276e-36	0.512896	0.411	0.203	7.72581e-32	Neg_uninfected	ZYX	Secretory
UBC	3.15405e-36	0.505529	0.967	0.982	7.95609e-32	Neg_uninfected	UBC	Secretory
GAS5	3.19113e-36	0.493291	0.755	0.587	8.04963e-32	Neg_uninfected	GAS5	Secretory
SOX2	3.45245e-36	0.485537	0.544	0.342	8.7088e-32	Neg_uninfected	SOX2	Secretory
SLC52A2	3.88213e-36	0.29906	0.351	0.15	9.79266e-32	Neg_uninfected	SLC52A2	Secretory
CRIP2	5.03847e-36	0.492496	0.498	0.272	1.27095e-31	Neg_uninfected	CRIP2	Secretory
DCTN2	6.43512e-36	0.496859	0.584	0.386	1.62326e-31	Neg_uninfected	DCTN2	Secretory
TNFRSF14	7.24739e-36	0.464253	0.608	0.396	1.82815e-31	Neg_uninfected	TNFRSF14	Secretory
CCNI	8.36638e-36	0.407971	0.906	0.936	2.11042e-31	Neg_uninfected	CCNI	Secretory
C5orf24	8.55192e-36	0.368034	0.415	0.205	2.15722e-31	Neg_uninfected	C5orf24	Secretory
RFXANK	8.66313e-36	0.361599	0.345	0.143	2.18527e-31	Neg_uninfected	RFXANK	Secretory
NAP1L1	8.9039e-36	0.514057	0.69	0.544	2.24601e-31	Neg_uninfected	NAP1L1	Secretory
FBXL5	9.27107e-36	0.437151	0.426	0.215	2.33863e-31	Neg_uninfected	FBXL5	Secretory
HYAL2	9.73326e-36	0.349946	0.375	0.17	2.45521e-31	Neg_uninfected	HYAL2	Secretory
UGP2	1.01399e-35	0.511207	0.535	0.344	2.55779e-31	Neg_uninfected	UGP2	Secretory
MANF	1.0551e-35	0.453162	0.524	0.31	2.6615e-31	Neg_uninfected	MANF	Secretory
PEPD	1.09123e-35	0.377707	0.298	0.113	2.75263e-31	Neg_uninfected	PEPD	Secretory
EIF4G1	1.12212e-35	0.541945	0.647	0.49	2.83056e-31	Neg_uninfected	EIF4G1	Secretory
TWF2	1.27515e-35	0.396553	0.317	0.127	3.21656e-31	Neg_uninfected	TWF2	Secretory
JAK1	1.2969e-35	0.478241	0.59	0.405	3.27143e-31	Neg_uninfected	JAK1	Secretory
ACY1	1.30166e-35	0.343475	0.354	0.152	3.28343e-31	Neg_uninfected	ACY1	Secretory
CXCL1	1.44672e-35	0.689384	0.81	0.578	3.64934e-31	Neg_uninfected	CXCL1	Secretory
UBL7	1.54632e-35	0.320668	0.334	0.139	3.90058e-31	Neg_uninfected	UBL7	Secretory
ISCA2	1.60565e-35	0.416401	0.414	0.214	4.05024e-31	Neg_uninfected	ISCA2	Secretory
ITGB1BP1	1.62729e-35	0.364316	0.356	0.157	4.10483e-31	Neg_uninfected	ITGB1BP1	Secretory
BSCL2	1.70204e-35	0.365891	0.354	0.156	4.29339e-31	Neg_uninfected	BSCL2	Secretory
NAE1	1.7657e-35	0.365807	0.274	0.095	4.45398e-31	Neg_uninfected	NAE1	Secretory
MRPL28	1.89806e-35	0.374025	0.366	0.171	4.78787e-31	Neg_uninfected	MRPL28	Secretory
CLU	1.94051e-35	0.703467	0.416	0.206	4.89493e-31	Neg_uninfected	CLU	Secretory
UBE2L6	1.99903e-35	0.31323	0.436	0.193	5.04256e-31	Neg_uninfected	UBE2L6	Secretory
MRPS14	2.07728e-35	0.313197	0.286	0.103	5.23993e-31	Neg_uninfected	MRPS14	Secretory
RPP21	2.205e-35	0.372198	0.48	0.27	5.56211e-31	Neg_uninfected	RPP21	Secretory
NDUFA5	2.30019e-35	0.440228	0.528	0.324	5.80224e-31	Neg_uninfected	NDUFA5	Secretory
STARD7	2.46524e-35	0.421348	0.416	0.208	6.21857e-31	Neg_uninfected	STARD7	Secretory
PCNA	2.51426e-35	0.511678	0.285	0.105	6.34222e-31	Neg_uninfected	PCNA	Secretory
MOSPD3	2.5314e-35	0.349945	0.347	0.143	6.38545e-31	Neg_uninfected	MOSPD3	Secretory
RNPEP	2.89484e-35	0.342281	0.361	0.16	7.30224e-31	Neg_uninfected	RNPEP	Secretory
PRNP	2.96755e-35	0.431139	0.356	0.159	7.48564e-31	Neg_uninfected	PRNP	Secretory
MRPL15	2.97955e-35	0.330664	0.307	0.123	7.51592e-31	Neg_uninfected	MRPL15	Secretory
CCDC115	3.35708e-35	0.350626	0.293	0.11	8.46824e-31	Neg_uninfected	CCDC115	Secretory
CX3CL1	3.43763e-35	0.523025	0.579	0.382	8.67143e-31	Neg_uninfected	CX3CL1	Secretory
FASTK	3.63223e-35	0.361311	0.417	0.207	9.1623e-31	Neg_uninfected	FASTK	Secretory
H2AFV	3.78183e-35	0.459925	0.541	0.34	9.53967e-31	Neg_uninfected	H2AFV	Secretory
SURF2	3.87963e-35	0.362119	0.385	0.179	9.78637e-31	Neg_uninfected	SURF2	Secretory
SMIM12	4.27281e-35	0.306686	0.337	0.14	1.07782e-30	Neg_uninfected	SMIM12	Secretory
ADD3	4.85538e-35	0.429529	0.567	0.342	1.22477e-30	Neg_uninfected	ADD3	Secretory
COPG1	4.91913e-35	0.408671	0.375	0.18	1.24085e-30	Neg_uninfected	COPG1	Secretory
MRTFB	4.93671e-35	0.470797	0.466	0.261	1.24528e-30	Neg_uninfected	MRTFB	Secretory
B3GAT3	4.98316e-35	0.324477	0.3	0.118	1.257e-30	Neg_uninfected	B3GAT3	Secretory
CD24	5.00616e-35	1.09645	0.655	0.473	1.2628e-30	Neg_uninfected	CD24	Secretory
PIH1D1	5.70815e-35	0.397309	0.445	0.252	1.43988e-30	Neg_uninfected	PIH1D1	Secretory
MRPS35	6.11328e-35	0.439476	0.466	0.266	1.54208e-30	Neg_uninfected	MRPS35	Secretory
APOO	6.4206e-35	0.297938	0.307	0.122	1.6196e-30	Neg_uninfected	APOO	Secretory
AKIP1	6.92044e-35	0.32624	0.306	0.119	1.74568e-30	Neg_uninfected	AKIP1	Secretory
FXYD5	7.59643e-35	0.627489	0.319	0.13	1.9162e-30	Neg_uninfected	FXYD5	Secretory
ACTR10	9.5792e-35	0.441453	0.32	0.132	2.41635e-30	Neg_uninfected	ACTR10	Secretory
GARS	1.18498e-34	0.42556	0.301	0.118	2.98911e-30	Neg_uninfected	GARS	Secretory
MTIF3	1.22259e-34	0.354373	0.43	0.208	3.08398e-30	Neg_uninfected	MTIF3	Secretory
SEPTIN9	1.22613e-34	0.459135	0.609	0.429	3.09291e-30	Neg_uninfected	SEPTIN9	Secretory
SNRPA	1.42609e-34	0.344205	0.334	0.142	3.59731e-30	Neg_uninfected	SNRPA	Secretory
SNHG32	1.47189e-34	0.378767	0.368	0.167	3.71285e-30	Neg_uninfected	SNHG32	Secretory
TRAM1	1.60588e-34	0.525351	0.66	0.477	4.05083e-30	Neg_uninfected	TRAM1	Secretory
AGPAT2	1.61071e-34	0.42391	0.438	0.227	4.06302e-30	Neg_uninfected	AGPAT2	Secretory
ERGIC3	1.79066e-34	0.491319	0.87	0.878	4.51694e-30	Neg_uninfected	ERGIC3	Secretory
AGTRAP	1.88725e-34	0.432592	0.424	0.215	4.76058e-30	Neg_uninfected	AGTRAP	Secretory
MAPK13	1.91736e-34	0.347174	0.355	0.162	4.83655e-30	Neg_uninfected	MAPK13	Secretory
PLBD1	1.96654e-34	0.390825	0.327	0.135	4.96061e-30	Neg_uninfected	PLBD1	Secretory
ANXA4	1.98053e-34	0.474364	0.53	0.318	4.99588e-30	Neg_uninfected	ANXA4	Secretory
DERA	2.14826e-34	0.356608	0.364	0.166	5.41899e-30	Neg_uninfected	DERA	Secretory
PLS3	2.16808e-34	0.39157	0.29	0.111	5.46898e-30	Neg_uninfected	PLS3	Secretory
RAB4A	2.16957e-34	0.506714	0.621	0.438	5.47273e-30	Neg_uninfected	RAB4A	Secretory
STK16	2.31207e-34	0.414877	0.408	0.216	5.8322e-30	Neg_uninfected	STK16	Secretory
CRABP2	2.52731e-34	0.52086	0.254	0.081	6.37513e-30	Neg_uninfected	CRABP2	Secretory
STXBP2	2.96562e-34	0.457977	0.514	0.316	7.48078e-30	Neg_uninfected	STXBP2	Secretory
WDR45	3.00405e-34	0.395961	0.41	0.205	7.57772e-30	Neg_uninfected	WDR45	Secretory
FAM210B	3.10278e-34	0.327167	0.375	0.168	7.82675e-30	Neg_uninfected	FAM210B	Secretory
PIGS	3.25855e-34	0.279831	0.312	0.125	8.21968e-30	Neg_uninfected	PIGS	Secretory
SMIM19	3.30744e-34	0.440831	0.475	0.27	8.34301e-30	Neg_uninfected	SMIM19	Secretory
ACAP2	3.42536e-34	0.419787	0.511	0.313	8.64048e-30	Neg_uninfected	ACAP2	Secretory
DNAJC4	3.4779e-34	0.489177	0.609	0.41	8.773e-30	Neg_uninfected	DNAJC4	Secretory
MFF	3.95648e-34	0.440587	0.514	0.312	9.98022e-30	Neg_uninfected	MFF	Secretory
MTLN	4.06428e-34	0.391981	0.411	0.196	1.02522e-29	Neg_uninfected	MTLN	Secretory
MESD	4.37346e-34	0.48795	0.503	0.305	1.10321e-29	Neg_uninfected	MESD	Secretory
RHOV	4.70955e-34	0.486318	0.626	0.39	1.18798e-29	Neg_uninfected	RHOV	Secretory
EIF4B	5.17824e-34	0.479281	0.847	0.829	1.30621e-29	Neg_uninfected	EIF4B	Secretory
EFCAB14	6.6762e-34	0.419507	0.425	0.224	1.68407e-29	Neg_uninfected	EFCAB14	Secretory
KRT6B	7.16265e-34	0.825876	0.359	0.158	1.80678e-29	Neg_uninfected	KRT6B	Secretory
EML4	7.91053e-34	0.478878	0.618	0.437	1.99543e-29	Neg_uninfected	EML4	Secretory
MRPL54	8.87371e-34	0.428441	0.542	0.344	2.23839e-29	Neg_uninfected	MRPL54	Secretory
PEA15	9.08124e-34	0.423691	0.339	0.15	2.29074e-29	Neg_uninfected	PEA15	Secretory
C7orf50	1.3248e-33	0.403488	0.458	0.259	3.3418e-29	Neg_uninfected	C7orf50	Secretory
PROM2	1.38342e-33	0.33722	0.358	0.157	3.48967e-29	Neg_uninfected	PROM2	Secretory
DDR1	1.42201e-33	0.500713	0.704	0.513	3.58701e-29	Neg_uninfected	DDR1	Secretory
COPB2	1.48887e-33	0.481962	0.521	0.349	3.75566e-29	Neg_uninfected	COPB2	Secretory
MICU2	1.61052e-33	0.362836	0.338	0.149	4.06254e-29	Neg_uninfected	MICU2	Secretory
COMMD7	1.78723e-33	0.374877	0.415	0.212	4.50828e-29	Neg_uninfected	COMMD7	Secretory
TSR2	2.17368e-33	0.322113	0.28	0.104	5.4831e-29	Neg_uninfected	TSR2	Secretory
EEF1E1	2.271e-33	0.381714	0.41	0.216	5.72861e-29	Neg_uninfected	EEF1E1	Secretory
FMO2	2.43263e-33	0.667852	0.612	0.385	6.1363e-29	Neg_uninfected	FMO2	Secretory
VWA5A	2.47758e-33	0.372824	0.321	0.135	6.24969e-29	Neg_uninfected	VWA5A	Secretory
DPM2	2.48235e-33	0.348567	0.373	0.179	6.26173e-29	Neg_uninfected	DPM2	Secretory
IMMT	2.63988e-33	0.340878	0.346	0.157	6.65909e-29	Neg_uninfected	IMMT	Secretory
LINC01833	2.94134e-33	0.335564	0.353	0.152	7.41953e-29	Neg_uninfected	LINC01833	Secretory
TMEM70	3.02178e-33	0.328347	0.286	0.11	7.62244e-29	Neg_uninfected	TMEM70	Secretory
SLC66A3	3.35514e-33	0.342141	0.301	0.121	8.46335e-29	Neg_uninfected	SLC66A3	Secretory
CSRP1	3.5181e-33	0.419036	0.386	0.191	8.87442e-29	Neg_uninfected	CSRP1	Secretory
MRPS18B	3.64523e-33	0.397269	0.466	0.266	9.19508e-29	Neg_uninfected	MRPS18B	Secretory
SERPINA1	4.14604e-33	0.450666	0.27	0.094	1.04584e-28	Neg_uninfected	SERPINA1	Secretory
RAB1A	4.27752e-33	0.47269	0.567	0.379	1.07901e-28	Neg_uninfected	RAB1A	Secretory
EMC3	4.33614e-33	0.462057	0.467	0.273	1.09379e-28	Neg_uninfected	EMC3	Secretory
SURF1	4.45892e-33	0.387935	0.507	0.312	1.12476e-28	Neg_uninfected	SURF1	Secretory
SCPEP1	4.51146e-33	0.569995	0.434	0.218	1.13802e-28	Neg_uninfected	SCPEP1	Secretory
CCND3	5.77734e-33	0.401025	0.404	0.204	1.45733e-28	Neg_uninfected	CCND3	Secretory
SDHA	5.89823e-33	0.368212	0.362	0.176	1.48783e-28	Neg_uninfected	SDHA	Secretory
UFL1	6.3257e-33	0.345056	0.354	0.166	1.59566e-28	Neg_uninfected	UFL1	Secretory
PSMC3	6.5403e-33	0.488779	0.485	0.286	1.64979e-28	Neg_uninfected	PSMC3	Secretory
FLYWCH2	6.78486e-33	0.311957	0.319	0.131	1.71148e-28	Neg_uninfected	FLYWCH2	Secretory
TXNL4A	7.43296e-33	0.375926	0.385	0.192	1.87496e-28	Neg_uninfected	TXNL4A	Secretory
TXNDC15	7.48956e-33	0.319953	0.293	0.113	1.88924e-28	Neg_uninfected	TXNDC15	Secretory
ICMT	8.17508e-33	0.410445	0.358	0.169	2.06216e-28	Neg_uninfected	ICMT	Secretory
LINC01133	8.19253e-33	0.317235	0.324	0.135	2.06657e-28	Neg_uninfected	LINC01133	Secretory
ATIC	8.9765e-33	0.325735	0.29	0.114	2.26432e-28	Neg_uninfected	ATIC	Secretory
GLT8D1	9.33972e-33	0.282668	0.251	0.086	2.35594e-28	Neg_uninfected	GLT8D1	Secretory
HSD17B4	1.05133e-32	0.409257	0.378	0.187	2.65197e-28	Neg_uninfected	HSD17B4	Secretory
PRKCI	1.27582e-32	0.392666	0.408	0.215	3.21825e-28	Neg_uninfected	PRKCI	Secretory
CTNND1	1.36023e-32	0.506679	0.621	0.427	3.43117e-28	Neg_uninfected	CTNND1	Secretory
GRINA	1.37918e-32	0.461228	0.605	0.428	3.47899e-28	Neg_uninfected	GRINA	Secretory
HSPA1B	1.51071e-32	0.453799	0.308	0.125	3.81077e-28	Neg_uninfected	HSPA1B	Secretory
DNAJC10	1.55586e-32	0.403005	0.443	0.248	3.92467e-28	Neg_uninfected	DNAJC10	Secretory
LRRC59	1.77344e-32	0.509733	0.555	0.392	4.47349e-28	Neg_uninfected	LRRC59	Secretory
RHEB	1.78615e-32	0.489174	0.655	0.503	4.50556e-28	Neg_uninfected	RHEB	Secretory
SRPRB	1.92739e-32	0.30149	0.268	0.099	4.86183e-28	Neg_uninfected	SRPRB	Secretory
NQO2	2.02386e-32	0.281195	0.275	0.103	5.10519e-28	Neg_uninfected	NQO2	Secretory
GNG12	2.16601e-32	0.288826	0.352	0.158	5.46376e-28	Neg_uninfected	GNG12	Secretory
NUDT16L1	2.25264e-32	0.319576	0.348	0.16	5.68228e-28	Neg_uninfected	NUDT16L1	Secretory
AAMDC	2.4804e-32	0.298368	0.32	0.134	6.25681e-28	Neg_uninfected	AAMDC	Secretory
SLC40A1	2.54777e-32	0.378304	0.401	0.193	6.42675e-28	Neg_uninfected	SLC40A1	Secretory
EIF2A	2.64736e-32	0.388479	0.473	0.274	6.67797e-28	Neg_uninfected	EIF2A	Secretory
SLC12A2	2.70339e-32	0.378108	0.419	0.218	6.8193e-28	Neg_uninfected	SLC12A2	Secretory
RNASEH2B	2.73146e-32	0.359019	0.349	0.159	6.89011e-28	Neg_uninfected	RNASEH2B	Secretory
RAB6A	2.86914e-32	0.49481	0.652	0.495	7.23741e-28	Neg_uninfected	RAB6A	Secretory
SDR39U1	2.97273e-32	0.360557	0.414	0.222	7.4987e-28	Neg_uninfected	SDR39U1	Secretory
CCDC90B	3.16809e-32	0.402748	0.432	0.239	7.99151e-28	Neg_uninfected	CCDC90B	Secretory
PSMD3	3.45405e-32	0.41608	0.395	0.209	8.71283e-28	Neg_uninfected	PSMD3	Secretory
LIPA	3.61403e-32	0.34242	0.295	0.12	9.11639e-28	Neg_uninfected	LIPA	Secretory
WIPI1	3.67751e-32	0.435352	0.564	0.379	9.27652e-28	Neg_uninfected	WIPI1	Secretory
EIF4E2	4.10782e-32	0.406734	0.502	0.308	1.0362e-27	Neg_uninfected	EIF4E2	Secretory
FARSA	4.89063e-32	0.341853	0.31	0.13	1.23366e-27	Neg_uninfected	FARSA	Secretory
AIG1	5.17454e-32	0.381656	0.455	0.259	1.30528e-27	Neg_uninfected	AIG1	Secretory
CCNG1	5.74019e-32	0.440317	0.484	0.297	1.44796e-27	Neg_uninfected	CCNG1	Secretory
HADH	6.66353e-32	0.376348	0.352	0.159	1.68088e-27	Neg_uninfected	HADH	Secretory
ACOT8	6.72133e-32	0.301178	0.277	0.105	1.69546e-27	Neg_uninfected	ACOT8	Secretory
UPK1B	6.77012e-32	0.520549	0.293	0.111	1.70776e-27	Neg_uninfected	UPK1B	Secretory
ENTPD3	6.93534e-32	0.344863	0.296	0.12	1.74944e-27	Neg_uninfected	ENTPD3	Secretory
MRPL4	7.29221e-32	0.44362	0.512	0.332	1.83946e-27	Neg_uninfected	MRPL4	Secretory
RPS6KB2	7.66639e-32	0.387418	0.455	0.264	1.93385e-27	Neg_uninfected	RPS6KB2	Secretory
G3BP1	7.97189e-32	0.494991	0.449	0.265	2.01091e-27	Neg_uninfected	G3BP1	Secretory
ITPA	8.08545e-32	0.428098	0.443	0.247	2.03955e-27	Neg_uninfected	ITPA	Secretory
GLMP	8.92287e-32	0.320342	0.359	0.164	2.25079e-27	Neg_uninfected	GLMP	Secretory
AC025154.2	1.04716e-31	0.32599	0.282	0.107	2.64146e-27	Neg_uninfected	AC025154.2	Secretory
BAIAP2	1.17821e-31	0.462494	0.489	0.288	2.97203e-27	Neg_uninfected	BAIAP2	Secretory
DPP3	1.23319e-31	0.254448	0.282	0.11	3.11072e-27	Neg_uninfected	DPP3	Secretory
SLC1A5	1.26994e-31	0.465841	0.339	0.157	3.20344e-27	Neg_uninfected	SLC1A5	Secretory
APIP	1.28008e-31	0.30501	0.365	0.17	3.22899e-27	Neg_uninfected	APIP	Secretory
RUSC1	1.43257e-31	0.351468	0.346	0.161	3.61365e-27	Neg_uninfected	RUSC1	Secretory
STARD10	1.51527e-31	0.457373	0.594	0.428	3.82226e-27	Neg_uninfected	STARD10	Secretory
ELF5	1.6375e-31	0.329112	0.311	0.13	4.13058e-27	Neg_uninfected	ELF5	Secretory
TCEAL4	1.71811e-31	0.412943	0.467	0.267	4.33392e-27	Neg_uninfected	TCEAL4	Secretory
SCAMP3	1.78125e-31	0.430242	0.421	0.228	4.49321e-27	Neg_uninfected	SCAMP3	Secretory
ROGDI	1.78613e-31	0.368893	0.374	0.184	4.50551e-27	Neg_uninfected	ROGDI	Secretory
ANAPC5	1.97503e-31	0.4116	0.505	0.321	4.98202e-27	Neg_uninfected	ANAPC5	Secretory
C3	2.01381e-31	0.415459	0.858	0.737	5.07983e-27	Neg_uninfected	C3	Secretory
KRAS	2.02171e-31	0.409066	0.584	0.402	5.09977e-27	Neg_uninfected	KRAS	Secretory
HLA-DPA1	2.14375e-31	0.451412	0.302	0.121	5.4076e-27	Neg_uninfected	HLA-DPA1	Secretory
RBCK1	2.35159e-31	0.401363	0.547	0.341	5.93188e-27	Neg_uninfected	RBCK1	Secretory
SRPRA	2.36658e-31	0.418968	0.497	0.306	5.9697e-27	Neg_uninfected	SRPRA	Secretory
PEX2	2.40289e-31	0.365709	0.338	0.155	6.0613e-27	Neg_uninfected	PEX2	Secretory
PPM1G	2.44375e-31	0.485903	0.671	0.535	6.16436e-27	Neg_uninfected	PPM1G	Secretory
H1F0	2.4699e-31	0.498469	0.571	0.375	6.23033e-27	Neg_uninfected	H1F0	Secretory
TMEM251	2.76503e-31	0.266083	0.27	0.104	6.9748e-27	Neg_uninfected	TMEM251	Secretory
AMZ2	2.90923e-31	0.38139	0.365	0.181	7.33852e-27	Neg_uninfected	AMZ2	Secretory
BSPRY	2.93299e-31	0.3203	0.328	0.147	7.39847e-27	Neg_uninfected	BSPRY	Secretory
SIPA1	3.13791e-31	0.333797	0.348	0.164	7.91538e-27	Neg_uninfected	SIPA1	Secretory
CIAO2B	3.26173e-31	0.479876	0.622	0.467	8.22771e-27	Neg_uninfected	CIAO2B	Secretory
MRPL12	3.26207e-31	0.447346	0.503	0.313	8.22856e-27	Neg_uninfected	MRPL12	Secretory
HEBP1	3.4332e-31	0.354506	0.306	0.131	8.66025e-27	Neg_uninfected	HEBP1	Secretory
PMF1	3.45488e-31	0.394577	0.33	0.149	8.71493e-27	Neg_uninfected	PMF1	Secretory
TMEM125	3.723e-31	0.352939	0.402	0.208	9.39126e-27	Neg_uninfected	TMEM125	Secretory
ERO1A	3.74927e-31	0.500099	0.438	0.256	9.45752e-27	Neg_uninfected	ERO1A	Secretory
TM9SF2	3.97646e-31	0.509864	0.618	0.463	1.00306e-26	Neg_uninfected	TM9SF2	Secretory
PEMT	4.55815e-31	0.294975	0.267	0.1	1.14979e-26	Neg_uninfected	PEMT	Secretory
KTN1	4.92777e-31	0.450935	0.745	0.638	1.24303e-26	Neg_uninfected	KTN1	Secretory
SLC15A2	4.97542e-31	0.382446	0.452	0.247	1.25505e-26	Neg_uninfected	SLC15A2	Secretory
UBE2D3	5.14433e-31	0.499673	0.78	0.726	1.29766e-26	Neg_uninfected	UBE2D3	Secretory
NIT2	5.30924e-31	0.352285	0.325	0.144	1.33926e-26	Neg_uninfected	NIT2	Secretory
SYF2	5.84586e-31	0.382749	0.499	0.308	1.47462e-26	Neg_uninfected	SYF2	Secretory
TEN1	5.93678e-31	0.301737	0.329	0.147	1.49755e-26	Neg_uninfected	TEN1	Secretory
MRPS11	6.11576e-31	0.355445	0.343	0.161	1.5427e-26	Neg_uninfected	MRPS11	Secretory
A4GALT	6.27618e-31	0.471889	0.745	0.57	1.58317e-26	Neg_uninfected	A4GALT	Secretory
GLRX3	6.27645e-31	0.4324	0.359	0.172	1.58323e-26	Neg_uninfected	GLRX3	Secretory
STX8	6.45383e-31	0.360576	0.277	0.11	1.62798e-26	Neg_uninfected	STX8	Secretory
TMEM87B	6.99237e-31	0.33763	0.336	0.153	1.76383e-26	Neg_uninfected	TMEM87B	Secretory
JAGN1	7.12256e-31	0.416707	0.469	0.284	1.79667e-26	Neg_uninfected	JAGN1	Secretory
HPS1	7.90615e-31	0.396037	0.385	0.199	1.99433e-26	Neg_uninfected	HPS1	Secretory
PRPF40A	8.62766e-31	0.416244	0.59	0.428	2.17633e-26	Neg_uninfected	PRPF40A	Secretory
MAP3K8	8.82212e-31	0.416266	0.621	0.42	2.22538e-26	Neg_uninfected	MAP3K8	Secretory
PKP3	9.17453e-31	0.316502	0.368	0.171	2.31428e-26	Neg_uninfected	PKP3	Secretory
ALCAM	9.23001e-31	0.540769	0.783	0.719	2.32827e-26	Neg_uninfected	ALCAM	Secretory
PFDN6	9.86872e-31	0.279156	0.298	0.123	2.48938e-26	Neg_uninfected	PFDN6	Secretory
SLC4A11	9.96296e-31	0.3738	0.408	0.217	2.51316e-26	Neg_uninfected	SLC4A11	Secretory
HDDC2	1.00868e-30	0.457079	0.567	0.381	2.5444e-26	Neg_uninfected	HDDC2	Secretory
RPUSD3	1.11413e-30	0.30474	0.303	0.13	2.8104e-26	Neg_uninfected	RPUSD3	Secretory
GOT2	1.16659e-30	0.367574	0.338	0.157	2.94273e-26	Neg_uninfected	GOT2	Secretory
AC010642.2	1.22089e-30	0.267575	0.29	0.118	3.07969e-26	Neg_uninfected	AC010642.2	Secretory
SCNN1B	1.24481e-30	0.355024	0.328	0.148	3.14002e-26	Neg_uninfected	SCNN1B	Secretory
PIGC	1.25495e-30	0.283982	0.258	0.096	3.16561e-26	Neg_uninfected	PIGC	Secretory
CD320	1.30215e-30	0.26044	0.251	0.09	3.28467e-26	Neg_uninfected	CD320	Secretory
HIST1H4C	1.40236e-30	0.438997	0.538	0.357	3.53746e-26	Neg_uninfected	HIST1H4C	Secretory
S100A8	1.45811e-30	1.1783	0.31	0.122	3.67807e-26	Neg_uninfected	S100A8	Secretory
PIR	1.48589e-30	0.392665	0.299	0.124	3.74815e-26	Neg_uninfected	PIR	Secretory
CALU	1.63617e-30	0.381063	0.406	0.219	4.12723e-26	Neg_uninfected	CALU	Secretory
ST14	1.65944e-30	0.4002	0.469	0.27	4.18593e-26	Neg_uninfected	ST14	Secretory
ESD	1.90748e-30	0.366601	0.366	0.177	4.81163e-26	Neg_uninfected	ESD	Secretory
SLBP	2.00629e-30	0.415052	0.376	0.198	5.06087e-26	Neg_uninfected	SLBP	Secretory
BAG3	2.0573e-30	0.352739	0.407	0.222	5.18954e-26	Neg_uninfected	BAG3	Secretory
XRCC6	2.20248e-30	0.576218	0.602	0.459	5.55574e-26	Neg_uninfected	XRCC6	Secretory
MKRN1	2.30973e-30	0.438507	0.431	0.247	5.8263e-26	Neg_uninfected	MKRN1	Secretory
CTSL	2.37472e-30	0.32596	0.261	0.097	5.99022e-26	Neg_uninfected	CTSL	Secretory
TMEM54	2.40069e-30	0.393443	0.421	0.232	6.05573e-26	Neg_uninfected	TMEM54	Secretory
LGMN	2.45921e-30	0.300949	0.263	0.101	6.20335e-26	Neg_uninfected	LGMN	Secretory
MFSD5	2.46326e-30	0.312462	0.273	0.107	6.21358e-26	Neg_uninfected	MFSD5	Secretory
SDF2L1	2.56468e-30	0.434432	0.434	0.25	6.46941e-26	Neg_uninfected	SDF2L1	Secretory
MPZL1	2.76856e-30	0.319238	0.364	0.182	6.98369e-26	Neg_uninfected	MPZL1	Secretory
PSMG4	3.40845e-30	0.337692	0.299	0.127	8.59782e-26	Neg_uninfected	PSMG4	Secretory
WBP2	3.67338e-30	0.465884	0.509	0.339	9.26611e-26	Neg_uninfected	WBP2	Secretory
PSMA4	3.73481e-30	0.46083	0.466	0.286	9.42107e-26	Neg_uninfected	PSMA4	Secretory
TMEM159	3.80278e-30	0.354183	0.406	0.216	9.59251e-26	Neg_uninfected	TMEM159	Secretory
DNAJC1	4.1585e-30	0.415786	0.532	0.356	1.04898e-25	Neg_uninfected	DNAJC1	Secretory
CHCHD5	4.81314e-30	0.404194	0.508	0.315	1.21411e-25	Neg_uninfected	CHCHD5	Secretory
FAM177A1	4.82135e-30	0.448012	0.576	0.398	1.21619e-25	Neg_uninfected	FAM177A1	Secretory
ADGRG1	5.03814e-30	0.461078	0.473	0.274	1.27087e-25	Neg_uninfected	ADGRG1	Secretory
RAB7A	5.44581e-30	0.511106	0.637	0.509	1.3737e-25	Neg_uninfected	RAB7A	Secretory
CTNNB1	5.80315e-30	0.434635	0.454	0.275	1.46384e-25	Neg_uninfected	CTNNB1	Secretory
IFI27	6.11095e-30	0.291009	0.653	0.437	1.54149e-25	Neg_uninfected	IFI27	Secretory
ADH7	6.18651e-30	0.56846	0.296	0.125	1.56055e-25	Neg_uninfected	ADH7	Secretory
COA1	6.19623e-30	0.352151	0.387	0.204	1.563e-25	Neg_uninfected	COA1	Secretory
CBX3	6.80538e-30	0.422576	0.497	0.32	1.71666e-25	Neg_uninfected	CBX3	Secretory
GMDS	7.62978e-30	0.461702	0.498	0.32	1.92461e-25	Neg_uninfected	GMDS	Secretory
MAT2A	8.19754e-30	0.47196	0.458	0.271	2.06783e-25	Neg_uninfected	MAT2A	Secretory
EPN3	8.73553e-30	0.387831	0.377	0.191	2.20354e-25	Neg_uninfected	EPN3	Secretory
CYSTM1	8.73721e-30	0.365441	0.362	0.179	2.20396e-25	Neg_uninfected	CYSTM1	Secretory
DNASE2	8.75928e-30	0.302117	0.268	0.103	2.20953e-25	Neg_uninfected	DNASE2	Secretory
SS18L2	9.88657e-30	0.299069	0.326	0.149	2.49389e-25	Neg_uninfected	SS18L2	Secretory
DYNLT3	1.01622e-29	0.3908	0.333	0.155	2.5634e-25	Neg_uninfected	DYNLT3	Secretory
SIGMAR1	1.04565e-29	0.299546	0.258	0.097	2.63766e-25	Neg_uninfected	SIGMAR1	Secretory
CRELD2	1.06731e-29	0.401237	0.425	0.242	2.69229e-25	Neg_uninfected	CRELD2	Secretory
ARL4D	1.11708e-29	0.446503	0.324	0.145	2.81784e-25	Neg_uninfected	ARL4D	Secretory
TMEM106C	1.27496e-29	0.39003	0.314	0.141	3.21608e-25	Neg_uninfected	TMEM106C	Secretory
MT1M	1.363e-29	0.409201	0.265	0.099	3.43816e-25	Neg_uninfected	MT1M	Secretory
MTFP1	1.5316e-29	0.276865	0.258	0.099	3.86346e-25	Neg_uninfected	MTFP1	Secretory
CAMLG	1.58944e-29	0.358771	0.41	0.22	4.00937e-25	Neg_uninfected	CAMLG	Secretory
FAM192A	1.59476e-29	0.306205	0.302	0.132	4.02278e-25	Neg_uninfected	FAM192A	Secretory
FUNDC2	1.60555e-29	0.427628	0.505	0.337	4.05e-25	Neg_uninfected	FUNDC2	Secretory
BZW2	1.6398e-29	0.414555	0.402	0.223	4.1364e-25	Neg_uninfected	BZW2	Secretory
GFPT1	1.66254e-29	0.406951	0.4	0.225	4.19375e-25	Neg_uninfected	GFPT1	Secretory
ZDHHC24	1.67477e-29	0.269916	0.302	0.133	4.2246e-25	Neg_uninfected	ZDHHC24	Secretory
C12orf10	1.6852e-29	0.364373	0.391	0.209	4.25091e-25	Neg_uninfected	C12orf10	Secretory
SRSF2	1.77496e-29	0.446158	0.54	0.369	4.47733e-25	Neg_uninfected	SRSF2	Secretory
C5orf15	2.06642e-29	0.422254	0.33	0.159	5.21255e-25	Neg_uninfected	C5orf15	Secretory
GALNT14	2.07941e-29	0.312771	0.329	0.15	5.2453e-25	Neg_uninfected	GALNT14	Secretory
EIF4EBP3	2.10898e-29	0.316085	0.278	0.113	5.3199e-25	Neg_uninfected	EIF4EBP3	Secretory
PDCD2	2.36043e-29	0.371482	0.452	0.272	5.9542e-25	Neg_uninfected	PDCD2	Secretory
TMEM18	2.36066e-29	0.395338	0.425	0.249	5.95478e-25	Neg_uninfected	TMEM18	Secretory
ARCN1	2.53593e-29	0.38069	0.388	0.216	6.39689e-25	Neg_uninfected	ARCN1	Secretory
SLC22A18	2.62442e-29	0.319235	0.262	0.101	6.6201e-25	Neg_uninfected	SLC22A18	Secretory
UNC119	2.63648e-29	0.388468	0.347	0.169	6.65052e-25	Neg_uninfected	UNC119	Secretory
GALE	3.53351e-29	0.35214	0.356	0.181	8.91329e-25	Neg_uninfected	GALE	Secretory
PDLIM5	3.66272e-29	0.483829	0.661	0.519	9.23921e-25	Neg_uninfected	PDLIM5	Secretory
ELOC	3.83612e-29	0.452933	0.614	0.443	9.6766e-25	Neg_uninfected	ELOC	Secretory
HNRNPC	3.86082e-29	0.495621	0.74	0.651	9.73892e-25	Neg_uninfected	HNRNPC	Secretory
UBE2F	4.11724e-29	0.408147	0.521	0.34	1.03857e-24	Neg_uninfected	UBE2F	Secretory
MRPS25	4.21828e-29	0.371641	0.35	0.174	1.06406e-24	Neg_uninfected	MRPS25	Secretory
NDRG1	4.70449e-29	0.477082	0.264	0.108	1.18671e-24	Neg_uninfected	NDRG1	Secretory
MRPL21	4.82208e-29	0.37838	0.404	0.222	1.21637e-24	Neg_uninfected	MRPL21	Secretory
RBL2	4.99207e-29	0.287404	0.308	0.137	1.25925e-24	Neg_uninfected	RBL2	Secretory
PFKL	5.55996e-29	0.367805	0.371	0.193	1.4025e-24	Neg_uninfected	PFKL	Secretory
TMEM120A	5.56645e-29	0.325004	0.327	0.153	1.40414e-24	Neg_uninfected	TMEM120A	Secretory
KRT4	5.59563e-29	0.587494	0.299	0.122	1.4115e-24	Neg_uninfected	KRT4	Secretory
NIBAN1	5.60156e-29	0.408728	0.47	0.281	1.41299e-24	Neg_uninfected	NIBAN1	Secretory
TINF2	5.87252e-29	0.277878	0.27	0.108	1.48134e-24	Neg_uninfected	TINF2	Secretory
DAP	5.89853e-29	0.394655	0.439	0.257	1.48791e-24	Neg_uninfected	DAP	Secretory
CRIPT	7.10741e-29	0.315015	0.291	0.122	1.79284e-24	Neg_uninfected	CRIPT	Secretory
KRT5	8.39178e-29	1.55211	0.313	0.139	2.11683e-24	Neg_uninfected	KRT5	Secretory
EIF4A3	8.76727e-29	0.422826	0.397	0.216	2.21154e-24	Neg_uninfected	EIF4A3	Secretory
DSG2	9.70675e-29	0.405504	0.362	0.181	2.44853e-24	Neg_uninfected	DSG2	Secretory
ADAM9	1.06337e-28	0.453459	0.574	0.386	2.68235e-24	Neg_uninfected	ADAM9	Secretory
TNKS1BP1	1.07058e-28	0.337067	0.382	0.201	2.70054e-24	Neg_uninfected	TNKS1BP1	Secretory
SUDS3	1.25376e-28	0.391566	0.423	0.24	3.1626e-24	Neg_uninfected	SUDS3	Secretory
EMD	1.32434e-28	0.501926	0.649	0.517	3.34066e-24	Neg_uninfected	EMD	Secretory
IMPACT	1.32501e-28	0.279521	0.26	0.101	3.34233e-24	Neg_uninfected	IMPACT	Secretory
SAMM50	1.37388e-28	0.33628	0.314	0.14	3.4656e-24	Neg_uninfected	SAMM50	Secretory
DYNC1LI2	1.61679e-28	0.416611	0.507	0.325	4.07835e-24	Neg_uninfected	DYNC1LI2	Secretory
PRPSAP1	1.63998e-28	0.357433	0.29	0.126	4.13686e-24	Neg_uninfected	PRPSAP1	Secretory
RSL1D1	1.67744e-28	0.455596	0.614	0.458	4.23133e-24	Neg_uninfected	RSL1D1	Secretory
MTX1	1.81817e-28	0.343122	0.336	0.161	4.58634e-24	Neg_uninfected	MTX1	Secretory
CISD2	1.99328e-28	0.355935	0.426	0.244	5.02804e-24	Neg_uninfected	CISD2	Secretory
GNPTAB	2.20639e-28	0.345644	0.406	0.223	5.56561e-24	Neg_uninfected	GNPTAB	Secretory
PAXX	2.23743e-28	0.407664	0.47	0.287	5.64391e-24	Neg_uninfected	PAXX	Secretory
CCS	2.28925e-28	0.332201	0.373	0.196	5.77462e-24	Neg_uninfected	CCS	Secretory
GOLGA2	2.33796e-28	0.406848	0.478	0.313	5.89751e-24	Neg_uninfected	GOLGA2	Secretory
LMNA	2.46795e-28	0.579982	0.543	0.379	6.22542e-24	Neg_uninfected	LMNA	Secretory
SCRN2	2.55659e-28	0.289371	0.276	0.116	6.44899e-24	Neg_uninfected	SCRN2	Secretory
PRXL2B	2.56686e-28	0.324937	0.358	0.181	6.47491e-24	Neg_uninfected	PRXL2B	Secretory
IRF2	2.66364e-28	0.38202	0.406	0.22	6.71903e-24	Neg_uninfected	IRF2	Secretory
SLC25A11	2.68374e-28	0.387922	0.386	0.211	6.76973e-24	Neg_uninfected	SLC25A11	Secretory
PDAP1	3.41291e-28	0.466327	0.574	0.419	8.60906e-24	Neg_uninfected	PDAP1	Secretory
SNAPIN	3.58559e-28	0.323632	0.4	0.218	9.04466e-24	Neg_uninfected	SNAPIN	Secretory
WIPI2	3.75555e-28	0.354644	0.355	0.182	9.47338e-24	Neg_uninfected	WIPI2	Secretory
UGT2A1	3.90935e-28	0.650789	0.408	0.223	9.86134e-24	Neg_uninfected	UGT2A1	Secretory
TMEM265	4.14982e-28	0.457864	0.489	0.312	1.04679e-23	Neg_uninfected	TMEM265	Secretory
MRPS23	4.54279e-28	0.398687	0.349	0.182	1.14592e-23	Neg_uninfected	MRPS23	Secretory
BDH2	4.7648e-28	0.343027	0.28	0.117	1.20192e-23	Neg_uninfected	BDH2	Secretory
ADGRF1	4.79553e-28	0.384398	0.452	0.249	1.20967e-23	Neg_uninfected	ADGRF1	Secretory
WASHC3	5.2611e-28	0.339411	0.339	0.168	1.32711e-23	Neg_uninfected	WASHC3	Secretory
TIPRL	5.45195e-28	0.334678	0.323	0.152	1.37525e-23	Neg_uninfected	TIPRL	Secretory
BTF3L4	6.18137e-28	0.460401	0.528	0.372	1.55925e-23	Neg_uninfected	BTF3L4	Secretory
NIT1	6.31659e-28	0.333618	0.273	0.114	1.59336e-23	Neg_uninfected	NIT1	Secretory
GPX8	6.86771e-28	0.314181	0.323	0.151	1.73238e-23	Neg_uninfected	GPX8	Secretory
ADIRF	6.9331e-28	0.546443	0.399	0.211	1.74887e-23	Neg_uninfected	ADIRF	Secretory
CHMP3	7.39309e-28	0.435951	0.645	0.492	1.86491e-23	Neg_uninfected	CHMP3	Secretory
SNHG16	7.85749e-28	0.450944	0.623	0.472	1.98205e-23	Neg_uninfected	SNHG16	Secretory
SLC35A3	8.11655e-28	0.326637	0.352	0.177	2.0474e-23	Neg_uninfected	SLC35A3	Secretory
ILK	8.74723e-28	0.390222	0.426	0.253	2.20649e-23	Neg_uninfected	ILK	Secretory
RHBDD2	9.42705e-28	0.459588	0.622	0.469	2.37797e-23	Neg_uninfected	RHBDD2	Secretory
LMNB2	1.01565e-27	0.293863	0.306	0.141	2.56198e-23	Neg_uninfected	LMNB2	Secretory
STXBP6	1.01933e-27	0.349911	0.356	0.183	2.57127e-23	Neg_uninfected	STXBP6	Secretory
LSM1	1.03299e-27	0.323297	0.437	0.258	2.60572e-23	Neg_uninfected	LSM1	Secretory
MZT1	1.16342e-27	0.300393	0.269	0.11	2.93473e-23	Neg_uninfected	MZT1	Secretory
NFU1	1.22983e-27	0.352073	0.395	0.222	3.10225e-23	Neg_uninfected	NFU1	Secretory
FUT3	1.23184e-27	0.353449	0.293	0.13	3.10731e-23	Neg_uninfected	FUT3	Secretory
EBAG9	1.23189e-27	0.383346	0.426	0.245	3.10744e-23	Neg_uninfected	EBAG9	Secretory
COMMD4	1.24161e-27	0.378126	0.329	0.16	3.13196e-23	Neg_uninfected	COMMD4	Secretory
PSMC2	1.31698e-27	0.337656	0.367	0.193	3.32207e-23	Neg_uninfected	PSMC2	Secretory
DEFB1	1.37034e-27	0.389174	0.316	0.14	3.45669e-23	Neg_uninfected	DEFB1	Secretory
NDUFS4	1.38153e-27	0.390159	0.464	0.289	3.48491e-23	Neg_uninfected	NDUFS4	Secretory
ZNF581	1.46386e-27	0.311471	0.325	0.154	3.69259e-23	Neg_uninfected	ZNF581	Secretory
TMEM243	1.50123e-27	0.298468	0.297	0.132	3.78686e-23	Neg_uninfected	TMEM243	Secretory
USP46	1.5379e-27	0.407152	0.428	0.252	3.87934e-23	Neg_uninfected	USP46	Secretory
FBL	1.55326e-27	0.458566	0.548	0.387	3.91811e-23	Neg_uninfected	FBL	Secretory
ABHD16A	1.64389e-27	0.316568	0.337	0.171	4.14671e-23	Neg_uninfected	ABHD16A	Secretory
PTMS	1.69037e-27	0.327318	0.462	0.258	4.26395e-23	Neg_uninfected	PTMS	Secretory
RHBDL2	1.74761e-27	0.28349	0.294	0.13	4.40834e-23	Neg_uninfected	RHBDL2	Secretory
AGPAT1	1.77895e-27	0.297656	0.273	0.116	4.48739e-23	Neg_uninfected	AGPAT1	Secretory
GANAB	1.78063e-27	0.344538	0.34	0.175	4.49164e-23	Neg_uninfected	GANAB	Secretory
SUMF1	1.93322e-27	0.321863	0.288	0.125	4.87654e-23	Neg_uninfected	SUMF1	Secretory
BTG3	1.99265e-27	0.53358	0.545	0.374	5.02646e-23	Neg_uninfected	BTG3	Secretory
CBLC	2.02541e-27	0.326506	0.313	0.147	5.10909e-23	Neg_uninfected	CBLC	Secretory
SAR1B	2.20702e-27	0.410812	0.512	0.344	5.5672e-23	Neg_uninfected	SAR1B	Secretory
OSBPL8	2.21294e-27	0.325771	0.41	0.234	5.58215e-23	Neg_uninfected	OSBPL8	Secretory
HIBADH	2.23515e-27	0.261296	0.328	0.155	5.63817e-23	Neg_uninfected	HIBADH	Secretory
TERF2IP	2.25334e-27	0.362174	0.434	0.267	5.68405e-23	Neg_uninfected	TERF2IP	Secretory
MZT2A	2.33639e-27	0.263093	0.307	0.142	5.89353e-23	Neg_uninfected	MZT2A	Secretory
MTHFD2	2.5544e-27	0.310549	0.252	0.101	6.44347e-23	Neg_uninfected	MTHFD2	Secretory
ACSL1	2.68761e-27	0.337738	0.342	0.168	6.7795e-23	Neg_uninfected	ACSL1	Secretory
SNRNP70	2.69817e-27	0.391701	0.501	0.329	6.80614e-23	Neg_uninfected	SNRNP70	Secretory
UBE2E1	2.98493e-27	0.335565	0.407	0.232	7.52949e-23	Neg_uninfected	UBE2E1	Secretory
NUDT16	3.01273e-27	0.308949	0.33	0.166	7.59962e-23	Neg_uninfected	NUDT16	Secretory
SH3GLB1	3.08886e-27	0.42511	0.6	0.442	7.79165e-23	Neg_uninfected	SH3GLB1	Secretory
LAMB2	3.0945e-27	0.299934	0.358	0.179	7.80587e-23	Neg_uninfected	LAMB2	Secretory
DDX46	3.37718e-27	0.386297	0.497	0.334	8.51895e-23	Neg_uninfected	DDX46	Secretory
SNHG18	3.72823e-27	0.374306	0.418	0.243	9.40446e-23	Neg_uninfected	SNHG18	Secretory
MBD4	4.36537e-27	0.289428	0.272	0.116	1.10116e-22	Neg_uninfected	MBD4	Secretory
TMEM115	4.55886e-27	0.267254	0.259	0.106	1.14997e-22	Neg_uninfected	TMEM115	Secretory
MRPL48	4.71185e-27	0.299942	0.271	0.113	1.18856e-22	Neg_uninfected	MRPL48	Secretory
FAM3B	5.06075e-27	0.359533	0.359	0.177	1.27657e-22	Neg_uninfected	FAM3B	Secretory
FASN	6.27278e-27	0.410734	0.466	0.296	1.58231e-22	Neg_uninfected	FASN	Secretory
RPA3	6.73989e-27	0.274362	0.259	0.107	1.70014e-22	Neg_uninfected	RPA3	Secretory
TMC6	6.79631e-27	0.312247	0.376	0.198	1.71437e-22	Neg_uninfected	TMC6	Secretory
BEX4	7.10737e-27	0.333782	0.31	0.142	1.79284e-22	Neg_uninfected	BEX4	Secretory
LGALS9	7.22684e-27	0.310572	0.481	0.269	1.82297e-22	Neg_uninfected	LGALS9	Secretory
SUCLA2	7.65763e-27	0.350187	0.368	0.2	1.93164e-22	Neg_uninfected	SUCLA2	Secretory
THAP4	7.79252e-27	0.297995	0.317	0.155	1.96566e-22	Neg_uninfected	THAP4	Secretory
VPS25	7.84698e-27	0.383981	0.368	0.197	1.9794e-22	Neg_uninfected	VPS25	Secretory
ATF4	7.9346e-27	0.429613	0.61	0.478	2.0015e-22	Neg_uninfected	ATF4	Secretory
NAGK	8.24829e-27	0.351067	0.35	0.179	2.08063e-22	Neg_uninfected	NAGK	Secretory
SMIM15	8.42551e-27	0.413608	0.483	0.312	2.12533e-22	Neg_uninfected	SMIM15	Secretory
HYI	9.00469e-27	0.301184	0.325	0.159	2.27143e-22	Neg_uninfected	HYI	Secretory
NUDT3	9.36644e-27	0.303487	0.351	0.18	2.36268e-22	Neg_uninfected	NUDT3	Secretory
BNIP3	9.59209e-27	0.320122	0.297	0.135	2.4196e-22	Neg_uninfected	BNIP3	Secretory
EIF4EBP2	1.03593e-26	0.350802	0.438	0.26	2.61313e-22	Neg_uninfected	EIF4EBP2	Secretory
RILPL2	1.04944e-26	0.287139	0.325	0.155	2.64721e-22	Neg_uninfected	RILPL2	Secretory
DMKN	1.11759e-26	0.417653	0.567	0.411	2.81913e-22	Neg_uninfected	DMKN	Secretory
INO80E	1.15183e-26	0.329991	0.334	0.17	2.9055e-22	Neg_uninfected	INO80E	Secretory
C1orf122	1.31891e-26	0.381814	0.359	0.192	3.32694e-22	Neg_uninfected	C1orf122	Secretory
PLPP1	1.43799e-26	0.434998	0.484	0.317	3.62733e-22	Neg_uninfected	PLPP1	Secretory
BX284668.5	1.54982e-26	0.296118	0.257	0.105	3.90943e-22	Neg_uninfected	BX284668.5	Secretory
SDR16C5	1.77604e-26	0.312198	0.307	0.142	4.48006e-22	Neg_uninfected	SDR16C5	Secretory
MKKS	1.89715e-26	0.413573	0.388	0.227	4.78557e-22	Neg_uninfected	MKKS	Secretory
LINC00667	2.03004e-26	0.322369	0.341	0.178	5.12076e-22	Neg_uninfected	LINC00667	Secretory
LASP1	2.15223e-26	0.376183	0.402	0.225	5.42901e-22	Neg_uninfected	LASP1	Secretory
ENSA	2.17307e-26	0.487432	0.68	0.569	5.48158e-22	Neg_uninfected	ENSA	Secretory
MCRS1	2.18267e-26	0.348996	0.361	0.198	5.5058e-22	Neg_uninfected	MCRS1	Secretory
PNPLA2	2.39281e-26	0.457635	0.587	0.425	6.03587e-22	Neg_uninfected	PNPLA2	Secretory
METTL7A	2.45524e-26	0.340182	0.31	0.143	6.19335e-22	Neg_uninfected	METTL7A	Secretory
RPIA	2.52504e-26	0.367151	0.417	0.242	6.36941e-22	Neg_uninfected	RPIA	Secretory
NOSIP	2.58259e-26	0.393891	0.481	0.316	6.51459e-22	Neg_uninfected	NOSIP	Secretory
SEPTIN11	2.59528e-26	0.333476	0.315	0.153	6.54659e-22	Neg_uninfected	SEPTIN11	Secretory
SNRNP200	2.71857e-26	0.348977	0.442	0.27	6.85759e-22	Neg_uninfected	SNRNP200	Secretory
CDC42SE1	2.83086e-26	0.362949	0.413	0.242	7.14085e-22	Neg_uninfected	CDC42SE1	Secretory
GRSF1	2.92064e-26	0.45444	0.472	0.313	7.36733e-22	Neg_uninfected	GRSF1	Secretory
RWDD1	2.96955e-26	0.451859	0.608	0.458	7.49068e-22	Neg_uninfected	RWDD1	Secretory
TMEM173	3.08496e-26	0.436094	0.421	0.247	7.78182e-22	Neg_uninfected	TMEM173	Secretory
C11orf1	3.21352e-26	0.316463	0.33	0.166	8.10609e-22	Neg_uninfected	C11orf1	Secretory
HLA-DQA1	3.35722e-26	0.377718	0.3	0.136	8.4686e-22	Neg_uninfected	HLA-DQA1	Secretory
APPL1	3.45229e-26	0.2863	0.378	0.199	8.7084e-22	Neg_uninfected	APPL1	Secretory
NMB	3.57371e-26	0.401943	0.285	0.125	9.01468e-22	Neg_uninfected	NMB	Secretory
LARS	3.93342e-26	0.376514	0.353	0.187	9.92204e-22	Neg_uninfected	LARS	Secretory
ANP32A	4.09334e-26	0.424839	0.434	0.267	1.03255e-21	Neg_uninfected	ANP32A	Secretory
DTYMK	4.39953e-26	0.271661	0.257	0.108	1.10978e-21	Neg_uninfected	DTYMK	Secretory
MALSU1	4.51603e-26	0.345784	0.458	0.291	1.13917e-21	Neg_uninfected	MALSU1	Secretory
ATG3	4.59061e-26	0.384369	0.467	0.298	1.15798e-21	Neg_uninfected	ATG3	Secretory
HDGF	5.42023e-26	0.359388	0.404	0.233	1.36725e-21	Neg_uninfected	HDGF	Secretory
CYP2F1	5.58624e-26	0.79409	0.414	0.235	1.40913e-21	Neg_uninfected	CYP2F1	Secretory
UBE2A	5.74298e-26	0.429947	0.478	0.327	1.44867e-21	Neg_uninfected	UBE2A	Secretory
PAGR1	5.9829e-26	0.284038	0.317	0.155	1.50919e-21	Neg_uninfected	PAGR1	Secretory
DOC2B	6.02435e-26	0.318688	0.372	0.191	1.51964e-21	Neg_uninfected	DOC2B	Secretory
COASY	6.08656e-26	0.30325	0.315	0.154	1.53533e-21	Neg_uninfected	COASY	Secretory
ARRDC1	6.29494e-26	0.399748	0.583	0.43	1.5879e-21	Neg_uninfected	ARRDC1	Secretory
SLC44A2	6.34363e-26	0.338499	0.402	0.225	1.60018e-21	Neg_uninfected	SLC44A2	Secretory
SMIM30	6.43648e-26	0.273881	0.283	0.126	1.6236e-21	Neg_uninfected	SMIM30	Secretory
MRPL55	6.47504e-26	0.356585	0.456	0.285	1.63333e-21	Neg_uninfected	MRPL55	Secretory
HSD17B12	6.76275e-26	0.387735	0.447	0.29	1.7059e-21	Neg_uninfected	HSD17B12	Secretory
NUDT21	6.89335e-26	0.325826	0.438	0.27	1.73885e-21	Neg_uninfected	NUDT21	Secretory
STEAP2	7.58168e-26	0.337538	0.327	0.164	1.91248e-21	Neg_uninfected	STEAP2	Secretory
NTPCR	8.15802e-26	0.338925	0.312	0.152	2.05786e-21	Neg_uninfected	NTPCR	Secretory
TARS	8.27573e-26	0.292493	0.272	0.12	2.08755e-21	Neg_uninfected	TARS	Secretory
AHCYL1	8.3461e-26	0.37663	0.451	0.288	2.1053e-21	Neg_uninfected	AHCYL1	Secretory
METTL5	8.45882e-26	0.409506	0.512	0.366	2.13374e-21	Neg_uninfected	METTL5	Secretory
SLC35A4	8.97297e-26	0.272867	0.308	0.146	2.26343e-21	Neg_uninfected	SLC35A4	Secretory
CCDC6	9.01157e-26	0.32656	0.395	0.217	2.27317e-21	Neg_uninfected	CCDC6	Secretory
ABHD12	9.37807e-26	0.271484	0.284	0.13	2.36562e-21	Neg_uninfected	ABHD12	Secretory
NBN	1.02318e-25	0.303682	0.285	0.129	2.58097e-21	Neg_uninfected	NBN	Secretory
CDIPT	1.09004e-25	0.296586	0.303	0.147	2.74962e-21	Neg_uninfected	CDIPT	Secretory
EPN1	1.09537e-25	0.395754	0.571	0.413	2.76308e-21	Neg_uninfected	EPN1	Secretory
CHMP1B	1.14588e-25	0.359213	0.603	0.415	2.89048e-21	Neg_uninfected	CHMP1B	Secretory
RAP1B	1.267e-25	0.405978	0.579	0.434	3.19601e-21	Neg_uninfected	RAP1B	Secretory
RALGAPA2	1.36419e-25	0.371936	0.527	0.352	3.44118e-21	Neg_uninfected	RALGAPA2	Secretory
CAPN5	1.46948e-25	0.31451	0.29	0.133	3.70677e-21	Neg_uninfected	CAPN5	Secretory
[truncated: 3,047 more rows]
