# Supplementary material for: Delayed induction of type I and III interferons mediates nasal epithelial cell permissiveness to SARS-CoV-2
Source: Nat Commun. 2021 Dec 7;12:7092. doi: 10.1038/s41467-021-27318-0 (PMC8651658; doi:10.1038/s41467-021-27318-0)
Supplement: Supplementary file 7 — Supplementary Data 3 [file 41467_2021_27318_MOESM7_ESM.xlsx]

## Sheet: supplementary dataset S3 untrea
	p_val	avg_log2FC	pct.1	pct.2	p_val_adj	cluster	gene	celltype
NUCB2	1.08444e-24	0.725521	0.41	0.041	2.73549e-20	Neg_uninfected	NUCB2	Secretory
WFDC2	5.83111e-19	0.744481	0.962	0.95	1.4709e-14	Neg_uninfected	WFDC2	Secretory
CLU	9.72404e-17	0.996008	0.416	0.123	2.45289e-12	Neg_uninfected	CLU	Secretory
CEACAM6	8.43649e-15	0.985051	0.611	0.323	2.1281e-10	Neg_uninfected	CEACAM6	Secretory
CD24	1.63448e-13	1.15704	0.655	0.359	4.12299e-09	Neg_uninfected	CD24	Secretory
BSCL2	1.51638e-12	0.410601	0.354	0.114	3.82507e-08	Neg_uninfected	BSCL2	Secretory
CHP2	2.57049e-12	0.923541	0.377	0.145	6.48406e-08	Neg_uninfected	CHP2	Secretory
SAA1	3.59054e-12	0.847356	0.797	0.677	9.05715e-08	Neg_uninfected	SAA1	Secretory
FMO2	5.02351e-11	0.756779	0.612	0.377	1.26718e-06	Neg_uninfected	FMO2	Secretory
ARL3	7.16241e-11	0.464165	0.431	0.186	1.80672e-06	Neg_uninfected	ARL3	Secretory
B2M	1.39081e-10	0.416418	0.98	0.964	3.50831e-06	Neg_uninfected	B2M	Secretory
IFITM2	3.22921e-10	0.706801	0.822	0.723	8.14569e-06	Neg_uninfected	IFITM2	Secretory
CTSB	6.55831e-10	0.471038	0.928	0.905	1.65433e-05	Neg_uninfected	CTSB	Secretory
APOO	1.14031e-09	0.281302	0.307	0.095	2.87643e-05	Neg_uninfected	APOO	Secretory
IGFBP3	1.04933e-08	0.983083	0.59	0.373	0.000264695	Neg_uninfected	IGFBP3	Secretory
IGFBP2	1.35343e-08	0.395327	0.356	0.155	0.000341402	Neg_uninfected	IGFBP2	Secretory
CYSTM1	1.38623e-08	0.348897	0.362	0.15	0.000349676	Neg_uninfected	CYSTM1	Secretory
UBB	1.70539e-08	0.51403	0.876	0.8	0.000430185	Neg_uninfected	UBB	Secretory
GOLM1	2.82456e-08	0.38834	0.596	0.359	0.000712496	Neg_uninfected	GOLM1	Secretory
FTH1	3.12217e-08	0.438109	0.986	0.982	0.000787567	Neg_uninfected	FTH1	Secretory
MMP7	3.31513e-08	0.645481	0.499	0.282	0.000836242	Neg_uninfected	MMP7	Secretory
ZG16B	6.5942e-08	0.378355	0.696	0.486	0.00166339	Neg_uninfected	ZG16B	Secretory
IFITM3	7.31858e-08	0.431475	0.886	0.859	0.00184611	Neg_uninfected	IFITM3	Secretory
SAA2	9.29886e-08	0.465227	0.769	0.645	0.00234564	Neg_uninfected	SAA2	Secretory
CIB1	1.31293e-07	0.391081	0.796	0.618	0.00331186	Neg_uninfected	CIB1	Secretory
SERPINA3	1.72633e-07	1.01311	0.688	0.559	0.00435467	Neg_uninfected	SERPINA3	Secretory
CFB	1.987e-07	0.282841	0.672	0.436	0.0050122	Neg_uninfected	CFB	Secretory
SLC34A2	2.28023e-07	0.500612	0.288	0.114	0.00575187	Neg_uninfected	SLC34A2	Secretory
BACE2	2.4553e-07	0.396979	0.525	0.323	0.00619349	Neg_uninfected	BACE2	Secretory
LDHA	3.39369e-07	0.468427	0.805	0.614	0.00856058	Neg_uninfected	LDHA	Secretory
HSP90AB1	3.42534e-07	0.474489	0.887	0.764	0.00864041	Neg_uninfected	HSP90AB1	Secretory
LCN2	4.10896e-07	0.433296	0.932	0.918	0.0103649	Neg_uninfected	LCN2	Secretory
IFITM1	5.62494e-07	0.463584	0.806	0.686	0.0141889	Neg_uninfected	IFITM1	Secretory
TMC5	6.81318e-07	0.361606	0.635	0.441	0.0171862	Neg_uninfected	TMC5	Secretory
HDLBP	1.11857e-06	0.344999	0.84	0.75	0.0282158	Neg_uninfected	HDLBP	Secretory
TUBB	1.45912e-06	0.482073	0.809	0.691	0.0368064	Neg_uninfected	TUBB	Secretory
ADH1C	1.70062e-06	0.595504	0.813	0.682	0.0428982	Neg_uninfected	ADH1C	Secretory
DNAJA1	1.71832e-06	0.366574	0.471	0.277	0.0433447	Neg_uninfected	DNAJA1	Secretory
UBC	3.41668e-06	0.393037	0.967	0.959	0.0861858	Neg_uninfected	UBC	Secretory
CCNO	3.65964e-06	0.40646	0.548	0.364	0.0923144	Neg_uninfected	CCNO	Secretory
EPS8	4.43344e-06	0.289278	0.48	0.277	0.111833	Neg_uninfected	EPS8	Secretory
DSTN	4.79515e-06	0.339651	0.892	0.864	0.120958	Neg_uninfected	DSTN	Secretory
PLAAT4	7.10424e-06	0.383733	0.602	0.409	0.179204	Neg_uninfected	PLAAT4	Secretory
HSPA8	8.00775e-06	0.367872	0.92	0.882	0.201995	Neg_uninfected	HSPA8	Secretory
TMEM45A	9.77099e-06	0.459654	0.407	0.245	0.246473	Neg_uninfected	TMEM45A	Secretory
CYBA	1.13831e-05	0.344836	0.763	0.627	0.287139	Neg_uninfected	CYBA	Secretory
HSP90AA1	1.39128e-05	0.530403	0.884	0.836	0.35095	Neg_uninfected	HSP90AA1	Secretory
ITM2B	1.59179e-05	0.328371	0.959	0.945	0.401529	Neg_uninfected	ITM2B	Secretory
DHRS3	1.68336e-05	0.298016	0.429	0.25	0.424626	Neg_uninfected	DHRS3	Secretory
CP	1.82925e-05	0.363444	0.809	0.723	0.461429	Neg_uninfected	CP	Secretory
CAPN13	2.89241e-05	0.339252	0.854	0.818	0.729611	Neg_uninfected	CAPN13	Secretory
TNFSF10	2.93857e-05	0.331531	0.614	0.427	0.741255	Neg_uninfected	TNFSF10	Secretory
BTG3	3.67702e-05	0.256286	0.545	0.336	0.927528	Neg_uninfected	BTG3	Secretory
TMEM98	4.61783e-05	0.268008	0.45	0.264	1	Neg_uninfected	TMEM98	Secretory
ADORA2B	9.78659e-05	0.270484	0.295	0.159	1	Neg_uninfected	ADORA2B	Secretory
STOM	9.99957e-05	0.375556	0.571	0.382	1	Neg_uninfected	STOM	Secretory
PTGES3	0.000123063	0.409142	0.648	0.445	1	Neg_uninfected	PTGES3	Secretory
SERPINF1	0.000124445	0.374977	0.887	0.786	1	Neg_uninfected	SERPINF1	Secretory
SOX4	0.000124613	0.337473	0.81	0.727	1	Neg_uninfected	SOX4	Secretory
PDIA3	0.00012484	0.321039	0.844	0.782	1	Neg_uninfected	PDIA3	Secretory
BPIFB1	0.000128234	0.462745	0.845	0.795	1	Neg_uninfected	BPIFB1	Secretory
TMEM173	0.000138803	0.299848	0.421	0.255	1	Neg_uninfected	TMEM173	Secretory
COPB1	0.000177977	0.252755	0.407	0.241	1	Neg_uninfected	COPB1	Secretory
PDLIM1	0.000204422	0.419997	0.837	0.777	1	Neg_uninfected	PDLIM1	Secretory
PRSS22	0.000296363	0.323251	0.706	0.582	1	Neg_uninfected	PRSS22	Secretory
PROM1	0.000348743	0.306354	0.687	0.545	1	Neg_uninfected	PROM1	Secretory
TSPAN8	0.000348993	0.319609	0.261	0.145	1	Neg_uninfected	TSPAN8	Secretory
LGALS3BP	0.00039774	0.295261	0.776	0.609	1	Neg_uninfected	LGALS3BP	Secretory
NANS	0.000520059	0.285176	0.684	0.514	1	Neg_uninfected	NANS	Secretory
DDOST	0.000529569	0.306553	0.68	0.514	1	Neg_uninfected	DDOST	Secretory
PKM	0.000566899	0.267682	0.957	0.964	1	Neg_uninfected	PKM	Secretory
PTMA	0.00062796	0.251582	0.984	0.982	1	Neg_uninfected	PTMA	Secretory
RARRES1	0.000635683	0.331158	0.846	0.805	1	Neg_uninfected	RARRES1	Secretory
ANXA5	0.000681232	0.3006	0.815	0.664	1	Neg_uninfected	ANXA5	Secretory
UBD	0.000711483	0.256269	0.421	0.273	1	Neg_uninfected	UBD	Secretory
PGK1	0.000731494	0.320154	0.741	0.645	1	Neg_uninfected	PGK1	Secretory
HSP90B1	0.000739844	0.260244	0.833	0.732	1	Neg_uninfected	HSP90B1	Secretory
SRI	0.000799466	0.269056	0.868	0.836	1	Neg_uninfected	SRI	Secretory
BPIFA1	0.000824451	0.418845	0.856	0.814	1	Neg_uninfected	BPIFA1	Secretory
SLC26A2	0.000870155	0.362919	0.703	0.627	1	Neg_uninfected	SLC26A2	Secretory
SERPINB6	0.00108274	0.278627	0.596	0.441	1	Neg_uninfected	SERPINB6	Secretory
OAT	0.00120153	0.379346	0.631	0.473	1	Neg_uninfected	OAT	Secretory
SSB	0.00131522	0.288077	0.458	0.327	1	Neg_uninfected	SSB	Secretory
PRDX5	0.00145761	0.310631	0.911	0.891	1	Neg_uninfected	PRDX5	Secretory
TOB1	0.00152347	0.292716	0.519	0.377	1	Neg_uninfected	TOB1	Secretory
PLD3	0.00158222	0.266012	0.649	0.491	1	Neg_uninfected	PLD3	Secretory
TMBIM6	0.00172985	0.279746	0.919	0.909	1	Neg_uninfected	TMBIM6	Secretory
ERO1A	0.00203304	0.25239	0.438	0.3	1	Neg_uninfected	ERO1A	Secretory
XRCC6	0.00217896	0.282738	0.602	0.441	1	Neg_uninfected	XRCC6	Secretory
DNAJC15	0.00222248	0.28549	0.548	0.4	1	Neg_uninfected	DNAJC15	Secretory
TUSC3	0.0025833	0.31943	0.433	0.309	1	Neg_uninfected	TUSC3	Secretory
YWHAE	0.00269185	0.348056	0.833	0.727	1	Neg_uninfected	YWHAE	Secretory
ANXA3	0.00273634	0.312972	0.569	0.405	1	Neg_uninfected	ANXA3	Secretory
PTGES	0.00288407	0.250059	0.443	0.309	1	Neg_uninfected	PTGES	Secretory
MUC5AC	0.00299543	0.354518	0.304	0.191	1	Neg_uninfected	MUC5AC	Secretory
CCT5	0.0033168	0.29565	0.538	0.377	1	Neg_uninfected	CCT5	Secretory
C15orf48	0.00346473	0.944513	0.297	0.2	1	Neg_uninfected	C15orf48	Secretory
BTG1	0.00385396	0.269431	0.641	0.514	1	Neg_uninfected	BTG1	Secretory
SERPINA1	0.00398632	0.282916	0.27	0.173	1	Neg_uninfected	SERPINA1	Secretory
TUBA1B	0.00403848	0.414007	0.768	0.664	1	Neg_uninfected	TUBA1B	Secretory
HLA-DRB1	0.00422113	0.283842	0.66	0.55	1	Neg_uninfected	HLA-DRB1	Secretory
NUPR1	0.00431389	0.31025	0.494	0.355	1	Neg_uninfected	NUPR1	Secretory
MSLN	0.00458359	0.27881	0.647	0.545	1	Neg_uninfected	MSLN	Secretory
HSPD1	0.0055511	0.27711	0.778	0.695	1	Neg_uninfected	HSPD1	Secretory
ATP5F1B	0.00654519	0.299377	0.893	0.85	1	Neg_uninfected	ATP5F1B	Secretory
NDRG1	0.00724094	0.279436	0.264	0.177	1	Neg_uninfected	NDRG1	Secretory
CALR	0.00746798	0.264898	0.884	0.877	1	Neg_uninfected	CALR	Secretory
AQP5	2.67765e-25	1.06662	0.895	0.784	6.75438e-21	Pos_uninfected	AQP5	Secretory
TXN	3.41459e-15	0.737262	0.964	0.94	8.61331e-11	Pos_uninfected	TXN	Secretory
SPRR3	1.82016e-09	1.64833	0.418	0.243	4.59136e-05	Pos_uninfected	SPRR3	Secretory
MT2A	2.93474e-08	0.800909	0.832	0.752	0.000740288	Pos_uninfected	MT2A	Secretory
TMEM213	1.00131e-07	0.683142	0.586	0.476	0.0025258	Pos_uninfected	TMEM213	Secretory
KRT6A	1.17161e-07	1.02502	0.659	0.525	0.00295538	Pos_uninfected	KRT6A	Secretory
HSPB1	2.34086e-07	0.280736	0.991	0.978	0.00590481	Pos_uninfected	HSPB1	Secretory
LY6D	4.89806e-07	0.898624	0.691	0.543	0.0123554	Pos_uninfected	LY6D	Secretory
POLD4	6.45717e-07	0.337858	0.832	0.777	0.0162882	Pos_uninfected	POLD4	Secretory
ATOX1	1.22899e-06	0.331965	0.814	0.738	0.0310014	Pos_uninfected	ATOX1	Secretory
CYP4B1	1.85217e-06	0.480624	0.745	0.673	0.0467211	Pos_uninfected	CYP4B1	Secretory
PLAC8	2.49578e-06	0.358921	0.645	0.574	0.0629559	Pos_uninfected	PLAC8	Secretory
UQCRH	2.85043e-06	0.252557	0.905	0.863	0.0719022	Pos_uninfected	UQCRH	Secretory
MT1E	2.8776e-06	0.525287	0.791	0.724	0.0725875	Pos_uninfected	MT1E	Secretory
SPRR1B	3.5533e-06	1.03032	0.323	0.193	0.089632	Pos_uninfected	SPRR1B	Secretory
MGLL	5.22436e-06	0.416028	0.691	0.574	0.131784	Pos_uninfected	MGLL	Secretory
CHCHD10	6.82179e-06	0.330045	0.777	0.704	0.17208	Pos_uninfected	CHCHD10	Secretory
CSTA	1.03519e-05	0.877353	0.477	0.361	0.261127	Pos_uninfected	CSTA	Secretory
PTMS	1.54448e-05	0.369406	0.532	0.462	0.389595	Pos_uninfected	PTMS	Secretory
PHLDA2	3.08188e-05	0.505907	0.668	0.603	0.777404	Pos_uninfected	PHLDA2	Secretory
DUSP1	3.28902e-05	0.341891	0.891	0.832	0.829655	Pos_uninfected	DUSP1	Secretory
ARPC1A	5.11689e-05	0.256015	0.832	0.817	1	Pos_uninfected	ARPC1A	Secretory
PLEC	5.51364e-05	0.396026	0.6	0.521	1	Pos_uninfected	PLEC	Secretory
S100A16	5.66079e-05	0.602166	0.859	0.83	1	Pos_uninfected	S100A16	Secretory
RHOB	7.72807e-05	0.405367	0.882	0.818	1	Pos_uninfected	RHOB	Secretory
MT1G	0.000115095	0.499077	0.464	0.348	1	Pos_uninfected	MT1G	Secretory
IL33	0.000153203	0.32154	0.705	0.652	1	Pos_uninfected	IL33	Secretory
SLC6A14	0.000155116	0.447942	0.809	0.754	1	Pos_uninfected	SLC6A14	Secretory
ETHE1	0.000156679	0.280105	0.714	0.711	1	Pos_uninfected	ETHE1	Secretory
NOS2	0.000178135	0.443909	0.573	0.508	1	Pos_uninfected	NOS2	Secretory
SRSF2	0.000197047	0.268694	0.595	0.54	1	Pos_uninfected	SRSF2	Secretory
CCND1	0.000246048	0.262152	0.786	0.715	1	Pos_uninfected	CCND1	Secretory
AREG	0.000289422	0.740399	0.323	0.232	1	Pos_uninfected	AREG	Secretory
MT1F	0.000385837	0.417823	0.536	0.462	1	Pos_uninfected	MT1F	Secretory
NR4A1	0.000416865	0.48895	0.664	0.606	1	Pos_uninfected	NR4A1	Secretory
COL6A1	0.000427358	0.366451	0.364	0.284	1	Pos_uninfected	COL6A1	Secretory
LGALS7B	0.000435335	0.910675	0.25	0.158	1	Pos_uninfected	LGALS7B	Secretory
BLOC1S1	0.000440027	0.263275	0.791	0.735	1	Pos_uninfected	BLOC1S1	Secretory
DSP	0.000536392	0.347349	0.773	0.717	1	Pos_uninfected	DSP	Secretory
CD44	0.000574089	0.301957	0.559	0.514	1	Pos_uninfected	CD44	Secretory
FAM3D	0.00057986	0.296093	0.832	0.806	1	Pos_uninfected	FAM3D	Secretory
NOP10	0.000793712	0.256993	0.673	0.645	1	Pos_uninfected	NOP10	Secretory
CHST6	0.00130751	0.318089	0.405	0.34	1	Pos_uninfected	CHST6	Secretory
SMIM26	0.0015215	0.259848	0.641	0.607	1	Pos_uninfected	SMIM26	Secretory
TIMM8B	0.00196321	0.265013	0.65	0.658	1	Pos_uninfected	TIMM8B	Secretory
MT1M	0.00281505	0.272754	0.336	0.265	1	Pos_uninfected	MT1M	Secretory
SMAGP	0.00384071	0.254468	0.609	0.589	1	Pos_uninfected	SMAGP	Secretory
AL358777.1	0.00479422	0.287803	0.259	0.2	1	Pos_uninfected	AL358777.1	Secretory
UPK1B	0.00507804	0.679268	0.364	0.293	1	Pos_uninfected	UPK1B	Secretory
BTG2	0.00566562	0.347645	0.736	0.756	1	Pos_uninfected	BTG2	Secretory
SH3BGRL3	0.00663126	0.280129	0.877	0.86	1	Pos_uninfected	SH3BGRL3	Secretory
S100A14	0.00772082	0.500156	0.768	0.788	1	Pos_uninfected	S100A14	Secretory
RPL22L1	0.00887581	0.297912	0.573	0.559	1	Pos_uninfected	RPL22L1	Secretory
MALAT1	0.00975946	0.261842	0.973	0.924	1	Pos_uninfected	MALAT1	Secretory
PI3	0.00989916	0.459809	0.936	0.888	1	Pos_uninfected	PI3	Secretory
IFITM21	3.74077e-254	1.38485	0.443	0.01	9.43608e-250	Neg_uninfected	IFITM2	Ciliated
LYPD2	4.04791e-201	2.12288	0.74	0.389	1.02108e-196	Neg_uninfected	LYPD2	Ciliated
WFDC21	1.29648e-165	0.906672	0.987	0.968	3.27036e-161	Neg_uninfected	WFDC2	Ciliated
AKR1C2	8.92418e-149	0.804916	0.356	0.046	2.25112e-144	Neg_uninfected	AKR1C2	Ciliated
LCN21	1.04256e-144	2.28395	0.359	0.059	2.62985e-140	Neg_uninfected	LCN2	Ciliated
SLURP2	1.18923e-140	1.29533	0.459	0.138	2.99983e-136	Neg_uninfected	SLURP2	Ciliated
ANKRD66	1.73385e-136	0.864114	0.618	0.294	4.37363e-132	Neg_uninfected	ANKRD66	Ciliated
MUC4	3.81095e-124	0.731358	0.867	0.641	9.61311e-120	Neg_uninfected	MUC4	Ciliated
MSLN1	4.75481e-123	0.804514	0.322	0.05	1.1994e-118	Neg_uninfected	MSLN	Ciliated
BPIFB11	6.8749e-119	1.42733	0.815	0.582	1.73419e-114	Neg_uninfected	BPIFB1	Ciliated
PRSS23	1.08891e-113	1.02818	0.59	0.304	2.74677e-109	Neg_uninfected	PRSS23	Ciliated
SLPI	6.96018e-105	1.24921	0.99	0.978	1.7557e-100	Neg_uninfected	SLPI	Ciliated
IFITM31	6.92662e-104	0.724129	0.58	0.269	1.74724e-99	Neg_uninfected	IFITM3	Ciliated
AGR2	1.635e-96	0.860637	0.726	0.493	4.12428e-92	Neg_uninfected	AGR2	Ciliated
ADH1C1	1.65529e-96	0.749122	0.436	0.165	4.17547e-92	Neg_uninfected	ADH1C	Ciliated
CCND11	4.52083e-94	0.465423	0.283	0.051	1.14038e-89	Neg_uninfected	CCND1	Ciliated
RPL8	1.74737e-92	0.399315	0.99	0.98	4.40774e-88	Neg_uninfected	RPL8	Ciliated
RPS3A	1.33275e-84	0.396978	0.982	0.969	3.36185e-80	Neg_uninfected	RPS3A	Ciliated
AQP51	1.98316e-84	0.880089	0.349	0.113	5.00251e-80	Neg_uninfected	AQP5	Ciliated
KRT7	2.81296e-83	0.871837	0.251	0.048	7.09568e-79	Neg_uninfected	KRT7	Ciliated
RPS3	4.47795e-83	0.541904	0.97	0.928	1.12956e-78	Neg_uninfected	RPS3	Ciliated
LY6E	5.20152e-83	0.572935	0.799	0.573	1.31208e-78	Neg_uninfected	LY6E	Ciliated
C3	2.87173e-80	0.717364	0.341	0.117	7.24393e-76	Neg_uninfected	C3	Ciliated
RPLP0	4.69536e-76	0.479215	0.985	0.969	1.1844e-71	Neg_uninfected	RPLP0	Ciliated
RPL28	2.32003e-75	0.402532	0.987	0.974	5.85227e-71	Neg_uninfected	RPL28	Ciliated
SYT8	1.36366e-73	0.686696	0.53	0.282	3.43984e-69	Neg_uninfected	SYT8	Ciliated
HLA-DRB11	1.04888e-70	0.593538	0.552	0.293	2.64579e-66	Neg_uninfected	HLA-DRB1	Ciliated
CD74	5.51308e-67	0.524895	0.977	0.932	1.39067e-62	Neg_uninfected	CD74	Ciliated
SAT1	5.37572e-64	0.343855	0.996	0.99	1.35602e-59	Neg_uninfected	SAT1	Ciliated
EEF1A1	1.18848e-62	0.280366	0.998	0.996	2.99795e-58	Neg_uninfected	EEF1A1	Ciliated
MUC1	1.19892e-62	0.47173	0.683	0.435	3.02427e-58	Neg_uninfected	MUC1	Ciliated
SLC26A21	2.67106e-62	0.455454	0.319	0.118	6.73776e-58	Neg_uninfected	SLC26A2	Ciliated
CTSB1	5.35769e-62	0.47272	0.776	0.546	1.35148e-57	Neg_uninfected	CTSB	Ciliated
CFB1	1.26762e-61	0.434679	0.463	0.219	3.19757e-57	Neg_uninfected	CFB	Ciliated
SCPEP1	1.3016e-58	0.502098	0.796	0.614	3.28329e-54	Neg_uninfected	SCPEP1	Ciliated
BACE21	6.13542e-58	0.360828	0.363	0.15	1.54766e-53	Neg_uninfected	BACE2	Ciliated
ST6GALNAC1	8.53028e-58	0.394175	0.563	0.307	2.15176e-53	Neg_uninfected	ST6GALNAC1	Ciliated
SAA11	1.97913e-57	1.58993	0.321	0.129	4.99235e-53	Neg_uninfected	SAA1	Ciliated
SLC34A21	6.92987e-57	0.529862	0.299	0.112	1.74806e-52	Neg_uninfected	SLC34A2	Ciliated
TACSTD2	1.33272e-54	0.428899	0.921	0.812	3.36179e-50	Neg_uninfected	TACSTD2	Ciliated
CFH	1.44544e-53	0.31277	0.267	0.088	3.64613e-49	Neg_uninfected	CFH	Ciliated
SAA21	3.36668e-53	1.21078	0.263	0.095	8.49246e-49	Neg_uninfected	SAA2	Ciliated
NELFE	2.38297e-52	0.37611	0.591	0.341	6.01104e-48	Neg_uninfected	NELFE	Ciliated
SEC14L3	1.31903e-51	0.437122	0.358	0.162	3.32726e-47	Neg_uninfected	SEC14L3	Ciliated
CD55	2.37662e-51	0.397544	0.441	0.223	5.99503e-47	Neg_uninfected	CD55	Ciliated
CCN1	9.04262e-51	0.531486	0.505	0.293	2.281e-46	Neg_uninfected	CCN1	Ciliated
IGFBP7	3.56263e-49	0.41824	0.968	0.962	8.98673e-45	Neg_uninfected	IGFBP7	Ciliated
RPSA	1.13771e-48	0.29842	0.965	0.942	2.86987e-44	Neg_uninfected	RPSA	Ciliated
IFITM10	2.80538e-48	0.325932	0.269	0.099	7.07656e-44	Neg_uninfected	IFITM10	Ciliated
EIF3H	7.63341e-48	0.35084	0.466	0.246	1.92553e-43	Neg_uninfected	EIF3H	Ciliated
FMO3	1.48015e-46	0.423374	0.286	0.118	3.73367e-42	Neg_uninfected	FMO3	Ciliated
RPL3	2.97261e-46	0.318338	0.98	0.967	7.49842e-42	Neg_uninfected	RPL3	Ciliated
RPL6	1.95319e-44	0.297631	0.98	0.963	4.92691e-40	Neg_uninfected	RPL6	Ciliated
CAPN131	4.42523e-44	0.700109	0.316	0.155	1.11626e-39	Neg_uninfected	CAPN13	Ciliated
RPS6	2.0618e-43	0.266407	0.985	0.973	5.2009e-39	Neg_uninfected	RPS6	Ciliated
TMEM232	8.25492e-43	0.317122	0.491	0.273	2.0823e-38	Neg_uninfected	TMEM232	Ciliated
RPL13A	2.78407e-42	0.263289	0.965	0.94	7.02283e-38	Neg_uninfected	RPL13A	Ciliated
BTG11	3.49633e-42	0.285959	0.385	0.189	8.81949e-38	Neg_uninfected	BTG1	Ciliated
RACK1	8.82888e-42	0.304635	0.974	0.942	2.22708e-37	Neg_uninfected	RACK1	Ciliated
RPS2	1.66482e-41	0.341956	0.92	0.831	4.19951e-37	Neg_uninfected	RPS2	Ciliated
HLA-DRA	5.97668e-41	0.423235	0.677	0.469	1.50762e-36	Neg_uninfected	HLA-DRA	Ciliated
GAPDH	1.83787e-40	0.313641	0.98	0.952	4.63602e-36	Neg_uninfected	GAPDH	Ciliated
RPL7A	6.83782e-40	0.256664	0.992	0.986	1.72484e-35	Neg_uninfected	RPL7A	Ciliated
MGST1	1.33888e-39	0.51052	0.356	0.194	3.37733e-35	Neg_uninfected	MGST1	Ciliated
TOB11	8.69307e-39	0.347785	0.568	0.357	2.19283e-34	Neg_uninfected	TOB1	Ciliated
ID1	1.49758e-38	0.462549	0.346	0.183	3.77765e-34	Neg_uninfected	ID1	Ciliated
RPS19	6.90962e-38	0.275005	0.977	0.967	1.74295e-33	Neg_uninfected	RPS19	Ciliated
RPL18A	1.38322e-37	0.251234	0.982	0.974	3.48917e-33	Neg_uninfected	RPL18A	Ciliated
SLC6A141	2.54498e-37	0.334437	0.264	0.118	6.41972e-33	Neg_uninfected	SLC6A14	Ciliated
ECRG4	1.14773e-36	0.475723	0.782	0.627	2.89514e-32	Neg_uninfected	ECRG4	Ciliated
MIR205HG	2.66854e-36	0.292637	0.621	0.415	6.73138e-32	Neg_uninfected	MIR205HG	Ciliated
CP1	1.25295e-35	0.316724	0.656	0.448	3.16056e-31	Neg_uninfected	CP	Ciliated
A4GALT	2.25474e-34	0.251948	0.391	0.211	5.68759e-30	Neg_uninfected	A4GALT	Ciliated
ADGRF1	8.44466e-33	0.250597	0.438	0.247	2.13017e-28	Neg_uninfected	ADGRF1	Ciliated
GSN	3.23552e-32	0.385281	0.941	0.879	8.16159e-28	Neg_uninfected	GSN	Ciliated
S100A4	3.80612e-31	0.564898	0.59	0.425	9.60094e-27	Neg_uninfected	S100A4	Ciliated
HLA-E	7.94333e-31	0.259165	0.54	0.336	2.0037e-26	Neg_uninfected	HLA-E	Ciliated
RPL14	1.14164e-30	0.283736	0.971	0.946	2.87978e-26	Neg_uninfected	RPL14	Ciliated
RPS18	6.49727e-30	0.375566	0.954	0.932	1.63894e-25	Neg_uninfected	RPS18	Ciliated
RPS12	3.80917e-28	0.401765	0.97	0.96	9.60864e-24	Neg_uninfected	RPS12	Ciliated
PABPC1	2.02671e-27	0.306914	0.862	0.75	5.11237e-23	Neg_uninfected	PABPC1	Ciliated
RPL5	2.65752e-26	0.26392	0.964	0.938	6.70359e-22	Neg_uninfected	RPL5	Ciliated
P4HB	1.24043e-25	0.253983	0.635	0.437	3.12898e-21	Neg_uninfected	P4HB	Ciliated
CYBA1	2.44501e-25	0.261199	0.696	0.501	6.16753e-21	Neg_uninfected	CYBA	Ciliated
RPL10	4.48319e-25	0.250006	0.991	0.987	1.13089e-20	Neg_uninfected	RPL10	Ciliated
HLA-B	7.35279e-25	0.276051	0.915	0.794	1.85474e-20	Neg_uninfected	HLA-B	Ciliated
STOM1	8.61142e-25	0.280644	0.599	0.422	2.17223e-20	Neg_uninfected	STOM	Ciliated
APP	2.07109e-24	0.261375	0.552	0.368	5.22433e-20	Neg_uninfected	APP	Ciliated
STOML3	1.74222e-22	0.260486	0.851	0.76	4.39475e-18	Neg_uninfected	STOML3	Ciliated
EEF2	2.80042e-22	0.305177	0.908	0.833	7.06405e-18	Neg_uninfected	EEF2	Ciliated
AKR1C1	2.61913e-21	0.254754	0.489	0.323	6.60675e-17	Neg_uninfected	AKR1C1	Ciliated
TPT1	2.06394e-20	0.282816	0.984	0.978	5.2063e-16	Neg_uninfected	TPT1	Ciliated
SNHG29	2.85763e-20	0.284036	0.7	0.551	7.20838e-16	Neg_uninfected	SNHG29	Ciliated
GLUL	1.32119e-17	0.250153	0.929	0.854	3.3327e-13	Neg_uninfected	GLUL	Ciliated
IFI27	1.37827e-16	0.324083	0.831	0.718	3.47668e-12	Neg_uninfected	IFI27	Ciliated
XBP1	4.45179e-14	0.284129	0.658	0.524	1.12296e-09	Neg_uninfected	XBP1	Ciliated
SLC25A6	5.22415e-14	0.28785	0.769	0.653	1.31779e-09	Neg_uninfected	SLC25A6	Ciliated
IFI6	1.52686e-12	0.278994	0.459	0.33	3.85151e-08	Neg_uninfected	IFI6	Ciliated
GSTA2	2.00111e-08	0.262331	0.4	0.318	0.000504779	Neg_uninfected	GSTA2	Ciliated
KRT19	8.90856e-08	0.407311	0.95	0.938	0.00224718	Neg_uninfected	KRT19	Ciliated
TMSB4X	5.10485e-06	0.329232	0.794	0.75	0.12877	Neg_uninfected	TMSB4X	Ciliated
MT-ND6	1.80891e-05	0.34423	0.845	0.765	0.456297	Neg_uninfected	MT-ND6	Ciliated
CXCL17	0.00467951	0.260764	0.781	0.761	1	Neg_uninfected	CXCL17	Ciliated
TFF3	3.17259e-218	0.717205	0.929	0.789	8.00286e-214	Pos_uninfected	TFF3	Ciliated
CBR1	7.50771e-169	0.784484	0.851	0.697	1.89382e-164	Pos_uninfected	CBR1	Ciliated
CYP4B11	1.20855e-125	0.506358	0.989	0.985	3.04857e-121	Pos_uninfected	CYP4B1	Ciliated
CKB	4.55948e-95	0.479813	0.982	0.96	1.15013e-90	Pos_uninfected	CKB	Ciliated
GSTA1	8.83292e-94	0.636231	0.916	0.823	2.2281e-89	Pos_uninfected	GSTA1	Ciliated
MT-ND3	1.37308e-84	0.312597	0.982	0.966	3.46359e-80	Pos_uninfected	MT-ND3	Ciliated
KRT8	3.17712e-80	0.353569	0.995	0.992	8.0143e-76	Pos_uninfected	KRT8	Ciliated
ALDH1L1	1.1443e-74	0.523293	0.728	0.594	2.8865e-70	Pos_uninfected	ALDH1L1	Ciliated
AL357093.2	1.63289e-72	0.399081	0.97	0.944	4.11895e-68	Pos_uninfected	AL357093.2	Ciliated
AGR3	1.74059e-63	0.378125	0.947	0.913	4.39064e-59	Pos_uninfected	AGR3	Ciliated
CRIP1	5.23795e-55	0.316629	0.989	0.98	1.32127e-50	Pos_uninfected	CRIP1	Ciliated
DUSP11	3.28756e-49	0.423939	0.865	0.826	8.29287e-45	Pos_uninfected	DUSP1	Ciliated
ERGIC3	2.118e-46	0.269049	0.975	0.961	5.34267e-42	Pos_uninfected	ERGIC3	Ciliated
ALDH1A1	2.10801e-44	0.330698	0.978	0.976	5.31747e-40	Pos_uninfected	ALDH1A1	Ciliated
DHRS7	1.45166e-42	0.46873	0.551	0.468	3.66182e-38	Pos_uninfected	DHRS7	Ciliated
C12orf75	1.65745e-40	0.313222	0.91	0.893	4.18091e-36	Pos_uninfected	C12orf75	Ciliated
CARS	6.87496e-33	0.332925	0.823	0.798	1.73421e-28	Pos_uninfected	CARS	Ciliated
CD164	1.34571e-32	0.292328	0.85	0.876	3.39454e-28	Pos_uninfected	CD164	Ciliated
TBCA	1.34956e-32	0.261265	0.907	0.913	3.40428e-28	Pos_uninfected	TBCA	Ciliated
CFAP97D2	5.32193e-27	0.324472	0.684	0.656	1.34246e-22	Pos_uninfected	CFAP97D2	Ciliated
EPPIN	2.0783e-26	0.375658	0.585	0.558	5.24252e-22	Pos_uninfected	EPPIN	Ciliated
NUPR11	3.11463e-25	0.284448	0.878	0.874	7.85665e-21	Pos_uninfected	NUPR1	Ciliated
RNF130	4.34907e-24	0.28705	0.708	0.719	1.09705e-19	Pos_uninfected	RNF130	Ciliated
KLF2	1.80033e-22	0.37395	0.298	0.219	4.54133e-18	Pos_uninfected	KLF2	Ciliated
NUDT14	3.29884e-22	0.264802	0.749	0.76	8.32132e-18	Pos_uninfected	NUDT14	Ciliated
CHCHD101	4.00977e-22	0.314638	0.624	0.625	1.01146e-17	Pos_uninfected	CHCHD10	Ciliated
RHOB1	2.22065e-21	0.327839	0.748	0.737	5.60159e-17	Pos_uninfected	RHOB	Ciliated
MB	9.23425e-21	0.348381	0.566	0.535	2.32934e-16	Pos_uninfected	MB	Ciliated
ATP2A2	1.0809e-20	0.317543	0.713	0.733	2.72657e-16	Pos_uninfected	ATP2A2	Ciliated
PLAAT3	2.45597e-20	0.26832	0.702	0.708	6.19519e-16	Pos_uninfected	PLAAT3	Ciliated
CROCC	2.59174e-18	0.292779	0.741	0.753	6.53768e-14	Pos_uninfected	CROCC	Ciliated
IER2	2.31113e-17	0.273656	0.82	0.812	5.82982e-13	Pos_uninfected	IER2	Ciliated
SCGB2A1	1.49997e-16	0.267432	0.817	0.82	3.78369e-12	Pos_uninfected	SCGB2A1	Ciliated
CENPM	1.77611e-16	0.316367	0.45	0.415	4.48024e-12	Pos_uninfected	CENPM	Ciliated
SLC23A1	3.37993e-16	0.28256	0.524	0.513	8.52587e-12	Pos_uninfected	SLC23A1	Ciliated
SLC7A2	7.5355e-12	0.302638	0.467	0.458	1.90083e-07	Pos_uninfected	SLC7A2	Ciliated
TMEM178A	3.24495e-10	0.257959	0.281	0.243	8.18539e-06	Pos_uninfected	TMEM178A	Ciliated
YWHAH	1.34949e-09	0.254339	0.411	0.402	3.40409e-05	Pos_uninfected	YWHAH	Ciliated
DDIT4	1.71107e-09	0.316026	0.505	0.506	4.31619e-05	Pos_uninfected	DDIT4	Ciliated
ZNF295-AS1	2.52768e-07	0.262171	0.374	0.349	0.00637607	Pos_uninfected	ZNF295-AS1	Ciliated
CFD	0.000249077	0.280528	0.635	0.678	1	Pos_uninfected	CFD	Ciliated
CLU1	5.97873e-148	0.988326	0.518	0.115	1.50814e-143	Neg_uninfected	CLU	Basal2
CD741	3.00296e-132	1.01523	0.852	0.45	7.57496e-128	Neg_uninfected	CD74	Basal2
S100A9	5.32189e-120	1.54095	0.681	0.317	1.34245e-115	Neg_uninfected	S100A9	Basal2
CHP21	1.23592e-95	0.91567	0.367	0.086	3.1176e-91	Neg_uninfected	CHP2	Basal2
IFITM22	4.95787e-84	0.76186	0.675	0.352	1.25062e-79	Neg_uninfected	IFITM2	Basal2
CTSB2	1.09063e-81	0.63214	0.971	0.862	2.75112e-77	Neg_uninfected	CTSB	Basal2
IFITM32	5.33743e-68	0.551243	0.905	0.693	1.34637e-63	Neg_uninfected	IFITM3	Basal2
HLA-DRA1	1.08414e-56	0.447118	0.332	0.105	2.73475e-52	Neg_uninfected	HLA-DRA	Basal2
CD59	1.89133e-56	0.469008	0.877	0.645	4.77087e-52	Neg_uninfected	CD59	Basal2
C31	7.3144e-50	0.502492	0.684	0.407	1.84506e-45	Neg_uninfected	C3	Basal2
CAPN132	2.6635e-48	0.578653	0.741	0.498	6.71867e-44	Neg_uninfected	CAPN13	Basal2
FMO21	4.67161e-48	0.613239	0.705	0.486	1.17841e-43	Neg_uninfected	FMO2	Basal2
PTGES1	1.83963e-47	0.271386	0.343	0.12	4.64047e-43	Neg_uninfected	PTGES	Basal2
IFITM11	1.40011e-45	0.412075	0.604	0.327	3.53179e-41	Neg_uninfected	IFITM1	Basal2
CXCL6	5.14932e-42	0.571446	0.271	0.094	1.29892e-37	Neg_uninfected	CXCL6	Basal2
MSMB	3.39378e-41	0.428004	0.296	0.105	8.56082e-37	Neg_uninfected	MSMB	Basal2
UBB1	4.53802e-41	0.359532	0.862	0.643	1.14471e-36	Neg_uninfected	UBB	Basal2
CP2	1.09779e-40	0.358465	0.418	0.191	2.76918e-36	Neg_uninfected	CP	Basal2
ASS1	1.00024e-38	0.364303	0.88	0.683	2.52311e-34	Neg_uninfected	ASS1	Basal2
BTG31	1.26614e-38	0.301206	0.452	0.219	3.19384e-34	Neg_uninfected	BTG3	Basal2
IL331	9.99514e-38	0.359679	0.686	0.441	2.52128e-33	Neg_uninfected	IL33	Basal2
LDHA1	4.01523e-37	0.347868	0.862	0.64	1.01284e-32	Neg_uninfected	LDHA	Basal2
NCOA7	2.04569e-36	0.388089	0.816	0.598	5.16026e-32	Neg_uninfected	NCOA7	Basal2
SERPINB4	3.32031e-36	0.479801	0.804	0.597	8.37549e-32	Neg_uninfected	SERPINB4	Basal2
SERPINB1	7.08973e-36	0.533038	0.673	0.448	1.78839e-31	Neg_uninfected	SERPINB1	Basal2
SCPEP11	1.17139e-35	0.371485	0.705	0.456	2.95483e-31	Neg_uninfected	SCPEP1	Basal2
B2M1	2.8441e-35	0.282721	0.999	0.987	7.17423e-31	Neg_uninfected	B2M	Basal2
SLC26A22	5.01234e-35	0.379934	0.466	0.243	1.26436e-30	Neg_uninfected	SLC26A2	Basal2
ITM2B1	2.22436e-34	0.275254	0.995	0.979	5.61096e-30	Neg_uninfected	ITM2B	Basal2
PTN	2.31232e-34	0.321646	0.581	0.331	5.83282e-30	Neg_uninfected	PTN	Basal2
SAT11	8.16747e-34	0.497098	0.997	0.987	2.06024e-29	Neg_uninfected	SAT1	Basal2
TNFSF101	2.16747e-31	0.355646	0.625	0.394	5.46745e-27	Neg_uninfected	TNFSF10	Basal2
LCN22	1.59574e-30	0.540438	0.678	0.479	4.02527e-26	Neg_uninfected	LCN2	Basal2
SERPINB61	1.84423e-30	0.272855	0.55	0.307	4.65207e-26	Neg_uninfected	SERPINB6	Basal2
HSPA81	2.47242e-30	0.333109	0.903	0.7	6.23668e-26	Neg_uninfected	HSPA8	Basal2
CTSD	2.81135e-30	0.306894	0.988	0.945	7.09162e-26	Neg_uninfected	CTSD	Basal2
SHISA5	4.13066e-30	0.310096	0.776	0.53	1.04196e-25	Neg_uninfected	SHISA5	Basal2
MMP10	2.84504e-29	0.719591	0.52	0.327	7.17662e-25	Neg_uninfected	MMP10	Basal2
KRT23	4.87563e-29	0.448832	0.339	0.172	1.22988e-24	Neg_uninfected	KRT23	Basal2
CLDN1	6.1976e-29	0.339201	0.782	0.579	1.56335e-24	Neg_uninfected	CLDN1	Basal2
RARRES11	1.43455e-28	0.640214	0.316	0.157	3.61865e-24	Neg_uninfected	RARRES1	Basal2
ALDH1A3	1.7832e-28	0.285548	0.326	0.156	4.49812e-24	Neg_uninfected	ALDH1A3	Basal2
IFI16	2.42584e-28	0.254287	0.567	0.325	6.11918e-24	Neg_uninfected	IFI16	Basal2
HSP90AA11	4.23345e-26	0.340687	0.898	0.74	1.06789e-21	Neg_uninfected	HSP90AA1	Basal2
LGALS7	4.76934e-26	0.905117	0.537	0.354	1.20307e-21	Neg_uninfected	LGALS7	Basal2
GLUL1	1.74575e-25	0.251418	0.996	0.974	4.40365e-21	Neg_uninfected	GLUL	Basal2
MUC41	1.53015e-24	0.281342	0.765	0.549	3.85981e-20	Neg_uninfected	MUC4	Basal2
LBH	4.4994e-24	0.25454	0.437	0.248	1.13497e-19	Neg_uninfected	LBH	Basal2
BTG12	6.75344e-24	0.308769	0.735	0.526	1.70356e-19	Neg_uninfected	BTG1	Basal2
EPAS1	1.59067e-23	0.305378	0.96	0.88	4.01247e-19	Neg_uninfected	EPAS1	Basal2
CD551	1.75846e-21	0.262162	0.644	0.439	4.43572e-17	Neg_uninfected	CD55	Basal2
SLURP21	4.79505e-21	0.429894	0.36	0.211	1.20955e-16	Neg_uninfected	SLURP2	Basal2
AQP3	5.20387e-21	0.273282	0.999	0.997	1.31268e-16	Neg_uninfected	AQP3	Basal2
MIR205HG1	1.09318e-19	0.287973	0.9	0.767	2.75754e-15	Neg_uninfected	MIR205HG	Basal2
TNC	1.74674e-19	0.260994	0.719	0.53	4.40616e-15	Neg_uninfected	TNC	Basal2
NEAT1	1.62965e-18	0.263878	0.975	0.926	4.11079e-14	Neg_uninfected	NEAT1	Basal2
CXCL1	1.01621e-16	0.378299	0.756	0.613	2.5634e-12	Neg_uninfected	CXCL1	Basal2
S100P	1.03469e-14	0.268784	0.368	0.236	2.61001e-10	Neg_uninfected	S100P	Basal2
WFDC22	2.8807e-13	0.276969	0.977	0.908	7.26657e-09	Neg_uninfected	WFDC2	Basal2
LYPD21	1.55178e-10	0.470686	0.587	0.481	3.91437e-06	Neg_uninfected	LYPD2	Basal2
FABP5	2.4968e-10	0.453784	0.816	0.672	6.29818e-06	Neg_uninfected	FABP5	Basal2
BPIFB12	1.90454e-05	0.547393	0.307	0.237	0.48042	Neg_uninfected	BPIFB1	Basal2
AQP52	4.63326e-49	0.634465	0.938	0.901	1.16874e-44	Pos_uninfected	AQP5	Basal2
RHOB2	1.68394e-46	0.738595	0.848	0.797	4.24774e-42	Pos_uninfected	RHOB	Basal2
KRT81	1.98563e-38	0.387371	0.995	0.997	5.00876e-34	Pos_uninfected	KRT8	Basal2
NR4A11	3.54812e-32	0.584619	0.774	0.738	8.95013e-28	Pos_uninfected	NR4A1	Basal2
KRT18	1.78282e-31	0.337062	0.997	0.998	4.49717e-27	Pos_uninfected	KRT18	Basal2
GSN1	2.71534e-28	0.482741	0.876	0.9	6.84945e-24	Pos_uninfected	GSN	Basal2
DUSP12	1.42502e-27	0.456531	0.883	0.887	3.59461e-23	Pos_uninfected	DUSP1	Basal2
MT2A1	7.80492e-25	0.528197	0.755	0.727	1.96879e-20	Pos_uninfected	MT2A	Basal2
MT1E1	4.30885e-23	0.414294	0.752	0.737	1.08691e-18	Pos_uninfected	MT1E	Basal2
TMEM2131	5.99733e-20	0.464782	0.695	0.644	1.51283e-15	Pos_uninfected	TMEM213	Basal2
EGR1	2.17051e-19	0.256221	0.986	0.987	5.47511e-15	Pos_uninfected	EGR1	Basal2
AGR21	7.51545e-18	0.379495	0.942	0.955	1.89577e-13	Pos_uninfected	AGR2	Basal2
IER3	4.9574e-16	0.321582	0.839	0.847	1.2505e-11	Pos_uninfected	IER3	Basal2
BTG21	2.50902e-13	0.251373	0.947	0.96	6.32899e-09	Pos_uninfected	BTG2	Basal2
MUC16	2.22079e-11	0.288906	0.519	0.459	5.60193e-07	Pos_uninfected	MUC16	Basal2
NOS21	5.15819e-09	0.287581	0.763	0.769	0.000130115	Pos_uninfected	NOS2	Basal2
MGLL1	7.78979e-09	0.28259	0.634	0.652	0.000196497	Pos_uninfected	MGLL	Basal2
PHLDA21	9.80258e-09	0.359624	0.684	0.725	0.00024727	Pos_uninfected	PHLDA2	Basal2
LY6D1	1.85182e-08	0.318034	0.765	0.753	0.000467122	Pos_uninfected	LY6D	Basal2
TUBB2A	3.32012e-08	0.350205	0.533	0.543	0.000837501	Pos_uninfected	TUBB2A	Basal2
FAM107A	3.5034e-08	0.268008	0.589	0.575	0.000883733	Pos_uninfected	FAM107A	Basal2
TSC22D3	3.38697e-07	0.332745	0.465	0.465	0.00854363	Pos_uninfected	TSC22D3	Basal2
COL6A11	7.71613e-07	0.264294	0.321	0.282	0.0194639	Pos_uninfected	COL6A1	Basal2
PLAC81	9.81473e-07	0.259303	0.543	0.563	0.0247576	Pos_uninfected	PLAC8	Basal2
NTS	2.68623e-06	0.326617	0.444	0.392	0.0677601	Pos_uninfected	NTS	Basal2
LGALS7B1	6.98335e-05	0.563451	0.581	0.612	1	Pos_uninfected	LGALS7B	Basal2
CALML3	7.32602e-05	0.316526	0.375	0.358	1	Pos_uninfected	CALML3	Basal2
S100A91	7.04593e-137	1.5071	0.55	0.081	1.77734e-132	Neg_uninfected	S100A9	Basal1
S100A8	9.59221e-97	1.25867	0.34	0.015	2.41964e-92	Neg_uninfected	S100A8	Basal1
VMO1	1.98988e-69	0.551761	0.26	0.013	5.01947e-65	Neg_uninfected	VMO1	Basal1
SLPI1	4.09175e-65	0.849684	0.416	0.118	1.03214e-60	Neg_uninfected	SLPI	Basal1
IFITM33	4.31769e-65	0.560797	0.977	0.874	1.08914e-60	Neg_uninfected	IFITM3	Basal1
CFD1	2.71945e-61	0.50068	0.289	0.039	6.85982e-57	Neg_uninfected	CFD	Basal1
C32	9.2164e-56	0.569175	0.349	0.085	2.32484e-51	Neg_uninfected	C3	Basal1
CXCL171	2.03056e-49	0.600342	0.466	0.179	5.12208e-45	Neg_uninfected	CXCL17	Basal1
IFITM12	3.07048e-49	0.609965	0.841	0.55	7.74529e-45	Neg_uninfected	IFITM1	Basal1
C12orf751	4.99439e-49	0.392142	0.44	0.149	1.25984e-44	Neg_uninfected	C12orf75	Basal1
IFITM23	3.76264e-44	0.864539	0.571	0.309	9.49125e-40	Neg_uninfected	IFITM2	Basal1
LDHA2	2.69793e-35	0.439879	0.867	0.619	6.80554e-31	Neg_uninfected	LDHA	Basal1
B2M2	8.54413e-33	0.308098	0.997	0.986	2.15526e-28	Neg_uninfected	B2M	Basal1
MMP101	4.01128e-32	0.650345	0.928	0.903	1.01184e-27	Neg_uninfected	MMP10	Basal1
S100A41	9.10067e-32	0.363944	0.578	0.295	2.29564e-27	Neg_uninfected	S100A4	Basal1
PKM1	3.17172e-31	0.296762	0.997	0.973	8.00066e-27	Neg_uninfected	PKM	Basal1
PLAAT41	7.17305e-29	0.303302	0.422	0.183	1.8094e-24	Neg_uninfected	PLAAT4	Basal1
IL20RB	3.67272e-28	0.326886	0.285	0.105	9.26443e-24	Neg_uninfected	IL20RB	Basal1
LOXL4	1.05283e-27	0.336481	0.294	0.112	2.65577e-23	Neg_uninfected	LOXL4	Basal1
PCP4L1	2.27247e-26	0.415438	0.715	0.462	5.7323e-22	Neg_uninfected	PCP4L1	Basal1
SERPINB41	4.64966e-26	0.584201	0.388	0.194	1.17288e-21	Neg_uninfected	SERPINB4	Basal1
SCPEP12	5.87897e-26	0.452843	0.614	0.383	1.48297e-21	Neg_uninfected	SCPEP1	Basal1
S100A11	3.30097e-25	0.272068	0.998	0.997	8.32669e-21	Neg_uninfected	S100A11	Basal1
NEAT11	7.33955e-25	0.335009	0.858	0.634	1.8514e-20	Neg_uninfected	NEAT1	Basal1
S100A2	5.07852e-24	0.345196	0.999	0.997	1.28106e-19	Neg_uninfected	S100A2	Basal1
CTSB3	2.89896e-23	0.53461	0.793	0.6	7.31263e-19	Neg_uninfected	CTSB	Basal1
CD591	5.73046e-23	0.370375	0.655	0.423	1.44551e-18	Neg_uninfected	CD59	Basal1
EZR	1.48954e-21	0.266309	0.605	0.345	3.75736e-17	Neg_uninfected	EZR	Basal1
TNFRSF21	1.51676e-21	0.286374	0.344	0.162	3.82603e-17	Neg_uninfected	TNFRSF21	Basal1
LGALS71	1.78395e-21	1.60836	0.426	0.279	4.50002e-17	Neg_uninfected	LGALS7	Basal1
HLA-A	2.11768e-21	0.251963	0.966	0.843	5.34184e-17	Neg_uninfected	HLA-A	Basal1
ANXA2	3.65357e-21	0.398399	0.983	0.951	9.21613e-17	Neg_uninfected	ANXA2	Basal1
S100A6	3.65055e-20	0.266967	0.999	0.992	9.20851e-16	Neg_uninfected	S100A6	Basal1
AKR1C21	5.22232e-20	0.396995	0.538	0.331	1.31733e-15	Neg_uninfected	AKR1C2	Basal1
GPNMB	8.53034e-20	0.324465	0.632	0.395	2.15178e-15	Neg_uninfected	GPNMB	Basal1
CSTB	1.99965e-18	0.264533	0.913	0.758	5.04412e-14	Neg_uninfected	CSTB	Basal1
SHISA51	8.45531e-18	0.256876	0.736	0.49	2.13285e-13	Neg_uninfected	SHISA5	Basal1
AASS	4.01134e-17	0.271471	0.257	0.121	1.01186e-12	Neg_uninfected	AASS	Basal1
IL332	9.36957e-17	0.30391	0.701	0.508	2.36347e-12	Neg_uninfected	IL33	Basal1
UGT1A6	4.24929e-15	0.250277	0.559	0.351	1.07188e-10	Neg_uninfected	UGT1A6	Basal1
TMSB4X1	6.94049e-15	0.266053	0.981	0.945	1.75074e-10	Neg_uninfected	TMSB4X	Basal1
NFKBIA	1.74315e-14	0.291988	0.692	0.478	4.39711e-10	Neg_uninfected	NFKBIA	Basal1
BAG1	5.71003e-14	0.253299	0.84	0.675	1.44035e-09	Neg_uninfected	BAG1	Basal1
CST3	8.71987e-14	0.333807	0.665	0.448	2.19959e-09	Neg_uninfected	CST3	Basal1
CTSH	9.5448e-14	0.256936	0.77	0.575	2.40767e-09	Neg_uninfected	CTSH	Basal1
KRT6A1	2.34907e-11	0.352797	0.622	0.476	5.92552e-07	Neg_uninfected	KRT6A	Basal1
SERPINB3	4.19252e-11	0.457118	0.695	0.545	1.05756e-06	Neg_uninfected	SERPINB3	Basal1
CCND12	8.49701e-11	0.256703	0.735	0.553	2.14337e-06	Neg_uninfected	CCND1	Basal1
CXCL11	8.38605e-10	0.498782	0.442	0.315	2.11538e-05	Neg_uninfected	CXCL1	Basal1
FMO22	3.44041e-09	0.299503	0.729	0.581	8.67845e-05	Neg_uninfected	FMO2	Basal1
S100A10	1.61951e-07	0.363602	0.943	0.862	0.00408521	Neg_uninfected	S100A10	Basal1
JUNB	3.78399e-28	0.423452	0.984	0.981	9.54512e-24	Pos_uninfected	JUNB	Basal1
EGR11	2.69723e-24	0.366547	0.981	0.974	6.80377e-20	Pos_uninfected	EGR1	Basal1
ZFP36	7.03839e-24	0.421195	0.928	0.931	1.77543e-19	Pos_uninfected	ZFP36	Basal1
IER21	3.49706e-18	0.398731	0.903	0.91	8.82134e-14	Pos_uninfected	IER2	Basal1
CCN2	1.64454e-16	0.364931	0.924	0.922	4.14836e-12	Pos_uninfected	CCN2	Basal1
CCN11	2.91105e-14	0.357096	0.944	0.938	7.34313e-10	Pos_uninfected	CCN1	Basal1
BTG22	2.85613e-13	0.348528	0.823	0.842	7.20459e-09	Pos_uninfected	BTG2	Basal1
FOS	4.75767e-12	0.260569	0.985	0.976	1.20012e-07	Pos_uninfected	FOS	Basal1
AQP53	2.81663e-11	0.311811	0.617	0.553	7.10495e-07	Pos_uninfected	AQP5	Basal1
GATM	8.97943e-09	0.417564	0.437	0.386	0.000226506	Pos_uninfected	GATM	Basal1
DUSP13	3.17168e-06	0.320359	0.699	0.714	0.0800056	Pos_uninfected	DUSP1	Basal1
SULT2B1	3.37227e-06	0.3517	0.35	0.312	0.0850656	Pos_uninfected	SULT2B1	Basal1
DDIT41	0.00124988	0.268968	0.765	0.839	1	Pos_uninfected	DDIT4	Basal1
MT1E2	0.00701314	0.274047	0.515	0.567	1	Pos_uninfected	MT1E	Basal1
CLU2	7.98942e-166	1.10215	0.518	0.062	2.01533e-161	Neg_uninfected	CLU	Goblet
NUCB21	2.95111e-107	0.598763	0.313	0.01	7.44417e-103	Neg_uninfected	NUCB2	Goblet
CHP22	4.39108e-102	1.26735	0.458	0.132	1.10765e-97	Neg_uninfected	CHP2	Goblet
CD241	9.74558e-78	0.737861	0.414	0.114	2.45832e-73	Neg_uninfected	CD24	Goblet
IFITM24	7.47627e-68	0.826548	0.726	0.46	1.88589e-63	Neg_uninfected	IFITM2	Goblet
BPIFB13	2.12271e-59	0.643002	0.997	0.961	5.35454e-55	Neg_uninfected	BPIFB1	Goblet
PSCA	4.58199e-59	0.717335	0.983	0.902	1.15581e-54	Neg_uninfected	PSCA	Goblet
LCN23	3.05251e-58	0.63735	0.998	0.985	7.69996e-54	Neg_uninfected	LCN2	Goblet
BSCL21	3.52389e-52	0.261039	0.252	0.047	8.88902e-48	Neg_uninfected	BSCL2	Goblet
SLC26A23	2.70702e-48	0.513252	0.844	0.599	6.82847e-44	Neg_uninfected	SLC26A2	Goblet
DNAJA11	3.84306e-48	0.308959	0.426	0.154	9.69411e-44	Neg_uninfected	DNAJA1	Goblet
RARRES12	1.68024e-47	0.677215	0.94	0.853	4.2384e-43	Neg_uninfected	RARRES1	Goblet
ARL31	4.08618e-46	0.278966	0.389	0.134	1.03074e-41	Neg_uninfected	ARL3	Goblet
S100A92	4.50882e-44	0.645688	0.536	0.274	1.13735e-39	Neg_uninfected	S100A9	Goblet
ADH1C2	4.13338e-42	0.434085	0.977	0.928	1.04264e-37	Neg_uninfected	ADH1C	Goblet
FMO23	1.92118e-40	0.49359	0.675	0.417	4.84617e-36	Neg_uninfected	FMO2	Goblet
KLK11	2.43248e-40	0.351395	0.981	0.892	6.13593e-36	Neg_uninfected	KLK11	Goblet
SLC4A4	1.51203e-38	0.317137	0.371	0.148	3.81409e-34	Neg_uninfected	SLC4A4	Goblet
TUSC31	1.5411e-38	0.277463	0.286	0.092	3.88741e-34	Neg_uninfected	TUSC3	Goblet
MSMB1	4.86388e-38	1.28112	0.876	0.726	1.22691e-33	Neg_uninfected	MSMB	Goblet
WFDC23	7.66622e-37	0.35795	1	0.999	1.9338e-32	Neg_uninfected	WFDC2	Goblet
PTGES2	3.40103e-36	0.316183	0.5	0.24	8.5791e-32	Neg_uninfected	PTGES	Goblet
STEAP4	6.08063e-36	0.335553	0.374	0.159	1.53384e-31	Neg_uninfected	STEAP4	Goblet
CCDC80	3.29297e-35	0.293017	0.264	0.085	8.30653e-31	Neg_uninfected	CCDC80	Goblet
TOB12	3.14385e-34	0.528809	0.66	0.442	7.93035e-30	Neg_uninfected	TOB1	Goblet
CAPN133	3.569e-34	0.407308	0.973	0.918	9.00281e-30	Neg_uninfected	CAPN13	Goblet
C33	5.35658e-34	0.364066	0.954	0.838	1.3512e-29	Neg_uninfected	C3	Goblet
BACE22	9.50743e-34	0.342705	0.515	0.272	2.39825e-29	Neg_uninfected	BACE2	Goblet
CXCL61	4.92144e-33	0.506579	0.326	0.137	1.24143e-28	Neg_uninfected	CXCL6	Goblet
CP3	9.93781e-33	0.330674	0.897	0.709	2.50681e-28	Neg_uninfected	CP	Goblet
IFITM34	1.76286e-32	0.377851	0.864	0.677	4.44683e-28	Neg_uninfected	IFITM3	Goblet
SAA12	2.03105e-32	0.697044	0.439	0.23	5.12332e-28	Neg_uninfected	SAA1	Goblet
B2M3	2.63349e-32	0.251029	1	0.997	6.64297e-28	Neg_uninfected	B2M	Goblet
NCOA71	1.49363e-31	0.425665	0.735	0.508	3.76768e-27	Neg_uninfected	NCOA7	Goblet
NUPR12	1.21637e-30	0.307757	0.607	0.332	3.06829e-26	Neg_uninfected	NUPR1	Goblet
CD592	1.52564e-29	0.265365	0.979	0.901	3.84843e-25	Neg_uninfected	CD59	Goblet
TSPAN81	7.65556e-29	0.452566	0.542	0.339	1.93111e-24	Neg_uninfected	TSPAN8	Goblet
CRYM	1.34693e-28	0.309123	0.501	0.274	3.39764e-24	Neg_uninfected	CRYM	Goblet
ALDH1A31	2.53714e-28	0.275847	0.356	0.162	6.39994e-24	Neg_uninfected	ALDH1A3	Goblet
CEACAM61	6.3047e-28	0.482253	0.58	0.366	1.59036e-23	Neg_uninfected	CEACAM6	Goblet
TNFSF102	2.99368e-27	0.349451	0.687	0.449	7.55155e-23	Neg_uninfected	TNFSF10	Goblet
LINC02185	3.75897e-27	0.343083	0.612	0.374	9.48201e-23	Neg_uninfected	LINC02185	Goblet
CTSB4	5.40675e-27	0.279414	0.979	0.913	1.36385e-22	Neg_uninfected	CTSB	Goblet
SLC9A3R2	8.65918e-26	0.263178	0.397	0.2	2.18428e-21	Neg_uninfected	SLC9A3R2	Goblet
PLAAT42	3.55882e-25	0.290742	0.698	0.452	8.97712e-21	Neg_uninfected	PLAAT4	Goblet
CCNO1	4.61987e-25	0.324488	0.633	0.402	1.16536e-20	Neg_uninfected	CCNO	Goblet
SCPEP13	1.00543e-24	0.258847	0.515	0.285	2.53619e-20	Neg_uninfected	SCPEP1	Goblet
AC007681.1	2.42872e-24	0.250858	0.521	0.293	6.12643e-20	Neg_uninfected	AC007681.1	Goblet
CFB2	4.59156e-24	0.253119	0.594	0.352	1.15822e-19	Neg_uninfected	CFB	Goblet
SAA22	1.08779e-23	0.409835	0.313	0.152	2.74395e-19	Neg_uninfected	SAA2	Goblet
CHST9	2.20478e-23	0.34209	0.865	0.702	5.56157e-19	Neg_uninfected	CHST9	Goblet
SERPINA31	2.5447e-23	0.412274	0.359	0.192	6.419e-19	Neg_uninfected	SERPINA3	Goblet
DEFB1	3.27259e-22	0.252719	0.35	0.178	8.25511e-18	Neg_uninfected	DEFB1	Goblet
MMP102	4.27109e-22	0.717627	0.706	0.571	1.07738e-17	Neg_uninfected	MMP10	Goblet
ASRGL1	6.81912e-22	0.252202	0.784	0.554	1.72012e-17	Neg_uninfected	ASRGL1	Goblet
S100P1	1.51408e-21	0.400644	0.857	0.673	3.81927e-17	Neg_uninfected	S100P	Goblet
HLA-DRB12	1.52043e-21	0.305777	0.607	0.409	3.83529e-17	Neg_uninfected	HLA-DRB1	Goblet
CYP2F1	1.88763e-21	0.382136	0.771	0.634	4.76155e-17	Neg_uninfected	CYP2F1	Goblet
CAPN2	4.57073e-21	0.273715	0.822	0.62	1.15297e-16	Neg_uninfected	CAPN2	Goblet
CD552	1.50978e-20	0.3044	0.921	0.802	3.80843e-16	Neg_uninfected	CD55	Goblet
ALDH1A11	1.63174e-20	0.261882	0.986	0.964	4.11607e-16	Neg_uninfected	ALDH1A1	Goblet
MSLN2	4.88994e-18	0.299271	0.916	0.799	1.23349e-13	Neg_uninfected	MSLN	Goblet
CCN21	3.11559e-16	0.359204	0.864	0.788	7.85907e-12	Neg_uninfected	CCN2	Goblet
EPAS11	2.01356e-15	0.251188	0.971	0.905	5.07919e-11	Neg_uninfected	EPAS1	Goblet
IFITM13	2.81641e-15	0.282626	0.647	0.459	7.10438e-11	Neg_uninfected	IFITM1	Goblet
CCN12	3.35607e-14	0.337674	0.873	0.788	8.46569e-10	Neg_uninfected	CCN1	Goblet
TXNIP	1.21469e-13	0.261586	0.745	0.551	3.06405e-09	Neg_uninfected	TXNIP	Goblet
MUC5B	5.76746e-12	0.554884	0.617	0.523	1.45484e-07	Neg_uninfected	MUC5B	Goblet
ID3	1.19758e-11	0.416461	0.408	0.286	3.0209e-07	Neg_uninfected	ID3	Goblet
SCGB1A1	3.67298e-10	0.373616	0.99	0.978	9.2651e-06	Neg_uninfected	SCGB1A1	Goblet
ID11	3.97641e-10	0.310206	0.78	0.682	1.00305e-05	Neg_uninfected	ID1	Goblet
RNF39	7.80807e-10	0.273587	0.708	0.576	1.96959e-05	Neg_uninfected	RNF39	Goblet
MUC5AC1	1.08316e-09	0.526316	0.373	0.269	2.73226e-05	Neg_uninfected	MUC5AC	Goblet
KRT4	1.81892e-08	0.341953	0.423	0.318	0.000458821	Neg_uninfected	KRT4	Goblet
BPIFA11	4.03566e-05	0.52941	0.935	0.913	1	Neg_uninfected	BPIFA1	Goblet
AQP54	1.76553e-99	0.628555	0.999	0.996	4.45354e-95	Pos_uninfected	AQP5	Goblet
RPL12	1.73192e-83	0.342768	0.998	0.999	4.36876e-79	Pos_uninfected	RPL12	Goblet
GSN2	6.39776e-61	0.540515	0.984	0.984	1.61383e-56	Pos_uninfected	GSN	Goblet
RPS24	8.28128e-58	0.255613	0.996	1	2.08895e-53	Pos_uninfected	RPS24	Goblet
MT1X	7.05383e-56	0.629532	0.911	0.852	1.77933e-51	Pos_uninfected	MT1X	Goblet
RHOB3	1.15913e-50	0.45892	0.991	0.989	2.9239e-46	Pos_uninfected	RHOB	Goblet
KRT82	3.87095e-49	0.456195	0.998	0.998	9.76448e-45	Pos_uninfected	KRT8	Goblet
MT2A2	7.41366e-49	0.650325	0.9	0.847	1.8701e-44	Pos_uninfected	MT2A	Goblet
DUSP14	2.28084e-46	0.436376	0.987	0.991	5.75343e-42	Pos_uninfected	DUSP1	Goblet
MT1E3	1.12385e-44	0.55	0.886	0.839	2.83492e-40	Pos_uninfected	MT1E	Goblet
NR4A12	8.32446e-42	0.502657	0.915	0.892	2.09985e-37	Pos_uninfected	NR4A1	Goblet
CXCL14	6.62134e-38	0.887722	0.493	0.304	1.67023e-33	Pos_uninfected	CXCL14	Goblet
NOS22	1.33745e-33	0.425815	0.88	0.846	3.37371e-29	Pos_uninfected	NOS2	Goblet
CHCHD102	1.54059e-33	0.417845	0.75	0.716	3.88613e-29	Pos_uninfected	CHCHD10	Goblet
TXN1	2.67931e-32	0.302985	0.986	0.995	6.75856e-28	Pos_uninfected	TXN	Goblet
KRT181	1.92322e-28	0.273891	1	1	4.85131e-24	Pos_uninfected	KRT18	Goblet
UCP2	1.45676e-27	0.286478	0.775	0.771	3.67469e-23	Pos_uninfected	UCP2	Goblet
MT3	1.40782e-26	0.480966	0.381	0.252	3.55123e-22	Pos_uninfected	MT3	Goblet
LY6D2	4.06377e-25	0.36777	0.872	0.755	1.02509e-20	Pos_uninfected	LY6D	Goblet
PHLDA22	6.75614e-24	0.470948	0.711	0.677	1.70424e-19	Pos_uninfected	PHLDA2	Goblet
FOS1	4.28835e-23	0.266587	0.999	0.995	1.08174e-18	Pos_uninfected	FOS	Goblet
EGR12	4.84233e-22	0.328974	0.963	0.97	1.22148e-17	Pos_uninfected	EGR1	Goblet
SPRR31	3.45826e-19	0.488839	0.32	0.203	8.72346e-15	Pos_uninfected	SPRR3	Goblet
TFF31	1.53216e-17	0.405617	0.893	0.856	3.86487e-13	Pos_uninfected	TFF3	Goblet
S100A21	9.87813e-17	0.417285	0.264	0.166	2.49176e-12	Pos_uninfected	S100A2	Goblet
BTG23	1.4875e-15	0.292448	0.95	0.964	3.75221e-11	Pos_uninfected	BTG2	Goblet
FAM107A1	2.38619e-15	0.338706	0.629	0.572	6.01917e-11	Pos_uninfected	FAM107A	Goblet
LTF	7.86783e-15	0.286279	0.544	0.45	1.98466e-10	Pos_uninfected	LTF	Goblet
GAS5	1.2258e-13	0.26206	0.764	0.8	3.09208e-09	Pos_uninfected	GAS5	Goblet
HS3ST1	1.67867e-13	0.307864	0.828	0.858	4.23444e-09	Pos_uninfected	HS3ST1	Goblet
COL6A12	1.22318e-12	0.35132	0.445	0.389	3.08547e-08	Pos_uninfected	COL6A1	Goblet
TUBB2A1	4.72236e-12	0.331307	0.744	0.778	1.19122e-07	Pos_uninfected	TUBB2A	Goblet
TMEM2132	2.80516e-11	0.306335	0.866	0.861	7.07601e-07	Pos_uninfected	TMEM213	Goblet
C16orf89	3.12202e-09	0.290894	0.353	0.31	7.8753e-05	Pos_uninfected	C16orf89	Goblet
MT1G1	3.28183e-09	0.41497	0.364	0.291	8.27841e-05	Pos_uninfected	MT1G	Goblet
MT1F1	5.81166e-08	0.281895	0.484	0.461	0.00146599	Pos_uninfected	MT1F	Goblet
KRT17	0.000152778	0.27429	0.685	0.708	1	Pos_uninfected	KRT17	Goblet
IFI271	0.000604636	0.269024	0.591	0.634	1	Pos_uninfected	IFI27	Goblet
AREG1	0.00346507	0.250766	0.277	0.252	1	Pos_uninfected	AREG	Goblet
IGFBP71	3.57395e-22	1.11011	0.39	0.029	9.01528e-18	Neg_uninfected	IGFBP7	Basal_prolif
CD742	4.15908e-17	0.388356	0.428	0.079	1.04913e-12	Neg_uninfected	CD74	Basal_prolif
ITM2B2	1.21113e-15	0.498637	0.993	0.925	3.05507e-11	Neg_uninfected	ITM2B	Basal_prolif
C34	1.55857e-15	0.453662	0.587	0.205	3.9315e-11	Neg_uninfected	C3	Basal_prolif
IFITM25	1.3138e-14	0.917527	0.68	0.364	3.31407e-10	Neg_uninfected	IFITM2	Basal_prolif
S100A93	1.08724e-13	1.10702	0.651	0.31	2.74256e-09	Neg_uninfected	S100A9	Basal_prolif
IFITM14	4.14193e-11	0.474328	0.862	0.556	1.0448e-06	Neg_uninfected	IFITM1	Basal_prolif
PLTP	1.17643e-08	0.430165	0.546	0.28	0.000296755	Neg_uninfected	PLTP	Basal_prolif
IFITM35	1.84377e-08	0.502004	0.963	0.845	0.00046509	Neg_uninfected	IFITM3	Basal_prolif
SCPEP14	3.45839e-08	0.508373	0.647	0.41	0.000872378	Neg_uninfected	SCPEP1	Basal_prolif
ERP44	4.196e-08	0.256049	0.42	0.167	0.00105844	Neg_uninfected	ERP44	Basal_prolif
SERPINF11	6.05107e-08	0.462553	0.959	0.921	0.00152638	Neg_uninfected	SERPINF1	Basal_prolif
IL333	9.72137e-08	0.451311	0.587	0.331	0.00245222	Neg_uninfected	IL33	Basal_prolif
WFDC24	9.87769e-08	0.322146	0.714	0.51	0.00249165	Neg_uninfected	WFDC2	Basal_prolif
CTSB5	1.68418e-07	0.458025	0.937	0.82	0.00424833	Neg_uninfected	CTSB	Basal_prolif
CTSH1	3.37071e-07	0.388873	0.885	0.686	0.00850262	Neg_uninfected	CTSH	Basal_prolif
CD1641	3.59415e-07	0.290984	0.532	0.259	0.00906625	Neg_uninfected	CD164	Basal_prolif
CLU3	4.43633e-07	0.417673	0.48	0.238	0.0111907	Neg_uninfected	CLU	Basal_prolif
CLDN11	6.28146e-07	0.369937	0.799	0.577	0.015845	Neg_uninfected	CLDN1	Basal_prolif
SHISA52	6.35646e-07	0.325511	0.784	0.544	0.0160342	Neg_uninfected	SHISA5	Basal_prolif
B2M4	9.82866e-07	0.275907	1	0.996	0.0247928	Neg_uninfected	B2M	Basal_prolif
TNC1	1.21802e-06	0.408998	0.81	0.577	0.0307244	Neg_uninfected	TNC	Basal_prolif
GPNMB1	2.6418e-06	0.321368	0.576	0.335	0.0666395	Neg_uninfected	GPNMB	Basal_prolif
MMP103	3.20128e-06	1.07193	0.665	0.494	0.0807523	Neg_uninfected	MMP10	Basal_prolif
PRDX1	4.03605e-06	0.257727	0.996	0.996	0.101809	Neg_uninfected	PRDX1	Basal_prolif
PKM2	5.22307e-06	0.254733	1	1	0.131752	Neg_uninfected	PKM	Basal_prolif
GLUL2	8.99468e-06	0.319159	0.974	0.912	0.226891	Neg_uninfected	GLUL	Basal_prolif
CD593	8.99508e-06	0.274455	0.903	0.816	0.226901	Neg_uninfected	CD59	Basal_prolif
PTN1	1.30068e-05	0.266479	0.691	0.456	0.328096	Neg_uninfected	PTN	Basal_prolif
LGALS72	1.72541e-05	1.12823	0.695	0.552	0.435235	Neg_uninfected	LGALS7	Basal_prolif
ENO1	1.93454e-05	0.282981	0.974	0.908	0.487988	Neg_uninfected	ENO1	Basal_prolif
CTSD1	2.20207e-05	0.267707	0.978	0.929	0.555472	Neg_uninfected	CTSD	Basal_prolif
ANXA8L1	2.59847e-05	0.283302	0.669	0.414	0.655463	Neg_uninfected	ANXA8L1	Basal_prolif
PLD31	3.52456e-05	0.269269	0.762	0.502	0.889071	Neg_uninfected	PLD3	Basal_prolif
OAT1	4.27199e-05	0.275046	0.862	0.674	1	Neg_uninfected	OAT	Basal_prolif
APP1	5.92103e-05	0.349929	0.978	0.87	1	Neg_uninfected	APP	Basal_prolif
NFKBIA1	6.84441e-05	0.275551	0.777	0.561	1	Neg_uninfected	NFKBIA	Basal_prolif
ANXA21	6.85539e-05	0.303574	1	0.992	1	Neg_uninfected	ANXA2	Basal_prolif
LINC02762	7.26049e-05	0.258232	0.729	0.515	1	Neg_uninfected	LINC02762	Basal_prolif
PCP4L11	8.79132e-05	0.329328	0.699	0.469	1	Neg_uninfected	PCP4L1	Basal_prolif
ITGB1	0.000105636	0.266214	0.773	0.54	1	Neg_uninfected	ITGB1	Basal_prolif
LRRFIP2	0.000157131	0.258087	0.591	0.347	1	Neg_uninfected	LRRFIP2	Basal_prolif
NCOA4	0.00018233	0.282784	0.762	0.54	1	Neg_uninfected	NCOA4	Basal_prolif
CAPN134	0.000196867	0.32373	0.428	0.259	1	Neg_uninfected	CAPN13	Basal_prolif
ASS11	0.00037948	0.25815	0.703	0.519	1	Neg_uninfected	ASS1	Basal_prolif
FMO24	0.000485021	0.39103	0.725	0.582	1	Neg_uninfected	FMO2	Basal_prolif
TIMP1	0.000781946	0.27991	0.755	0.59	1	Neg_uninfected	TIMP1	Basal_prolif
EPHX1	0.00210338	0.288904	0.967	0.866	1	Neg_uninfected	EPHX1	Basal_prolif
SERPINB42	0.00317358	0.354474	0.758	0.636	1	Neg_uninfected	SERPINB4	Basal_prolif
TAGLN	0.00477963	0.284035	0.271	0.155	1	Neg_uninfected	TAGLN	Basal_prolif
TPM2	0.00798962	0.30928	0.524	0.377	1	Neg_uninfected	TPM2	Basal_prolif
LGALS7B2	3.44489e-07	0.728655	0.845	0.825	0.00868973	Pos_uninfected	LGALS7B	Basal_prolif
GSN3	1.48976e-06	0.515671	0.728	0.758	0.0375792	Pos_uninfected	GSN	Basal_prolif
TBCA1	1.57602e-05	0.308458	0.808	0.799	0.397552	Pos_uninfected	TBCA	Basal_prolif
AQP55	4.17209e-05	0.500248	0.682	0.506	1	Pos_uninfected	AQP5	Basal_prolif
DGUOK	8.22736e-05	0.270771	0.669	0.673	1	Pos_uninfected	DGUOK	Basal_prolif
GNB2	0.000447279	0.299317	0.803	0.844	1	Pos_uninfected	GNB2	Basal_prolif
HMGN2	0.000939063	0.255322	0.983	0.989	1	Pos_uninfected	HMGN2	Basal_prolif
ANXA1	0.0013965	0.301271	0.816	0.836	1	Pos_uninfected	ANXA1	Basal_prolif
HMGB2	0.00139855	0.28396	0.824	0.773	1	Pos_uninfected	HMGB2	Basal_prolif
DUSP15	0.00344393	0.307827	0.77	0.773	1	Pos_uninfected	DUSP1	Basal_prolif
XBP11	0.00446328	0.420609	0.351	0.257	1	Pos_uninfected	XBP1	Basal_prolif
KRT83	0.00592388	0.295267	0.987	0.993	1	Pos_uninfected	KRT8	Basal_prolif
HIP1	0.00694867	0.275006	0.251	0.175	1	Pos_uninfected	HIP1	Basal_prolif
H2AFV	0.00727786	0.251872	0.849	0.844	1	Pos_uninfected	H2AFV	Basal_prolif
RAB11A	0.0078953	0.260648	0.732	0.803	1	Pos_uninfected	RAB11A	Basal_prolif
LCN24	1.77836e-05	4.74461	0.565	0.083	0.448592	Neg_uninfected	LCN2	Deuterosomal
PTMA1	7.33799e-05	1.56522	1	0.875	1	Neg_uninfected	PTMA	Deuterosomal
EEF1A11	0.000960414	0.743546	1	0.958	1	Neg_uninfected	EEF1A1	Deuterosomal
S100A111	0.00113587	0.942772	0.991	0.958	1	Neg_uninfected	S100A11	Deuterosomal
CENPK	0.00173665	0.873915	0.6	0.208	1	Neg_uninfected	CENPK	Deuterosomal
CDC20B	0.00196234	0.852842	0.965	0.875	1	Neg_uninfected	CDC20B	Deuterosomal
ACTB	0.00203861	0.565605	0.974	1	1	Neg_uninfected	ACTB	Deuterosomal
TNFSF103	0.00308226	0.791751	0.348	0.042	1	Neg_uninfected	TNFSF10	Deuterosomal
WDR77	0.00311873	0.706423	0.417	0.083	1	Neg_uninfected	WDR77	Deuterosomal
ISOC2	0.00366815	0.759855	0.783	0.458	1	Neg_uninfected	ISOC2	Deuterosomal
BPIFA12	0.00437301	4.98814	0.322	0.042	1	Neg_uninfected	BPIFA1	Deuterosomal
SELENOM	0.00449449	0.500297	0.27	0	1	Neg_uninfected	SELENOM	Deuterosomal
SEC23B	0.00479412	0.548626	0.339	0.042	1	Neg_uninfected	SEC23B	Deuterosomal
SCOC	0.0048598	0.692365	0.461	0.167	1	Neg_uninfected	SCOC	Deuterosomal
ARPIN	0.00536741	0.408591	0.261	0	1	Neg_uninfected	ARPIN	Deuterosomal
HMGB1	0.00552034	0.675503	0.887	0.833	1	Neg_uninfected	HMGB1	Deuterosomal
SAA13	0.00687301	1.94886	0.4	0.125	1	Neg_uninfected	SAA1	Deuterosomal
GK5	0.00752454	0.486685	0.313	0.042	1	Neg_uninfected	GK5	Deuterosomal
SAA23	0.00768679	1.13036	0.313	0.042	1	Neg_uninfected	SAA2	Deuterosomal
MZT1	0.00819277	0.73012	0.348	0.083	1	Neg_uninfected	MZT1	Deuterosomal
KITLG	0.00925795	0.587132	0.296	0.042	1	Neg_uninfected	KITLG	Deuterosomal
MUC20	0.0097123	0.99373	0.409	0.125	1	Neg_uninfected	MUC20	Deuterosomal
SOD2	0.00980641	0.605696	0.496	0.167	1	Neg_uninfected	SOD2	Deuterosomal
WRAP53	1.7432e-05	0.783255	0.792	0.383	0.439721	Pos_uninfected	WRAP53	Deuterosomal
LUC7L	1.89274e-05	0.720954	0.75	0.365	0.477444	Pos_uninfected	LUC7L	Deuterosomal
MAP2K2	4.03055e-05	0.574326	0.75	0.374	1	Pos_uninfected	MAP2K2	Deuterosomal
PDCD6	5.09826e-05	0.592518	1	0.809	1	Pos_uninfected	PDCD6	Deuterosomal
PACS2	5.89102e-05	0.476143	0.417	0.113	1	Pos_uninfected	PACS2	Deuterosomal
FABP6	8.1082e-05	0.456252	0.292	0.043	1	Pos_uninfected	FABP6	Deuterosomal
CDS1	0.000114975	0.662126	0.958	0.704	1	Pos_uninfected	CDS1	Deuterosomal
PIAS3	0.000137123	0.661319	0.625	0.322	1	Pos_uninfected	PIAS3	Deuterosomal
SWAP70	0.000165901	0.365082	0.333	0.07	1	Pos_uninfected	SWAP70	Deuterosomal
RSPH4A	0.000256298	0.480826	0.958	0.583	1	Pos_uninfected	RSPH4A	Deuterosomal
ESPN	0.000288462	0.482974	0.625	0.27	1	Pos_uninfected	ESPN	Deuterosomal
FARSB	0.000291978	0.575947	0.375	0.104	1	Pos_uninfected	FARSB	Deuterosomal
AC040169.1	0.000339809	0.496711	0.417	0.13	1	Pos_uninfected	AC040169.1	Deuterosomal
TTC26	0.000342543	0.571316	0.833	0.522	1	Pos_uninfected	TTC26	Deuterosomal
SLC41A1	0.00035809	0.532477	0.667	0.33	1	Pos_uninfected	SLC41A1	Deuterosomal
FARP1	0.000384968	0.53922	0.792	0.47	1	Pos_uninfected	FARP1	Deuterosomal
RAD54L2	0.000385656	0.514081	0.333	0.078	1	Pos_uninfected	RAD54L2	Deuterosomal
AP3D1	0.000394253	0.711621	0.625	0.322	1	Pos_uninfected	AP3D1	Deuterosomal
SET	0.000396703	0.53994	0.75	0.452	1	Pos_uninfected	SET	Deuterosomal
HIST1H2BH	0.000438212	0.444932	0.292	0.061	1	Pos_uninfected	HIST1H2BH	Deuterosomal
AC093323.1	0.000456158	0.328941	0.292	0.061	1	Pos_uninfected	AC093323.1	Deuterosomal
AZU1	0.000519274	0.836227	0.625	0.313	1	Pos_uninfected	AZU1	Deuterosomal
NOL8	0.000531282	0.512598	0.5	0.217	1	Pos_uninfected	NOL8	Deuterosomal
LRBA	0.000531872	0.573143	0.667	0.348	1	Pos_uninfected	LRBA	Deuterosomal
SYT5	0.000588513	0.55733	0.792	0.435	1	Pos_uninfected	SYT5	Deuterosomal
COG4	0.000606612	0.796219	0.5	0.217	1	Pos_uninfected	COG4	Deuterosomal
ADNP	0.000611957	0.533929	0.458	0.174	1	Pos_uninfected	ADNP	Deuterosomal
SFXN3	0.000641987	0.540631	0.625	0.287	1	Pos_uninfected	SFXN3	Deuterosomal
CAPNS1	0.000679069	0.571942	0.667	0.4	1	Pos_uninfected	CAPNS1	Deuterosomal
MT-ND4	0.000740258	0.769014	0.917	0.791	1	Pos_uninfected	MT-ND4	Deuterosomal
ACIN1	0.000742025	0.674091	0.833	0.487	1	Pos_uninfected	ACIN1	Deuterosomal
WASF2	0.000837098	0.652286	0.833	0.504	1	Pos_uninfected	WASF2	Deuterosomal
DCTN2	0.000842002	0.634558	0.833	0.513	1	Pos_uninfected	DCTN2	Deuterosomal
AC055839.2	0.000907782	0.407183	0.333	0.096	1	Pos_uninfected	AC055839.2	Deuterosomal
SUGP2	0.000925535	0.690505	0.833	0.591	1	Pos_uninfected	SUGP2	Deuterosomal
ZRANB1	0.00104169	0.537762	0.375	0.13	1	Pos_uninfected	ZRANB1	Deuterosomal
REC8	0.00109789	0.705818	0.75	0.478	1	Pos_uninfected	REC8	Deuterosomal
TUBA4B	0.00116128	0.713788	0.917	0.609	1	Pos_uninfected	TUBA4B	Deuterosomal
TMEM184A	0.00118395	0.450794	0.542	0.226	1	Pos_uninfected	TMEM184A	Deuterosomal
PIGO	0.00118689	0.486734	0.458	0.191	1	Pos_uninfected	PIGO	Deuterosomal
MRPL10	0.00140909	0.497159	0.292	0.078	1	Pos_uninfected	MRPL10	Deuterosomal
REPS1	0.00140909	0.476422	0.292	0.078	1	Pos_uninfected	REPS1	Deuterosomal
DNAH10	0.00141813	0.61697	0.833	0.574	1	Pos_uninfected	DNAH10	Deuterosomal
HSPH1	0.00146658	0.667851	0.958	0.835	1	Pos_uninfected	HSPH1	Deuterosomal
OSBPL2	0.00156471	0.668505	0.417	0.183	1	Pos_uninfected	OSBPL2	Deuterosomal
RPP30	0.00157471	0.474413	0.375	0.13	1	Pos_uninfected	RPP30	Deuterosomal
LONP1	0.00164235	0.535115	0.5	0.243	1	Pos_uninfected	LONP1	Deuterosomal
RLIM	0.00170525	0.635924	0.542	0.304	1	Pos_uninfected	RLIM	Deuterosomal
NDUFS4	0.001818	0.460018	0.625	0.348	1	Pos_uninfected	NDUFS4	Deuterosomal
CCDC181	0.00184164	0.628911	0.708	0.452	1	Pos_uninfected	CCDC181	Deuterosomal
MAP1B	0.00192455	0.597545	0.417	0.174	1	Pos_uninfected	MAP1B	Deuterosomal
MAN2B2	0.00212551	0.339255	0.292	0.078	1	Pos_uninfected	MAN2B2	Deuterosomal
PIGL	0.00213306	0.433497	0.375	0.139	1	Pos_uninfected	PIGL	Deuterosomal
GSE1	0.00224485	0.806187	0.458	0.235	1	Pos_uninfected	GSE1	Deuterosomal
IGF2BP2	0.00234429	0.456598	0.542	0.27	1	Pos_uninfected	IGF2BP2	Deuterosomal
HDGFL2	0.00238916	0.277764	0.625	0.357	1	Pos_uninfected	HDGFL2	Deuterosomal
LRRC4	0.00240047	0.416624	0.292	0.087	1	Pos_uninfected	LRRC4	Deuterosomal
CCDC167	0.00255289	0.386716	0.417	0.165	1	Pos_uninfected	CCDC167	Deuterosomal
TRIM25	0.00264454	0.567769	0.25	0.061	1	Pos_uninfected	TRIM25	Deuterosomal
TAFA2	0.00264454	0.470448	0.25	0.061	1	Pos_uninfected	TAFA2	Deuterosomal
GID8	0.00288158	0.515353	0.5	0.261	1	Pos_uninfected	GID8	Deuterosomal
CC2D2A	0.00311611	0.433576	0.958	0.678	1	Pos_uninfected	CC2D2A	Deuterosomal
GAS8	0.00311834	0.350578	0.792	0.513	1	Pos_uninfected	GAS8	Deuterosomal
PPP1R12B	0.00322438	0.647468	0.375	0.157	1	Pos_uninfected	PPP1R12B	Deuterosomal
HPS5	0.00323875	0.490348	0.458	0.2	1	Pos_uninfected	HPS5	Deuterosomal
KCTD5	0.00328107	0.341006	0.25	0.061	1	Pos_uninfected	KCTD5	Deuterosomal
FUZ	0.00329414	0.493872	0.833	0.661	1	Pos_uninfected	FUZ	Deuterosomal
TLK2	0.00330667	0.410719	0.292	0.087	1	Pos_uninfected	TLK2	Deuterosomal
GNAQ	0.00342992	0.607213	0.5	0.296	1	Pos_uninfected	GNAQ	Deuterosomal
SCAF1	0.00344295	0.383614	0.5	0.243	1	Pos_uninfected	SCAF1	Deuterosomal
ASH1L-AS1	0.00364054	0.439674	0.333	0.122	1	Pos_uninfected	ASH1L-AS1	Deuterosomal
MT-ND2	0.00365021	0.587825	0.958	0.748	1	Pos_uninfected	MT-ND2	Deuterosomal
FSD1L	0.00375559	0.400267	0.458	0.217	1	Pos_uninfected	FSD1L	Deuterosomal
WDR90	0.0037846	0.612331	0.708	0.487	1	Pos_uninfected	WDR90	Deuterosomal
PUS7L	0.00385004	0.338119	0.333	0.122	1	Pos_uninfected	PUS7L	Deuterosomal
RUFY1	0.0038587	0.366523	0.667	0.383	1	Pos_uninfected	RUFY1	Deuterosomal
CUL9	0.00399018	0.275598	0.292	0.087	1	Pos_uninfected	CUL9	Deuterosomal
ZNF451	0.00401416	0.267256	0.417	0.174	1	Pos_uninfected	ZNF451	Deuterosomal
EML1	0.00415489	0.516679	0.542	0.313	1	Pos_uninfected	EML1	Deuterosomal
MT-ND31	0.0042235	0.685123	0.917	0.783	1	Pos_uninfected	MT-ND3	Deuterosomal
PRKCSH	0.00443841	0.472052	0.708	0.504	1	Pos_uninfected	PRKCSH	Deuterosomal
LTBP4	0.00445943	0.289868	0.25	0.07	1	Pos_uninfected	LTBP4	Deuterosomal
MT31	0.00451861	0.376113	0.625	0.339	1	Pos_uninfected	MT3	Deuterosomal
CFAP43	0.00453572	0.548253	0.875	0.626	1	Pos_uninfected	CFAP43	Deuterosomal
TRIM27	0.00471872	0.537396	0.458	0.217	1	Pos_uninfected	TRIM27	Deuterosomal
TTLL10	0.00472421	0.478784	0.75	0.443	1	Pos_uninfected	TTLL10	Deuterosomal
LRRC34	0.00486499	0.340413	0.583	0.322	1	Pos_uninfected	LRRC34	Deuterosomal
NEK1	0.00499603	0.506063	0.667	0.417	1	Pos_uninfected	NEK1	Deuterosomal
TRIM41	0.00500353	0.515335	0.625	0.365	1	Pos_uninfected	TRIM41	Deuterosomal
CNIH2	0.00501059	0.46642	0.5	0.278	1	Pos_uninfected	CNIH2	Deuterosomal
STK4	0.00505432	0.594361	0.292	0.096	1	Pos_uninfected	STK4	Deuterosomal
DNAJA4	0.0050619	0.477588	0.917	0.661	1	Pos_uninfected	DNAJA4	Deuterosomal
FBXO7	0.00518756	0.446672	0.667	0.417	1	Pos_uninfected	FBXO7	Deuterosomal
ANKMY1	0.00527021	0.369256	0.583	0.322	1	Pos_uninfected	ANKMY1	Deuterosomal
MTFR2	0.00535382	0.428728	0.333	0.122	1	Pos_uninfected	MTFR2	Deuterosomal
EFCAB12	0.00543425	0.388352	0.667	0.4	1	Pos_uninfected	EFCAB12	Deuterosomal
PRRC2A	0.00544637	0.518055	0.792	0.609	1	Pos_uninfected	PRRC2A	Deuterosomal
CDC42BPG	0.00562291	0.358364	0.25	0.07	1	Pos_uninfected	CDC42BPG	Deuterosomal
AC105446.1	0.00564256	0.747055	0.625	0.409	1	Pos_uninfected	AC105446.1	Deuterosomal
HGS	0.00565282	0.727335	0.708	0.496	1	Pos_uninfected	HGS	Deuterosomal
CLK3	0.00573825	0.468147	0.292	0.104	1	Pos_uninfected	CLK3	Deuterosomal
UTP3	0.00583223	0.568642	0.417	0.183	1	Pos_uninfected	UTP3	Deuterosomal
SPACA9	0.00603107	0.565994	1	0.791	1	Pos_uninfected	SPACA9	Deuterosomal
UBR1	0.00609412	0.544017	0.333	0.13	1	Pos_uninfected	UBR1	Deuterosomal
HSPA1B	0.00611243	0.632321	0.792	0.565	1	Pos_uninfected	HSPA1B	Deuterosomal
CFAP45	0.00611736	0.277574	0.917	0.8	1	Pos_uninfected	CFAP45	Deuterosomal
GET1	0.0061432	0.514692	0.75	0.53	1	Pos_uninfected	GET1	Deuterosomal
QARS	0.00615825	0.479689	0.667	0.47	1	Pos_uninfected	QARS	Deuterosomal
SNRPC	0.00616492	0.379223	0.958	0.748	1	Pos_uninfected	SNRPC	Deuterosomal
KRIT1	0.00627157	0.493083	0.5	0.296	1	Pos_uninfected	KRIT1	Deuterosomal
CLDN3	0.0063212	0.621612	0.792	0.591	1	Pos_uninfected	CLDN3	Deuterosomal
MPG	0.00644942	0.304179	0.792	0.496	1	Pos_uninfected	MPG	Deuterosomal
C17orf58	0.00654145	0.292406	0.625	0.383	1	Pos_uninfected	C17orf58	Deuterosomal
VPS51	0.0065466	0.391624	0.75	0.496	1	Pos_uninfected	VPS51	Deuterosomal
PDCD6IP	0.00657807	0.450471	0.75	0.513	1	Pos_uninfected	PDCD6IP	Deuterosomal
VPS26A	0.00659085	0.35358	0.333	0.13	1	Pos_uninfected	VPS26A	Deuterosomal
CEP131	0.00659171	0.65665	0.625	0.391	1	Pos_uninfected	CEP131	Deuterosomal
DSP1	0.00664845	0.675677	0.833	0.626	1	Pos_uninfected	DSP	Deuterosomal
TCTEX1D2	0.00667963	0.433316	0.958	0.835	1	Pos_uninfected	TCTEX1D2	Deuterosomal
SPAG17	0.0068478	0.500075	0.792	0.617	1	Pos_uninfected	SPAG17	Deuterosomal
TMEM50A	0.00695165	0.33911	0.75	0.6	1	Pos_uninfected	TMEM50A	Deuterosomal
IRF2BP2	0.00695184	0.731144	0.625	0.417	1	Pos_uninfected	IRF2BP2	Deuterosomal
DDX19A	0.0069957	0.433475	0.292	0.104	1	Pos_uninfected	DDX19A	Deuterosomal
SMG5	0.0070769	0.366075	0.5	0.252	1	Pos_uninfected	SMG5	Deuterosomal
C10orf95	0.00712369	0.404772	0.333	0.13	1	Pos_uninfected	C10orf95	Deuterosomal
HADHA	0.0074519	0.665992	0.667	0.487	1	Pos_uninfected	HADHA	Deuterosomal
CCDC81	0.00751846	0.351222	0.25	0.07	1	Pos_uninfected	CCDC81	Deuterosomal
FKBP9	0.00760657	0.32661	0.292	0.104	1	Pos_uninfected	FKBP9	Deuterosomal
KPNA2	0.00768438	0.265728	0.667	0.409	1	Pos_uninfected	KPNA2	Deuterosomal
NRP2	0.00769488	0.333053	0.333	0.13	1	Pos_uninfected	NRP2	Deuterosomal
CPSF1	0.00770996	0.60018	0.417	0.217	1	Pos_uninfected	CPSF1	Deuterosomal
MYO5B	0.00771048	0.3998	0.833	0.513	1	Pos_uninfected	MYO5B	Deuterosomal
UIMC1	0.00771291	0.281411	0.25	0.078	1	Pos_uninfected	UIMC1	Deuterosomal
REPIN1	0.00777542	0.530412	0.833	0.661	1	Pos_uninfected	REPIN1	Deuterosomal
RABL6	0.00793242	0.422244	0.833	0.591	1	Pos_uninfected	RABL6	Deuterosomal
PDK4	0.00800234	0.478787	0.458	0.217	1	Pos_uninfected	PDK4	Deuterosomal
RGCC	0.00801729	0.70768	0.542	0.33	1	Pos_uninfected	RGCC	Deuterosomal
SGK3	0.00802346	0.385136	0.542	0.304	1	Pos_uninfected	SGK3	Deuterosomal
CAPSL	0.00803406	0.568354	0.958	0.652	1	Pos_uninfected	CAPSL	Deuterosomal
ZBTB5	0.00820074	0.382914	0.25	0.078	1	Pos_uninfected	ZBTB5	Deuterosomal
BAIAP3	0.00824194	0.673932	0.708	0.487	1	Pos_uninfected	BAIAP3	Deuterosomal
KIF19	0.00825681	0.355989	0.792	0.53	1	Pos_uninfected	KIF19	Deuterosomal
CDC40	0.00825776	0.452344	0.458	0.261	1	Pos_uninfected	CDC40	Deuterosomal
RNF40	0.00832739	0.438276	0.5	0.287	1	Pos_uninfected	RNF40	Deuterosomal
UBE2E1	0.0083344	0.618574	0.625	0.417	1	Pos_uninfected	UBE2E1	Deuterosomal
LRRC14	0.00873856	0.34449	0.333	0.13	1	Pos_uninfected	LRRC14	Deuterosomal
USP47	0.00897767	0.675667	0.375	0.174	1	Pos_uninfected	USP47	Deuterosomal
LTN1	0.0090404	0.437766	0.333	0.139	1	Pos_uninfected	LTN1	Deuterosomal
C6orf52	0.00919027	0.289436	0.333	0.13	1	Pos_uninfected	C6orf52	Deuterosomal
LMNA	0.00925239	0.833073	0.708	0.496	1	Pos_uninfected	LMNA	Deuterosomal
CROCC2	0.0093786	0.787582	0.625	0.4	1	Pos_uninfected	CROCC2	Deuterosomal
DNAJB4	0.0094074	0.6475	0.417	0.209	1	Pos_uninfected	DNAJB4	Deuterosomal
MYO15B	0.00943134	0.474327	0.5	0.261	1	Pos_uninfected	MYO15B	Deuterosomal
MAN1A2	0.00956808	0.361377	0.625	0.357	1	Pos_uninfected	MAN1A2	Deuterosomal
CHCHD103	0.00958441	0.550977	0.667	0.4	1	Pos_uninfected	CHCHD10	Deuterosomal
ARRDC3-AS1	0.0098341	0.393612	0.25	0.078	1	Pos_uninfected	ARRDC3-AS1	Deuterosomal
DNAH11	0.00986205	0.522698	0.75	0.609	1	Pos_uninfected	DNAH11	Deuterosomal
CCT2	0.00990141	0.663744	0.917	0.757	1	Pos_uninfected	CCT2	Deuterosomal
NUCB22	3.99544e-07	0.615226	0.365	0.027	0.0100785	Neg_uninfected	NUCB2	Ionocyte
BPIFA2	1.22812e-06	0.951518	0.506	0.135	0.0309792	Neg_uninfected	BPIFA2	Ionocyte
APP2	1.09557e-05	0.603487	0.953	0.716	0.276358	Neg_uninfected	APP	Ionocyte
YIPF1	2.57888e-05	0.591958	0.4	0.095	0.650521	Neg_uninfected	YIPF1	Ionocyte
CD743	5.96836e-05	0.473383	0.506	0.162	1	Neg_uninfected	CD74	Ionocyte
IDS	9.38426e-05	0.610757	0.541	0.216	1	Neg_uninfected	IDS	Ionocyte
CLIP1	9.61248e-05	0.522961	0.388	0.108	1	Neg_uninfected	CLIP1	Ionocyte
FAM131C	0.000102443	0.686123	0.271	0.041	1	Neg_uninfected	FAM131C	Ionocyte
FAAP20	0.000111592	0.483667	0.553	0.23	1	Neg_uninfected	FAAP20	Ionocyte
FOLR1	0.000118837	0.608852	0.318	0.068	1	Neg_uninfected	FOLR1	Ionocyte
NGFR	0.000131719	0.679393	0.682	0.338	1	Neg_uninfected	NGFR	Ionocyte
TUBB4B	0.000136446	0.505527	0.906	0.581	1	Neg_uninfected	TUBB4B	Ionocyte
PKM3	0.000163665	0.419176	0.976	0.905	1	Neg_uninfected	PKM	Ionocyte
TRAPPC3	0.000167422	0.363113	0.576	0.257	1	Neg_uninfected	TRAPPC3	Ionocyte
OXLD1	0.000180139	0.497931	0.459	0.149	1	Neg_uninfected	OXLD1	Ionocyte
FRG1	0.000180585	0.485215	0.306	0.068	1	Neg_uninfected	FRG1	Ionocyte
MRPL34	0.000194248	0.698221	0.694	0.446	1	Neg_uninfected	MRPL34	Ionocyte
MICALL2	0.00020165	0.441261	0.259	0.041	1	Neg_uninfected	MICALL2	Ionocyte
BCL2	0.000267166	0.454127	0.376	0.108	1	Neg_uninfected	BCL2	Ionocyte
NEMF	0.000270948	0.427916	0.412	0.122	1	Neg_uninfected	NEMF	Ionocyte
UNC50	0.000370717	0.513463	0.529	0.243	1	Neg_uninfected	UNC50	Ionocyte
NBPF1	0.000405479	0.386489	0.4	0.135	1	Neg_uninfected	NBPF1	Ionocyte
KDM5A	0.000413197	0.459667	0.341	0.095	1	Neg_uninfected	KDM5A	Ionocyte
IGF1R	0.00041815	0.407331	0.294	0.068	1	Neg_uninfected	IGF1R	Ionocyte
TBC1D9	0.000433852	0.436	0.271	0.054	1	Neg_uninfected	TBC1D9	Ionocyte
RHBDL2	0.000439768	0.474054	0.424	0.149	1	Neg_uninfected	RHBDL2	Ionocyte
ITPR2	0.000514699	0.714746	0.6	0.338	1	Neg_uninfected	ITPR2	Ionocyte
KIF13B	0.000515749	0.463234	0.388	0.135	1	Neg_uninfected	KIF13B	Ionocyte
HLA-F	0.000527441	0.551519	0.388	0.149	1	Neg_uninfected	HLA-F	Ionocyte
LLGL2	0.000560998	0.391929	0.424	0.162	1	Neg_uninfected	LLGL2	Ionocyte
CYB5R3	0.000621577	0.545763	0.906	0.716	1	Neg_uninfected	CYB5R3	Ionocyte
STT3B	0.000698522	0.372977	0.341	0.095	1	Neg_uninfected	STT3B	Ionocyte
TRIB2	0.000737747	0.434551	0.306	0.081	1	Neg_uninfected	TRIB2	Ionocyte
SNHG7	0.000788821	0.469881	0.447	0.176	1	Neg_uninfected	SNHG7	Ionocyte
RAB27B	0.000798731	0.468271	0.388	0.135	1	Neg_uninfected	RAB27B	Ionocyte
MDH2	0.000836489	0.362266	0.918	0.757	1	Neg_uninfected	MDH2	Ionocyte
EGFR	0.000854314	0.571749	0.588	0.311	1	Neg_uninfected	EGFR	Ionocyte
DNAJC3	0.000868087	0.447813	0.671	0.378	1	Neg_uninfected	DNAJC3	Ionocyte
FASN	0.000873369	0.508328	0.471	0.203	1	Neg_uninfected	FASN	Ionocyte
ATF6	0.000894624	0.275937	0.259	0.054	1	Neg_uninfected	ATF6	Ionocyte
LDHA3	0.000912477	0.575818	0.929	0.743	1	Neg_uninfected	LDHA	Ionocyte
TYW3	0.000965281	0.471062	0.329	0.095	1	Neg_uninfected	TYW3	Ionocyte
PDE4B	0.00096589	0.495484	0.259	0.054	1	Neg_uninfected	PDE4B	Ionocyte
DSG2	0.00101311	0.462123	0.459	0.189	1	Neg_uninfected	DSG2	Ionocyte
NINJ1	0.00114497	0.501432	0.729	0.473	1	Neg_uninfected	NINJ1	Ionocyte
WLS	0.00116883	0.655479	0.682	0.378	1	Neg_uninfected	WLS	Ionocyte
RBM23	0.00118246	0.298244	0.471	0.189	1	Neg_uninfected	RBM23	Ionocyte
G6PD	0.00119618	0.366106	0.306	0.095	1	Neg_uninfected	G6PD	Ionocyte
DNAJC8	0.00127008	0.419453	0.588	0.27	1	Neg_uninfected	DNAJC8	Ionocyte
ABCF3	0.0013057	0.466433	0.282	0.081	1	Neg_uninfected	ABCF3	Ionocyte
PDE4DIP	0.00133933	0.352576	0.459	0.176	1	Neg_uninfected	PDE4DIP	Ionocyte
RSRC2	0.00135666	0.368482	0.6	0.27	1	Neg_uninfected	RSRC2	Ionocyte
MED13L	0.00144347	0.325907	0.271	0.068	1	Neg_uninfected	MED13L	Ionocyte
SCIN	0.00145283	0.296038	0.624	0.324	1	Neg_uninfected	SCIN	Ionocyte
XRCC61	0.00149254	0.444122	0.824	0.514	1	Neg_uninfected	XRCC6	Ionocyte
PTPRE	0.00151792	0.326083	0.318	0.095	1	Neg_uninfected	PTPRE	Ionocyte
JAG1	0.00153745	0.382385	0.259	0.068	1	Neg_uninfected	JAG1	Ionocyte
PLCG2	0.00156792	0.442644	0.788	0.541	1	Neg_uninfected	PLCG2	Ionocyte
HDGF	0.00162999	0.277885	0.412	0.149	1	Neg_uninfected	HDGF	Ionocyte
TAP1	0.00165671	0.461442	0.365	0.135	1	Neg_uninfected	TAP1	Ionocyte
SEL1L	0.00172692	0.519024	0.388	0.149	1	Neg_uninfected	SEL1L	Ionocyte
COMMD5	0.0017894	0.358089	0.376	0.135	1	Neg_uninfected	COMMD5	Ionocyte
REL	0.00187793	0.364683	0.294	0.095	1	Neg_uninfected	REL	Ionocyte
EXOSC3	0.00188489	0.276161	0.271	0.068	1	Neg_uninfected	EXOSC3	Ionocyte
HSP90B11	0.00189688	0.369437	0.906	0.757	1	Neg_uninfected	HSP90B1	Ionocyte
DNAJC151	0.00195155	0.402432	0.459	0.189	1	Neg_uninfected	DNAJC15	Ionocyte
PLAAT31	0.00201284	0.351319	0.259	0.068	1	Neg_uninfected	PLAAT3	Ionocyte
TCTEX1D21	0.00208553	0.369063	0.259	0.068	1	Neg_uninfected	TCTEX1D2	Ionocyte
SCG2	0.00213417	0.89904	0.341	0.135	1	Neg_uninfected	SCG2	Ionocyte
NUP58	0.00216809	0.304626	0.271	0.068	1	Neg_uninfected	NUP58	Ionocyte
TMEM30B	0.00219154	0.315738	0.282	0.081	1	Neg_uninfected	TMEM30B	Ionocyte
MPHOSPH8	0.0022425	0.283889	0.541	0.243	1	Neg_uninfected	MPHOSPH8	Ionocyte
ARHGAP1	0.00226679	0.337498	0.282	0.081	1	Neg_uninfected	ARHGAP1	Ionocyte
LYRM2	0.00227858	0.311046	0.412	0.149	1	Neg_uninfected	LYRM2	Ionocyte
RARRES2	0.00232373	0.831711	0.741	0.554	1	Neg_uninfected	RARRES2	Ionocyte
PALM2-AKAP2	0.00241118	0.41067	0.518	0.23	1	Neg_uninfected	PALM2-AKAP2	Ionocyte
HARS	0.00242021	0.41154	0.376	0.149	1	Neg_uninfected	HARS	Ionocyte
NGRN	0.00258446	0.490565	0.941	0.703	1	Neg_uninfected	NGRN	Ionocyte
CMTM7	0.00259032	0.340826	0.329	0.122	1	Neg_uninfected	CMTM7	Ionocyte
XPNPEP1	0.00268892	0.420675	0.4	0.176	1	Neg_uninfected	XPNPEP1	Ionocyte
KMT2A	0.00271224	0.391365	0.329	0.122	1	Neg_uninfected	KMT2A	Ionocyte
TRIP12	0.00271879	0.387436	0.306	0.108	1	Neg_uninfected	TRIP12	Ionocyte
NCOR1	0.00272293	0.468844	0.694	0.392	1	Neg_uninfected	NCOR1	Ionocyte
SRPK1	0.0027926	0.377438	0.341	0.122	1	Neg_uninfected	SRPK1	Ionocyte
SLC25A24	0.00281648	0.388703	0.282	0.081	1	Neg_uninfected	SLC25A24	Ionocyte
ACTN4	0.00284339	0.27442	0.694	0.351	1	Neg_uninfected	ACTN4	Ionocyte
CPD	0.00288646	0.343122	0.365	0.135	1	Neg_uninfected	CPD	Ionocyte
UBA1	0.00288955	0.332724	0.553	0.243	1	Neg_uninfected	UBA1	Ionocyte
CACUL1	0.00300387	0.340979	0.435	0.176	1	Neg_uninfected	CACUL1	Ionocyte
CLK1	0.00300809	0.266943	0.259	0.068	1	Neg_uninfected	CLK1	Ionocyte
WNK2	0.00306611	0.350876	0.353	0.135	1	Neg_uninfected	WNK2	Ionocyte
KIF3B	0.00309225	0.426433	0.4	0.176	1	Neg_uninfected	KIF3B	Ionocyte
CWC15	0.00312914	0.457558	0.424	0.189	1	Neg_uninfected	CWC15	Ionocyte
PSMC1	0.00315673	0.394335	0.459	0.216	1	Neg_uninfected	PSMC1	Ionocyte
ADAR	0.00319532	0.251344	0.482	0.216	1	Neg_uninfected	ADAR	Ionocyte
CHMP2B	0.00322359	0.399684	0.4	0.176	1	Neg_uninfected	CHMP2B	Ionocyte
TES	0.00331434	0.323288	0.459	0.189	1	Neg_uninfected	TES	Ionocyte
GOT2	0.00344449	0.398149	0.482	0.23	1	Neg_uninfected	GOT2	Ionocyte
ISCU	0.00352834	0.527793	0.776	0.554	1	Neg_uninfected	ISCU	Ionocyte
DALRD3	0.00353885	0.326972	0.294	0.095	1	Neg_uninfected	DALRD3	Ionocyte
NEDD4L	0.00361537	0.376003	0.812	0.541	1	Neg_uninfected	NEDD4L	Ionocyte
SERPINF12	0.00366379	0.577544	0.753	0.595	1	Neg_uninfected	SERPINF1	Ionocyte
NELFCD	0.00377548	0.341773	0.412	0.162	1	Neg_uninfected	NELFCD	Ionocyte
GJB6	0.00377563	0.692889	0.294	0.108	1	Neg_uninfected	GJB6	Ionocyte
MPZL2	0.00378755	0.310397	0.353	0.135	1	Neg_uninfected	MPZL2	Ionocyte
SAR1A	0.00382901	0.298481	0.306	0.108	1	Neg_uninfected	SAR1A	Ionocyte
NARS	0.00394748	0.337202	0.435	0.203	1	Neg_uninfected	NARS	Ionocyte
METAP2	0.00402946	0.357029	0.482	0.216	1	Neg_uninfected	METAP2	Ionocyte
RDX	0.00403184	0.394537	0.553	0.297	1	Neg_uninfected	RDX	Ionocyte
CPQ	0.0041402	0.362499	0.294	0.095	1	Neg_uninfected	CPQ	Ionocyte
DERL1	0.00414651	0.339123	0.424	0.176	1	Neg_uninfected	DERL1	Ionocyte
IST1	0.0041803	0.313484	0.4	0.176	1	Neg_uninfected	IST1	Ionocyte
CAMK2B	0.00427196	0.684581	0.294	0.108	1	Neg_uninfected	CAMK2B	Ionocyte
SEC11C	0.00428939	0.525507	0.953	0.716	1	Neg_uninfected	SEC11C	Ionocyte
GNPTAB	0.00435583	0.270983	0.341	0.122	1	Neg_uninfected	GNPTAB	Ionocyte
EIF2B3	0.00449717	0.340409	0.282	0.095	1	Neg_uninfected	EIF2B3	Ionocyte
CD9	0.00450912	0.416044	1	0.959	1	Neg_uninfected	CD9	Ionocyte
MED10	0.00454488	0.363263	0.412	0.176	1	Neg_uninfected	MED10	Ionocyte
TOB13	0.00458686	0.402811	0.435	0.203	1	Neg_uninfected	TOB1	Ionocyte
MFSD14A	0.00467641	0.383685	0.341	0.135	1	Neg_uninfected	MFSD14A	Ionocyte
CCSER2	0.00471262	0.315007	0.329	0.122	1	Neg_uninfected	CCSER2	Ionocyte
ANKRD10	0.00481554	0.444982	0.576	0.297	1	Neg_uninfected	ANKRD10	Ionocyte
SON	0.0048561	0.410852	0.788	0.514	1	Neg_uninfected	SON	Ionocyte
RAMP2	0.00490051	0.284231	0.294	0.108	1	Neg_uninfected	RAMP2	Ionocyte
GLOD4	0.00490218	0.436707	0.447	0.216	1	Neg_uninfected	GLOD4	Ionocyte
FAM210B	0.00507586	0.364441	0.565	0.27	1	Neg_uninfected	FAM210B	Ionocyte
ITPRID2	0.00507833	0.541251	0.788	0.581	1	Neg_uninfected	ITPRID2	Ionocyte
PSMB4	0.00509868	0.300577	0.494	0.23	1	Neg_uninfected	PSMB4	Ionocyte
TSPAN5	0.00512376	0.304667	0.376	0.149	1	Neg_uninfected	TSPAN5	Ionocyte
UQCR11	0.00533107	0.284411	0.953	0.838	1	Neg_uninfected	UQCR11	Ionocyte
NBN	0.00539703	0.286329	0.318	0.122	1	Neg_uninfected	NBN	Ionocyte
SPG11	0.00546978	0.291682	0.482	0.203	1	Neg_uninfected	SPG11	Ionocyte
RAP1A	0.00547353	0.326669	0.565	0.297	1	Neg_uninfected	RAP1A	Ionocyte
NAPG	0.00555069	0.386076	0.471	0.23	1	Neg_uninfected	NAPG	Ionocyte
TGS1	0.00557751	0.267178	0.271	0.081	1	Neg_uninfected	TGS1	Ionocyte
NAXE	0.00560768	0.383966	0.8	0.527	1	Neg_uninfected	NAXE	Ionocyte
TMPRSS11E	0.00563914	0.455891	0.694	0.514	1	Neg_uninfected	TMPRSS11E	Ionocyte
MGRN1	0.00567294	0.294367	0.282	0.095	1	Neg_uninfected	MGRN1	Ionocyte
DESI2	0.0057526	0.343212	0.388	0.162	1	Neg_uninfected	DESI2	Ionocyte
RRM2B	0.00580142	0.470958	0.282	0.108	1	Neg_uninfected	RRM2B	Ionocyte
TRIM47	0.00583583	0.503641	0.4	0.189	1	Neg_uninfected	TRIM47	Ionocyte
CFDP1	0.00595	0.27692	0.529	0.27	1	Neg_uninfected	CFDP1	Ionocyte
THBS1	0.00597216	0.554857	0.635	0.419	1	Neg_uninfected	THBS1	Ionocyte
CCDC68	0.00602623	0.450045	0.376	0.176	1	Neg_uninfected	CCDC68	Ionocyte
MYO6	0.00605987	0.383439	0.718	0.419	1	Neg_uninfected	MYO6	Ionocyte
ARL2BP	0.00606748	0.342416	0.4	0.189	1	Neg_uninfected	ARL2BP	Ionocyte
TNIP1	0.00607289	0.299969	0.353	0.149	1	Neg_uninfected	TNIP1	Ionocyte
ARMCX6	0.006172	0.296822	0.259	0.081	1	Neg_uninfected	ARMCX6	Ionocyte
ID12	0.00622042	0.777359	0.553	0.311	1	Neg_uninfected	ID1	Ionocyte
ID31	0.00629186	0.982411	0.682	0.5	1	Neg_uninfected	ID3	Ionocyte
GGT7	0.00639336	0.29647	0.365	0.149	1	Neg_uninfected	GGT7	Ionocyte
RTF1	0.00656793	0.367855	0.353	0.162	1	Neg_uninfected	RTF1	Ionocyte
CLTB	0.00674953	0.387049	0.718	0.459	1	Neg_uninfected	CLTB	Ionocyte
PRPF4B	0.00681294	0.349168	0.412	0.176	1	Neg_uninfected	PRPF4B	Ionocyte
IGFBP5	0.00721888	0.489255	0.882	0.649	1	Neg_uninfected	IGFBP5	Ionocyte
PIK3R1	0.00725935	0.395304	0.388	0.176	1	Neg_uninfected	PIK3R1	Ionocyte
TMED4	0.00745386	0.337184	0.706	0.419	1	Neg_uninfected	TMED4	Ionocyte
UBAP1	0.00754359	0.301988	0.412	0.176	1	Neg_uninfected	UBAP1	Ionocyte
CHMP4B	0.00762267	0.423392	0.659	0.419	1	Neg_uninfected	CHMP4B	Ionocyte
SERINC1	0.00780231	0.310892	0.471	0.23	1	Neg_uninfected	SERINC1	Ionocyte
PNPLA8	0.00788119	0.401712	0.588	0.311	1	Neg_uninfected	PNPLA8	Ionocyte
BBOX1-AS1	0.00797273	0.342163	0.271	0.095	1	Neg_uninfected	BBOX1-AS1	Ionocyte
CORO1B	0.00807737	0.28434	0.671	0.351	1	Neg_uninfected	CORO1B	Ionocyte
HACD3	0.0081588	0.457589	0.824	0.554	1	Neg_uninfected	HACD3	Ionocyte
TFEB	0.00827937	0.309583	0.282	0.108	1	Neg_uninfected	TFEB	Ionocyte
DAP	0.00833001	0.290518	0.494	0.243	1	Neg_uninfected	DAP	Ionocyte
OSER1	0.00852293	0.331699	0.259	0.095	1	Neg_uninfected	OSER1	Ionocyte
HLA-A1	0.00854976	0.271865	1	0.932	1	Neg_uninfected	HLA-A	Ionocyte
PARK7	0.00862704	0.30196	0.988	0.865	1	Neg_uninfected	PARK7	Ionocyte
NT5C3B	0.00866285	0.371292	0.4	0.189	1	Neg_uninfected	NT5C3B	Ionocyte
TMEM60	0.00867832	0.280457	0.4	0.176	1	Neg_uninfected	TMEM60	Ionocyte
JADE1	0.00889874	0.329799	0.365	0.162	1	Neg_uninfected	JADE1	Ionocyte
EIF2S1	0.00893199	0.310311	0.306	0.122	1	Neg_uninfected	EIF2S1	Ionocyte
ABHD11	0.00904242	0.446814	0.541	0.324	1	Neg_uninfected	ABHD11	Ionocyte
VKORC1	0.00905738	0.312768	0.506	0.257	1	Neg_uninfected	VKORC1	Ionocyte
ZFP91	0.00918795	0.303168	0.259	0.095	1	Neg_uninfected	ZFP91	Ionocyte
HOPX	0.00931264	0.361194	0.306	0.122	1	Neg_uninfected	HOPX	Ionocyte
AHCY	0.00934009	0.3245	0.565	0.311	1	Neg_uninfected	AHCY	Ionocyte
LENG8	0.00936976	0.278518	0.365	0.162	1	Neg_uninfected	LENG8	Ionocyte
MAGED2	0.00938623	0.333416	0.812	0.581	1	Neg_uninfected	MAGED2	Ionocyte
LCN25	0.00938838	0.588451	0.271	0.095	1	Neg_uninfected	LCN2	Ionocyte
VPS26A1	0.00956606	0.31401	0.353	0.149	1	Neg_uninfected	VPS26A	Ionocyte
F3	0.00961059	0.396185	0.682	0.446	1	Neg_uninfected	F3	Ionocyte
B2M5	0.00974857	0.322908	1	1	1	Neg_uninfected	B2M	Ionocyte
KIAA0100	0.0099793	0.304673	0.306	0.122	1	Neg_uninfected	KIAA0100	Ionocyte
RPS15	9.01544e-07	0.491302	0.986	1	0.0227414	Pos_uninfected	RPS15	Ionocyte
IER22	5.2109e-05	0.748731	0.892	0.765	1	Pos_uninfected	IER2	Ionocyte
CKB1	8.11321e-05	0.718872	0.824	0.706	1	Pos_uninfected	CKB	Ionocyte
RPL30	0.000102454	0.37154	0.986	1	1	Pos_uninfected	RPL30	Ionocyte
ANXA11	0.000183855	0.841744	0.919	0.871	1	Pos_uninfected	ANXA1	Ionocyte
RPS241	0.000195986	0.441786	1	1	1	Pos_uninfected	RPS24	Ionocyte
RPS191	0.000316311	0.514669	0.986	0.988	1	Pos_uninfected	RPS19	Ionocyte
RPL32	0.000340241	0.517576	1	1	1	Pos_uninfected	RPL32	Ionocyte
RPL121	0.000393245	0.353028	0.986	1	1	Pos_uninfected	RPL12	Ionocyte
RPL13	0.000425313	0.463348	1	1	1	Pos_uninfected	RPL13	Ionocyte
RPS181	0.000433699	0.507141	1	1	1	Pos_uninfected	RPS18	Ionocyte
RPLP1	0.00063359	0.405974	1	1	1	Pos_uninfected	RPLP1	Ionocyte
RPS27	0.000713807	0.455879	0.959	0.941	1	Pos_uninfected	RPS27	Ionocyte
EEF1A12	0.000718864	0.2533	1	1	1	Pos_uninfected	EEF1A1	Ionocyte
EGR13	0.00193573	1.04964	0.689	0.576	1	Pos_uninfected	EGR1	Ionocyte
RPL18	0.00209315	0.409507	0.986	0.988	1	Pos_uninfected	RPL18	Ionocyte
RPL10A	0.00230878	0.433962	1	0.976	1	Pos_uninfected	RPL10A	Ionocyte
RPL11	0.00238962	0.33303	0.973	1	1	Pos_uninfected	RPL11	Ionocyte
RPS61	0.00238966	0.36684	0.986	1	1	Pos_uninfected	RPS6	Ionocyte
RPL36	0.00263258	0.495974	0.959	0.976	1	Pos_uninfected	RPL36	Ionocyte
RPL35A	0.00264791	0.409559	0.959	1	1	Pos_uninfected	RPL35A	Ionocyte
JUNB1	0.00278248	0.628846	0.851	0.718	1	Pos_uninfected	JUNB	Ionocyte
RPL15	0.00289878	0.300159	0.986	1	1	Pos_uninfected	RPL15	Ionocyte
RACK11	0.00293161	0.362959	0.986	1	1	Pos_uninfected	RACK1	Ionocyte
GALNT3	0.00296022	0.616589	0.311	0.141	1	Pos_uninfected	GALNT3	Ionocyte
RPS121	0.00335291	0.394032	0.986	1	1	Pos_uninfected	RPS12	Ionocyte
RPL27A	0.00353446	0.528874	0.797	0.706	1	Pos_uninfected	RPL27A	Ionocyte
RPL81	0.00362342	0.32563	1	1	1	Pos_uninfected	RPL8	Ionocyte
NACA	0.00378667	0.297636	0.959	1	1	Pos_uninfected	NACA	Ionocyte
RPL141	0.005022	0.364457	1	0.988	1	Pos_uninfected	RPL14	Ionocyte
UCP21	0.00505466	0.4707	0.892	0.812	1	Pos_uninfected	UCP2	Ionocyte
EEF21	0.00558693	0.376648	0.986	1	1	Pos_uninfected	EEF2	Ionocyte
SELENBP1	0.00620573	0.53535	0.514	0.424	1	Pos_uninfected	SELENBP1	Ionocyte
JUN	0.00677336	0.41098	0.932	0.918	1	Pos_uninfected	JUN	Ionocyte
RPS15A	0.00725812	0.271385	0.973	1	1	Pos_uninfected	RPS15A	Ionocyte
RPSA1	0.00768078	0.403373	0.959	0.988	1	Pos_uninfected	RPSA	Ionocyte
RHOB4	0.00828044	0.823406	0.608	0.553	1	Pos_uninfected	RHOB	Ionocyte
FAU	0.0084641	0.306974	0.973	0.988	1	Pos_uninfected	FAU	Ionocyte
CYC1	0.00962419	0.343731	0.851	0.765	1	Pos_uninfected	CYC1	Ionocyte
