# Supplementary material for: Delayed induction of type I and III interferons mediates nasal epithelial cell permissiveness to SARS-CoV-2
Source: Nat Commun. 2021 Dec 7;12:7092. doi: 10.1038/s41467-021-27318-0 (PMC8651658; doi:10.1038/s41467-021-27318-0)
Supplement: Supplementary file 8 — Supplementary Data 6 [file 41467_2021_27318_MOESM8_ESM.xlsx]

## Sheet: ifn_score_summary_stats
	initial_clustering	ifn_type	mean_value	median_value	standard_deviation	interquartile	minimum	maximum
1	Basal1	IFNa_score1	0.05199	0.0499179	0.0518701	0.0672866	-0.104578	0.593885
2	Basal1	IFNg_score1	0.0124467	0.0109589	0.0497535	0.0648056	-0.152337	0.282406
3	Basal2	IFNa_score1	0.0285637	0.0282269	0.0475447	0.0637353	-0.112515	0.180435
4	Basal2	IFNg_score1	0.0145948	0.0108254	0.0527865	0.0724785	-0.133221	0.20329
5	Basal_prolif	IFNa_score1	0.0335945	0.0331283	0.0514397	0.0736804	-0.0958836	0.190168
6	Basal_prolif	IFNg_score1	0.00967691	0.00757191	0.054785	0.0750994	-0.131943	0.170094
7	Secretory	IFNa_score1	0.0906148	0.085663	0.0832546	0.0972932	-0.128515	0.961793
8	Secretory	IFNg_score1	0.115752	0.116203	0.0861066	0.109775	-0.148178	0.670662
9	Goblet	IFNa_score1	0.0495348	0.0472764	0.0475639	0.0627811	-0.0982096	0.289734
10	Goblet	IFNg_score1	0.0695134	0.068724	0.0548167	0.073277	-0.0997168	0.242069
11	Ciliated	IFNa_score1	0.0358791	0.0258776	0.0877218	0.0911829	-0.195953	0.932391
12	Ciliated	IFNg_score1	0.0898562	0.0802306	0.0935279	0.114351	-0.181442	0.65917
13	Deuterosomal	IFNa_score1	-0.0629509	-0.0751775	0.0913669	0.133714	-0.221963	0.254555
14	Deuterosomal	IFNg_score1	-0.036394	-0.0598349	0.1146	0.185364	-0.216578	0.263041
15	Ionocyte	IFNa_score1	0.0703318	0.0689917	0.0659425	0.10978	-0.0859739	0.206745
16	Ionocyte	IFNg_score1	0.0865879	0.09603	0.0725366	0.108875	-0.077805	0.229662

## Sheet: ifn_gamma_score_p_vals
	Var1	Basal1	Basal2	Secretory	Goblet	Ciliated	Deuterosomal
1	Basal2	1	NA	NA	NA	NA	NA
2	Secretory	1.46892e-192	1.84977e-190	NA	NA	NA	NA
3	Goblet	1.60895e-189	2.64185e-180	2.03733e-47	NA	NA	NA
4	Ciliated	2.5194e-248	8.29692e-252	4.37615e-17	5.80658e-08	NA	NA
5	Deuterosomal	5.80244e-05	2.66377e-05	7.98733e-29	9.7316e-20	4.59103e-23	NA
6	Ionocyte	8.1947e-15	7.18571e-14	1	1	1	3.51772e-09

## Sheet: ifn_alpha_score_p_vals
	Var1	Basal1	Basal2	Secretory	Goblet	Ciliated	Deuterosomal
1	Basal2	8.17539e-38	NA	NA	NA	NA	NA
2	Secretory	4.83201e-36	1.16242e-100	NA	NA	NA	NA
3	Goblet	1	2.53478e-34	3.51532e-45	NA	NA	NA
4	Ciliated	1.05223e-36	1	8.18804e-93	5.21604e-35	NA	NA
5	Deuterosomal	4.10254e-34	3.38557e-25	2.94069e-39	4.10254e-34	2.25715e-23	NA
6	Ionocyte	1	9.12251e-05	1	1	0.0091659	4.08332e-15
