# Supplementary material for: Delayed induction of type I and III interferons mediates nasal epithelial cell permissiveness to SARS-CoV-2
Source: Nat Commun. 2021 Dec 7;12:7092. doi: 10.1038/s41467-021-27318-0 (PMC8651658; doi:10.1038/s41467-021-27318-0)
Supplement: Supplementary file 9 — Supplementary Data 5 [file 41467_2021_27318_MOESM9_ESM.xlsx]

## Sheet: All Results
Fasta.headers	logFC	AveExpr	t	P.Value	adj.P.Val	B	log.P.Value	threshold	log.adj.P.Val	Protein.IDs	Majority.protein.IDs	Peptide.counts..all.	Peptide.counts..razor.unique.	Peptide.counts..unique.	Protein.names	Gene.names	Number.of.proteins	Peptides	Razor...unique.peptides	Unique.peptides	Peptides.1	Razor...unique.peptides.1	Unique.peptides.1	Sequence.coverage....	Unique...razor.sequence.coverage....	Unique.sequence.coverage....	Mol..weight..kDa.	Sequence.length	Sequence.lengths	Fraction.average	Fraction.1	Fraction.2	Fraction.3	Fraction.4	Fraction.5	Fraction.6	Fraction.7	Fraction.8	Fraction.9	Fraction.10	Fraction.11	Fraction.12	Fraction.13	Fraction.14	Fraction.15	Fraction.16	Fraction.17	Fraction.18	Q.value
tr|A0A6C1B880|A0A6C1B880_SARS2 Orf8 protein OS=Severe acute respiratory syndrome coronavirus 2 OX=2697049 GN=orf8 PE=4 SV=1;tr|A0A6C1B858|A0A6C1B858_SARS2 ORF8 protein OS=Severe acute respiratory syndrome coronavirus 2 OX=2697049 GN=orf8 PE=4 SV=1;tr|A0A6C	4.87649	15.7275	12.4709	1.45158e-08	4.39413e-06	10.2068	7.83816	sig increased	5.35713	A0A6C1B880;A0A6C1B858;A0A6C0N6C6;A0A6B9VTP3;A0A6B9VKN0;A0A6C0R488;A0A6B9VTN7;A0A6B9VQP0	A0A6C1B880;A0A6C1B858;A0A6C0N6C6;A0A6B9VTP3;A0A6B9VKN0	3;3;3;3;3;1;1;1	3;3;3;3;3;1;1;1	3;3;3;3;3;1;1;1			8	3	3	3	3	3	3	24.8	24.8	24.8	13.817	121	121;121;121;121;121;121;121;121	9.42	NA	NA	NA	1	2	2	1	2	2	2	2	2	1	NA	NA	1	1	NA	0
tr|A0A6C0X2H7|A0A6C0X2H7_SARS2 Surface glycoprotein OS=Severe acute respiratory syndrome coronavirus 2 OX=2697049 GN=S PE=4 SV=1;tr|A0A6C0QGH5|A0A6C0QGH5_SARS2 Surface glycoprotein OS=Severe acute respiratory syndrome coronavirus 2 OX=2697049 GN=S PE=4 SV=	4.02509	22.1682	25.6326	1.93801e-12	4.10665e-09	18.3242	11.7126	sig increased	8.38651	A0A6C0X2H7;A0A6C0QGH5;A0A6C0N4V2;A0A6B9XJC0;A0A6B9WHC1;A0A679G9E9;A0A6C0RQ44;A0A6C0MB05;A0A6B9V081;A0A6B9UZU2;A0A6B9UZ68;A0A6B9UZ41;A0A6B9UYI1;A0A6B9UY56;A0A6B9UY34	A0A6C0X2H7;A0A6C0QGH5;A0A6C0N4V2;A0A6B9XJC0;A0A6B9WHC1;A0A679G9E9;A0A6C0RQ44;A0A6C0MB05	47;47;47;47;47;47;46;44;2;2;2;2;2;2;2	47;47;47;47;47;47;46;44;2;2;2;2;2;2;2	47;47;47;47;47;47;46;44;2;2;2;2;2;2;2			15	47	47	47	47	47	47	39.7	39.7	39.7	141.13	1273	1273;1273;1273;1273;1273;1273;1273;1273;35;35;35;35;35;35;35	12.7	1	2	3	6	9	5	6	6	6	8	10	10	12	16	22	21	27	16	0
tr|A0A6C0X267|A0A6C0X267_SARS2 ORF3a protein OS=Severe acute respiratory syndrome coronavirus 2 OX=2697049 GN=ORF3a PE=4 SV=1;tr|A0A6C0QEP5|A0A6C0QEP5_SARS2 ORF3a protein OS=Severe acute respiratory syndrome coronavirus 2 OX=2697049 GN=ORF3a PE=4 SV=1;tr|A	6.71894	17.5001	16.8392	3.74242e-10	2.26577e-07	13.7271	9.42685	sig increased	6.64478	A0A6C0X267;A0A6C0QEP5;A0A6C0MDI1;A0A6B9VVA9;A0A6B9UYM1;A0A679G5L0;A0A679G5K7	A0A6C0X267;A0A6C0QEP5;A0A6C0MDI1;A0A6B9VVA9;A0A6B9UYM1;A0A679G5L0;A0A679G5K7	4;4;4;4;4;4;4	4;4;4;4;4;4;4	4;4;4;4;4;4;4			7	4	4	4	4	4	4	11.3	11.3	11.3	31.165	275	275;275;275;275;275;275;275	9.4	NA	1	1	2	1	1	NA	NA	NA	NA	NA	NA	NA	NA	NA	NA	2	2	0
tr|A0A6C0T6Z7|A0A6C0T6Z7_SARS2 Nucleoprotein OS=Severe acute respiratory syndrome coronavirus 2 OX=2697049 GN=N PE=3 SV=1;tr|A0A6C0N5E8|A0A6C0N5E8_SARS2 Nucleoprotein OS=Severe acute respiratory syndrome coronavirus 2 OX=2697049 GN=N PE=3 SV=1;tr|A0A6B9VNN	6.4525	22.5741	40.3841	5.94052e-15	2.51759e-11	22.3691	14.2262	sig increased	10.599	A0A6C0T6Z7;A0A6C0N5E8;A0A6B9VNN9;A0A6B9VLF5;A0A6C0WXA2;A0A679GC99;A0A679HE24;A0A679HAG2;A0A679H0U6	A0A6C0T6Z7;A0A6C0N5E8;A0A6B9VNN9;A0A6B9VLF5;A0A6C0WXA2;A0A679GC99	47;47;47;47;45;45;7;7;7	47;47;47;47;45;45;7;7;7	47;47;47;47;45;45;7;7;7			9	47	47	47	47	47	47	86.6	86.6	86.6	45.625	419	419;419;419;419;419;419;119;119;119	10.5	10	15	10	18	19	19	18	18	18	17	20	17	16	20	20	26	28	26	0
tr|A0A6C0NA72|A0A6C0NA72_SARS2 Membrane protein OS=Severe acute respiratory syndrome coronavirus 2 OX=2697049 GN=M PE=3 SV=1;tr|A0A6B9VLF3|A0A6B9VLF3_SARS2 Membrane protein OS=Severe acute respiratory syndrome coronavirus 2 OX=2697049 GN=M PE=3 SV=1	4.55188	20.4467	23.9643	4.53664e-12	4.80657e-09	17.6308	11.3433	sig increased	8.31816	A0A6C0NA72;A0A6B9VLF3;A0A6B9XX45;A0A6B9XUA0	A0A6C0NA72;A0A6B9VLF3	9;9;1;1	9;9;1;1	9;9;1;1			4	9	9	9	9	9	9	29.3	29.3	29.3	25.146	222	222;222;107;107	9.09	2	3	3	4	4	3	3	3	3	4	4	3	3	2	2	1	2	4	0
tr|A0A679G4B7|A0A679G4B7_SARS2 Orf1ab polyprotein OS=Severe acute respiratory syndrome coronavirus 2 OX=2697049 GN=orf1ab PE=3 SV=1;tr|A0A6C0RSH1|A0A6C0RSH1_SARS2 Orf1ab polyprotein OS=Severe acute respiratory syndrome coronavirus 2 OX=2697049 GN=orf1a PE=	2.5367	17.4269	20.085	4.17588e-11	3.53947e-08	15.7251	10.3793	sig increased	7.45106	A0A679G4B7;A0A6C0RSH1;A0A6C1BAC9;A0A6C0RS15;A0A6C0R287;A0A6C0QEN3;A0A6C0QEL8;A0A6C0N6E9;A0A6C0N6C5;A0A6C1F1G5;A0A6C0T6V0;A0A6B9WIM9;A0A6C0M7K8;A0A6B9WIH5;A0A6B9W0R7;A0A6B9VSV5;A0A6B9VSU5;A0A6B9VP19;A0A6B9VNL0;A0A6B9UY63;A0A679G4D8;A0A679G4C7;A0A6B9WIK4;A0A6C0X332;A0A6C0QEM7;A0A6C0R294;A0A6C0M8P6;A0A6C1EH19	A0A679G4B7;A0A6C0RSH1;A0A6C1BAC9;A0A6C0RS15;A0A6C0R287;A0A6C0QEN3;A0A6C0QEL8;A0A6C0N6E9;A0A6C0N6C5;A0A6C1F1G5;A0A6C0T6V0;A0A6B9WIM9;A0A6C0M7K8;A0A6B9WIH5;A0A6B9W0R7;A0A6B9VSV5;A0A6B9VSU5;A0A6B9VP19;A0A6B9VNL0;A0A6B9UY63;A0A679G4D8;A0A679G4C7;A0A6B9WIK4;A0A6C0X332;A0A6C0QEM7;A0A6C0R294;A0A6C0M8P6	9;9;9;9;9;9;9;9;9;9;9;9;9;9;9;9;9;9;9;9;9;9;9;9;9;9;9;2	9;9;9;9;9;9;9;9;9;9;9;9;9;9;9;9;9;9;9;9;9;9;9;9;9;9;9;2	9;9;9;9;9;9;9;9;9;9;9;9;9;9;9;9;9;9;9;9;9;9;9;9;9;9;9;2			28	9	9	9	9	9	9	1.8	1.8	1.8	794.04	7096	7096;4405;7096;7096;7096;7096;7096;7096;7096;7096;7096;7096;7096;7096;7096;7096;7096;7096;7096;7096;7096;7096;7096;7096;7095;7088;4405;256	11.4	NA	NA	1	1	2	NA	NA	NA	NA	1	NA	1	2	2	2	3	NA	NA	0
sp|Q9Y6Y8|S23IP_HUMAN SEC23-interacting protein OS=Homo sapiens OX=9606 GN=SEC23IP PE=1 SV=1;sp|Q9Y6Y8-2|S23IP_HUMAN Isoform 2 of SEC23-interacting protein OS=Homo sapiens OX=9606 GN=SEC23IP	-0.0496495	19.2532	-0.758863	0.461592	0.746882	-6.80938	0.335742	not significant	0.126748	Q9Y6Y8;Q9Y6Y8-2	Q9Y6Y8;Q9Y6Y8-2	16;14	16;14	16;14	SEC23-interacting protein	SEC23IP	2	16	16	16	16	16	16	16.6	16.6	16.6	111.08	1000	1000;924	10.6	NA	NA	NA	5	6	2	2	2	2	NA	1	1	2	3	6	6	1	1	0
sp|Q9Y6X5|ENPP4_HUMAN Bis(5-adenosyl)-triphosphatase ENPP4 OS=Homo sapiens OX=9606 GN=ENPP4 PE=1 SV=3	-0.487978	17.6922	-4.10289	0.0012688	0.0342494	-1.36796	2.89661	not significant	1.46535	Q9Y6X5	Q9Y6X5	4	4	4	Bis(5-adenosyl)-triphosphatase ENPP4	ENPP4	1	4	4	4	4	4	4	8.8	8.8	8.8	51.641	453	453	10.4	NA	NA	NA	1	1	1	1	1	1	1	1	1	NA	NA	2	1	1	NA	0
sp|Q9Y6X4|F169A_HUMAN Soluble lamin-associated protein of 75 kDa OS=Homo sapiens OX=9606 GN=FAM169A PE=1 SV=2	-0.32843	14.1658	-3.93115	0.0017499	0.0423775	-1.69319	2.75699	not significant	1.37286	Q9Y6X4	Q9Y6X4	2	2	2	Soluble lamin-associated protein of 75 kDa	FAM169A	1	2	2	2	2	2	2	4.2	4.2	4.2	74.954	670	670	5.5	NA	NA	1	1	1	1	1	1	NA	NA	NA	NA	NA	NA	NA	NA	NA	NA	0.0013892
sp|Q9Y6W5|WASF2_HUMAN Wiskott-Aldrich syndrome protein family member 2 OS=Homo sapiens OX=9606 GN=WASF2 PE=1 SV=3;sp|Q9Y6W5-2|WASF2_HUMAN Isoform 2 of Wiskott-Aldrich syndrome protein family member 2 OS=Homo sapiens OX=9606 GN=WASF2	-0.0372069	18.2144	-0.472591	0.644409	0.848987	-6.99239	0.190838	not significant	0.0710989	Q9Y6W5;Q9Y6W5-2	Q9Y6W5;Q9Y6W5-2	9;6	9;6	9;6	Wiskott-Aldrich syndrome protein family member 2	WASF2	2	9	9	9	9	9	9	24.9	24.9	24.9	54.283	498	498;281	9.42	NA	NA	1	3	4	4	4	4	4	5	6	7	2	2	2	2	NA	NA	0
sp|Q9Y6W3|CAN7_HUMAN Calpain-7 OS=Homo sapiens OX=9606 GN=CAPN7 PE=1 SV=1	-0.0522884	14.3946	-0.711778	0.48929	0.764487	-6.84494	0.310434	not significant	0.11663	Q9Y6W3	Q9Y6W3	3	3	3	Calpain-7	CAPN7	1	3	3	3	3	3	3	5.2	5.2	5.2	92.651	813	813	13.8	NA	NA	NA	NA	NA	NA	NA	NA	NA	NA	NA	1	2	3	2	NA	NA	NA	0
sp|Q9Y6U3|ADSV_HUMAN Adseverin OS=Homo sapiens OX=9606 GN=SCIN PE=1 SV=4;sp|Q9Y6U3-2|ADSV_HUMAN Isoform 2 of Adseverin OS=Homo sapiens OX=9606 GN=SCIN;sp|Q9Y6U3-3|ADSV_HUMAN Isoform 3 of Adseverin OS=Homo sapiens OX=9606 GN=SCIN	-0.106821	18.9676	-0.721518	0.483479	0.761111	-6.83776	0.315622	not significant	0.118552	Q9Y6U3;Q9Y6U3-2;Q9Y6U3-3	Q9Y6U3;Q9Y6U3-2;Q9Y6U3-3	16;13;8	16;13;8	16;13;8	Adseverin	SCIN	3	16	16	16	16	16	16	32.3	32.3	32.3	80.488	715	715;580;468	9.4	NA	2	3	6	8	2	NA	3	4	4	6	6	6	5	5	1	1	NA	0
sp|Q9Y6R7|FCGBP_HUMAN IgGFc-binding protein OS=Homo sapiens OX=9606 GN=FCGBP PE=1 SV=3	-0.29939	20.4434	-0.655048	0.52396	0.783116	-6.88499	0.280702	not significant	0.106174	Q9Y6R7	Q9Y6R7	49	49	49	IgGFc-binding protein	FCGBP	1	49	49	49	49	49	49	18.2	18.2	18.2	572.01	5405	5405	10.1	1	3	4	11	16	14	12	17	18	17	20	15	12	12	10	8	12	7	0
sp|Q9Y6R0|NUMBL_HUMAN Numb-like protein OS=Homo sapiens OX=9606 GN=NUMBL PE=1 SV=1	-0.332736	15.5993	-2.35205	0.0352502	0.226635	-4.65035	1.45284	not significant	0.644672	Q9Y6R0	Q9Y6R0	2	2	2	Numb-like protein	NUMBL	1	2	2	2	2	2	2	2	2	2	64.891	609	609	9.5	NA	NA	NA	1	1	NA	NA	NA	NA	NA	NA	NA	NA	1	1	NA	NA	NA	0.0004985
sp|Q9Y6Q5|AP1M2_HUMAN AP-1 complex subunit mu-2 OS=Homo sapiens OX=9606 GN=AP1M2 PE=1 SV=4;sp|Q9Y6Q5-2|AP1M2_HUMAN Isoform 2 of AP-1 complex subunit mu-2 OS=Homo sapiens OX=9606 GN=AP1M2	-0.0161934	17.0207	-0.254033	0.803479	0.929351	-7.07645	0.0950257	not significant	0.0318202	Q9Y6Q5;Q9Y6Q5-2	Q9Y6Q5;Q9Y6Q5-2	7;6	5;4	5;4	AP-1 complex subunit mu-2	AP1M2	2	7	5	5	7	5	5	15.6	12.3	12.3	48.108	423	423;425	12.1	NA	NA	1	1	1	NA	NA	NA	NA	1	1	1	2	2	NA	NA	2	2	0
sp|Q9Y6N5|SQOR_HUMAN Sulfide:quinone oxidoreductase, mitochondrial OS=Homo sapiens OX=9606 GN=SQOR PE=1 SV=1	0.0652271	21.5655	0.750255	0.466581	0.750875	-6.81604	0.331073	not significant	0.124432	Q9Y6N5	Q9Y6N5	26	26	26	Sulfide:quinone oxidoreductase, mitochondrial	SQRDL	1	26	26	26	26	26	26	58.2	58.2	58.2	49.96	450	450	11.1	NA	1	1	6	9	6	5	6	8	7	7	6	5	4	3	2	13	12	0
sp|Q9Y6M9|NDUB9_HUMAN NADH dehydrogenase [ubiquinone] 1 beta subcomplex subunit 9 OS=Homo sapiens OX=9606 GN=NDUFB9 PE=1 SV=3	0.00770059	17.1168	0.155993	0.878456	0.954014	-7.09789	0.0562799	not significant	0.0204451	Q9Y6M9	Q9Y6M9	6	6	6	NADH dehydrogenase [ubiquinone] 1 beta subcomplex subunit 9	NDUFB9	1	6	6	6	6	6	6	40.2	40.2	40.2	21.831	179	179	8.44	NA	1	1	4	2	2	2	1	1	2	3	3	1	NA	NA	NA	1	1	0
sp|Q9Y6M5|ZNT1_HUMAN Zinc transporter 1 OS=Homo sapiens OX=9606 GN=SLC30A1 PE=1 SV=3	-0.0777446	14.9736	-0.962848	0.353347	0.665253	-6.63181	0.451799	not significant	0.177013	Q9Y6M5	Q9Y6M5	2	2	2	Zinc transporter 1	SLC30A1	1	2	2	2	2	2	2	6.1	6.1	6.1	55.299	507	507	7.44	NA	NA	NA	1	2	1	1	1	NA	1	2	NA	NA	NA	NA	NA	NA	NA	0.00048697
sp|Q9Y6M1-1|IF2B2_HUMAN Isoform 2 of Insulin-like growth factor 2 mRNA-binding protein 2 OS=Homo sapiens OX=9606 GN=IGF2BP2;sp|Q9Y6M1|IF2B2_HUMAN Insulin-like growth factor 2 mRNA-binding protein 2 OS=Homo sapiens OX=9606 GN=IGF2BP2 PE=1 SV=2;sp|Q9Y6M1-5|I	-0.174017	18.584	-2.39454	0.0325685	0.219088	-4.57546	1.4872	not significant	0.659382	Q9Y6M1-1;Q9Y6M1;Q9Y6M1-5;Q9Y6M1-6;Q9Y6M1-3;Q9Y6M1-4;O00425-2;Q9NZI8-2;Q9NZI8;O00425	Q9Y6M1-1;Q9Y6M1;Q9Y6M1-5;Q9Y6M1-6;Q9Y6M1-3;Q9Y6M1-4	14;14;10;10;10;10;1;1;1;1	14;14;10;10;10;10;1;1;1;1	14;14;10;10;10;10;1;1;1;1	Insulin-like growth factor 2 mRNA-binding protein 2	IGF2BP2	10	14	14	14	14	14	14	32.4	32.4	32.4	61.842	556	556;599;493;531;536;542;198;438;577;579	10.3	1	1	2	4	4	1	1	3	4	4	4	4	5	4	2	3	3	2	0
sp|Q9Y6L7|TLL2_HUMAN Tolloid-like protein 2 OS=Homo sapiens OX=9606 GN=TLL2 PE=1 SV=1;sp|P13497-3|BMP1_HUMAN Isoform BMP1-4 of Bone morphogenetic protein 1 OS=Homo sapiens OX=9606 GN=BMP1;sp|P13497-4|BMP1_HUMAN Isoform BMP1-5 of Bone morphogenetic protein	0.000842247	14.0407	0.0109285	0.991448	0.995943	-7.11084	0.0037301	not significant	0.00176551	Q9Y6L7;P13497-3;P13497-4;P13497-5;P13497-2;P13497-6;P13497;O43897	Q9Y6L7;P13497-3;P13497-4;P13497-5;P13497-2;P13497-6;P13497;O43897	2;1;1;1;1;1;1;1	2;1;1;1;1;1;1;1	2;1;1;1;1;1;1;1	Tolloid-like protein 2;Bone morphogenetic protein 1;Tolloid-like protein 1	TLL2;BMP1;TLL1	8	2	2	2	2	2	2	2	2	2	113.56	1015	1015;302;622;717;730;823;986;1013	16.3	NA	NA	NA	NA	NA	NA	NA	NA	NA	NA	NA	NA	NA	NA	NA	2	1	NA	0.00050025
sp|Q9Y6K9-2|NEMO_HUMAN Isoform 2 of NF-kappa-B essential modulator OS=Homo sapiens OX=9606 GN=IKBKG;sp|Q9Y6K9|NEMO_HUMAN NF-kappa-B essential modulator OS=Homo sapiens OX=9606 GN=IKBKG PE=1 SV=2	0.055527	15.0853	0.647336	0.528779	0.785034	-6.89019	0.276725	not significant	0.105111	Q9Y6K9-2;Q9Y6K9;Q9Y6K9-3	Q9Y6K9-2;Q9Y6K9	3;3;1	3;3;1	3;3;1	NF-kappa-B essential modulator	IKBKG	3	3	3	3	3	3	3	9.4	9.4	9.4	55.786	487	487;419;320	4.2	NA	NA	1	2	2	NA	NA	NA	NA	NA	NA	NA	NA	NA	NA	NA	NA	NA	0
sp|Q9Y6K5|OAS3_HUMAN 2-5-oligoadenylate synthase 3 OS=Homo sapiens OX=9606 GN=OAS3 PE=1 SV=3	1.25197	18.2773	5.85765	5.81904e-05	0.00440377	1.7826	4.23515	sig increased	2.35618	Q9Y6K5	Q9Y6K5	13	13	13	2-5-oligoadenylate synthase 3	OAS3	1	13	13	13	13	13	13	11.5	11.5	11.5	121.17	1087	1087	10.6	NA	NA	1	4	5	2	3	3	3	2	2	3	2	4	3	2	3	4	0
sp|Q9Y6J8-2|STYL1_HUMAN Isoform 2 of Serine/threonine/tyrosine-interacting-like protein 1 OS=Homo sapiens OX=9606 GN=STYXL1;sp|Q9Y6J8|STYL1_HUMAN Serine/threonine/tyrosine-interacting-like protein 1 OS=Homo sapiens OX=9606 GN=STYXL1 PE=1 SV=1;sp|Q9Y6J8-3|S	-0.266926	18.0898	-1.90522	0.0793116	0.331666	-5.40056	1.10066	not significant	0.479299	Q9Y6J8-2;Q9Y6J8;Q9Y6J8-3;Q9Y6J8-4	Q9Y6J8-2;Q9Y6J8;Q9Y6J8-3;Q9Y6J8-4	3;3;3;2	3;3;3;2	3;3;3;2	Serine/threonine/tyrosine-interacting-like protein 1	STYXL1	4	3	3	3	3	3	3	15.8	15.8	15.8	28.33	247	247;313;318;217	16.3	NA	NA	NA	NA	NA	NA	NA	NA	NA	NA	NA	NA	NA	1	NA	NA	1	1	0
sp|Q9Y6I9|TX264_HUMAN Testis-expressed protein 264 OS=Homo sapiens OX=9606 GN=TEX264 PE=1 SV=1	0.116657	14.8668	1.12404	0.281502	0.600708	-6.46593	0.550519	not significant	0.221337	Q9Y6I9	Q9Y6I9	4	4	4	Testis-expressed sequence 264 protein	TEX264	1	4	4	4	4	4	4	19.5	19.5	19.5	34.188	313	313	9.5	NA	NA	NA	2	2	NA	NA	NA	1	1	1	1	NA	NA	NA	NA	1	1	0
sp|Q9Y6I3|EPN1_HUMAN Epsin-1 OS=Homo sapiens OX=9606 GN=EPN1 PE=1 SV=2;sp|Q9Y6I3-3|EPN1_HUMAN Isoform 3 of Epsin-1 OS=Homo sapiens OX=9606 GN=EPN1;sp|Q9Y6I3-1|EPN1_HUMAN Isoform 2 of Epsin-1 OS=Homo sapiens OX=9606 GN=EPN1	-0.189251	17.1695	-2.88808	0.0127936	0.135048	-3.67475	1.89301	not significant	0.869511	Q9Y6I3;Q9Y6I3-3;Q9Y6I3-1;Q9H201-2;Q9H201	Q9Y6I3;Q9Y6I3-3;Q9Y6I3-1	3;2;2;1;1	3;2;2;1;1	3;2;2;1;1	Epsin-1	EPN1	5	3	3	3	3	3	3	7.5	7.5	7.5	60.293	576	576;550;662;208;632	6.87	NA	1	1	3	2	1	1	1	1	1	1	1	1	NA	NA	NA	NA	NA	0
sp|Q9Y6H1|CHCH2_HUMAN Coiled-coil-helix-coiled-coil-helix domain-containing protein 2 OS=Homo sapiens OX=9606 GN=CHCHD2 PE=1 SV=1;sp|Q5T1J5|CHCH9_HUMAN Putative coiled-coil-helix-coiled-coil-helix domain-containing protein CHCHD2P9, mitochondrial OS=Homo s	-0.953788	15.3621	-9.36911	4.09498e-07	7.24233e-05	6.85882	6.38775	sig decreased	4.14012	Q9Y6H1;Q5T1J5	Q9Y6H1;Q5T1J5	2;2	2;2	2;2	Coiled-coil-helix-coiled-coil-helix domain-containing protein 2;Putative coiled-coil-helix-coiled-coil-helix domain-containing protein CHCHD2P9, mitochondrial	CHCHD2;CHCHD2P9	2	2	2	2	2	2	2	27.2	27.2	27.2	15.512	151	151;151	11.2	NA	NA	NA	NA	NA	NA	1	1	1	1	2	2	2	2	NA	NA	NA	NA	0
sp|Q9Y6G9|DC1L1_HUMAN Cytoplasmic dynein 1 light intermediate chain 1 OS=Homo sapiens OX=9606 GN=DYNC1LI1 PE=1 SV=3	-0.00920898	18.5742	-0.169998	0.867652	0.950648	-7.09545	0.0616545	not significant	0.0219801	Q9Y6G9	Q9Y6G9	12	12	12	Cytoplasmic dynein 1 light intermediate chain 1	DYNC1LI1	1	12	12	12	12	12	12	29.6	29.6	29.6	56.578	523	523	10.8	NA	1	1	2	2	1	1	1	1	3	2	1	2	1	3	4	1	1	0
sp|Q9Y6E2|BZW2_HUMAN Basic leucine zipper and W2 domain-containing protein 2 OS=Homo sapiens OX=9606 GN=BZW2 PE=1 SV=1	0.00578325	18.8636	0.0899146	0.929738	0.972896	-7.10658	0.0316396	not significant	0.0119336	Q9Y6E2;Q9Y6E2-2	Q9Y6E2	8;2	8;2	8;2	Basic leucine zipper and W2 domain-containing protein 2	BZW2	2	8	8	8	8	8	8	19.1	19.1	19.1	48.162	419	419;201	8.28	NA	NA	4	5	4	1	2	2	2	2	2	1	1	3	1	NA	1	1	0
sp|Q9Y6E0-2|STK24_HUMAN Isoform A of Serine/threonine-protein kinase 24 OS=Homo sapiens OX=9606 GN=STK24;sp|Q9Y6E0|STK24_HUMAN Serine/threonine-protein kinase 24 OS=Homo sapiens OX=9606 GN=STK24 PE=1 SV=1	0.120423	15.2022	1.33485	0.205035	0.523241	-6.21796	0.688173	not significant	0.281298	Q9Y6E0-2;Q9Y6E0	Q9Y6E0-2;Q9Y6E0	5;5	3;3	3;3	Serine/threonine-protein kinase 24;Serine/threonine-protein kinase 24 36 kDa subunit;Serine/threonine-protein kinase 24 12 kDa subunit	STK24	2	5	3	3	5	3	3	15.1	9.7	9.7	47.913	431	431;443	11	NA	NA	NA	1	1	NA	NA	NA	NA	NA	NA	NA	1	NA	NA	1	1	NA	0
sp|Q9Y6D9|MD1L1_HUMAN Mitotic spindle assembly checkpoint protein MAD1 OS=Homo sapiens OX=9606 GN=MAD1L1 PE=1 SV=2;sp|Q9Y6D9-3|MD1L1_HUMAN Isoform 2 of Mitotic spindle assembly checkpoint protein MAD1 OS=Homo sapiens OX=9606 GN=MAD1L1	-0.142224	15.9865	-1.51135	0.154831	0.455992	-5.98591	0.810143	not significant	0.341042	Q9Y6D9;Q9Y6D9-3	Q9Y6D9;Q9Y6D9-3	4;3	4;3	4;3	Mitotic spindle assembly checkpoint protein MAD1	MAD1L1	2	4	4	4	4	4	4	7.1	7.1	7.1	83.066	718	718;626	7.88	NA	1	2	2	1	1	1	1	1	1	2	2	1	1	NA	NA	NA	NA	0
sp|Q9Y6D6|BIG1_HUMAN Brefeldin A-inhibited guanine nucleotide-exchange protein 1 OS=Homo sapiens OX=9606 GN=ARFGEF1 PE=1 SV=2	-0.035543	17.8245	-0.630669	0.539282	0.790688	-6.90124	0.268184	not significant	0.101995	Q9Y6D6	Q9Y6D6	14	14	10	Brefeldin A-inhibited guanine nucleotide-exchange protein 1	ARFGEF1	1	14	14	10	14	14	10	8.9	8.9	6.7	208.76	1849	1849	10.6	NA	1	1	1	4	1	1	1	3	2	NA	1	2	NA	1	2	3	3	0
sp|Q9Y6C9|MTCH2_HUMAN Mitochondrial carrier homolog 2 OS=Homo sapiens OX=9606 GN=MTCH2 PE=1 SV=1	-0.169093	18.9247	-1.9204	0.0772158	0.328885	-5.37639	1.11229	not significant	0.482956	Q9Y6C9	Q9Y6C9	7	7	7	Mitochondrial carrier homolog 2	MTCH2	1	7	7	7	7	7	7	27.4	27.4	27.4	33.331	303	303	14.2	NA	NA	NA	NA	NA	NA	1	1	1	1	1	2	2	2	1	NA	5	5	0
sp|Q9Y6B6|SAR1B_HUMAN GTP-binding protein SAR1b OS=Homo sapiens OX=9606 GN=SAR1B PE=1 SV=1	0.150333	19.8389	2.15269	0.050887	0.267567	-4.99427	1.29339	not significant	0.572567	Q9Y6B6	Q9Y6B6	6	6	2	GTP-binding protein SAR1b	SAR1B	1	6	6	2	6	6	2	27.3	27.3	11.6	22.41	198	198	10.8	NA	NA	1	2	1	1	1	1	1	2	2	1	NA	NA	NA	NA	3	3	0
sp|Q9Y6A4|CFA20_HUMAN Cilia- and flagella-associated protein 20 OS=Homo sapiens OX=9606 GN=CFAP20 PE=1 SV=1	-0.212256	20.9136	-1.28892	0.220087	0.541856	-6.27481	0.657405	not significant	0.266116	Q9Y6A4	Q9Y6A4	6	6	6	Cilia- and flagella-associated protein 20	CFAP20	1	6	6	6	6	6	6	25.4	25.4	25.4	22.774	193	193	10.2	NA	2	1	2	2	2	2	2	2	3	5	5	4	4	2	1	1	1	0
sp|Q9Y697-2|NFS1_HUMAN Isoform Cytoplasmic of Cysteine desulfurase, mitochondrial OS=Homo sapiens OX=9606 GN=NFS1;sp|Q9Y697|NFS1_HUMAN Cysteine desulfurase, mitochondrial OS=Homo sapiens OX=9606 GN=NFS1 PE=1 SV=3;sp|Q9Y697-3|NFS1_HUMAN Isoform 3 of Cystein	-0.0657749	15.6247	-0.999165	0.33611	0.64865	-6.59633	0.473518	not significant	0.18799	Q9Y697-2;Q9Y697;Q9Y697-3	Q9Y697-2;Q9Y697;Q9Y697-3	5;5;3	5;5;3	5;5;3	Cysteine desulfurase, mitochondrial	NFS1	3	5	5	5	5	5	5	14.9	14.9	14.9	44.017	397	397;457;406	11.4	NA	NA	1	1	1	NA	NA	NA	NA	1	1	NA	NA	1	2	3	NA	NA	0
sp|Q9Y696|CLIC4_HUMAN Chloride intracellular channel protein 4 OS=Homo sapiens OX=9606 GN=CLIC4 PE=1 SV=4	0.208495	16.5441	1.76013	0.102087	0.374055	-5.62592	0.99103	not significant	0.427064	Q9Y696	Q9Y696	5	5	5	Chloride intracellular channel protein 4	CLIC4	1	5	5	5	5	5	5	35.2	35.2	35.2	28.772	253	253	7.35	NA	2	2	3	2	2	NA	NA	NA	NA	NA	1	2	2	1	NA	NA	NA	0
sp|Q9Y678|COPG1_HUMAN Coatomer subunit gamma-1 OS=Homo sapiens OX=9606 GN=COPG1 PE=1 SV=1	0.0384228	20.302	0.725591	0.481061	0.76044	-6.83473	0.317799	not significant	0.118935	Q9Y678	Q9Y678	17	17	17	Coatomer subunit gamma-1	COPG1	1	17	17	17	17	17	17	22.7	22.7	22.7	97.717	874	874	9.99	NA	3	3	6	3	3	3	3	4	4	7	8	6	5	3	1	4	2	0
sp|Q9Y673|ALG5_HUMAN Dolichyl-phosphate beta-glucosyltransferase OS=Homo sapiens OX=9606 GN=ALG5 PE=1 SV=1;sp|Q9Y673-2|ALG5_HUMAN Isoform 2 of Dolichyl-phosphate beta-glucosyltransferase OS=Homo sapiens OX=9606 GN=ALG5	0.103169	15.6885	1.90692	0.0790735	0.331666	-5.39785	1.10197	not significant	0.479299	Q9Y673;Q9Y673-2	Q9Y673;Q9Y673-2	3;2	3;2	3;2	Dolichyl-phosphate beta-glucosyltransferase	ALG5	2	3	3	3	3	3	3	16.4	16.4	16.4	36.946	324	324;294	11.7	NA	NA	NA	1	1	NA	NA	NA	NA	NA	NA	NA	1	1	2	1	NA	NA	0
sp|Q9Y666|S12A7_HUMAN Solute carrier family 12 member 7 OS=Homo sapiens OX=9606 GN=SLC12A7 PE=1 SV=3	0.0693021	17.1384	0.463268	0.6509	0.852649	-6.99698	0.186486	not significant	0.0692295	Q9Y666	Q9Y666	8	8	6	Solute carrier family 12 member 7	SLC12A7	1	8	8	6	8	8	6	7.3	7.3	5.8	119.1	1083	1083	10.1	NA	NA	NA	3	3	NA	NA	NA	NA	NA	NA	1	1	1	1	2	NA	1	0
sp|Q9Y639-1|NPTN_HUMAN Isoform 1 of Neuroplastin OS=Homo sapiens OX=9606 GN=NPTN;sp|Q9Y639|NPTN_HUMAN Neuroplastin OS=Homo sapiens OX=9606 GN=NPTN PE=1 SV=2;sp|Q9Y639-3|NPTN_HUMAN Isoform 3 of Neuroplastin OS=Homo sapiens OX=9606 GN=NPTN;sp|Q9Y639-4|NPTN_H	-0.132713	17.3984	-1.86739	0.0847591	0.341129	-5.46032	1.07181	not significant	0.467081	Q9Y639-1;Q9Y639;Q9Y639-3;Q9Y639-4;Q9Y639-5	Q9Y639-1;Q9Y639;Q9Y639-3;Q9Y639-4;Q9Y639-5	5;5;4;4;4	5;5;4;4;4	5;5;4;4;4	Neuroplastin	NPTN	5	5	5	5	5	5	5	18.4	18.4	18.4	31.291	282	282;398;278;337;394	9.65	NA	NA	NA	1	2	1	1	1	2	2	2	2	NA	1	1	1	NA	NA	0
sp|Q9Y624|JAM1_HUMAN Junctional adhesion molecule A OS=Homo sapiens OX=9606 GN=F11R PE=1 SV=1;sp|Q9Y624-2|JAM1_HUMAN Isoform 2 of Junctional adhesion molecule A OS=Homo sapiens OX=9606 GN=F11R	-0.492379	19.4415	-5.84428	5.94792e-05	0.00442233	1.7601	4.22563	not significant	2.35435	Q9Y624;Q9Y624-2	Q9Y624;Q9Y624-2	14;10	14;10	14;10	Junctional adhesion molecule A	F11R	2	14	14	14	14	14	14	57.9	57.9	57.9	32.583	299	299;250	11	NA	NA	2	2	3	3	3	3	4	3	3	5	4	3	3	2	4	4	0
sp|Q9Y617|SERC_HUMAN Phosphoserine aminotransferase OS=Homo sapiens OX=9606 GN=PSAT1 PE=1 SV=2;sp|Q9Y617-2|SERC_HUMAN Isoform 2 of Phosphoserine aminotransferase OS=Homo sapiens OX=9606 GN=PSAT1	0.00750375	17.7279	0.0459535	0.964052	0.985207	-7.10978	0.0158996	not significant	0.00647266	Q9Y617;Q9Y617-2	Q9Y617;Q9Y617-2	7;6	7;6	7;6	Phosphoserine aminotransferase	PSAT1	2	7	7	7	7	7	7	20.8	20.8	20.8	40.422	370	370;324	15	NA	NA	NA	NA	NA	NA	NA	NA	NA	NA	1	1	3	3	3	1	3	3	0
sp|Q9Y608-2|LRRF2_HUMAN Isoform 2 of Leucine-rich repeat flightless-interacting protein 2 OS=Homo sapiens OX=9606 GN=LRRFIP2;sp|Q9Y608-4|LRRF2_HUMAN Isoform 4 of Leucine-rich repeat flightless-interacting protein 2 OS=Homo sapiens OX=9606 GN=LRRFIP2;sp|Q9Y	-0.101452	13.0196	-0.75585	0.463334	0.748612	-6.81172	0.334106	not significant	0.125743	Q9Y608-2;Q9Y608-4;Q9Y608-5;Q9Y608	Q9Y608-2;Q9Y608-4;Q9Y608-5;Q9Y608	3;3;3;3	2;2;2;2	2;2;2;2	Leucine-rich repeat flightless-interacting protein 2	LRRFIP2	4	3	2	2	3	2	2	8.5	5.5	5.5	45.413	400	400;424;503;721	5.33	NA	NA	NA	1	1	NA	1	NA	NA	NA	NA	NA	NA	NA	NA	NA	NA	NA	0.00094585
sp|Q9Y606-2|TRUA_HUMAN Isoform 2 of tRNA pseudouridine synthase A OS=Homo sapiens OX=9606 GN=PUS1;sp|Q9Y606|TRUA_HUMAN tRNA pseudouridine synthase A OS=Homo sapiens OX=9606 GN=PUS1 PE=1 SV=3	-0.0341935	14.7939	-0.416556	0.683859	0.871885	-7.01865	0.165033	not significant	0.0595406	Q9Y606-2;Q9Y606	Q9Y606-2;Q9Y606	3;3	3;3	3;3	tRNA pseudouridine synthase A, mitochondrial	PUS1	2	3	3	3	3	3	3	7.8	7.8	7.8	44.377	399	399;427	12.2	NA	NA	NA	NA	NA	NA	NA	NA	1	1	1	2	1	NA	1	1	NA	NA	0
sp|Q9Y5Z4|HEBP2_HUMAN Heme-binding protein 2 OS=Homo sapiens OX=9606 GN=HEBP2 PE=1 SV=1;sp|Q9Y5Z4-2|HEBP2_HUMAN Isoform 2 of Heme-binding protein 2 OS=Homo sapiens OX=9606 GN=HEBP2	-0.0653631	19.9742	-0.92692	0.371005	0.679151	-6.66578	0.43062	not significant	0.168034	Q9Y5Z4;Q9Y5Z4-2	Q9Y5Z4;Q9Y5Z4-2	13;11	13;11	13;11	Heme-binding protein 2	HEBP2	2	13	13	13	13	13	13	68.8	68.8	68.8	22.875	205	205;184	12.2	NA	2	2	3	1	1	NA	NA	NA	1	1	1	NA	3	3	4	6	4	0
sp|Q9Y5Y6|ST14_HUMAN Suppressor of tumorigenicity 14 protein OS=Homo sapiens OX=9606 GN=ST14 PE=1 SV=2	-0.208716	16.1935	-1.58737	0.136655	0.427413	-5.87975	0.864374	not significant	0.369152	Q9Y5Y6	Q9Y5Y6	9	9	9	Suppressor of tumorigenicity 14 protein	ST14	1	9	9	9	9	9	9	17.7	17.7	17.7	94.769	855	855	11.6	NA	1	1	2	1	NA	NA	NA	NA	NA	NA	1	1	NA	NA	2	3	2	0
sp|Q9Y5Y2|NUBP2_HUMAN Cytosolic Fe-S cluster assembly factor NUBP2 OS=Homo sapiens OX=9606 GN=NUBP2 PE=1 SV=1	-0.138966	16.5462	-1.92562	0.0765068	0.32718	-5.36805	1.1163	not significant	0.485213	Q9Y5Y2	Q9Y5Y2	4	4	4	Cytosolic Fe-S cluster assembly factor NUBP2	NUBP2	1	4	4	4	4	4	4	17.7	17.7	17.7	28.825	271	271	8.07	NA	2	2	2	1	NA	NA	1	1	NA	NA	NA	1	1	2	1	NA	NA	0
sp|Q9Y5X3|SNX5_HUMAN Sorting nexin-5 OS=Homo sapiens OX=9606 GN=SNX5 PE=1 SV=1	-0.116158	16.0388	-1.28992	0.219752	0.541458	-6.27359	0.658068	not significant	0.266435	Q9Y5X3;Q9Y5X3-2	Q9Y5X3	7;2	7;2	7;2	Sorting nexin-5	SNX5	2	7	7	7	7	7	7	16.8	16.8	16.8	46.816	404	404;126	7.7	NA	1	3	3	3	2	1	1	1	1	1	1	2	2	NA	1	NA	NA	0
sp|Q9Y5X1|SNX9_HUMAN Sorting nexin-9 OS=Homo sapiens OX=9606 GN=SNX9 PE=1 SV=1	0.00144075	13.8861	0.0140563	0.989	0.995031	-7.1108	0.00480353	not significant	0.00216331	Q9Y5X1	Q9Y5X1	4	4	4	Sorting nexin-9	SNX9	1	4	4	4	4	4	4	8.9	8.9	8.9	66.591	595	595	8.3	NA	1	2	1	NA	NA	NA	NA	NA	1	1	2	2	NA	NA	NA	NA	NA	0
sp|Q9Y5U2-2|TSSC4_HUMAN Isoform 2 of Protein TSSC4 OS=Homo sapiens OX=9606 GN=TSSC4;sp|Q9Y5U2|TSSC4_HUMAN Protein TSSC4 OS=Homo sapiens OX=9606 GN=TSSC4 PE=1 SV=3	-0.0516626	15.2927	-0.476216	0.641894	0.848513	-6.99058	0.192537	not significant	0.0713414	Q9Y5U2-2;Q9Y5U2	Q9Y5U2-2;Q9Y5U2	2;2	2;2	2;2	Protein TSSC4	TSSC4	2	2	2	2	2	2	2	9.8	9.8	9.8	27.935	265	265;329	9.5	NA	NA	NA	NA	1	1	NA	NA	NA	1	1	1	1	NA	NA	NA	NA	NA	0.0018395
sp|Q9Y5S9|RBM8A_HUMAN RNA-binding protein 8A OS=Homo sapiens OX=9606 GN=RBM8A PE=1 SV=1;sp|Q9Y5S9-2|RBM8A_HUMAN Isoform 2 of RNA-binding protein 8A OS=Homo sapiens OX=9606 GN=RBM8A	-0.0485678	19.1115	-0.828171	0.422649	0.719315	-6.75327	0.37402	not significant	0.143081	Q9Y5S9;Q9Y5S9-2	Q9Y5S9;Q9Y5S9-2	9;7	9;7	8;6	RNA-binding protein 8A	RBM8A	2	9	9	8	8	8	8	49.4	49.4	48.3	19.889	174	174;173	8.33	1	4	4	3	2	1	NA	1	1	2	2	2	2	4	3	1	NA	NA	0
sp|Q9Y5S2|MRCKB_HUMAN Serine/threonine-protein kinase MRCK beta OS=Homo sapiens OX=9606 GN=CDC42BPB PE=1 SV=2	-0.00869722	17.9652	-0.105177	0.917855	0.969922	-7.10499	0.0372258	not significant	0.0132631	Q9Y5S2	Q9Y5S2	15	15	12	Serine/threonine-protein kinase MRCK beta	CDC42BPB	1	15	15	12	15	15	12	8.9	8.9	7.2	194.31	1711	1711	9.86	NA	NA	3	4	5	3	2	1	1	1	1	NA	NA	2	4	2	3	3	0
sp|Q9Y5Q9|TF3C3_HUMAN General transcription factor 3C polypeptide 3 OS=Homo sapiens OX=9606 GN=GTF3C3 PE=1 SV=1;sp|Q9Y5Q9-2|TF3C3_HUMAN Isoform 2 of General transcription factor 3C polypeptide 3 OS=Homo sapiens OX=9606 GN=GTF3C3	-0.26784	14.0917	-2.34322	0.0358336	0.227086	-4.66586	1.44571	not significant	0.64381	Q9Y5Q9;Q9Y5Q9-2	Q9Y5Q9;Q9Y5Q9-2	2;1	2;1	2;1	General transcription factor 3C polypeptide 3	GTF3C3	2	2	2	2	2	2	2	3.7	3.7	3.7	101.27	886	886;413	16	NA	NA	NA	NA	NA	NA	NA	NA	NA	NA	NA	NA	NA	NA	NA	2	NA	NA	0.00048638
sp|Q9Y5Q8-2|TF3C5_HUMAN Isoform 2 of General transcription factor 3C polypeptide 5 OS=Homo sapiens OX=9606 GN=GTF3C5;sp|Q9Y5Q8|TF3C5_HUMAN General transcription factor 3C polypeptide 5 OS=Homo sapiens OX=9606 GN=GTF3C5 PE=1 SV=2;sp|Q9Y5Q8-3|TF3C5_HUMAN Iso	-0.308197	13.6133	-1.8806	0.082819	0.338015	-5.43952	1.08187	not significant	0.471064	Q9Y5Q8-2;Q9Y5Q8;Q9Y5Q8-3	Q9Y5Q8-2;Q9Y5Q8;Q9Y5Q8-3	4;4;4	4;4;4	4;4;4	General transcription factor 3C polypeptide 5	GTF3C5	3	4	4	4	4	4	4	12.2	12.2	12.2	58.266	509	509;519;526	9.9	NA	NA	NA	NA	1	1	1	1	1	1	1	NA	1	1	NA	1	NA	NA	0
sp|Q9Y5P6|GMPPB_HUMAN Mannose-1-phosphate guanyltransferase beta OS=Homo sapiens OX=9606 GN=GMPPB PE=1 SV=2;sp|Q9Y5P6-2|GMPPB_HUMAN Isoform 2 of Mannose-1-phosphate guanyltransferase beta OS=Homo sapiens OX=9606 GN=GMPPB	-0.119656	19.447	-1.23606	0.238498	0.562489	-6.33834	0.622515	not significant	0.249886	Q9Y5P6;Q9Y5P6-2	Q9Y5P6;Q9Y5P6-2	9;9	9;9	9;9	Mannose-1-phosphate guanyltransferase beta	GMPPB	2	9	9	9	9	9	9	28.6	28.6	28.6	39.834	360	360;387	11.7	NA	NA	NA	2	3	1	1	1	1	1	2	1	1	1	1	2	5	2	0
sp|Q9Y5P4-2|C43BP_HUMAN Isoform 2 of Collagen type IV alpha-3-binding protein OS=Homo sapiens OX=9606 GN=COL4A3BP;sp|Q9Y5P4|C43BP_HUMAN Collagen type IV alpha-3-binding protein OS=Homo sapiens OX=9606 GN=COL4A3BP PE=1 SV=1;sp|Q9Y5P4-3|C43BP_HUMAN Isoform 3	-0.0843705	17.4019	-1.02779	0.322957	0.637619	-6.56758	0.490855	not significant	0.195439	Q9Y5P4-2;Q9Y5P4;Q9Y5P4-3	Q9Y5P4-2;Q9Y5P4;Q9Y5P4-3	5;5;5	5;5;5	5;5;5	Collagen type IV alpha-3-binding protein	COL4A3BP	3	5	5	5	5	5	5	10.7	10.7	10.7	68.006	598	598;624;752	9.68	NA	1	2	1	1	1	2	1	1	2	2	2	1	1	1	1	1	1	0
sp|Q9Y5M8|SRPRB_HUMAN Signal recognition particle receptor subunit beta OS=Homo sapiens OX=9606 GN=SRPRB PE=1 SV=3	0.0736126	15.8608	0.633236	0.537658	0.789533	-6.89956	0.269494	not significant	0.10263	Q9Y5M8	Q9Y5M8	6	6	6	Signal recognition particle receptor subunit beta	SRPRB	1	6	6	6	6	6	6	31.7	31.7	31.7	29.702	271	271	9.63	NA	NA	2	2	2	1	NA	NA	1	2	2	2	2	NA	NA	NA	2	1	0
sp|Q9Y5L0-5|TNPO3_HUMAN Isoform 4 of Transportin-3 OS=Homo sapiens OX=9606 GN=TNPO3;sp|Q9Y5L0-3|TNPO3_HUMAN Isoform 3 of Transportin-3 OS=Homo sapiens OX=9606 GN=TNPO3;sp|Q9Y5L0|TNPO3_HUMAN Transportin-3 OS=Homo sapiens OX=9606 GN=TNPO3 PE=1 SV=3;sp|Q9Y5L0	-0.116144	15.5715	-1.30541	0.214584	0.53463	-6.25457	0.668404	not significant	0.271947	Q9Y5L0-5;Q9Y5L0-3;Q9Y5L0;Q9Y5L0-1	Q9Y5L0-5;Q9Y5L0-3;Q9Y5L0;Q9Y5L0-1	2;2;2;2	2;2;2;2	2;2;2;2	Transportin-3	TNPO3	4	2	2	2	2	2	2	3.4	3.4	3.4	97.371	859	859;909;923;957	7.67	NA	NA	1	1	NA	NA	NA	NA	NA	NA	NA	NA	NA	NA	NA	1	NA	NA	0.0022624
sp|Q9Y5K8|VATD_HUMAN V-type proton ATPase subunit D OS=Homo sapiens OX=9606 GN=ATP6V1D PE=1 SV=1	-0.152549	16.5085	-2.85365	0.0136638	0.138713	-3.73902	1.86443	not significant	0.857883	Q9Y5K8	Q9Y5K8	5	5	5	V-type proton ATPase subunit D	ATP6V1D	1	5	5	5	5	5	5	28.7	28.7	28.7	28.262	247	247	10.1	NA	NA	1	1	2	1	1	1	NA	1	NA	NA	1	1	1	1	1	1	0
sp|Q9Y5K6|CD2AP_HUMAN CD2-associated protein OS=Homo sapiens OX=9606 GN=CD2AP PE=1 SV=1	0.0349355	18.0658	0.546895	0.593797	0.82396	-6.95265	0.226362	not significant	0.0840937	Q9Y5K6	Q9Y5K6	9	9	9	CD2-associated protein	CD2AP	1	9	9	9	9	9	9	18	18	18	71.45	639	639	11.6	NA	NA	NA	NA	2	3	1	2	2	2	4	4	4	3	3	1	2	2	0
sp|Q9Y5K5-2|UCHL5_HUMAN Isoform 2 of Ubiquitin carboxyl-terminal hydrolase isozyme L5 OS=Homo sapiens OX=9606 GN=UCHL5;sp|Q9Y5K5-4|UCHL5_HUMAN Isoform 4 of Ubiquitin carboxyl-terminal hydrolase isozyme L5 OS=Homo sapiens OX=9606 GN=UCHL5;sp|Q9Y5K5-3|UCHL5_	-0.126866	15.876	-1.03481	0.319789	0.635082	-6.56042	0.495137	not significant	0.19717	Q9Y5K5-2;Q9Y5K5-4;Q9Y5K5-3;Q9Y5K5	Q9Y5K5-2;Q9Y5K5-4;Q9Y5K5-3;Q9Y5K5	5;5;5;5	5;5;5;5	5;5;5;5	Ubiquitin carboxyl-terminal hydrolase isozyme L5	UCHL5	4	5	5	5	5	5	5	25	25	25	36.079	316	316;326;328;329	9.4	NA	NA	NA	2	2	NA	NA	NA	NA	NA	1	1	3	1	NA	NA	NA	NA	0
sp|Q9Y5J9|TIM8B_HUMAN Mitochondrial import inner membrane translocase subunit Tim8 B OS=Homo sapiens OX=9606 GN=TIMM8B PE=1 SV=1	-0.131093	11.6472	-0.787114	0.445453	0.732853	-6.78705	0.351198	not significant	0.134983	Q9Y5J9	Q9Y5J9	2	2	2	Mitochondrial import inner membrane translocase subunit Tim8 B	TIMM8B	1	2	2	2	2	2	2	25.3	25.3	25.3	9.3435	83	83	11	NA	1	NA	NA	NA	NA	NA	NA	NA	NA	NA	NA	NA	NA	1	1	NA	NA	0.00049334
sp|Q9Y5J1|UTP18_HUMAN U3 small nucleolar RNA-associated protein 18 homolog OS=Homo sapiens OX=9606 GN=UTP18 PE=1 SV=3	-0.0249381	15.2583	-0.256375	0.801709	0.928264	-7.07581	0.0959832	not significant	0.0323284	Q9Y5J1	Q9Y5J1	3	3	3	U3 small nucleolar RNA-associated protein 18 homolog	UTP18	1	3	3	3	3	3	3	6.7	6.7	6.7	62.003	556	556	16	NA	NA	NA	NA	NA	NA	NA	NA	NA	NA	NA	NA	NA	1	1	1	1	1	0
sp|Q9Y5B9|SP16H_HUMAN FACT complex subunit SPT16 OS=Homo sapiens OX=9606 GN=SUPT16H PE=1 SV=1	-0.05193	18.1607	-0.590462	0.565094	0.802839	-6.92678	0.247879	not significant	0.0953717	Q9Y5B9	Q9Y5B9	15	15	15	FACT complex subunit SPT16	SUPT16H	1	15	15	15	15	15	15	15.8	15.8	15.8	119.91	1047	1047	10.4	2	2	2	3	2	1	1	3	4	5	6	8	6	6	5	3	1	NA	0
sp|Q9Y5B8|NDK7_HUMAN Nucleoside diphosphate kinase 7 OS=Homo sapiens OX=9606 GN=NME7 PE=1 SV=1;sp|Q9Y5B8-2|NDK7_HUMAN Isoform 2 of Nucleoside diphosphate kinase 7 OS=Homo sapiens OX=9606 GN=NME7	-0.314905	19.8791	-2.78295	0.0156377	0.14793	-3.87046	1.80583	not significant	0.829944	Q9Y5B8;Q9Y5B8-2	Q9Y5B8;Q9Y5B8-2	12;11	12;11	12;11	Nucleoside diphosphate kinase 7	NME7	2	12	12	12	12	12	12	37.8	37.8	37.8	42.491	376	376;340	10.8	NA	2	2	3	4	1	NA	1	1	1	2	3	3	2	4	4	3	2	0
sp|Q9Y5B0-4|CTDP1_HUMAN Isoform 4 of RNA polymerase II subunit A C-terminal domain phosphatase OS=Homo sapiens OX=9606 GN=CTDP1;sp|Q9Y5B0|CTDP1_HUMAN RNA polymerase II subunit A C-terminal domain phosphatase OS=Homo sapiens OX=9606 GN=CTDP1 PE=1 SV=3	-0.0800407	14.7205	-0.868486	0.401016	0.703521	-6.71861	0.396839	not significant	0.152723	Q9Y5B0-4;Q9Y5B0	Q9Y5B0-4;Q9Y5B0	3;3	3;3	3;3	RNA polymerase II subunit A C-terminal domain phosphatase	CTDP1	2	3	3	3	3	3	3	3.8	3.8	3.8	93.484	867	867;961	11.3	NA	NA	1	NA	NA	NA	NA	NA	NA	NA	1	1	1	1	1	NA	NA	NA	0
sp|Q9Y5A9|YTHD2_HUMAN YTH domain-containing family protein 2 OS=Homo sapiens OX=9606 GN=YTHDF2 PE=1 SV=2;sp|Q9Y5A9-2|YTHD2_HUMAN Isoform 2 of YTH domain-containing family protein 2 OS=Homo sapiens OX=9606 GN=YTHDF2	-0.236189	18.1747	-2.38749	0.0329991	0.221282	-4.58791	1.4815	not significant	0.655054	Q9Y5A9;Q9Y5A9-2	Q9Y5A9;Q9Y5A9-2	7;5	7;5	5;3	YTH domain-containing family protein 2	YTHDF2	2	7	7	5	7	7	5	14.2	14.2	11.4	62.333	579	579;529	8.83	NA	1	2	2	2	1	1	1	1	1	NA	NA	NA	1	2	2	1	NA	0
sp|Q9Y5A7-2|NUB1_HUMAN Isoform 2 of NEDD8 ultimate buster 1 OS=Homo sapiens OX=9606 GN=NUB1;sp|Q9Y5A7|NUB1_HUMAN NEDD8 ultimate buster 1 OS=Homo sapiens OX=9606 GN=NUB1 PE=1 SV=2	0.190477	15.8082	1.77996	0.0986624	0.365369	-5.59575	1.00585	not significant	0.437268	Q9Y5A7-2;Q9Y5A7	Q9Y5A7-2;Q9Y5A7	4;4	4;4	4;4	NEDD8 ultimate buster 1	NUB1	2	4	4	4	4	4	4	8.5	8.5	8.5	69.118	601	601;615	6.33	NA	NA	NA	3	2	NA	NA	NA	NA	NA	NA	NA	NA	NA	NA	1	NA	NA	0
sp|Q9Y592-2|CEP83_HUMAN Isoform 2 of Centrosomal protein of 83 kDa OS=Homo sapiens OX=9606 GN=CEP83;sp|Q9Y592|CEP83_HUMAN Centrosomal protein of 83 kDa OS=Homo sapiens OX=9606 GN=CEP83 PE=1 SV=3	-0.162763	16.5299	-1.57176	0.140229	0.432112	-5.90183	0.853161	not significant	0.364403	Q9Y592-2;Q9Y592	Q9Y592-2;Q9Y592	6;6	6;6	6;6	Centrosomal protein of 83 kDa	CEP83	2	6	6	6	6	6	6	9	9	9	68.195	576	576;701	12.2	NA	NA	NA	NA	NA	NA	1	1	1	1	1	2	3	2	1	2	NA	NA	0
sp|Q9Y570|PPME1_HUMAN Protein phosphatase methylesterase 1 OS=Homo sapiens OX=9606 GN=PPME1 PE=1 SV=3;sp|Q9Y570-4|PPME1_HUMAN Isoform 4 of Protein phosphatase methylesterase 1 OS=Homo sapiens OX=9606 GN=PPME1;sp|Q9Y570-2|PPME1_HUMAN Isoform 2 of Protein ph	-0.0410984	18.2387	-0.643922	0.530922	0.785632	-6.89248	0.27497	not significant	0.104781	Q9Y570;Q9Y570-4;Q9Y570-2;Q9Y570-3	Q9Y570;Q9Y570-4;Q9Y570-2	8;8;5;1	8;8;5;1	8;8;5;1	Protein phosphatase methylesterase 1	PPME1	4	8	8	8	8	8	8	29.3	29.3	29.3	42.315	386	386;400;199;161	9.63	NA	2	2	3	1	NA	1	1	NA	NA	NA	NA	2	1	1	1	2	2	0
sp|Q9Y547|IFT25_HUMAN Intraflagellar transport protein 25 homolog OS=Homo sapiens OX=9606 GN=HSPB11 PE=1 SV=1	-0.366873	16.4354	-2.58987	0.0225639	0.182144	-4.225	1.64659	not significant	0.739585	Q9Y547	Q9Y547	4	4	4	Intraflagellar transport protein 25 homolog	HSPB11	1	4	4	4	4	4	4	36.1	36.1	36.1	16.297	144	144	10.1	NA	NA	1	2	1	NA	NA	NA	NA	NA	1	1	1	1	NA	NA	1	1	0
sp|Q9Y520-4|PRC2C_HUMAN Isoform 4 of Protein PRRC2C OS=Homo sapiens OX=9606 GN=PRRC2C;sp|Q9Y520-5|PRC2C_HUMAN Isoform 5 of Protein PRRC2C OS=Homo sapiens OX=9606 GN=PRRC2C;sp|Q9Y520|PRC2C_HUMAN Protein PRRC2C OS=Homo sapiens OX=9606 GN=PRRC2C PE=1 SV=4;sp|	-0.0371938	18.2489	-0.674485	0.511924	0.776946	-6.87162	0.290795	not significant	0.109609	Q9Y520-4;Q9Y520-5;Q9Y520;Q9Y520-7;Q9Y520-3;Q9Y520-6;Q9Y520-2	Q9Y520-4;Q9Y520-5;Q9Y520;Q9Y520-7;Q9Y520-3;Q9Y520-6;Q9Y520-2	19;19;19;19;18;18;14	19;19;19;19;18;18;14	17;17;17;17;16;16;13	Protein PRRC2C	PRRC2C	7	19	19	17	19	19	17	8.5	8.5	8	308.6	2817	2817;2849;2896;2898;2700;2752;2653	9.37	NA	1	3	6	2	2	2	3	2	3	4	5	4	5	2	2	NA	NA	0
sp|Q9Y512|SAM50_HUMAN Sorting and assembly machinery component 50 homolog OS=Homo sapiens OX=9606 GN=SAMM50 PE=1 SV=3	-0.0344446	16.8224	-0.480182	0.639147	0.847431	-6.98858	0.194399	not significant	0.0718956	Q9Y512	Q9Y512	7	7	7	Sorting and assembly machinery component 50 homolog	SAMM50	1	7	7	7	7	7	7	25.2	25.2	25.2	51.976	469	469	15.4	NA	NA	NA	NA	NA	NA	NA	NA	1	NA	NA	1	1	2	1	NA	3	4	0
sp|Q9Y508-2|RN114_HUMAN Isoform 2 of E3 ubiquitin-protein ligase RNF114 OS=Homo sapiens OX=9606 GN=RNF114;sp|Q9Y508|RN114_HUMAN E3 ubiquitin-protein ligase RNF114 OS=Homo sapiens OX=9606 GN=RNF114 PE=1 SV=1	0.328748	14.6178	2.45539	0.0290652	0.206675	-4.46731	1.53663	not significant	0.684712	Q9Y508-2;Q9Y508	Q9Y508-2;Q9Y508	3;3	3;3	3;3	E3 ubiquitin-protein ligase RNF114	RNF114	2	3	3	3	3	3	3	26.7	26.7	26.7	21.004	191	191;228	12	NA	NA	1	NA	NA	NA	NA	NA	NA	NA	NA	NA	NA	1	1	1	NA	NA	0
sp|Q9Y4Z0|LSM4_HUMAN U6 snRNA-associated Sm-like protein LSm4 OS=Homo sapiens OX=9606 GN=LSM4 PE=1 SV=1	-0.393487	16.9785	-2.94659	0.0114386	0.132429	-3.56518	1.94163	not significant	0.878018	Q9Y4Z0	Q9Y4Z0	3	3	3	U6 snRNA-associated Sm-like protein LSm4	LSM4	1	3	3	3	3	3	3	28.8	28.8	28.8	15.35	139	139	11.2	NA	NA	NA	1	1	NA	NA	NA	NA	NA	NA	NA	1	1	1	1	NA	NA	0
sp|Q9Y4X5|ARI1_HUMAN E3 ubiquitin-protein ligase ARIH1 OS=Homo sapiens OX=9606 GN=ARIH1 PE=1 SV=2	-0.0883244	17.0556	-1.24166	0.236488	0.560367	-6.33169	0.62619	not significant	0.251527	Q9Y4X5	Q9Y4X5	5	5	5	E3 ubiquitin-protein ligase ARIH1	ARIH1	1	5	5	5	5	5	5	10.8	10.8	10.8	64.117	557	557	10.5	NA	NA	NA	2	2	NA	NA	NA	NA	1	1	1	2	1	2	1	NA	NA	0
sp|Q9Y4X1|UD2A1_HUMAN UDP-glucuronosyltransferase 2A1 OS=Homo sapiens OX=9606 GN=UGT2A1 PE=1 SV=2;sp|Q9Y4X1-5|UD2A1_HUMAN Isoform 5 of UDP-glucuronosyltransferase 2A1 OS=Homo sapiens OX=9606 GN=UGT2A1;sp|Q9Y4X1-4|UD2A1_HUMAN Isoform 4 of UDP-glucuronosyltr	-0.461137	17.3687	-0.912625	0.378199	0.684669	-6.67898	0.422279	not significant	0.16452	Q9Y4X1;Q9Y4X1-5;Q9Y4X1-4;Q9Y4X1-2;Q9Y4X1-3;Q6UWM9	Q9Y4X1;Q9Y4X1-5;Q9Y4X1-4	7;5;5;3;1;1	7;5;5;3;1;1	7;5;5;3;1;1	UDP-glucuronosyltransferase 2A1	UGT2A1	6	7	7	7	7	7	7	14.6	14.6	14.6	59.925	527	527;527;693;536;492;527	14.4	NA	NA	NA	1	1	NA	NA	NA	NA	NA	NA	NA	NA	NA	1	3	4	1	0
sp|Q9Y4W6|AFG32_HUMAN AFG3-like protein 2 OS=Homo sapiens OX=9606 GN=AFG3L2 PE=1 SV=2	0.0513305	19.5187	0.770051	0.455157	0.740482	-6.80063	0.341839	not significant	0.130486	Q9Y4W6	Q9Y4W6	22	22	21	AFG3-like protein 2	AFG3L2	1	22	22	21	22	22	21	29.7	29.7	28.7	88.583	797	797	10.8	NA	NA	NA	2	9	6	6	6	6	6	5	5	5	4	4	2	8	6	0
sp|Q9Y4W2-3|LAS1L_HUMAN Isoform 3 of Ribosomal biogenesis protein LAS1L OS=Homo sapiens OX=9606 GN=LAS1L;sp|Q9Y4W2-2|LAS1L_HUMAN Isoform 2 of Ribosomal biogenesis protein LAS1L OS=Homo sapiens OX=9606 GN=LAS1L;sp|Q9Y4W2|LAS1L_HUMAN Ribosomal biogenesis pro	0.000746336	11.9239	0.00394678	0.996911	0.998449	-7.1109	0.00134344	not significant	0.000674199	Q9Y4W2-3;Q9Y4W2-2;Q9Y4W2	Q9Y4W2-3;Q9Y4W2-2;Q9Y4W2	2;2;2	2;2;2	2;2;2	Ribosomal biogenesis protein LAS1L	LAS1L	3	2	2	2	2	2	2	3.7	3.7	3.7	76.844	675	675;717;734	11.6	NA	NA	NA	NA	NA	NA	NA	1	1	1	1	1	NA	NA	1	1	NA	NA	0
sp|Q9Y4R8|TELO2_HUMAN Telomere length regulation protein TEL2 homolog OS=Homo sapiens OX=9606 GN=TELO2 PE=1 SV=2	0.159146	13.3629	1.79493	0.0961451	0.359783	-5.57282	1.01707	not significant	0.443959	Q9Y4R8	Q9Y4R8	4	4	3	Telomere length regulation protein TEL2 homolog	TELO2	1	4	4	3	4	4	3	5.1	5.1	3.3	91.746	837	837	12.8	NA	NA	NA	NA	1	NA	NA	NA	NA	NA	NA	NA	NA	NA	2	1	NA	NA	0
sp|Q9Y4P9|SPEF1_HUMAN Sperm flagellar protein 1 OS=Homo sapiens OX=9606 GN=SPEF1 PE=1 SV=3;sp|Q9Y4P9-2|SPEF1_HUMAN Isoform 2 of Sperm flagellar protein 1 OS=Homo sapiens OX=9606 GN=SPEF1	-0.355967	17.8763	-2.04534	0.0618025	0.293631	-5.17361	1.20899	not significant	0.532198	Q9Y4P9;Q9Y4P9-2	Q9Y4P9;Q9Y4P9-2	6;4	6;4	6;4	Sperm flagellar protein 1	SPEF1	2	6	6	6	6	6	6	32.2	32.2	32.2	26.987	236	236;162	9.84	NA	NA	NA	3	3	2	NA	NA	NA	1	2	1	1	2	2	1	1	NA	0
sp|Q9Y4P3|TBL2_HUMAN Transducin beta-like protein 2 OS=Homo sapiens OX=9606 GN=TBL2 PE=1 SV=1	-0.0488617	16.9893	-0.638599	0.534271	0.787836	-6.89602	0.272238	not significant	0.103564	Q9Y4P3	Q9Y4P3	4	4	4	Transducin beta-like protein 2	TBL2	1	4	4	4	4	4	4	10.1	10.1	10.1	49.797	447	447	8.45	NA	1	NA	1	1	1	1	1	1	1	1	NA	NA	NA	1	1	NA	NA	0
sp|Q9Y4L1|HYOU1_HUMAN Hypoxia up-regulated protein 1 OS=Homo sapiens OX=9606 GN=HYOU1 PE=1 SV=1;sp|Q9Y4L1-2|HYOU1_HUMAN Isoform 2 of Hypoxia up-regulated protein 1 OS=Homo sapiens OX=9606 GN=HYOU1	0.175695	21.0079	2.49105	0.0271838	0.198973	-4.40349	1.56569	not significant	0.701207	Q9Y4L1;Q9Y4L1-2;Q9BXT5	Q9Y4L1;Q9Y4L1-2	31;19;1	31;19;1	31;19;1	Hypoxia up-regulated protein 1	HYOU1	3	31	31	31	31	31	31	35.9	35.9	35.9	111.33	999	999;559;2789	10.7	NA	2	3	9	10	6	6	5	5	6	6	5	5	9	11	11	8	4	0
sp|Q9Y4K3|TRAF6_HUMAN TNF receptor-associated factor 6 OS=Homo sapiens OX=9606 GN=TRAF6 PE=1 SV=1	0.0577339	14.3976	0.75259	0.465224	0.749956	-6.81424	0.332338	not significant	0.124964	Q9Y4K3	Q9Y4K3	3	3	3	TNF receptor-associated factor 6	TRAF6	1	3	3	3	3	3	3	6.7	6.7	6.7	59.573	522	522	11	NA	NA	NA	NA	1	NA	NA	NA	1	1	NA	NA	1	1	1	NA	NA	NA	0
sp|Q9Y4K1|CRBG1_HUMAN Beta/gamma crystallin domain-containing protein 1 OS=Homo sapiens OX=9606 GN=CRYBG1 PE=1 SV=3	-0.0353913	16.1574	-0.257668	0.800732	0.928024	-7.07546	0.0965126	not significant	0.0324406	Q9Y4K1;Q9Y4K1-2	Q9Y4K1	8;1	8;1	8;1	Absent in melanoma 1 protein	AIM1	2	8	8	8	8	8	8	6.4	6.4	6.4	188.67	1723	1723;542	10.2	NA	1	1	1	1	1	NA	NA	3	3	3	3	2	1	1	1	NA	1	0
sp|Q9Y4F5|C170B_HUMAN Centrosomal protein of 170 kDa protein B OS=Homo sapiens OX=9606 GN=CEP170B PE=1 SV=4;sp|Q9Y4F5-2|C170B_HUMAN Isoform 2 of Centrosomal protein of 170 kDa protein B OS=Homo sapiens OX=9606 GN=CEP170B;sp|Q9Y4F5-3|C170B_HUMAN Isoform 3 o	-0.166547	14.7283	-3.05662	0.00926452	0.118789	-3.35806	2.03318	not significant	0.925224	Q9Y4F5;Q9Y4F5-2;Q9Y4F5-3	Q9Y4F5;Q9Y4F5-2;Q9Y4F5-3	9;9;8	9;9;8	9;9;8	Centrosomal protein of 170 kDa protein B	CEP170B	3	9	9	9	9	9	9	9.6	9.6	9.6	171.69	1589	1589;1554;1519	10.3	1	1	3	1	NA	NA	NA	NA	NA	NA	2	1	2	3	3	2	NA	NA	0
sp|Q9Y4F1-2|FARP1_HUMAN Isoform 2 of FERM, ARHGEF and pleckstrin domain-containing protein 1 OS=Homo sapiens OX=9606 GN=FARP1;sp|Q9Y4F1|FARP1_HUMAN FERM, ARHGEF and pleckstrin domain-containing protein 1 OS=Homo sapiens OX=9606 GN=FARP1 PE=1 SV=1	-0.128145	19.072	-1.39083	0.187831	0.504285	-6.14664	0.726232	not significant	0.297324	Q9Y4F1-2;Q9Y4F1;Q9Y4F1-3	Q9Y4F1-2;Q9Y4F1	17;17;2	17;17;2	17;17;2	FERM, RhoGEF and pleckstrin domain-containing protein 1	FARP1	3	17	17	17	17	17	17	17.7	17.7	17.7	122.11	1076	1076;1045;129	10.1	NA	4	4	3	1	1	NA	NA	1	1	1	3	1	4	4	3	3	1	0
sp|Q9Y4E8-2|UBP15_HUMAN Isoform 2 of Ubiquitin carboxyl-terminal hydrolase 15 OS=Homo sapiens OX=9606 GN=USP15;sp|Q9Y4E8-3|UBP15_HUMAN Isoform 3 of Ubiquitin carboxyl-terminal hydrolase 15 OS=Homo sapiens OX=9606 GN=USP15;sp|Q9Y4E8|UBP15_HUMAN Ubiquitin ca	0.244754	14.484	1.22707	0.241746	0.56542	-6.34893	0.616641	not significant	0.247629	Q9Y4E8-2;Q9Y4E8-3;Q9Y4E8;Q9Y4E8-4	Q9Y4E8-2;Q9Y4E8-3;Q9Y4E8	3;3;3;1	2;2;2;1	2;2;2;1	Ubiquitin carboxyl-terminal hydrolase 15	USP15	4	3	2	2	3	2	2	3	2	2	109.3	952	952;956;981;235	9	NA	1	NA	NA	NA	NA	NA	NA	NA	NA	NA	NA	NA	NA	NA	1	NA	NA	0
sp|Q9Y4C8|RBM19_HUMAN Probable RNA-binding protein 19 OS=Homo sapiens OX=9606 GN=RBM19 PE=1 SV=3	0.272331	14.1067	1.03613	0.319195	0.634795	-6.55907	0.495944	not significant	0.197366	Q9Y4C8	Q9Y4C8	2	2	2	Probable RNA-binding protein 19	RBM19	1	2	2	2	2	2	2	2.4	2.4	2.4	107.33	960	960	10.5	NA	NA	NA	NA	NA	1	NA	NA	NA	NA	NA	NA	NA	NA	1	NA	NA	NA	0.00048685
sp|Q9Y4B6-3|DCAF1_HUMAN Isoform 3 of DDB1- and CUL4-associated factor 1 OS=Homo sapiens OX=9606 GN=DCAF1;sp|Q9Y4B6-2|DCAF1_HUMAN Isoform 2 of DDB1- and CUL4-associated factor 1 OS=Homo sapiens OX=9606 GN=DCAF1;sp|Q9Y4B6|DCAF1_HUMAN DDB1- and CUL4-associate	-0.127238	14.0273	-1.38854	0.188511	0.50532	-6.1496	0.724663	not significant	0.296434	Q9Y4B6-3;Q9Y4B6-2;Q9Y4B6	Q9Y4B6-3;Q9Y4B6-2;Q9Y4B6	2;2;2	2;2;2	2;2;2	Protein VPRBP	VPRBP	3	2	2	2	2	2	2	2.6	2.6	2.6	118.23	1058	1058;1506;1507	9.5	NA	NA	1	1	NA	NA	NA	NA	NA	NA	NA	NA	NA	NA	1	1	NA	NA	0.00050429
sp|Q9Y4A5-2|TRRAP_HUMAN Isoform 2 of Transformation/transcription domain-associated protein OS=Homo sapiens OX=9606 GN=TRRAP;sp|Q9Y4A5|TRRAP_HUMAN Transformation/transcription domain-associated protein OS=Homo sapiens OX=9606 GN=TRRAP PE=1 SV=3	1.33243	15.4466	13.6753	4.78389e-09	1.68734e-06	11.295	8.32022	sig increased	5.7728	Q9Y4A5-2;Q9Y4A5	Q9Y4A5-2;Q9Y4A5	5;5	5;5	5;5	Transformation/transcription domain-associated protein	TRRAP	2	5	5	5	5	5	5	1.7	1.7	1.7	434.41	3830	3830;3859	11	NA	NA	NA	NA	2	NA	NA	NA	NA	NA	NA	NA	1	2	1	NA	NA	NA	0
sp|Q9Y496|KIF3A_HUMAN Kinesin-like protein KIF3A OS=Homo sapiens OX=9606 GN=KIF3A PE=1 SV=4	-0.244233	16.5295	-1.86848	0.0845974	0.340971	-5.4586	1.07264	not significant	0.467282	Q9Y496;Q6ZMV9-3;Q6ZMV9;Q9P2E2-3;Q9P2E2;O95239-2;O95239;Q2VIQ3	Q9Y496	7;1;1;1;1;1;1;1	7;1;1;1;1;1;1;1	7;1;1;1;1;1;1;1	Kinesin-like protein KIF3A	KIF3A	8	7	7	7	7	7	7	12.7	12.7	12.7	80.04	699	699;797;814;1028;1029;1127;1232;1234	8.76	NA	NA	1	2	3	2	1	2	1	NA	NA	NA	NA	NA	2	2	1	NA	0
sp|Q9Y490|TLN1_HUMAN Talin-1 OS=Homo sapiens OX=9606 GN=TLN1 PE=1 SV=3	0.0689614	20.66	0.819572	0.427361	0.722439	-6.76047	0.369205	not significant	0.141199	Q9Y490	Q9Y490	58	58	54	Talin-1	TLN1	1	58	58	54	58	58	54	28.3	28.3	26.8	269.76	2541	2541	9.72	NA	5	14	17	17	9	9	7	10	12	15	17	15	15	14	9	9	2	0
sp|Q9Y478|AAKB1_HUMAN 5-AMP-activated protein kinase subunit beta-1 OS=Homo sapiens OX=9606 GN=PRKAB1 PE=1 SV=4	-0.13232	14.2707	-0.885843	0.391935	0.695363	-6.70323	0.406786	not significant	0.157788	Q9Y478	Q9Y478	2	2	2	5-AMP-activated protein kinase subunit beta-1	PRKAB1	1	2	2	2	2	2	2	10.7	10.7	10.7	30.382	270	270	16	NA	NA	NA	NA	NA	NA	NA	NA	NA	NA	NA	NA	NA	NA	1	1	1	NA	0.00051881
sp|Q9Y450-4|HBS1L_HUMAN Isoform 3 of HBS1-like protein OS=Homo sapiens OX=9606 GN=HBS1L;sp|Q9Y450|HBS1L_HUMAN HBS1-like protein OS=Homo sapiens OX=9606 GN=HBS1L PE=1 SV=1	0.0929758	13.3223	0.661134	0.520173	0.78212	-6.88084	0.283852	not significant	0.106727	Q9Y450-4;Q9Y450	Q9Y450-4;Q9Y450	2;2	2;2	2;2	HBS1-like protein	HBS1L	2	2	2	2	2	2	2	5.6	5.6	5.6	70.624	642	642;684	7.67	NA	NA	NA	1	1	NA	NA	NA	NA	NA	NA	NA	NA	1	NA	NA	NA	NA	0
sp|Q9Y446|PKP3_HUMAN Plakophilin-3 OS=Homo sapiens OX=9606 GN=PKP3 PE=1 SV=1;sp|Q9Y446-2|PKP3_HUMAN Isoform PKP3b of Plakophilin-3 OS=Homo sapiens OX=9606 GN=PKP3	-0.00596195	19.3408	-0.0480183	0.962438	0.984502	-7.10967	0.0166272	not significant	0.00678358	Q9Y446;Q9Y446-2	Q9Y446;Q9Y446-2	23;23	23;23	23;23	Plakophilin-3	PKP3	2	23	23	23	23	23	23	32	32	32	87.081	797	797;812	8.73	1	4	4	9	10	8	6	7	10	8	6	6	7	4	3	2	2	3	0
sp|Q9Y3Z3|SAMH1_HUMAN Deoxynucleoside triphosphate triphosphohydrolase SAMHD1 OS=Homo sapiens OX=9606 GN=SAMHD1 PE=1 SV=2;sp|Q9Y3Z3-4|SAMH1_HUMAN Isoform 4 of Deoxynucleoside triphosphate triphosphohydrolase SAMHD1 OS=Homo sapiens OX=9606 GN=SAMHD1;sp|Q9Y3	0.00450382	22.7496	0.0400987	0.968629	0.98663	-7.11005	0.0138425	not significant	0.0058457	Q9Y3Z3;Q9Y3Z3-4;Q9Y3Z3-3	Q9Y3Z3;Q9Y3Z3-4;Q9Y3Z3-3	38;36;30	38;36;30	38;36;30	Deoxynucleoside triphosphate triphosphohydrolase SAMHD1	SAMHD1	3	38	38	38	38	38	38	56.9	56.9	56.9	72.2	626	626;591;556	10.3	NA	8	7	16	18	13	10	12	13	13	15	15	15	13	13	14	13	12	0
sp|Q9Y3Y2-4|CHTOP_HUMAN Isoform 3 of Chromatin target of PRMT1 protein OS=Homo sapiens OX=9606 GN=CHTOP;sp|Q9Y3Y2|CHTOP_HUMAN Chromatin target of PRMT1 protein OS=Homo sapiens OX=9606 GN=CHTOP PE=1 SV=2;sp|Q9Y3Y2-3|CHTOP_HUMAN Isoform 2 of Chromatin target	-0.102315	17.6577	-1.73477	0.10662	0.381636	-5.66422	0.97216	not significant	0.41835	Q9Y3Y2-4;Q9Y3Y2;Q9Y3Y2-3	Q9Y3Y2-4;Q9Y3Y2;Q9Y3Y2-3	5;5;5	5;5;5	5;5;5	Chromatin target of PRMT1 protein	CHTOP	3	5	5	5	5	5	5	31.7	31.7	31.7	21.918	202	202;248;249	7.2	NA	1	2	4	4	2	2	2	2	2	1	1	NA	NA	NA	1	1	NA	0
sp|Q9Y3U8|RL36_HUMAN 60S ribosomal protein L36 OS=Homo sapiens OX=9606 GN=RPL36 PE=1 SV=3	-0.358587	18.5778	-1.45205	0.1704	0.475416	-6.06619	0.768529	not significant	0.322926	Q9Y3U8	Q9Y3U8	5	5	5	60S ribosomal protein L36	RPL36	1	5	5	5	5	5	5	30.5	30.5	30.5	12.254	105	105	11	NA	NA	NA	2	2	1	1	1	1	2	2	1	NA	2	2	NA	2	2	0
sp|Q9Y3T9|NOC2L_HUMAN Nucleolar complex protein 2 homolog OS=Homo sapiens OX=9606 GN=NOC2L PE=1 SV=4	0.0332455	14.9648	0.303346	0.766469	0.913468	-7.06183	0.115506	not significant	0.0393065	Q9Y3T9	Q9Y3T9	4	4	4	Nucleolar complex protein 2 homolog	NOC2L	1	4	4	4	4	4	4	6	6	6	84.918	749	749	14	NA	NA	NA	NA	NA	NA	NA	NA	NA	NA	1	1	1	2	1	1	1	NA	0
sp|Q9Y3R5-2|DOP2_HUMAN Isoform 2 of Protein dopey-2 OS=Homo sapiens OX=9606 GN=DOP1B;sp|Q9Y3R5|DOP2_HUMAN Protein dopey-2 OS=Homo sapiens OX=9606 GN=DOP1B PE=1 SV=5	-0.335356	14.1326	-2.18664	0.0478289	0.259381	-4.93666	1.32031	not significant	0.586063	Q9Y3R5-2;Q9Y3R5	Q9Y3R5-2;Q9Y3R5	5;5	5;5	5;5	Protein dopey-2	DOPEY2	2	5	5	5	5	5	5	3.5	3.5	3.5	257.39	2291	2291;2298	5.44	NA	1	3	1	1	1	NA	NA	NA	NA	1	1	NA	NA	NA	NA	NA	NA	0
sp|Q9Y3Q8-2|T22D4_HUMAN Isoform 2 of TSC22 domain family protein 4 OS=Homo sapiens OX=9606 GN=TSC22D4;sp|Q9Y3Q8|T22D4_HUMAN TSC22 domain family protein 4 OS=Homo sapiens OX=9606 GN=TSC22D4 PE=1 SV=2	-0.366006	13.3811	-4.77426	0.000372237	0.0160973	-0.119822	3.42918	not significant	1.79325	Q9Y3Q8-2;Q9Y3Q8	Q9Y3Q8-2;Q9Y3Q8	2;2	2;2	2;2	TSC22 domain family protein 4	TSC22D4	2	2	2	2	2	2	2	19.2	19.2	19.2	16.685	156	156;395	14.7	NA	NA	NA	NA	NA	NA	NA	NA	NA	NA	NA	NA	NA	1	2	NA	NA	NA	0
sp|Q9Y3Q3|TMED3_HUMAN Transmembrane emp24 domain-containing protein 3 OS=Homo sapiens OX=9606 GN=TMED3 PE=1 SV=1;sp|Q9Y3Q3-2|TMED3_HUMAN Isoform 2 of Transmembrane emp24 domain-containing protein 3 OS=Homo sapiens OX=9606 GN=TMED3	-0.194834	14.7953	-2.12292	0.0537186	0.273959	-5.04445	1.26988	not significant	0.562315	Q9Y3Q3;Q9Y3Q3-2	Q9Y3Q3;Q9Y3Q3-2	2;1	2;1	2;1	Transmembrane emp24 domain-containing protein 3	TMED3	2	2	2	2	2	2	2	8.8	8.8	8.8	24.777	217	217;173	5.67	NA	NA	1	1	NA	NA	NA	NA	NA	1	NA	NA	NA	NA	NA	NA	NA	NA	0.0024808
sp|Q9Y3P9|RBGP1_HUMAN Rab GTPase-activating protein 1 OS=Homo sapiens OX=9606 GN=RABGAP1 PE=1 SV=3	0.0681357	16.3576	0.98283	0.343787	0.657477	-6.61243	0.463711	not significant	0.18212	Q9Y3P9;Q5R372-7;Q5R372-8;Q5R372-6;Q5R372-5;B7ZAP0;Q9Y3P9-4;Q9Y3P9-3;Q9Y3P9-2	Q9Y3P9	7;2;2;2;2;2;2;2;2	7;2;2;2;2;2;2;2;2	7;2;2;2;2;2;2;2;2	Rab GTPase-activating protein 1	RABGAP1	9	7	7	7	7	7	7	8	8	8	121.74	1069	1069;358;370;377;378;253;265;479;599	7.04	1	2	3	4	3	1	1	1	1	1	1	1	NA	1	1	2	NA	NA	0
sp|Q9Y3L5|RAP2C_HUMAN Ras-related protein Rap-2c OS=Homo sapiens OX=9606 GN=RAP2C PE=1 SV=1;sp|P61225|RAP2B_HUMAN Ras-related protein Rap-2b OS=Homo sapiens OX=9606 GN=RAP2B PE=1 SV=1;sp|P10114|RAP2A_HUMAN Ras-related protein Rap-2a OS=Homo sapiens OX=9606	0.00291675	15.4296	0.0194269	0.984798	0.994182	-7.1107	0.00665278	not significant	0.00253426	Q9Y3L5;P61225;P10114	Q9Y3L5;P61225;P10114	2;1;1	2;1;1	2;1;1	Ras-related protein Rap-2c;Ras-related protein Rap-2b;Ras-related protein Rap-2a	RAP2C;RAP2B;RAP2A	3	2	2	2	2	2	2	14.8	14.8	14.8	20.745	183	183;183;183	17	NA	NA	NA	NA	NA	NA	NA	NA	NA	NA	NA	NA	NA	NA	NA	1	1	1	0.00026028
sp|Q9Y3L3-2|3BP1_HUMAN Isoform 2 of SH3 domain-binding protein 1 OS=Homo sapiens OX=9606 GN=SH3BP1;sp|Q9Y3L3|3BP1_HUMAN SH3 domain-binding protein 1 OS=Homo sapiens OX=9606 GN=SH3BP1 PE=1 SV=3;sp|Q6ZT62-2|BGIN_HUMAN Isoform Short BGIN of Bargin OS=Homo sap	0.228885	15.1716	1.47009	0.165531	0.468931	-6.04201	0.78112	not significant	0.328891	Q9Y3L3-2;Q9Y3L3;Q6ZT62-2;Q6ZT62	Q9Y3L3-2;Q9Y3L3;Q6ZT62-2;Q6ZT62	6;6;5;5	6;6;5;5	6;6;5;5	SH3 domain-binding protein 1	SH3BP1	4	6	6	6	6	6	6	13.7	13.7	13.7	50.82	452	452;701;605;677	10.5	NA	NA	1	2	1	NA	NA	NA	1	2	2	2	3	2	1	1	NA	NA	0
sp|Q9Y3I0|RTCB_HUMAN tRNA-splicing ligase RtcB homolog OS=Homo sapiens OX=9606 GN=RTCB PE=1 SV=1	-0.0105092	20.628	-0.194209	0.84904	0.941613	-7.09075	0.0710717	not significant	0.0261276	Q9Y3I0	Q9Y3I0	18	18	18	tRNA-splicing ligase RtcB homolog	RTCB	1	18	18	18	18	18	18	47.3	47.3	47.3	55.21	505	505	11.6	NA	1	1	3	5	3	3	3	3	3	5	6	2	4	6	9	5	5	0
sp|Q9Y3F4|STRAP_HUMAN Serine-threonine kinase receptor-associated protein OS=Homo sapiens OX=9606 GN=STRAP PE=1 SV=1;sp|Q9Y3F4-2|STRAP_HUMAN Isoform 2 of Serine-threonine kinase receptor-associated protein OS=Homo sapiens OX=9606 GN=STRAP	0.0350381	19.3297	0.47432	0.643209	0.848513	-6.99152	0.191648	not significant	0.0713414	Q9Y3F4;Q9Y3F4-2	Q9Y3F4;Q9Y3F4-2	12;12	12;12	12;12	Serine-threonine kinase receptor-associated protein	STRAP	2	12	12	12	12	12	12	40.3	40.3	40.3	38.438	350	350;363	11.6	NA	1	1	1	2	2	1	3	5	5	4	4	4	3	4	3	4	4	0
sp|Q9Y3E5|PTH2_HUMAN Peptidyl-tRNA hydrolase 2, mitochondrial OS=Homo sapiens OX=9606 GN=PTRH2 PE=1 SV=1	-0.330684	17.2298	-2.07782	0.0582896	0.285255	-5.11982	1.23441	not significant	0.544766	Q9Y3E5	Q9Y3E5	4	4	4	Peptidyl-tRNA hydrolase 2, mitochondrial	PTRH2	1	4	4	4	4	4	4	37.4	37.4	37.4	19.193	179	179	15	NA	NA	NA	NA	NA	NA	NA	NA	NA	NA	NA	NA	1	2	3	2	1	NA	0
sp|Q9Y3E1|HDGR3_HUMAN Hepatoma-derived growth factor-related protein 3 OS=Homo sapiens OX=9606 GN=HDGFL3 PE=1 SV=1	0.00762251	18.709	0.0884992	0.930841	0.97361	-7.10672	0.0311247	not significant	0.011615	Q9Y3E1	Q9Y3E1	7	5	5	Hepatoma-derived growth factor-related protein 3	HDGFRP3	1	7	5	5	7	5	5	27.6	22.7	22.7	22.619	203	203	9.7	NA	1	1	NA	1	2	1	1	2	2	2	2	2	1	NA	1	1	NA	0
sp|Q9Y3D9|RT23_HUMAN 28S ribosomal protein S23, mitochondrial OS=Homo sapiens OX=9606 GN=MRPS23 PE=1 SV=2	0.147462	14.6892	1.20553	0.249673	0.570104	-6.37407	0.602629	not significant	0.244046	Q9Y3D9	Q9Y3D9	3	3	3	28S ribosomal protein S23, mitochondrial	MRPS23	1	3	3	3	3	3	3	16.8	16.8	16.8	21.77	190	190	14.5	NA	NA	NA	NA	NA	NA	NA	NA	NA	1	1	1	1	NA	NA	NA	2	2	0
sp|Q9Y3D6|FIS1_HUMAN Mitochondrial fission 1 protein OS=Homo sapiens OX=9606 GN=FIS1 PE=1 SV=2	-0.0297246	19.4313	-0.24472	0.810527	0.931232	-7.07892	0.0912323	not significant	0.030942	Q9Y3D6	Q9Y3D6	5	5	5	Mitochondrial fission 1 protein	FIS1	1	5	5	5	5	5	5	31.6	31.6	31.6	16.937	152	152	15.2	NA	NA	NA	NA	NA	NA	NA	NA	NA	NA	NA	NA	3	2	2	3	2	1	0
sp|Q9Y3D3|RT16_HUMAN 28S ribosomal protein S16, mitochondrial OS=Homo sapiens OX=9606 GN=MRPS16 PE=1 SV=1;sp|Q9Y3D3-2|RT16_HUMAN Isoform 2 of 28S ribosomal protein S16, mitochondrial OS=Homo sapiens OX=9606 GN=MRPS16	0.0143777	12.8586	0.0850199	0.933552	0.974242	-7.10704	0.0298613	not significant	0.0113333	Q9Y3D3;Q9Y3D3-2	Q9Y3D3;Q9Y3D3-2	2;1	2;1	2;1	28S ribosomal protein S16, mitochondrial	MRPS16	2	2	2	2	2	2	2	28.5	28.5	28.5	15.345	137	137;123	9	NA	NA	NA	NA	1	NA	NA	NA	NA	NA	NA	NA	1	NA	NA	NA	NA	NA	0.0009348
sp|Q9Y3D0|CIA2B_HUMAN Cytosolic iron-sulfur assembly component 2B OS=Homo sapiens OX=9606 GN=CIAO2B PE=1 SV=1	0.104326	11.7754	0.459698	0.653393	0.854813	-6.99871	0.184825	not significant	0.068129	Q9Y3D0	Q9Y3D0	2	2	2	Mitotic spindle-associated MMXD complex subunit MIP18	FAM96B	1	2	2	2	2	2	2	26.4	26.4	26.4	17.663	163	163	6.25	NA	1	1	1	NA	NA	NA	NA	NA	NA	NA	NA	NA	NA	NA	1	NA	NA	0
sp|Q9Y3C8|UFC1_HUMAN Ubiquitin-fold modifier-conjugating enzyme 1 OS=Homo sapiens OX=9606 GN=UFC1 PE=1 SV=3	-0.276078	20.3006	-2.99146	0.0104968	0.125665	-3.48087	1.97894	not significant	0.900787	Q9Y3C8	Q9Y3C8	8	8	8	Ubiquitin-fold modifier-conjugating enzyme 1	UFC1	1	8	8	8	8	8	8	37.7	37.7	37.7	19.458	167	167	10.5	NA	NA	NA	2	3	3	2	3	3	4	4	5	3	3	1	1	2	2	0
sp|Q9Y3C6|PPIL1_HUMAN Peptidyl-prolyl cis-trans isomerase-like 1 OS=Homo sapiens OX=9606 GN=PPIL1 PE=1 SV=1	-0.0960551	18.7432	-1.06907	0.304656	0.622878	-6.52491	0.516191	not significant	0.205597	Q9Y3C6	Q9Y3C6	5	5	5	Peptidyl-prolyl cis-trans isomerase-like 1	PPIL1	1	5	5	5	5	5	5	30.7	30.7	30.7	18.237	166	166	11.5	NA	1	1	1	1	NA	NA	NA	1	1	NA	NA	NA	1	1	4	1	1	0
sp|Q9Y3C1|NOP16_HUMAN Nucleolar protein 16 OS=Homo sapiens OX=9606 GN=NOP16 PE=1 SV=2;sp|Q9Y3C1-3|NOP16_HUMAN Isoform 3 of Nucleolar protein 16 OS=Homo sapiens OX=9606 GN=NOP16;sp|Q9Y3C1-2|NOP16_HUMAN Isoform 2 of Nucleolar protein 16 OS=Homo sapiens OX=96	-0.0146784	14.1438	-0.144606	0.887259	0.957778	-7.09972	0.0519495	not significant	0.0187351	Q9Y3C1;Q9Y3C1-3;Q9Y3C1-2	Q9Y3C1;Q9Y3C1-3;Q9Y3C1-2	2;1;1	2;1;1	2;1;1	Nucleolar protein 16	NOP16	3	2	2	2	2	2	2	12.4	12.4	12.4	21.188	178	178;232;236	11.6	NA	NA	NA	NA	NA	NA	NA	NA	NA	1	1	2	1	NA	NA	NA	NA	NA	0.00094899
sp|Q9Y3C0|WASC3_HUMAN WASH complex subunit 3 OS=Homo sapiens OX=9606 GN=WASHC3 PE=1 SV=1	-0.220095	13.7009	-2.91479	0.0121565	0.134503	-3.62479	1.91519	not significant	0.871269	Q9Y3C0	Q9Y3C0	2	2	2	WASH complex subunit CCDC53	CCDC53	1	2	2	2	2	2	2	7.7	7.7	7.7	21.172	194	194	14	NA	NA	NA	NA	NA	NA	NA	NA	NA	NA	NA	1	1	1	1	1	NA	NA	0.001387
sp|Q9Y3B8-2|ORN_HUMAN Isoform 2 of Oligoribonuclease, mitochondrial OS=Homo sapiens OX=9606 GN=REXO2;sp|Q9Y3B8-3|ORN_HUMAN Isoform 3 of Oligoribonuclease, mitochondrial OS=Homo sapiens OX=9606 GN=REXO2;sp|Q9Y3B8|ORN_HUMAN Oligoribonuclease, mitochondrial O	0.00103328	17.9724	0.0109536	0.991428	0.995943	-7.11084	0.00373871	not significant	0.00176551	Q9Y3B8-2;Q9Y3B8-3;Q9Y3B8	Q9Y3B8-2;Q9Y3B8-3;Q9Y3B8	6;6;6	6;6;6	6;6;6	Oligoribonuclease, mitochondrial	REXO2	3	6	6	6	6	6	6	24.1	24.1	24.1	23.207	199	199;205;237	10.6	NA	NA	NA	2	2	1	1	1	1	1	1	1	NA	2	1	2	1	1	0
sp|Q9Y3B7-2|RM11_HUMAN Isoform 2 of 39S ribosomal protein L11, mitochondrial OS=Homo sapiens OX=9606 GN=MRPL11;sp|Q9Y3B7|RM11_HUMAN 39S ribosomal protein L11, mitochondrial OS=Homo sapiens OX=9606 GN=MRPL11 PE=1 SV=1;sp|Q9Y3B7-3|RM11_HUMAN Isoform 3 of 39S	-0.114477	17.7807	-1.37441	0.192748	0.50908	-6.16778	0.71501	not significant	0.293214	Q9Y3B7-2;Q9Y3B7;Q9Y3B7-3	Q9Y3B7-2;Q9Y3B7;Q9Y3B7-3	7;7;6	7;7;6	7;7;6	39S ribosomal protein L11, mitochondrial	MRPL11	3	7	7	7	7	7	7	38.6	38.6	38.6	18.205	166	166;192;181	12.6	NA	NA	NA	1	2	NA	NA	NA	NA	NA	1	1	1	2	3	3	NA	1	0
sp|Q9Y3B4|SF3B6_HUMAN Splicing factor 3B subunit 6 OS=Homo sapiens OX=9606 GN=SF3B6 PE=1 SV=1	-0.0878823	18.517	-1.10449	0.289578	0.60935	-6.48718	0.538235	not significant	0.215133	Q9Y3B4	Q9Y3B4	5	5	5	Splicing factor 3B subunit 6	SF3B6	1	5	5	5	5	5	5	36	36	36	14.585	125	125	10.6	NA	NA	NA	2	2	2	NA	NA	1	2	2	2	2	3	3	1	NA	NA	0
sp|Q9Y3A5|SBDS_HUMAN Ribosome maturation protein SBDS OS=Homo sapiens OX=9606 GN=SBDS PE=1 SV=4	-0.0803653	16.9414	-1.12503	0.281097	0.600708	-6.46485	0.551143	not significant	0.221337	Q9Y3A5	Q9Y3A5	7	7	7	Ribosome maturation protein SBDS	SBDS	1	7	7	7	7	7	7	33.6	33.6	33.6	28.763	250	250	10.7	NA	NA	NA	1	3	2	2	2	2	3	3	2	2	3	2	2	1	1	0
sp|Q9Y3A3-2|PHOCN_HUMAN Isoform 2 of MOB-like protein phocein OS=Homo sapiens OX=9606 GN=MOB4;sp|Q9Y3A3-3|PHOCN_HUMAN Isoform 3 of MOB-like protein phocein OS=Homo sapiens OX=9606 GN=MOB4;sp|Q9Y3A3|PHOCN_HUMAN MOB-like protein phocein OS=Homo sapiens OX=96	0.0245068	16.0605	0.254367	0.803227	0.929313	-7.07636	0.0951619	not significant	0.0318379	Q9Y3A3-2;Q9Y3A3-3;Q9Y3A3	Q9Y3A3-2;Q9Y3A3-3;Q9Y3A3	2;2;2	2;2;2	2;2;2	MOB-like protein phocein	MOB4	3	2	2	2	2	2	2	12.4	12.4	12.4	22.318	193	193;204;225	6	NA	NA	1	2	2	NA	NA	NA	NA	1	1	NA	NA	NA	NA	NA	NA	NA	0.0005156
sp|Q9Y399|RT02_HUMAN 28S ribosomal protein S2, mitochondrial OS=Homo sapiens OX=9606 GN=MRPS2 PE=1 SV=1	-0.180628	16.9015	-2.14724	0.051395	0.268904	-5.00349	1.28908	not significant	0.570403	Q9Y399	Q9Y399	2	2	2	28S ribosomal protein S2, mitochondrial	MRPS2	1	2	2	2	2	2	2	6.8	6.8	6.8	33.249	296	296	3.2	NA	1	2	2	NA	NA	NA	NA	NA	NA	NA	NA	NA	NA	NA	NA	NA	NA	0.00050518
sp|Q9Y394-2|DHRS7_HUMAN Isoform 2 of Dehydrogenase/reductase SDR family member 7 OS=Homo sapiens OX=9606 GN=DHRS7;sp|Q9Y394|DHRS7_HUMAN Dehydrogenase/reductase SDR family member 7 OS=Homo sapiens OX=9606 GN=DHRS7 PE=1 SV=1	-0.0740283	17.5108	-0.879026	0.395485	0.698361	-6.7093	0.40287	not significant	0.15592	Q9Y394-2;Q9Y394	Q9Y394-2;Q9Y394	6;6	6;6	6;6	Dehydrogenase/reductase SDR family member 7	DHRS7	2	6	6	6	6	6	6	24.9	24.9	24.9	32.267	289	289;339	11.2	NA	NA	NA	NA	1	2	2	2	2	2	2	4	3	3	3	2	NA	NA	0
sp|Q9Y376|CAB39_HUMAN Calcium-binding protein 39 OS=Homo sapiens OX=9606 GN=CAB39 PE=1 SV=1	-0.121055	17.9254	-1.08862	0.296265	0.616685	-6.50422	0.528319	not significant	0.209936	Q9Y376	Q9Y376	10	10	8	Calcium-binding protein 39	CAB39	1	10	10	8	10	10	8	26.4	26.4	21.7	39.869	341	341	12.4	NA	NA	1	1	2	1	1	2	2	1	1	1	NA	1	1	1	6	5	0
sp|Q9Y371|SHLB1_HUMAN Endophilin-B1 OS=Homo sapiens OX=9606 GN=SH3GLB1 PE=1 SV=1;sp|Q9Y371-2|SHLB1_HUMAN Isoform 2 of Endophilin-B1 OS=Homo sapiens OX=9606 GN=SH3GLB1;sp|Q9Y371-3|SHLB1_HUMAN Isoform 3 of Endophilin-B1 OS=Homo sapiens OX=9606 GN=SH3GLB1	0.080193	17.6857	0.897593	0.385868	0.691755	-6.69267	0.413561	not significant	0.160048	Q9Y371;Q9Y371-2;Q9Y371-3	Q9Y371;Q9Y371-2;Q9Y371-3	8;7;4	7;6;4	7;6;4	Endophilin-B1	SH3GLB1	3	8	7	7	8	7	7	24.1	21.9	21.9	40.796	365	365;386;265	10.5	NA	1	1	1	3	2	2	2	2	3	3	4	3	3	3	2	2	NA	0
sp|Q9Y366|IFT52_HUMAN Intraflagellar transport protein 52 homolog OS=Homo sapiens OX=9606 GN=IFT52 PE=1 SV=3	-0.288598	16.9527	-2.72076	0.017604	0.157788	-3.98541	1.75439	not significant	0.801925	Q9Y366	Q9Y366	10	10	10	Intraflagellar transport protein 52 homolog	IFT52	1	10	10	10	10	10	10	23.3	23.3	23.3	49.706	437	437	8.84	NA	2	3	3	1	NA	1	1	1	2	3	3	1	1	NA	1	1	1	0
sp|Q9Y365|STA10_HUMAN START domain-containing protein 10 OS=Homo sapiens OX=9606 GN=STARD10 PE=1 SV=2	0.0426236	19.5843	0.588711	0.566233	0.803524	-6.92785	0.247005	not significant	0.095001	Q9Y365	Q9Y365	10	10	10	PCTP-like protein	STARD10	1	10	10	10	10	10	10	44	44	44	33.048	291	291	11.5	NA	1	1	1	3	1	1	1	2	2	2	3	3	2	2	2	4	3	0
sp|Q9Y333|LSM2_HUMAN U6 snRNA-associated Sm-like protein LSm2 OS=Homo sapiens OX=9606 GN=LSM2 PE=1 SV=1	-0.0816578	16.9666	-0.725697	0.480999	0.76044	-6.83465	0.317856	not significant	0.118935	Q9Y333	Q9Y333	4	4	4	U6 snRNA-associated Sm-like protein LSm2	LSM2	1	4	4	4	4	4	4	48.4	48.4	48.4	10.834	95	95	9.39	NA	NA	NA	2	3	2	1	1	2	2	3	2	2	1	1	1	NA	NA	0
sp|Q9Y320-2|TMX2_HUMAN Isoform 2 of Thioredoxin-related transmembrane protein 2 OS=Homo sapiens OX=9606 GN=TMX2;sp|Q9Y320|TMX2_HUMAN Thioredoxin-related transmembrane protein 2 OS=Homo sapiens OX=9606 GN=TMX2 PE=1 SV=1	-0.149819	12.312	-0.890246	0.389654	0.694363	-6.69929	0.409321	not significant	0.158413	Q9Y320-2;Q9Y320	Q9Y320-2;Q9Y320	2;2	2;2	2;2	Thioredoxin-related transmembrane protein 2	TMX2	2	2	2	2	2	2	2	8.9	8.9	8.9	29.642	258	258;296	11.5	NA	NA	NA	NA	NA	NA	NA	1	1	1	1	1	1	1	1	NA	NA	NA	0.00049116
sp|Q9Y316-2|MEMO1_HUMAN Isoform 2 of Protein MEMO1 OS=Homo sapiens OX=9606 GN=MEMO1;sp|Q9Y316|MEMO1_HUMAN Protein MEMO1 OS=Homo sapiens OX=9606 GN=MEMO1 PE=1 SV=1;sp|Q9Y316-3|MEMO1_HUMAN Isoform 3 of Protein MEMO1 OS=Homo sapiens OX=9606 GN=MEMO1	-0.113026	14.1876	-0.890365	0.389592	0.694363	-6.69918	0.409389	not significant	0.158413	Q9Y316-2;Q9Y316;Q9Y316-3	Q9Y316-2;Q9Y316;Q9Y316-3	3;3;3	3;3;3	3;3;3	Protein MEMO1	MEMO1	3	3	3	3	3	3	3	14.6	14.6	14.6	31.307	274	274;297;300	11.2	NA	NA	NA	NA	1	NA	NA	NA	1	1	1	1	2	2	NA	NA	NA	NA	0
sp|Q9Y315|DEOC_HUMAN Deoxyribose-phosphate aldolase OS=Homo sapiens OX=9606 GN=DERA PE=1 SV=2	0.026996	18.7124	0.529194	0.605669	0.831225	-6.96262	0.217765	not significant	0.0802812	Q9Y315	Q9Y315	9	9	9	Deoxyribose-phosphate aldolase	DERA	1	9	9	9	9	9	9	38.7	38.7	38.7	35.23	318	318	10.5	NA	1	1	3	3	3	2	3	3	2	2	1	1	1	4	3	4	2	0
sp|Q9Y314|NOSIP_HUMAN Nitric oxide synthase-interacting protein OS=Homo sapiens OX=9606 GN=NOSIP PE=1 SV=1	-0.0934027	14.7423	-0.843696	0.414229	0.714547	-6.7401	0.38276	not significant	0.145969	Q9Y314	Q9Y314	2	2	2	Nitric oxide synthase-interacting protein	NOSIP	1	2	2	2	2	2	2	8	8	8	33.172	301	301	14.5	NA	NA	NA	NA	NA	NA	NA	NA	NA	NA	NA	NA	1	NA	NA	1	NA	NA	0.00051533
sp|Q9Y305|ACOT9_HUMAN Acyl-coenzyme A thioesterase 9, mitochondrial OS=Homo sapiens OX=9606 GN=ACOT9 PE=1 SV=2;sp|Q9Y305-2|ACOT9_HUMAN Isoform 2 of Acyl-coenzyme A thioesterase 9, mitochondrial OS=Homo sapiens OX=9606 GN=ACOT9;sp|Q9Y305-4|ACOT9_HUMAN Isofo	-0.0793735	19.0896	-1.03042	0.321768	0.636032	-6.56491	0.492457	not significant	0.196521	Q9Y305;Q9Y305-2;Q9Y305-4;Q9Y305-3	Q9Y305;Q9Y305-2;Q9Y305-4;Q9Y305-3	11;10;10;9	11;10;10;9	11;10;10;9	Acyl-coenzyme A thioesterase 9, mitochondrial	ACOT9	4	11	11	11	11	11	11	26.9	26.9	26.9	49.901	439	439;406;448;379	10.1	NA	NA	NA	4	4	4	4	4	4	4	6	5	3	1	NA	1	3	4	0
sp|Q9Y2Z9-2|COQ6_HUMAN Isoform 2 of Ubiquinone biosynthesis monooxygenase COQ6, mitochondrial OS=Homo sapiens OX=9606 GN=COQ6;sp|Q9Y2Z9-3|COQ6_HUMAN Isoform 3 of Ubiquinone biosynthesis monooxygenase COQ6, mitochondrial OS=Homo sapiens OX=9606 GN=COQ6;sp|Q	-0.110674	16.5212	-1.3602	0.197091	0.514646	-6.18593	0.705334	not significant	0.288491	Q9Y2Z9-2;Q9Y2Z9-3;Q9Y2Z9	Q9Y2Z9-2;Q9Y2Z9-3;Q9Y2Z9	2;2;2	2;2;2	2;2;2	Ubiquinone biosynthesis monooxygenase COQ6, mitochondrial	COQ6	3	2	2	2	2	2	2	5.9	5.9	5.9	42.873	391	391;443;468	16.3	NA	NA	NA	NA	NA	NA	NA	NA	NA	NA	NA	NA	NA	NA	1	1	NA	1	0
sp|Q9Y2Z4|SYYM_HUMAN Tyrosine--tRNA ligase, mitochondrial OS=Homo sapiens OX=9606 GN=YARS2 PE=1 SV=2	0.00275499	15.2386	0.0350044	0.972613	0.988052	-7.11025	0.0120601	not significant	0.00522002	Q9Y2Z4	Q9Y2Z4	3	3	3	Tyrosine--tRNA ligase, mitochondrial	YARS2	1	3	3	3	3	3	3	5.5	5.5	5.5	53.198	477	477	10.8	NA	1	1	NA	NA	NA	NA	NA	NA	NA	1	1	2	2	1	NA	NA	NA	0.00026344
sp|Q9Y2Z0|SGT1_HUMAN Protein SGT1 homolog OS=Homo sapiens OX=9606 GN=SUGT1 PE=1 SV=3;sp|Q9Y2Z0-2|SGT1_HUMAN Isoform 2 of Protein SGT1 homolog OS=Homo sapiens OX=9606 GN=SUGT1	-0.2019	19.1014	-3.43327	0.00450177	0.0805	-2.64228	2.34662	not significant	1.0942	Q9Y2Z0;Q9Y2Z0-2	Q9Y2Z0;Q9Y2Z0-2	13;12	13;12	13;12	Suppressor of G2 allele of SKP1 homolog	SUGT1	2	13	13	13	13	13	13	40	40	40	41.024	365	365;333	10.9	NA	1	1	2	2	2	2	3	4	5	5	6	5	3	5	4	1	1	0
sp|Q9Y2Y0-2|AR2BP_HUMAN Isoform 2 of ADP-ribosylation factor-like protein 2-binding protein OS=Homo sapiens OX=9606 GN=ARL2BP;sp|Q9Y2Y0|AR2BP_HUMAN ADP-ribosylation factor-like protein 2-binding protein OS=Homo sapiens OX=9606 GN=ARL2BP PE=1 SV=1	-0.112562	13.5172	-2.12507	0.0535091	0.273959	-5.04083	1.27157	not significant	0.562315	Q9Y2Y0-2;Q9Y2Y0	Q9Y2Y0-2;Q9Y2Y0	2;2	2;2	2;2	ADP-ribosylation factor-like protein 2-binding protein	ARL2BP	2	2	2	2	2	2	2	18.4	18.4	18.4	17.711	152	152;163	10.9	NA	NA	NA	NA	NA	1	1	1	1	1	1	1	NA	NA	NA	NA	1	1	0.00050569
sp|Q9Y2X7-3|GIT1_HUMAN Isoform 3 of ARF GTPase-activating protein GIT1 OS=Homo sapiens OX=9606 GN=GIT1;sp|Q9Y2X7|GIT1_HUMAN ARF GTPase-activating protein GIT1 OS=Homo sapiens OX=9606 GN=GIT1 PE=1 SV=2;sp|Q9Y2X7-2|GIT1_HUMAN Isoform 2 of ARF GTPase-activati	-0.226203	13.1694	-3.08444	0.00878327	0.114534	-3.30549	2.05634	not significant	0.941066	Q9Y2X7-3;Q9Y2X7;Q9Y2X7-2	Q9Y2X7-3;Q9Y2X7;Q9Y2X7-2	2;2;1	2;2;1	2;2;1	ARF GTPase-activating protein GIT1	GIT1	3	2	2	2	2	2	2	4.3	4.3	4.3	85.445	770	770;761;176	7	NA	NA	1	2	2	1	1	1	1	1	1	1	NA	NA	NA	NA	NA	NA	0.00051626
sp|Q9Y2X3|NOP58_HUMAN Nucleolar protein 58 OS=Homo sapiens OX=9606 GN=NOP58 PE=1 SV=1	0.0540124	17.9896	0.768428	0.456087	0.74171	-6.8019	0.340953	not significant	0.129766	Q9Y2X3	Q9Y2X3	9	9	9	Nucleolar protein 58	NOP58	1	9	9	9	9	9	9	17.4	17.4	17.4	59.578	529	529	9.26	NA	1	2	4	3	2	2	3	3	2	2	2	NA	NA	2	1	3	2	0
sp|Q9Y2W2|WBP11_HUMAN WW domain-binding protein 11 OS=Homo sapiens OX=9606 GN=WBP11 PE=1 SV=1	-0.202297	16.8483	-2.77929	0.0157473	0.148608	-3.87725	1.80279	not significant	0.827959	Q9Y2W2	Q9Y2W2	5	5	5	WW domain-binding protein 11	WBP11	1	5	5	5	5	5	5	9.7	9.7	9.7	69.997	641	641	11.4	NA	NA	1	2	1	NA	NA	NA	NA	NA	NA	NA	NA	2	2	1	1	1	0
sp|Q9Y2W1|TR150_HUMAN Thyroid hormone receptor-associated protein 3 OS=Homo sapiens OX=9606 GN=THRAP3 PE=1 SV=2	-0.0891019	20.166	-1.50241	0.157097	0.460746	-5.99815	0.803831	not significant	0.336538	Q9Y2W1	Q9Y2W1	16	16	16	Thyroid hormone receptor-associated protein 3	THRAP3	1	16	16	16	16	16	16	18.6	18.6	18.6	108.66	955	955	8.33	1	3	6	9	6	5	6	7	7	8	7	6	8	5	1	1	NA	NA	0
sp|Q9Y2V2|CHSP1_HUMAN Calcium-regulated heat-stable protein 1 OS=Homo sapiens OX=9606 GN=CARHSP1 PE=1 SV=2	-0.128686	18.7573	-1.69126	0.114815	0.395922	-5.72911	0.94	not significant	0.40239	Q9Y2V2	Q9Y2V2	3	3	3	Calcium-regulated heat stable protein 1	CARHSP1	1	3	3	3	3	3	3	32.7	32.7	32.7	15.892	147	147	12.5	NA	NA	1	1	NA	NA	NA	NA	NA	NA	NA	NA	1	1	1	1	1	1	0
sp|Q9Y2U8|MAN1_HUMAN Inner nuclear membrane protein Man1 OS=Homo sapiens OX=9606 GN=LEMD3 PE=1 SV=2	-0.0436342	14.3262	-0.395129	0.699212	0.880411	-7.02784	0.155391	not significant	0.0553146	Q9Y2U8	Q9Y2U8	7	7	7	Inner nuclear membrane protein Man1	LEMD3	1	7	7	7	7	7	7	9.9	9.9	9.9	99.996	911	911	7.2	NA	1	4	3	1	NA	NA	NA	NA	1	1	1	1	NA	1	1	NA	NA	0
sp|Q9Y2T2|AP3M1_HUMAN AP-3 complex subunit mu-1 OS=Homo sapiens OX=9606 GN=AP3M1 PE=1 SV=1	-0.0381478	16.8571	-0.496087	0.628187	0.843577	-6.98042	0.201911	not significant	0.0738752	Q9Y2T2	Q9Y2T2	5	5	4	AP-3 complex subunit mu-1	AP3M1	1	5	5	4	5	5	4	14.6	14.6	12.2	46.939	418	418	17.1	NA	NA	NA	NA	NA	NA	NA	NA	NA	NA	NA	NA	NA	1	NA	NA	2	4	0
sp|Q9Y2S7|PDIP2_HUMAN Polymerase delta-interacting protein 2 OS=Homo sapiens OX=9606 GN=POLDIP2 PE=1 SV=1	-0.159071	14.7131	-1.50173	0.157271	0.460938	-5.99908	0.80335	not significant	0.336358	Q9Y2S7	Q9Y2S7	3	3	3	Polymerase delta-interacting protein 2	POLDIP2	1	3	3	3	3	3	3	8.4	8.4	8.4	42.033	368	368	7.25	NA	NA	1	1	1	NA	NA	NA	NA	NA	NA	NA	NA	NA	NA	NA	1	NA	0
sp|Q9Y2S6|TMA7_HUMAN Translation machinery-associated protein 7 OS=Homo sapiens OX=9606 GN=TMA7 PE=1 SV=1	-0.177055	16.8651	-1.32834	0.207114	0.525598	-6.2261	0.683791	not significant	0.279347	Q9Y2S6	Q9Y2S6	5	5	5	Translation machinery-associated protein 7	TMA7	1	5	5	5	5	5	5	43.8	43.8	43.8	7.0662	64	64	10.6	NA	1	1	1	1	NA	NA	NA	NA	1	NA	NA	NA	NA	NA	NA	1	3	0
sp|Q9Y2S2-2|CRYL1_HUMAN Isoform 2 of Lambda-crystallin homolog OS=Homo sapiens OX=9606 GN=CRYL1;sp|Q9Y2S2|CRYL1_HUMAN Lambda-crystallin homolog OS=Homo sapiens OX=9606 GN=CRYL1 PE=1 SV=3	-0.10204	18.5456	-0.808862	0.433277	0.727135	-6.76935	0.363234	not significant	0.138385	Q9Y2S2-2;Q9Y2S2	Q9Y2S2-2;Q9Y2S2	7;7	7;7	7;7	Lambda-crystallin homolog	CRYL1	2	7	7	7	7	7	7	21.2	21.2	21.2	33.358	297	297;319	11.1	NA	1	1	2	1	1	1	1	1	NA	NA	1	1	1	1	1	4	2	0
sp|Q9Y2R9|RT07_HUMAN 28S ribosomal protein S7, mitochondrial OS=Homo sapiens OX=9606 GN=MRPS7 PE=1 SV=2	-0.0144458	15.9855	-0.185306	0.855874	0.944765	-7.09255	0.0675902	not significant	0.0246761	Q9Y2R9	Q9Y2R9	3	3	3	28S ribosomal protein S7, mitochondrial	MRPS7	1	3	3	3	3	3	3	14.5	14.5	14.5	28.134	242	242	12.2	NA	NA	NA	NA	1	1	NA	1	1	1	1	1	1	1	NA	NA	2	2	0
sp|Q9Y2R5|RT17_HUMAN 28S ribosomal protein S17, mitochondrial OS=Homo sapiens OX=9606 GN=MRPS17 PE=1 SV=1	-0.0359028	15.4043	-0.491514	0.63133	0.845014	-6.98279	0.199744	not significant	0.073136	Q9Y2R5	Q9Y2R5	3	3	3	28S ribosomal protein S17, mitochondrial	MRPS17	1	3	3	3	3	3	3	37.7	37.7	37.7	14.502	130	130	11.2	NA	NA	NA	1	1	NA	NA	NA	NA	NA	NA	NA	NA	NA	1	2	NA	NA	0
sp|Q9Y2R4|DDX52_HUMAN Probable ATP-dependent RNA helicase DDX52 OS=Homo sapiens OX=9606 GN=DDX52 PE=1 SV=3	-0.0266946	13.6399	-0.232606	0.819722	0.932169	-7.08201	0.0863336	not significant	0.0305052	Q9Y2R4	Q9Y2R4	2	2	2	Probable ATP-dependent RNA helicase DDX52	DDX52	1	2	2	2	2	2	2	3.3	3.3	3.3	67.497	599	599	12.7	NA	NA	NA	NA	NA	NA	NA	NA	NA	NA	1	1	NA	NA	1	NA	NA	NA	0
sp|Q9Y2R0|COA3_HUMAN Cytochrome c oxidase assembly factor 3 homolog, mitochondrial OS=Homo sapiens OX=9606 GN=COA3 PE=1 SV=1	-0.102674	16.3854	-0.994967	0.338071	0.651604	-6.60049	0.470992	not significant	0.186016	Q9Y2R0	Q9Y2R0	3	3	3	Cytochrome c oxidase assembly factor 3 homolog, mitochondrial	COA3	1	3	3	3	3	3	3	29.2	29.2	29.2	11.731	106	106	8.45	NA	1	1	2	1	NA	NA	NA	NA	1	1	1	1	1	1	NA	NA	NA	0
sp|Q9Y2Q9|RT28_HUMAN 28S ribosomal protein S28, mitochondrial OS=Homo sapiens OX=9606 GN=MRPS28 PE=1 SV=1	-0.127687	13.1522	-0.78736	0.445314	0.732853	-6.78685	0.351334	not significant	0.134983	Q9Y2Q9	Q9Y2Q9	2	2	2	28S ribosomal protein S28, mitochondrial	MRPS28	1	2	2	2	2	2	2	9.6	9.6	9.6	20.843	187	187	13	NA	NA	NA	NA	NA	NA	NA	NA	NA	NA	NA	NA	2	NA	NA	NA	NA	NA	0.0013899
sp|Q9Y2Q3|GSTK1_HUMAN Glutathione S-transferase kappa 1 OS=Homo sapiens OX=9606 GN=GSTK1 PE=1 SV=3;sp|Q9Y2Q3-3|GSTK1_HUMAN Isoform 3 of Glutathione S-transferase kappa 1 OS=Homo sapiens OX=9606 GN=GSTK1;sp|Q9Y2Q3-2|GSTK1_HUMAN Isoform 2 of Glutathione S-tr	-0.0109458	20.229	-0.14344	0.888162	0.957778	-7.0999	0.051508	not significant	0.0187351	Q9Y2Q3;Q9Y2Q3-3;Q9Y2Q3-2;Q9Y2Q3-4	Q9Y2Q3;Q9Y2Q3-3;Q9Y2Q3-2;Q9Y2Q3-4	10;8;8;7	10;8;8;7	10;8;8;7	Glutathione S-transferase kappa 1	GSTK1	4	10	10	10	10	10	10	45.6	45.6	45.6	25.497	226	226;214;282;183	10.3	NA	2	2	3	4	4	3	3	4	4	3	3	4	4	2	1	5	4	0
sp|Q9Y2L5-2|TPPC8_HUMAN Isoform 2 of Trafficking protein particle complex subunit 8 OS=Homo sapiens OX=9606 GN=TRAPPC8;sp|Q9Y2L5|TPPC8_HUMAN Trafficking protein particle complex subunit 8 OS=Homo sapiens OX=9606 GN=TRAPPC8 PE=1 SV=2	-0.123956	15.7961	-1.84774	0.0877203	0.346246	-5.49109	1.0569	not significant	0.460615	Q9Y2L5-2;Q9Y2L5	Q9Y2L5-2;Q9Y2L5	5;5	5;5	5;5	Trafficking protein particle complex subunit 8	TRAPPC8	2	5	5	5	5	5	5	3.9	3.9	3.9	153.03	1359	1359;1435	11.5	NA	NA	1	NA	NA	NA	NA	1	1	2	2	2	1	NA	NA	1	2	NA	0
sp|Q9Y2L1|RRP44_HUMAN Exosome complex exonuclease RRP44 OS=Homo sapiens OX=9606 GN=DIS3 PE=1 SV=2;sp|Q9Y2L1-2|RRP44_HUMAN Isoform 2 of Exosome complex exonuclease RRP44 OS=Homo sapiens OX=9606 GN=DIS3	-0.00367358	17.5572	-0.0208816	0.98366	0.993269	-7.11067	0.00715497	not significant	0.00293299	Q9Y2L1;Q9Y2L1-2	Q9Y2L1;Q9Y2L1-2	5;4	5;4	5;4	Exosome complex exonuclease RRP44	DIS3	2	5	5	5	5	5	5	6.2	6.2	6.2	109	958	958;928	7.67	1	2	2	2	1	3	2	2	2	2	3	2	2	1	NA	NA	NA	NA	0
sp|Q9Y2I8-2|WDR37_HUMAN Isoform 2 of WD repeat-containing protein 37 OS=Homo sapiens OX=9606 GN=WDR37;sp|Q9Y2I8|WDR37_HUMAN WD repeat-containing protein 37 OS=Homo sapiens OX=9606 GN=WDR37 PE=1 SV=2;sp|Q9Y2I8-3|WDR37_HUMAN Isoform 3 of WD repeat-containing	-0.103982	17.2887	-1.83129	0.0902708	0.350016	-5.5167	1.04445	not significant	0.455912	Q9Y2I8-2;Q9Y2I8;Q9Y2I8-3	Q9Y2I8-2;Q9Y2I8;Q9Y2I8-3	6;6;3	6;6;3	6;6;3	WD repeat-containing protein 37	WDR37	3	6	6	6	6	6	6	11.5	11.5	11.5	54.793	495	495;494;264	7.67	1	2	2	1	2	NA	NA	NA	NA	NA	NA	NA	NA	NA	1	NA	2	1	0
sp|Q9Y2H6-2|FND3A_HUMAN Isoform 2 of Fibronectin type-III domain-containing protein 3A OS=Homo sapiens OX=9606 GN=FNDC3A;sp|Q9Y2H6|FND3A_HUMAN Fibronectin type-III domain-containing protein 3A OS=Homo sapiens OX=9606 GN=FNDC3A PE=1 SV=4	-0.114899	14.5327	-1.22086	0.24401	0.567168	-6.35621	0.612592	not significant	0.246289	Q9Y2H6-2;Q9Y2H6	Q9Y2H6-2;Q9Y2H6	3;3	3;3	3;3	Fibronectin type-III domain-containing protein 3A	FNDC3A	2	3	3	3	3	3	3	3.5	3.5	3.5	125.82	1142	1142;1198	10	NA	NA	NA	1	1	1	1	1	1	1	1	1	1	1	1	1	NA	NA	0
sp|Q9Y2H5|PKHA6_HUMAN Pleckstrin homology domain-containing family A member 6 OS=Homo sapiens OX=9606 GN=PLEKHA6 PE=1 SV=4	0.144746	13.4925	1.07757	0.300988	0.620646	-6.51596	0.521451	not significant	0.207156	Q9Y2H5	Q9Y2H5	3	3	3	Pleckstrin homology domain-containing family A member 6	PLEKHA6	1	3	3	3	3	3	3	3.9	3.9	3.9	117.13	1048	1048	7.29	NA	NA	1	NA	1	1	1	1	1	NA	NA	NA	1	NA	NA	NA	NA	NA	0
sp|Q9Y2H0-3|DLGP4_HUMAN Isoform 3 of Disks large-associated protein 4 OS=Homo sapiens OX=9606 GN=DLGAP4;sp|Q9Y2H0-1|DLGP4_HUMAN Isoform 2 of Disks large-associated protein 4 OS=Homo sapiens OX=9606 GN=DLGAP4;sp|Q9Y2H0|DLGP4_HUMAN Disks large-associated pro	-0.109543	15.3828	-1.73216	0.107098	0.382137	-5.66815	0.970217	not significant	0.41778	Q9Y2H0-3;Q9Y2H0-1;Q9Y2H0	Q9Y2H0-3;Q9Y2H0-1;Q9Y2H0	5;5;5	5;5;5	5;5;5	Disks large-associated protein 4	DLGAP4	3	5	5	5	5	5	5	14.1	14.1	14.1	49.478	453	453;989;992	8.18	NA	1	4	2	NA	NA	NA	NA	NA	NA	NA	NA	NA	NA	NA	1	2	1	0
sp|Q9Y2G8-2|DJC16_HUMAN Isoform 2 of DnaJ homolog subfamily C member 16 OS=Homo sapiens OX=9606 GN=DNAJC16;sp|Q9Y2G8|DJC16_HUMAN DnaJ homolog subfamily C member 16 OS=Homo sapiens OX=9606 GN=DNAJC16 PE=2 SV=3	-0.422025	13.7931	-2.61822	0.0213857	0.177363	-4.1734	1.66988	not significant	0.751137	Q9Y2G8-2;Q9Y2G8	Q9Y2G8-2;Q9Y2G8	2;2	2;2	2;2	DnaJ homolog subfamily C member 16	DNAJC16	2	2	2	2	2	2	2	4.7	4.7	4.7	53.986	470	470;782	9.5	NA	NA	1	1	NA	NA	NA	NA	1	1	1	1	1	1	NA	NA	NA	NA	0.00049838
sp|Q9Y2G5|OFUT2_HUMAN GDP-fucose protein O-fucosyltransferase 2 OS=Homo sapiens OX=9606 GN=POFUT2 PE=1 SV=3;sp|Q9Y2G5-2|OFUT2_HUMAN Isoform B of GDP-fucose protein O-fucosyltransferase 2 OS=Homo sapiens OX=9606 GN=POFUT2;sp|Q9Y2G5-1|OFUT2_HUMAN Isoform A o	-0.141747	16.0522	-1.85356	0.086833	0.345056	-5.48199	1.06132	not significant	0.46211	Q9Y2G5;Q9Y2G5-2;Q9Y2G5-1	Q9Y2G5;Q9Y2G5-2;Q9Y2G5-1	2;1;1	2;1;1	2;1;1	GDP-fucose protein O-fucosyltransferase 2	POFUT2	3	2	2	2	2	2	2	3.5	3.5	3.5	49.975	429	429;380;424	9	NA	NA	1	1	NA	NA	NA	NA	NA	NA	NA	NA	NA	1	1	NA	NA	NA	0.0018248
sp|Q9Y2G3|AT11B_HUMAN Probable phospholipid-transporting ATPase IF OS=Homo sapiens OX=9606 GN=ATP11B PE=1 SV=2	-0.0256903	15.2624	-0.332804	0.744635	0.903713	-7.05187	0.128056	not significant	0.0439697	Q9Y2G3	Q9Y2G3	3	3	3	Probable phospholipid-transporting ATPase IF	ATP11B	1	3	3	3	3	3	3	3.5	3.5	3.5	134.19	1177	1177	6	NA	NA	2	1	NA	NA	NA	NA	NA	NA	NA	NA	NA	1	NA	NA	NA	NA	0
sp|Q9Y2E5-2|MA2B2_HUMAN Isoform 2 of Epididymis-specific alpha-mannosidase OS=Homo sapiens OX=9606 GN=MAN2B2;sp|Q9Y2E5|MA2B2_HUMAN Epididymis-specific alpha-mannosidase OS=Homo sapiens OX=9606 GN=MAN2B2 PE=1 SV=4	-0.0699468	16.0558	-0.64771	0.528545	0.785034	-6.88994	0.276918	not significant	0.105111	Q9Y2E5-2;Q9Y2E5	Q9Y2E5-2;Q9Y2E5	5;5	5;5	5;5	Epididymis-specific alpha-mannosidase	MAN2B2	2	5	5	5	5	5	5	6.6	6.6	6.6	107.7	954	954;1009	14.1	NA	NA	NA	1	1	NA	NA	NA	NA	NA	NA	NA	NA	1	2	2	2	2	0
sp|Q9Y2D4-2|EXC6B_HUMAN Isoform 2 of Exocyst complex component 6B OS=Homo sapiens OX=9606 GN=EXOC6B;sp|Q9Y2D4|EXC6B_HUMAN Exocyst complex component 6B OS=Homo sapiens OX=9606 GN=EXOC6B PE=1 SV=3	-0.00775122	14.2232	-0.0586136	0.954159	0.983556	-7.10907	0.0203792	not significant	0.00720111	Q9Y2D4-2;Q9Y2D4	Q9Y2D4-2;Q9Y2D4	2;2	2;2	2;2	Exocyst complex component 6B	EXOC6B	2	2	2	2	2	2	2	3.7	3.7	3.7	78.233	672	672;811	3.5	NA	NA	2	2	NA	NA	NA	NA	NA	NA	NA	NA	NA	NA	NA	NA	NA	NA	0.00051813
sp|Q9Y2D0|CAH5B_HUMAN Carbonic anhydrase 5B, mitochondrial OS=Homo sapiens OX=9606 GN=CA5B PE=1 SV=1	-0.263172	13.1432	-1.93679	0.0750114	0.323396	-5.35019	1.12487	not significant	0.490265	Q9Y2D0	Q9Y2D0	2	2	2	Carbonic anhydrase 5B, mitochondrial	CA5B	1	2	2	2	2	2	2	10.1	10.1	10.1	36.433	317	317	9.5	NA	NA	1	1	NA	NA	NA	NA	NA	NA	NA	NA	NA	NA	1	1	NA	NA	0.00050826
sp|Q9Y2C4|EXOG_HUMAN Nuclease EXOG, mitochondrial OS=Homo sapiens OX=9606 GN=EXOG PE=1 SV=2;sp|Q9Y2C4-4|EXOG_HUMAN Isoform 4 of Nuclease EXOG, mitochondrial OS=Homo sapiens OX=9606 GN=EXOG	-0.0882906	15.3735	-0.573386	0.576255	0.812431	-6.93714	0.239386	not significant	0.0902137	Q9Y2C4;Q9Y2C4-4	Q9Y2C4;Q9Y2C4-4	2;1	2;1	2;1	Nuclease EXOG, mitochondrial	EXOG	2	2	2	2	2	2	2	7.3	7.3	7.3	41.084	368	368;318	9.5	NA	NA	NA	1	1	1	1	1	1	1	1	NA	NA	NA	NA	NA	1	1	0.0037929
sp|Q9Y2B0|CNPY2_HUMAN Protein canopy homolog 2 OS=Homo sapiens OX=9606 GN=CNPY2 PE=1 SV=1	0.209478	17.4087	2.44186	0.0298116	0.208484	-4.49145	1.52561	not significant	0.680926	Q9Y2B0;Q9Y2B0-2	Q9Y2B0	4;1	4;1	4;1	Protein canopy homolog 2	CNPY2	2	4	4	4	4	4	4	26.4	26.4	26.4	20.652	182	182;84	8.14	NA	NA	1	2	3	2	2	2	2	2	2	2	1	1	NA	NA	NA	NA	0
sp|Q9Y2A7-2|NCKP1_HUMAN Isoform 2 of Nck-associated protein 1 OS=Homo sapiens OX=9606 GN=NCKAP1;sp|Q9Y2A7|NCKP1_HUMAN Nck-associated protein 1 OS=Homo sapiens OX=9606 GN=NCKAP1 PE=1 SV=1	-0.0706631	20.1463	-0.965477	0.352078	0.664636	-6.62928	0.453361	not significant	0.177416	Q9Y2A7-2;Q9Y2A7;P55160	Q9Y2A7-2;Q9Y2A7	24;24;1	24;24;1	24;24;1	Nck-associated protein 1	NCKAP1	3	24	24	24	24	24	24	20.3	20.3	20.3	129.52	1134	1134;1128;1127	11.5	NA	NA	1	2	6	4	5	4	4	6	7	8	7	11	7	6	5	4	0
sp|Q9Y295|DRG1_HUMAN Developmentally-regulated GTP-binding protein 1 OS=Homo sapiens OX=9606 GN=DRG1 PE=1 SV=1	-0.0616909	17.1135	-1.05128	0.31245	0.629132	-6.54348	0.50522	not significant	0.201258	Q9Y295	Q9Y295	10	10	9	Developmentally-regulated GTP-binding protein 1	DRG1	1	10	10	9	10	10	9	32.7	32.7	30.8	40.542	367	367	9.42	NA	1	1	3	4	2	1	NA	1	1	1	3	2	1	2	NA	1	2	0
sp|Q9Y294|ASF1A_HUMAN Histone chaperone ASF1A OS=Homo sapiens OX=9606 GN=ASF1A PE=1 SV=1	0.0888916	14.8113	0.526294	0.607625	0.831978	-6.96422	0.216364	not significant	0.0798882	Q9Y294	Q9Y294	2	2	2	Histone chaperone ASF1A	ASF1A	1	2	2	2	2	2	2	12.7	12.7	12.7	22.968	204	204	10.6	NA	NA	NA	NA	1	1	NA	NA	NA	NA	NA	NA	1	1	1	NA	NA	NA	0.00072674
sp|Q9Y285|SYFA_HUMAN Phenylalanine--tRNA ligase alpha subunit OS=Homo sapiens OX=9606 GN=FARSA PE=1 SV=3;sp|Q9Y285-2|SYFA_HUMAN Isoform 2 of Phenylalanine--tRNA ligase alpha subunit OS=Homo sapiens OX=9606 GN=FARSA	-0.0829516	18.2757	-0.937819	0.365585	0.676029	-6.65559	0.437012	not significant	0.170035	Q9Y285;Q9Y285-2	Q9Y285;Q9Y285-2	10;8	10;8	10;8	Phenylalanine--tRNA ligase alpha subunit	FARSA	2	10	10	10	10	10	10	23.6	23.6	23.6	57.563	508	508;477	7.23	NA	2	3	7	4	NA	NA	NA	2	1	1	1	1	2	NA	NA	1	1	0
sp|Q9Y282-2|ERGI3_HUMAN Isoform 2 of Endoplasmic reticulum-Golgi intermediate compartment protein 3 OS=Homo sapiens OX=9606 GN=ERGIC3;sp|Q9Y282|ERGI3_HUMAN Endoplasmic reticulum-Golgi intermediate compartment protein 3 OS=Homo sapiens OX=9606 GN=ERGIC3 PE=	0.204494	16.675	2.56244	0.023764	0.185826	-4.27478	1.62408	not significant	0.730893	Q9Y282-2;Q9Y282;Q9Y282-3	Q9Y282-2;Q9Y282;Q9Y282-3	3;3;3	3;3;3	3;3;3	Endoplasmic reticulum-Golgi intermediate compartment protein 3	ERGIC3	3	3	3	3	3	3	3	13	13	13	26.154	230	230;383;388	10.3	NA	NA	1	1	1	NA	NA	NA	NA	NA	NA	1	2	2	1	NA	NA	NA	0
sp|Q9Y281-3|COF2_HUMAN Isoform 3 of Cofilin-2 OS=Homo sapiens OX=9606 GN=CFL2;sp|Q9Y281|COF2_HUMAN Cofilin-2 OS=Homo sapiens OX=9606 GN=CFL2 PE=1 SV=1	-0.14233	13.6911	-0.976998	0.346558	0.659671	-6.61812	0.460224	not significant	0.180672	Q9Y281-3;Q9Y281	Q9Y281-3;Q9Y281	6;6	2;2	2;2	Cofilin-2	CFL2	2	6	2	2	6	2	2	35.6	18.8	18.8	16.916	149	149;166	9.46	NA	NA	NA	NA	2	1	1	1	1	1	2	2	1	1	NA	NA	NA	NA	0
sp|Q9Y277|VDAC3_HUMAN Voltage-dependent anion-selective channel protein 3 OS=Homo sapiens OX=9606 GN=VDAC3 PE=1 SV=1;sp|Q9Y277-2|VDAC3_HUMAN Isoform 2 of Voltage-dependent anion-selective channel protein 3 OS=Homo sapiens OX=9606 GN=VDAC3	-0.0390496	21.9258	-0.463267	0.6509	0.852649	-6.99698	0.186485	not significant	0.0692295	Q9Y277;Q9Y277-2	Q9Y277;Q9Y277-2	17;17	17;17	17;17	Voltage-dependent anion-selective channel protein 3	VDAC3	2	17	17	17	17	17	17	60.1	60.1	60.1	30.658	283	283;284	11.4	1	3	2	4	5	3	3	2	3	4	6	3	3	3	4	2	10	11	0
sp|Q9Y275-2|TN13B_HUMAN Isoform 2 of Tumor necrosis factor ligand superfamily member 13B OS=Homo sapiens OX=9606 GN=TNFSF13B;sp|Q9Y275|TN13B_HUMAN Tumor necrosis factor ligand superfamily member 13B OS=Homo sapiens OX=9606 GN=TNFSF13B PE=1 SV=1	0.0842814	21.3336	0.459191	0.653748	0.854813	-6.99896	0.18459	not significant	0.068129	Q9Y275-2;Q9Y275	Q9Y275-2;Q9Y275	2;2	2;2	2;2	Tumor necrosis factor ligand superfamily member 13B;Tumor necrosis factor ligand superfamily member 13b, membrane form;Tumor necrosis factor ligand superfamily member 13b, soluble form	TNFSF13B	2	2	2	2	2	2	2	3.8	3.8	3.8	29.137	266	266;285	8.64	NA	NA	NA	2	3	3	3	3	3	2	3	3	2	1	NA	NA	NA	NA	0.0033587
sp|Q9Y266|NUDC_HUMAN Nuclear migration protein nudC OS=Homo sapiens OX=9606 GN=NUDC PE=1 SV=1	-0.209275	21.8912	-1.97895	0.0696005	0.30822	-5.28221	1.15739	not significant	0.511139	Q9Y266	Q9Y266	23	23	23	Nuclear migration protein nudC	NUDC	1	23	23	23	23	23	23	52.6	52.6	52.6	38.242	331	331	8.87	1	4	6	11	12	7	7	5	6	6	5	7	8	7	4	2	4	3	0
sp|Q9Y265|RUVB1_HUMAN RuvB-like 1 OS=Homo sapiens OX=9606 GN=RUVBL1 PE=1 SV=1;sp|Q9Y265-2|RUVB1_HUMAN Isoform 2 of RuvB-like 1 OS=Homo sapiens OX=9606 GN=RUVBL1	-0.0433745	22.5195	-0.404686	0.692346	0.877441	-7.0238	0.159677	not significant	0.0567821	Q9Y265;Q9Y265-2	Q9Y265;Q9Y265-2	29;23	29;23	29;23	RuvB-like 1	RUVBL1	2	29	29	29	29	29	29	67.8	67.8	67.8	50.227	456	456;386	9.79	1	6	5	12	11	9	6	6	5	6	7	5	3	5	5	6	10	11	0
sp|Q9Y263|PLAP_HUMAN Phospholipase A-2-activating protein OS=Homo sapiens OX=9606 GN=PLAA PE=1 SV=2	0.0474639	17.2165	0.7164	0.486527	0.761974	-6.84155	0.312893	not significant	0.11806	Q9Y263	Q9Y263	8	8	8	Phospholipase A-2-activating protein	PLAA	1	8	8	8	8	8	8	15.1	15.1	15.1	87.156	795	795	10.7	NA	NA	NA	2	2	1	1	1	1	2	3	3	3	1	NA	2	1	1	0
sp|Q9Y262|EIF3L_HUMAN Eukaryotic translation initiation factor 3 subunit L OS=Homo sapiens OX=9606 GN=EIF3L PE=1 SV=1;sp|Q9Y262-2|EIF3L_HUMAN Isoform 2 of Eukaryotic translation initiation factor 3 subunit L OS=Homo sapiens OX=9606 GN=EIF3L	0.0267852	19.8283	0.396619	0.698139	0.880411	-7.02722	0.156058	not significant	0.0553146	Q9Y262;Q9Y262-2	Q9Y262;Q9Y262-2	18;17	18;17	18;17	Eukaryotic translation initiation factor 3 subunit L	EIF3L	2	18	18	18	18	18	18	35.8	35.8	35.8	66.726	564	564;516	9.69	NA	2	2	6	9	7	6	6	9	8	9	8	6	3	3	2	5	4	0
sp|Q9Y259|CHKB_HUMAN Choline/ethanolamine kinase OS=Homo sapiens OX=9606 GN=CHKB PE=1 SV=3	-0.0770395	18.3513	-1.12205	0.282315	0.601395	-6.46811	0.549265	not significant	0.22084	Q9Y259;Q9Y259-2	Q9Y259	6;1	6;1	6;1	Choline/ethanolamine kinase	CHKB	2	6	6	6	6	6	6	17.5	17.5	17.5	45.271	395	395;127	11.8	NA	NA	NA	NA	1	1	1	1	1	1	2	2	NA	1	2	3	NA	1	0
sp|Q9Y237|PIN4_HUMAN Peptidyl-prolyl cis-trans isomerase NIMA-interacting 4 OS=Homo sapiens OX=9606 GN=PIN4 PE=1 SV=1;sp|Q9Y237-3|PIN4_HUMAN Isoform 3 of Peptidyl-prolyl cis-trans isomerase NIMA-interacting 4 OS=Homo sapiens OX=9606 GN=PIN4;sp|Q9Y237-2|PIN	-0.306428	16.8714	-2.95804	0.0111905	0.131144	-3.54368	1.95115	not significant	0.882251	Q9Y237;Q9Y237-3;Q9Y237-2	Q9Y237;Q9Y237-3;Q9Y237-2	4;4;4	4;4;4	4;4;4	Peptidyl-prolyl cis-trans isomerase NIMA-interacting 4	PIN4	3	4	4	4	4	4	4	22.9	22.9	22.9	13.81	131	131;133;156	10.4	NA	NA	NA	NA	2	1	NA	1	1	3	3	2	2	1	NA	1	NA	NA	0
sp|Q9Y230|RUVB2_HUMAN RuvB-like 2 OS=Homo sapiens OX=9606 GN=RUVBL2 PE=1 SV=3;sp|Q9Y230-2|RUVB2_HUMAN Isoform 2 of RuvB-like 2 OS=Homo sapiens OX=9606 GN=RUVBL2	-0.0759647	22.444	-0.761112	0.460293	0.745427	-6.80763	0.336965	not significant	0.127595	Q9Y230;Q9Y230-2	Q9Y230;Q9Y230-2	38;33	38;33	38;33	RuvB-like 2	RUVBL2	2	38	38	38	38	38	38	73.7	73.7	73.7	51.156	463	463;418	9.93	1	6	5	15	21	16	14	13	15	19	16	18	14	11	9	8	12	13	0
sp|Q9Y224|RTRAF_HUMAN RNA transcription, translation and transport factor protein OS=Homo sapiens OX=9606 GN=RTRAF PE=1 SV=1	-0.072602	19.3804	-0.719926	0.484426	0.761111	-6.83894	0.314772	not significant	0.118552	Q9Y224	Q9Y224	10	10	10	UPF0568 protein C14orf166	C14orf166	1	10	10	10	10	10	10	47.5	47.5	47.5	28.068	244	244	10.3	NA	NA	NA	3	3	3	4	4	5	6	4	4	4	4	5	2	1	NA	0
sp|Q9Y223-4|GLCNE_HUMAN Isoform 4 of Bifunctional UDP-N-acetylglucosamine 2-epimerase/N-acetylmannosamine kinase OS=Homo sapiens OX=9606 GN=GNE;sp|Q9Y223|GLCNE_HUMAN Bifunctional UDP-N-acetylglucosamine 2-epimerase/N-acetylmannosamine kinase OS=Homo sapien	0.121409	13.5576	1.55527	0.144094	0.439823	-5.92501	0.841354	not significant	0.356722	Q9Y223-4;Q9Y223;Q9Y223-2;Q9Y223-5;Q9Y223-3	Q9Y223-4;Q9Y223;Q9Y223-2;Q9Y223-5;Q9Y223-3	2;2;2;1;1	2;2;2;1;1	2;2;2;1;1	Bifunctional UDP-N-acetylglucosamine 2-epimerase/N-acetylmannosamine kinase;UDP-N-acetylglucosamine 2-epimerase (hydrolyzing);N-acetylmannosamine kinase	GNE	5	2	2	2	2	2	2	3.5	3.5	3.5	71.277	648	648;722;753;612;717	13.7	NA	NA	NA	NA	NA	NA	NA	NA	NA	NA	NA	1	1	NA	NA	1	NA	NA	0.00072692
sp|Q9UQN3|CHM2B_HUMAN Charged multivesicular body protein 2b OS=Homo sapiens OX=9606 GN=CHMP2B PE=1 SV=1;sp|Q9UQN3-2|CHM2B_HUMAN Isoform 2 of Charged multivesicular body protein 2b OS=Homo sapiens OX=9606 GN=CHMP2B	-0.260092	17.3359	-3.21811	0.00679742	0.100121	-3.05213	2.16766	not significant	0.999475	Q9UQN3;Q9UQN3-2	Q9UQN3;Q9UQN3-2	5;3	5;3	4;3	Charged multivesicular body protein 2b	CHMP2B	2	5	5	4	5	5	4	20.2	20.2	16.9	23.906	213	213;172	10.4	NA	1	1	NA	1	1	1	1	1	NA	NA	1	1	NA	1	3	1	NA	0
sp|Q9UQE7|SMC3_HUMAN Structural maintenance of chromosomes protein 3 OS=Homo sapiens OX=9606 GN=SMC3 PE=1 SV=2	-0.0810389	17.8394	-1.16441	0.265364	0.58543	-6.42107	0.576158	not significant	0.232525	Q9UQE7	Q9UQE7	15	15	15	Structural maintenance of chromosomes protein 3	SMC3	1	15	15	15	15	15	15	16.1	16.1	16.1	141.54	1217	1217	9.16	NA	2	2	5	4	2	1	3	4	5	5	7	4	2	NA	1	1	1	0
sp|Q9UQB8-3|BAIP2_HUMAN Isoform 3 of Brain-specific angiogenesis inhibitor 1-associated protein 2 OS=Homo sapiens OX=9606 GN=BAIAP2;sp|Q9UQB8-5|BAIP2_HUMAN Isoform 5 of Brain-specific angiogenesis inhibitor 1-associated protein 2 OS=Homo sapiens OX=9606 GN	-0.152745	20.2215	-1.22585	0.242188	0.565529	-6.35036	0.615848	not significant	0.247545	Q9UQB8-3;Q9UQB8-5;Q9UQB8-4;Q9UQB8-2;Q9UQB8;Q9UQB8-6	Q9UQB8-3;Q9UQB8-5;Q9UQB8-4;Q9UQB8-2;Q9UQB8;Q9UQB8-6	24;24;24;24;24;22	24;24;24;24;24;22	24;24;24;24;24;22	Brain-specific angiogenesis inhibitor 1-associated protein 2	BAIAP2	6	24	24	24	24	24	24	54.1	54.1	54.1	56.625	512	512;520;521;534;552;522	11.8	NA	NA	1	4	4	3	3	3	5	6	6	9	8	10	7	5	7	5	0
sp|Q9UQ80|PA2G4_HUMAN Proliferation-associated protein 2G4 OS=Homo sapiens OX=9606 GN=PA2G4 PE=1 SV=3;sp|Q9UQ80-2|PA2G4_HUMAN Isoform 2 of Proliferation-associated protein 2G4 OS=Homo sapiens OX=9606 GN=PA2G4	-0.0820764	20.7059	-0.903461	0.382862	0.68782	-6.68735	0.416958	not significant	0.162525	Q9UQ80;Q9UQ80-2	Q9UQ80;Q9UQ80-2	23;19	23;19	23;19	Proliferation-associated protein 2G4	PA2G4	2	23	23	23	23	23	23	54.3	54.3	54.3	43.786	394	394;340	10.2	1	2	4	7	7	6	6	6	6	8	10	8	7	5	7	5	6	4	0
sp|Q9UQ35|SRRM2_HUMAN Serine/arginine repetitive matrix protein 2 OS=Homo sapiens OX=9606 GN=SRRM2 PE=1 SV=2;sp|Q9UQ35-2|SRRM2_HUMAN Isoform 2 of Serine/arginine repetitive matrix protein 2 OS=Homo sapiens OX=9606 GN=SRRM2	-0.375507	17.2768	-5.24067	0.000164163	0.00927632	0.718096	3.78472	not significant	2.03262	Q9UQ35;Q9UQ35-2;Q9UQ35-3	Q9UQ35;Q9UQ35-2	14;9;3	14;9;3	14;9;3	Serine/arginine repetitive matrix protein 2	SRRM2	3	14	14	14	14	14	14	7.3	7.3	7.3	299.61	2752	2752;2334;311	9.73	NA	NA	2	2	4	3	3	3	4	5	5	5	5	4	1	1	1	NA	0
sp|Q9UPV0-2|CE164_HUMAN Isoform 2 of Centrosomal protein of 164 kDa OS=Homo sapiens OX=9606 GN=CEP164;sp|Q9UPV0|CE164_HUMAN Centrosomal protein of 164 kDa OS=Homo sapiens OX=9606 GN=CEP164 PE=1 SV=3	-0.200306	15.1272	-1.84801	0.0876789	0.346246	-5.49066	1.0571	not significant	0.460615	Q9UPV0-2;Q9UPV0	Q9UPV0-2;Q9UPV0	3;3	3;3	3;3	Centrosomal protein of 164 kDa	CEP164	2	3	3	3	3	3	3	2.2	2.2	2.2	163.54	1455	1455;1460	2.67	1	2	2	NA	1	NA	NA	NA	NA	NA	NA	NA	NA	NA	NA	NA	NA	NA	0
sp|Q9UPU5|UBP24_HUMAN Ubiquitin carboxyl-terminal hydrolase 24 OS=Homo sapiens OX=9606 GN=USP24 PE=1 SV=3	0.0520428	14.2616	0.72209	0.483139	0.761111	-6.83734	0.315928	not significant	0.118552	Q9UPU5	Q9UPU5	4	4	4	Ubiquitin carboxyl-terminal hydrolase 24	USP24	1	4	4	4	4	4	4	1.6	1.6	1.6	294.36	2620	2620	8.2	NA	1	2	NA	NA	NA	NA	NA	NA	NA	NA	NA	NA	NA	1	NA	NA	1	0
sp|Q9UPT8|ZC3H4_HUMAN Zinc finger CCCH domain-containing protein 4 OS=Homo sapiens OX=9606 GN=ZC3H4 PE=1 SV=3	-0.0323823	15.9631	-0.291853	0.775045	0.916678	-7.06546	0.110673	not significant	0.0377832	Q9UPT8	Q9UPT8	6	5	5	Zinc finger CCCH domain-containing protein 4	ZC3H4	1	6	5	5	6	5	5	6.5	6	6	140.26	1303	1303	7.21	NA	2	2	1	2	NA	NA	1	1	1	1	1	1	1	NA	NA	NA	NA	0
sp|Q9UPT5-2|EXOC7_HUMAN Isoform 2 of Exocyst complex component 7 OS=Homo sapiens OX=9606 GN=EXOC7;sp|Q9UPT5-5|EXOC7_HUMAN Isoform 5 of Exocyst complex component 7 OS=Homo sapiens OX=9606 GN=EXOC7;sp|Q9UPT5-1|EXOC7_HUMAN Isoform 1 of Exocyst complex compone	-0.0344216	16.9786	-0.537121	0.600337	0.82766	-6.95819	0.221605	not significant	0.0821479	Q9UPT5-2;Q9UPT5-5;Q9UPT5-1;Q9UPT5-6;Q9UPT5;Q9UPT5-4	Q9UPT5-2;Q9UPT5-5;Q9UPT5-1;Q9UPT5-6;Q9UPT5	11;11;11;11;11;5	11;11;11;11;11;5	11;11;11;11;11;5	Exocyst complex component 7	EXOC7	6	11	11	11	11	11	11	18.7	18.7	18.7	74.712	653	653;676;684;707;735;283	12.4	NA	NA	NA	1	2	1	1	1	1	1	2	1	2	4	4	3	2	2	0
sp|Q9UPN7|PP6R1_HUMAN Serine/threonine-protein phosphatase 6 regulatory subunit 1 OS=Homo sapiens OX=9606 GN=PPP6R1 PE=1 SV=5	-0.277842	14.6632	-3.15698	0.00764269	0.106301	-3.16815	2.11675	not significant	0.973463	Q9UPN7	Q9UPN7	5	5	5	Serine/threonine-protein phosphatase 6 regulatory subunit 1	PPP6R1	1	5	5	5	5	5	5	10.2	10.2	10.2	96.723	881	881	11.2	NA	NA	1	1	1	1	NA	NA	NA	NA	1	2	4	2	2	1	NA	NA	0
sp|Q9UPN4|CP131_HUMAN Centrosomal protein of 131 kDa OS=Homo sapiens OX=9606 GN=CEP131 PE=1 SV=3;sp|Q9UPN4-2|CP131_HUMAN Isoform 2 of Centrosomal protein of 131 kDa OS=Homo sapiens OX=9606 GN=CEP131;sp|Q9UPN4-3|CP131_HUMAN Isoform 3 of Centrosomal protein	-0.113616	18.024	-1.40312	0.184217	0.499309	-6.13068	0.73467	not significant	0.301631	Q9UPN4;Q9UPN4-2;Q9UPN4-3	Q9UPN4;Q9UPN4-2;Q9UPN4-3	17;17;16	17;17;16	17;17;16	Centrosomal protein of 131 kDa	CEP131	3	17	17	17	17	17	17	20.2	20.2	20.2	122.15	1083	1083;1080;1044	7.64	1	3	5	7	5	1	2	2	2	3	2	3	1	2	2	3	NA	NA	0
sp|Q9UPM9|B9D1_HUMAN B9 domain-containing protein 1 OS=Homo sapiens OX=9606 GN=B9D1 PE=1 SV=1	0.0831039	17.4913	0.731526	0.477552	0.759294	-6.83028	0.320979	not significant	0.11959	Q9UPM9;Q9UPM9-2	Q9UPM9	3;1	3;1	3;1	B9 domain-containing protein 1	B9D1	2	3	3	3	3	3	3	22.1	22.1	22.1	22.775	204	204;153	9.2	NA	NA	NA	1	2	1	1	1	1	NA	NA	NA	NA	NA	1	1	1	NA	0
sp|Q9UPM8|AP4E1_HUMAN AP-4 complex subunit epsilon-1 OS=Homo sapiens OX=9606 GN=AP4E1 PE=1 SV=2;sp|Q9UPM8-2|AP4E1_HUMAN Isoform 2 of AP-4 complex subunit epsilon-1 OS=Homo sapiens OX=9606 GN=AP4E1	-0.116339	12.2044	-1.42147	0.17893	0.490494	-6.10668	0.747318	not significant	0.309366	Q9UPM8;Q9UPM8-2	Q9UPM8;Q9UPM8-2	2;1	2;1	2;1	AP-4 complex subunit epsilon-1	AP4E1	2	2	2	2	2	2	2	2.4	2.4	2.4	127.29	1137	1137;1062	12.5	NA	NA	NA	NA	NA	NA	NA	NA	1	NA	NA	NA	NA	NA	NA	1	NA	NA	0.0005184
sp|Q9UP83-2|COG5_HUMAN Isoform 2 of Conserved oligomeric Golgi complex subunit 5 OS=Homo sapiens OX=9606 GN=COG5;sp|Q9UP83|COG5_HUMAN Conserved oligomeric Golgi complex subunit 5 OS=Homo sapiens OX=9606 GN=COG5 PE=1 SV=3;sp|Q9UP83-3|COG5_HUMAN Isoform 3 of	0.0575564	14.7803	0.827926	0.422783	0.719315	-6.75348	0.373883	not significant	0.143081	Q9UP83-2;Q9UP83;Q9UP83-3	Q9UP83-2;Q9UP83;Q9UP83-3	5;5;4	5;5;4	5;5;4	Conserved oligomeric Golgi complex subunit 5	COG5	3	5	5	5	5	5	5	7.3	7.3	7.3	94.9	860	860;839;823	10.9	NA	NA	NA	1	1	NA	NA	NA	NA	NA	NA	3	1	1	1	NA	NA	NA	0
sp|Q9UNZ5|L10K_HUMAN Leydig cell tumor 10 kDa protein homolog OS=Homo sapiens OX=9606 GN=C19orf53 PE=1 SV=1	-0.0502041	18.5646	-0.679323	0.508953	0.775637	-6.86823	0.293322	not significant	0.110342	Q9UNZ5;REV__Q9Y5Y9	Q9UNZ5	5;1	5;1	5;1	Leydig cell tumor 10 kDa protein homolog	C19orf53	2	5	5	5	5	5	5	32.3	32.3	32.3	10.576	99	99;1956	11.3	NA	NA	NA	NA	1	1	1	2	2	2	4	4	2	2	1	1	2	NA	0
sp|Q9UNZ2|NSF1C_HUMAN NSFL1 cofactor p47 OS=Homo sapiens OX=9606 GN=NSFL1C PE=1 SV=2;sp|Q9UNZ2-4|NSF1C_HUMAN Isoform 2 of NSFL1 cofactor p47 OS=Homo sapiens OX=9606 GN=NSFL1C;sp|Q9UNZ2-5|NSF1C_HUMAN Isoform 3 of NSFL1 cofactor p47 OS=Homo sapiens OX=9606 G	-0.114687	20.3507	-1.65434	0.1222	0.405864	-5.78336	0.91293	not significant	0.39162	Q9UNZ2;Q9UNZ2-4;Q9UNZ2-5;Q9UNZ2-6	Q9UNZ2;Q9UNZ2-4;Q9UNZ2-5;Q9UNZ2-6	19;18;18;12	19;18;18;12	19;18;18;12	NSFL1 cofactor p47	NSFL1C	4	19	19	19	19	19	19	50.3	50.3	50.3	40.572	370	370;339;372;259	8.57	1	4	4	11	9	7	6	6	8	7	8	9	6	7	4	2	NA	NA	0
sp|Q9UNT1-2|RBL2B_HUMAN Isoform 2 of Rab-like protein 2B OS=Homo sapiens OX=9606 GN=RABL2B;sp|Q9UNT1|RBL2B_HUMAN Rab-like protein 2B OS=Homo sapiens OX=9606 GN=RABL2B PE=1 SV=1;sp|Q9UBK7-2|RBL2A_HUMAN Isoform 2 of Rab-like protein 2A OS=Homo sapiens OX=960	-0.192264	18.1107	-2.19651	0.0469724	0.257528	-4.91983	1.32816	not significant	0.589176	Q9UNT1-2;Q9UNT1;Q9UBK7-2;Q9UNT1-3;Q9UBK7;Q9UBK7-3	Q9UNT1-2;Q9UNT1;Q9UBK7-2;Q9UNT1-3;Q9UBK7;Q9UBK7-3	7;6;6;6;5;5	7;6;6;6;5;5	7;6;6;6;5;5	Rab-like protein 2B;Rab-like protein 2A	RABL2B;RABL2A	6	7	7	7	7	7	7	37.1	37.1	37.1	26.172	229	229;228;229;238;228;238	11.7	NA	NA	NA	1	1	2	1	1	1	1	1	NA	1	1	NA	3	3	1	0
sp|Q9UNS2-2|CSN3_HUMAN Isoform 2 of COP9 signalosome complex subunit 3 OS=Homo sapiens OX=9606 GN=COPS3;sp|Q9UNS2|CSN3_HUMAN COP9 signalosome complex subunit 3 OS=Homo sapiens OX=9606 GN=COPS3 PE=1 SV=3	-0.175328	17.2731	-2.13597	0.0524601	0.272113	-5.0225	1.28017	not significant	0.565251	Q9UNS2-2;Q9UNS2	Q9UNS2-2;Q9UNS2	5;5	5;5	5;5	COP9 signalosome complex subunit 3	COPS3	2	5	5	5	5	5	5	13.2	13.2	13.2	45.726	403	403;423	9.38	NA	1	1	2	2	1	1	3	1	1	2	3	3	1	NA	NA	1	1	0
sp|Q9UNP9|PPIE_HUMAN Peptidyl-prolyl cis-trans isomerase E OS=Homo sapiens OX=9606 GN=PPIE PE=1 SV=1;sp|Q9UNP9-2|PPIE_HUMAN Isoform B of Peptidyl-prolyl cis-trans isomerase E OS=Homo sapiens OX=9606 GN=PPIE;sp|Q9UNP9-3|PPIE_HUMAN Isoform 3 of Peptidyl-prol	-0.240397	14.1055	-4.52037	0.000588187	0.0214139	-0.586677	3.23048	not significant	1.66931	Q9UNP9;Q9UNP9-2;Q9UNP9-3	Q9UNP9;Q9UNP9-2;Q9UNP9-3	3;2;2	2;1;1	2;1;1	Peptidyl-prolyl cis-trans isomerase E	PPIE	3	3	2	2	3	2	2	13.6	11.3	11.3	33.43	301	301;296;314	7.5	NA	NA	1	1	1	1	1	1	1	1	1	1	NA	NA	NA	NA	NA	NA	0.00050201
sp|Q9UNN5|FAF1_HUMAN FAS-associated factor 1 OS=Homo sapiens OX=9606 GN=FAF1 PE=1 SV=2;sp|Q9UNN5-2|FAF1_HUMAN Isoform Short of FAS-associated factor 1 OS=Homo sapiens OX=9606 GN=FAF1	-0.0548405	16.9376	-0.844168	0.413975	0.714547	-6.73969	0.383026	not significant	0.145969	Q9UNN5;Q9UNN5-2	Q9UNN5;Q9UNN5-2	8;7	8;7	8;7	FAS-associated factor 1	FAF1	2	8	8	8	8	8	8	14	14	14	73.953	650	650;498	7.37	NA	2	5	4	1	NA	NA	NA	NA	NA	NA	NA	2	2	2	1	NA	NA	0
sp|Q9UNM6|PSD13_HUMAN 26S proteasome non-ATPase regulatory subunit 13 OS=Homo sapiens OX=9606 GN=PSMD13 PE=1 SV=2;sp|Q9UNM6-2|PSD13_HUMAN Isoform 2 of 26S proteasome non-ATPase regulatory subunit 13 OS=Homo sapiens OX=9606 GN=PSMD13	-0.023003	19.6932	-0.36825	0.718666	0.890514	-7.0387	0.143473	not significant	0.0503592	Q9UNM6;Q9UNM6-2	Q9UNM6;Q9UNM6-2	14;13	14;13	14;13	26S proteasome non-ATPase regulatory subunit 13	PSMD13	2	14	14	14	14	14	14	34.3	34.3	34.3	42.945	376	376;378	11.1	NA	1	1	3	3	3	3	3	3	3	3	3	4	3	5	4	4	3	0
sp|Q9UNH7|SNX6_HUMAN Sorting nexin-6 OS=Homo sapiens OX=9606 GN=SNX6 PE=1 SV=1;sp|Q9UNH7-2|SNX6_HUMAN Isoform 2 of Sorting nexin-6 OS=Homo sapiens OX=9606 GN=SNX6	0.106593	20.0514	1.8066	0.0942244	0.35622	-5.55489	1.02584	not significant	0.448281	Q9UNH7;Q9UNH7-2	Q9UNH7;Q9UNH7-2	17;15	17;15	17;15	Sorting nexin-6;Sorting nexin-6, N-terminally processed	SNX6	2	17	17	17	17	17	17	41.9	41.9	41.9	46.648	406	406;290	9.75	1	3	5	4	4	2	2	1	1	1	4	5	3	2	2	4	5	2	0
sp|Q9UNF1|MAGD2_HUMAN Melanoma-associated antigen D2 OS=Homo sapiens OX=9606 GN=MAGED2 PE=1 SV=2;sp|Q9UNF1-2|MAGD2_HUMAN Isoform 2 of Melanoma-associated antigen D2 OS=Homo sapiens OX=9606 GN=MAGED2	-0.247113	19.0839	-2.60476	0.0219376	0.179829	-4.19793	1.65881	not significant	0.745141	Q9UNF1;Q9UNF1-2;Q12816-5;Q12816-2;Q12816-3;Q12816-4;Q12816	Q9UNF1;Q9UNF1-2	20;18;1;1;1;1;1	20;18;1;1;1;1;1	20;18;1;1;1;1;1	Melanoma-associated antigen D2	MAGED2	7	20	20	20	20	20	20	40.9	40.9	40.9	64.953	606	606;588;309;706;962;1034;1431	9.39	NA	5	5	4	4	2	2	3	5	6	5	6	5	7	2	2	2	1	0
sp|Q9UNF0|PACN2_HUMAN Protein kinase C and casein kinase substrate in neurons protein 2 OS=Homo sapiens OX=9606 GN=PACSIN2 PE=1 SV=2;sp|Q9UNF0-2|PACN2_HUMAN Isoform 2 of Protein kinase C and casein kinase substrate in neurons protein 2 OS=Homo sapiens OX=9	-0.0394162	19.5468	-0.614767	0.549411	0.794407	-6.91153	0.260102	not significant	0.0999571	Q9UNF0;Q9UNF0-2;Q9BY11	Q9UNF0;Q9UNF0-2	17;16;1	17;16;1	17;16;1	Protein kinase C and casein kinase substrate in neurons protein 2	PACSIN2	3	17	17	17	17	17	17	39.7	39.7	39.7	55.738	486	486;445;444	9	NA	2	4	7	7	4	2	5	4	5	5	5	6	6	4	2	NA	NA	0
sp|Q9UNE7|CHIP_HUMAN E3 ubiquitin-protein ligase CHIP OS=Homo sapiens OX=9606 GN=STUB1 PE=1 SV=2;sp|Q9UNE7-2|CHIP_HUMAN Isoform 2 of E3 ubiquitin-protein ligase CHIP OS=Homo sapiens OX=9606 GN=STUB1	-0.151457	18.7625	-2.33937	0.0360906	0.227086	-4.67261	1.44261	not significant	0.64381	Q9UNE7;Q9UNE7-2	Q9UNE7;Q9UNE7-2	11;10	11;10	11;10	E3 ubiquitin-protein ligase CHIP	STUB1	2	11	11	11	11	11	11	42.9	42.9	42.9	34.856	303	303;231	9.72	NA	2	2	2	2	3	5	4	4	6	5	5	4	3	2	2	1	1	0
sp|Q9UN86|G3BP2_HUMAN Ras GTPase-activating protein-binding protein 2 OS=Homo sapiens OX=9606 GN=G3BP2 PE=1 SV=2;sp|Q9UN86-2|G3BP2_HUMAN Isoform B of Ras GTPase-activating protein-binding protein 2 OS=Homo sapiens OX=9606 GN=G3BP2	-0.0342196	17.8927	-0.485356	0.635572	0.845869	-6.98596	0.196835	not significant	0.072697	Q9UN86;Q9UN86-2	Q9UN86;Q9UN86-2	8;7	8;7	8;7	Ras GTPase-activating protein-binding protein 2	G3BP2	2	8	8	8	8	8	8	15.6	15.6	15.6	54.12	482	482;449	7.95	NA	2	4	5	4	2	2	3	3	2	2	3	1	NA	NA	NA	2	2	0
sp|Q9UN76|S6A14_HUMAN Sodium- and chloride-dependent neutral and basic amino acid transporter B(0+) OS=Homo sapiens OX=9606 GN=SLC6A14 PE=2 SV=1	-0.0485368	19.0826	-0.259316	0.799489	0.928024	-7.07501	0.0971878	not significant	0.0324406	Q9UN76	Q9UN76	3	3	3	Sodium- and chloride-dependent neutral and basic amino acid transporter B(0+)	SLC6A14	1	3	3	3	3	3	3	6.1	6.1	6.1	72.152	642	642	8.57	NA	1	1	NA	1	1	2	1	1	1	1	1	2	1	NA	NA	NA	NA	0
sp|Q9UN37|VPS4A_HUMAN Vacuolar protein sorting-associated protein 4A OS=Homo sapiens OX=9606 GN=VPS4A PE=1 SV=1	-0.00725633	15.2544	-0.136228	0.893747	0.95964	-7.10098	0.0487855	not significant	0.0178917	Q9UN37	Q9UN37	5	4	4	Vacuolar protein sorting-associated protein 4A	VPS4A	1	5	4	4	5	4	4	13.7	11	11	48.897	437	437	11	NA	1	1	1	NA	NA	NA	NA	NA	NA	NA	1	2	2	2	1	NA	NA	0
sp|Q9UN36|NDRG2_HUMAN Protein NDRG2 OS=Homo sapiens OX=9606 GN=NDRG2 PE=1 SV=2;sp|Q9UN36-3|NDRG2_HUMAN Isoform 3 of Protein NDRG2 OS=Homo sapiens OX=9606 GN=NDRG2;sp|Q9UN36-2|NDRG2_HUMAN Isoform 2 of Protein NDRG2 OS=Homo sapiens OX=9606 GN=NDRG2;sp|Q9UN36	-0.0719119	19.6858	-0.595941	0.561538	0.800952	-6.92339	0.250621	not significant	0.0963938	Q9UN36;Q9UN36-3;Q9UN36-2;Q9UN36-6;Q9UN36-4;Q9UN36-5	Q9UN36;Q9UN36-3;Q9UN36-2;Q9UN36-6;Q9UN36-4;Q9UN36-5	12;11;10;9;8;6	12;11;10;9;8;6	12;11;10;9;8;6	Protein NDRG2	NDRG2	6	12	12	12	12	12	12	43.1	43.1	43.1	40.798	371	371;360;357;367;328;341	9.27	NA	2	2	4	5	4	3	3	4	3	3	4	3	1	1	2	3	2	0
sp|Q9UN19|DAPP1_HUMAN Dual adapter for phosphotyrosine and 3-phosphotyrosine and 3-phosphoinositide OS=Homo sapiens OX=9606 GN=DAPP1 PE=1 SV=1;sp|Q9UN19-2|DAPP1_HUMAN Isoform 2 of Dual adapter for phosphotyrosine and 3-phosphotyrosine and 3-phosphoinositid	0.178978	14.9424	1.47233	0.164934	0.468597	-6.03899	0.782689	not significant	0.3292	Q9UN19;Q9UN19-2	Q9UN19;Q9UN19-2	3;2	3;2	3;2	Dual adapter for phosphotyrosine and 3-phosphotyrosine and 3-phosphoinositide	DAPP1	2	3	3	3	3	3	3	15.4	15.4	15.4	32.193	280	280;280	8.33	NA	NA	NA	NA	2	NA	NA	NA	NA	NA	NA	NA	NA	NA	1	NA	NA	NA	0
sp|Q9UMZ2-6|SYNRG_HUMAN Isoform 5 of Synergin gamma OS=Homo sapiens OX=9606 GN=SYNRG;sp|Q9UMZ2-9|SYNRG_HUMAN Isoform 8 of Synergin gamma OS=Homo sapiens OX=9606 GN=SYNRG;sp|Q9UMZ2-4|SYNRG_HUMAN Isoform 3 of Synergin gamma OS=Homo sapiens OX=9606 GN=SYNRG;s	-0.0382195	14.3909	-0.395415	0.699005	0.880411	-7.02772	0.155519	not significant	0.0553146	Q9UMZ2-6;Q9UMZ2-9;Q9UMZ2-4;Q9UMZ2-8;Q9UMZ2-3;Q9UMZ2-7;Q9UMZ2-5;Q9UMZ2	Q9UMZ2-6;Q9UMZ2-9;Q9UMZ2-4;Q9UMZ2-8;Q9UMZ2-3;Q9UMZ2-7;Q9UMZ2-5;Q9UMZ2	3;3;3;3;3;3;3;3	3;3;3;3;3;3;3;3	3;3;3;3;3;3;3;3	Synergin gamma	SYNRG	8	3	3	3	3	3	3	4.2	4.2	4.2	119.51	1108	1108;1179;1224;1235;1236;1259;1302;1314	8.8	NA	NA	NA	1	1	NA	NA	NA	NA	NA	1	2	NA	NA	NA	NA	NA	NA	0
sp|Q9UMY4|SNX12_HUMAN Sorting nexin-12 OS=Homo sapiens OX=9606 GN=SNX12 PE=1 SV=3;sp|Q9UMY4-2|SNX12_HUMAN Isoform 2 of Sorting nexin-12 OS=Homo sapiens OX=9606 GN=SNX12;sp|Q9UMY4-3|SNX12_HUMAN Isoform 3 of Sorting nexin-12 OS=Homo sapiens OX=9606 GN=SNX12	0.0342095	18.0095	0.408093	0.689906	0.87592	-7.02233	0.16121	not significant	0.0575357	Q9UMY4;Q9UMY4-2;Q9UMY4-3	Q9UMY4;Q9UMY4-2;Q9UMY4-3	5;5;4	5;5;4	5;5;4	Sorting nexin-12	SNX12	3	5	5	5	5	5	5	27.3	27.3	27.3	19.73	172	172;162;158	8.84	NA	2	2	2	1	NA	NA	1	1	1	2	1	2	2	2	NA	NA	NA	0
sp|Q9UMX5|NENF_HUMAN Neudesin OS=Homo sapiens OX=9606 GN=NENF PE=1 SV=1	0.112294	14.9216	1.57985	0.138367	0.429597	-5.89041	0.858967	not significant	0.366939	Q9UMX5	Q9UMX5	3	3	3	Neudesin	NENF	1	3	3	3	3	3	3	30.2	30.2	30.2	18.856	172	172	4.5	NA	NA	NA	3	3	NA	NA	NA	NA	NA	NA	NA	NA	NA	NA	NA	NA	NA	0
sp|Q9UMX0-2|UBQL1_HUMAN Isoform 2 of Ubiquilin-1 OS=Homo sapiens OX=9606 GN=UBQLN1;sp|Q9UMX0|UBQL1_HUMAN Ubiquilin-1 OS=Homo sapiens OX=9606 GN=UBQLN1 PE=1 SV=2;sp|Q9UMX0-3|UBQL1_HUMAN Isoform 3 of Ubiquilin-1 OS=Homo sapiens OX=9606 GN=UBQLN1	-0.282381	15.6839	-1.7256	0.108304	0.384237	-5.67799	0.965354	not significant	0.415401	Q9UMX0-2;Q9UMX0;Q9UMX0-3;Q9UMX0-4	Q9UMX0-2;Q9UMX0;Q9UMX0-3	6;6;3;2	3;3;2;1	2;2;1;1	Ubiquilin-1	UBQLN1	4	6	3	2	6	3	2	19.6	10.3	7.3	59.219	561	561;589;412;181	7.47	1	1	2	1	1	1	1	1	1	1	1	1	NA	NA	1	1	NA	NA	0
sp|Q9UMS4|PRP19_HUMAN Pre-mRNA-processing factor 19 OS=Homo sapiens OX=9606 GN=PRPF19 PE=1 SV=1	-0.079765	19.3286	-1.09028	0.295561	0.61643	-6.50245	0.529353	not significant	0.210116	Q9UMS4	Q9UMS4	10	10	10	Pre-mRNA-processing factor 19	PRPF19	1	10	10	10	10	10	10	31.3	31.3	31.3	55.18	504	504	9.08	1	2	2	4	5	3	3	3	3	4	4	4	4	2	3	4	NA	NA	0
sp|Q9UMS0|NFU1_HUMAN NFU1 iron-sulfur cluster scaffold homolog, mitochondrial OS=Homo sapiens OX=9606 GN=NFU1 PE=1 SV=2;sp|Q9UMS0-3|NFU1_HUMAN Isoform 3 of NFU1 iron-sulfur cluster scaffold homolog, mitochondrial OS=Homo sapiens OX=9606 GN=NFU1;sp|Q9UMS0-2	-0.146943	16.1205	-1.64484	0.124166	0.409204	-5.7972	0.905997	not significant	0.38806	Q9UMS0;Q9UMS0-3;Q9UMS0-2	Q9UMS0;Q9UMS0-3;Q9UMS0-2	5;5;4	5;5;4	5;5;4	NFU1 iron-sulfur cluster scaffold homolog, mitochondrial	NFU1	3	5	5	5	5	5	5	21.3	21.3	21.3	28.462	254	254;230;113	14.9	NA	NA	NA	NA	NA	NA	NA	NA	NA	NA	NA	2	2	1	1	NA	2	2	0
sp|Q9UMD9-2|COHA1_HUMAN Isoform 2 of Collagen alpha-1(XVII) chain OS=Homo sapiens OX=9606 GN=COL17A1;sp|Q9UMD9|COHA1_HUMAN Collagen alpha-1(XVII) chain OS=Homo sapiens OX=9606 GN=COL17A1 PE=1 SV=3	0.211048	14.2625	0.685473	0.505192	0.774883	-6.8639	0.296544	not significant	0.110764	Q9UMD9-2;Q9UMD9	Q9UMD9-2;Q9UMD9	2;2	2;2	2;2	Collagen alpha-1(XVII) chain;120 kDa linear IgA disease antigen;97 kDa linear IgA disease antigen	COL17A1	2	2	2	2	2	2	2	1.2	1.2	1.2	142.34	1415	1415;1497	5	NA	1	1	1	NA	NA	NA	NA	NA	NA	1	NA	NA	NA	NA	NA	NA	NA	0.0018203
sp|Q9UM54-6|MYO6_HUMAN Isoform 6 of Unconventional myosin-VI OS=Homo sapiens OX=9606 GN=MYO6;sp|Q9UM54-5|MYO6_HUMAN Isoform 5 of Unconventional myosin-VI OS=Homo sapiens OX=9606 GN=MYO6;sp|Q9UM54-2|MYO6_HUMAN Isoform 2 of Unconventional myosin-VI OS=Homo s	-0.102332	20.9766	-1.88613	0.0820193	0.335843	-5.4308	1.08608	not significant	0.473863	Q9UM54-6;Q9UM54-5;Q9UM54-2;Q9UM54-4;Q9UM54-1;Q9UM54	Q9UM54-6;Q9UM54-5;Q9UM54-2;Q9UM54-4;Q9UM54-1;Q9UM54	41;40;40;40;40;40	41;40;40;40;40;40	41;40;40;40;40;40	Unconventional myosin-VI	MYO6	6	41	41	41	41	41	41	35.7	35.7	35.7	148.66	1285	1285;1253;1262;1285;1285;1294	9.28	1	4	6	17	17	9	9	13	13	15	14	12	5	5	6	6	7	8	0
sp|Q9UM22|EPDR1_HUMAN Mammalian ependymin-related protein 1 OS=Homo sapiens OX=9606 GN=EPDR1 PE=1 SV=2;sp|Q9UM22-2|EPDR1_HUMAN Isoform 2 of Mammalian ependymin-related protein 1 OS=Homo sapiens OX=9606 GN=EPDR1;sp|Q9UM22-3|EPDR1_HUMAN Isoform 3 of Mammalia	-0.0666227	16.3361	-0.651241	0.526336	0.784874	-6.88756	0.278737	not significant	0.1052	Q9UM22;Q9UM22-2;Q9UM22-3	Q9UM22;Q9UM22-2;Q9UM22-3	2;1;1	2;1;1	2;1;1	Mammalian ependymin-related protein 1	EPDR1	3	2	2	2	2	2	2	9.8	9.8	9.8	25.437	224	224;90;163	10.3	NA	NA	NA	NA	NA	1	1	1	1	1	2	2	1	1	NA	NA	NA	NA	0.0002611
sp|Q9UM00-2|TMCO1_HUMAN Isoform 2 of Calcium load-activated calcium channel OS=Homo sapiens OX=9606 GN=TMCO1;sp|Q9UM00|TMCO1_HUMAN Calcium load-activated calcium channel OS=Homo sapiens OX=9606 GN=TMCO1 PE=1 SV=1	0.119026	16.2776	1.57232	0.140101	0.432112	-5.90105	0.853558	not significant	0.364403	Q9UM00-2;Q9UM00	Q9UM00-2;Q9UM00	3;3	3;3	3;3	Transmembrane and coiled-coil domain-containing protein 1	TMCO1	2	3	3	3	3	3	3	22.5	22.5	22.5	18.766	169	169;188	10.5	NA	NA	1	1	NA	NA	NA	NA	NA	NA	NA	NA	NA	NA	NA	NA	1	1	0
sp|Q9ULZ3|ASC_HUMAN Apoptosis-associated speck-like protein containing a CARD OS=Homo sapiens OX=9606 GN=PYCARD PE=1 SV=2;sp|Q9ULZ3-2|ASC_HUMAN Isoform 2 of Apoptosis-associated speck-like protein containing a CARD OS=Homo sapiens OX=9606 GN=PYCARD;sp|Q9UL	-0.172506	19.3875	-1.48449	0.161728	0.46502	-6.02256	0.791214	not significant	0.332528	Q9ULZ3;Q9ULZ3-2;Q9ULZ3-3	Q9ULZ3;Q9ULZ3-2;Q9ULZ3-3	8;8;6	8;8;6	8;8;6	Apoptosis-associated speck-like protein containing a CARD	PYCARD	3	8	8	8	8	8	8	41	41	41	21.627	195	195;176;135	9.12	NA	2	2	3	2	4	2	2	2	2	2	2	NA	1	1	2	2	2	0
sp|Q9ULX6-2|AKP8L_HUMAN Isoform 2 of A-kinase anchor protein 8-like OS=Homo sapiens OX=9606 GN=AKAP8L;sp|Q9ULX6|AKP8L_HUMAN A-kinase anchor protein 8-like OS=Homo sapiens OX=9606 GN=AKAP8L PE=1 SV=4	-0.352462	14.5608	-3.81297	0.00218649	0.0500351	-1.9179	2.66025	not significant	1.30073	Q9ULX6-2;Q9ULX6	Q9ULX6-2;Q9ULX6	4;4	4;4	4;4	A-kinase anchor protein 8-like	AKAP8L	2	4	4	4	4	4	4	9.9	9.9	9.9	65.22	585	585;646	5.44	NA	1	3	2	1	NA	NA	NA	NA	NA	NA	1	1	NA	NA	NA	NA	NA	0
sp|Q9ULV4|COR1C_HUMAN Coronin-1C OS=Homo sapiens OX=9606 GN=CORO1C PE=1 SV=1;sp|Q9ULV4-2|COR1C_HUMAN Isoform 2 of Coronin-1C OS=Homo sapiens OX=9606 GN=CORO1C;sp|Q9ULV4-3|COR1C_HUMAN Isoform 3 of Coronin-1C OS=Homo sapiens OX=9606 GN=CORO1C	0.0210213	18.1329	0.114799	0.910374	0.967921	-7.10386	0.0407801	not significant	0.0141601	Q9ULV4;Q9ULV4-2;Q9ULV4-3	Q9ULV4;Q9ULV4-2;Q9ULV4-3	7;7;7	7;7;7	7;7;7	Coronin-1C	CORO1C	3	7	7	7	7	7	7	16.7	16.7	16.7	53.248	474	474;480;527	12.5	NA	1	1	1	NA	NA	NA	1	1	NA	1	1	2	2	2	1	2	3	0
sp|Q9ULV0|MYO5B_HUMAN Unconventional myosin-Vb OS=Homo sapiens OX=9606 GN=MYO5B PE=1 SV=3;sp|Q9ULV0-2|MYO5B_HUMAN Isoform 2 of Unconventional myosin-Vb OS=Homo sapiens OX=9606 GN=MYO5B	-0.0617256	17.1294	-0.82879	0.422311	0.719315	-6.75275	0.374368	not significant	0.143081	Q9ULV0;Q9ULV0-2;Q9ULV0-3	Q9ULV0;Q9ULV0-2	16;8;4	16;8;4	13;8;4	Unconventional myosin-Vb	MYO5B	3	16	16	13	16	16	13	10.3	10.3	8.7	213.67	1848	1848;963;418	8.87	NA	1	2	5	5	4	5	6	6	6	6	7	6	3	1	NA	NA	NA	0
sp|Q9ULT8|HECD1_HUMAN E3 ubiquitin-protein ligase HECTD1 OS=Homo sapiens OX=9606 GN=HECTD1 PE=1 SV=3	-0.188728	11.7617	-1.17971	0.259439	0.580518	-6.40373	0.585965	not significant	0.236184	Q9ULT8	Q9ULT8	2	2	2	E3 ubiquitin-protein ligase HECTD1	HECTD1	1	2	2	2	2	2	2	1.3	1.3	1.3	289.38	2610	2610	8.17	NA	NA	1	1	NA	NA	NA	NA	1	1	1	1	NA	NA	NA	NA	NA	NA	0.0004896
sp|Q9ULR3|PPM1H_HUMAN Protein phosphatase 1H OS=Homo sapiens OX=9606 GN=PPM1H PE=1 SV=2	-0.092098	14.4943	-1.13196	0.278278	0.598761	-6.45723	0.555521	not significant	0.222747	Q9ULR3	Q9ULR3	2	2	2	Protein phosphatase 1H	PPM1H	1	2	2	2	2	2	2	6.2	6.2	6.2	56.447	514	514	8.5	NA	NA	NA	NA	1	1	1	NA	1	1	NA	NA	NA	1	NA	NA	NA	NA	0.00094832
sp|Q9ULR0|ISY1_HUMAN Pre-mRNA-splicing factor ISY1 homolog OS=Homo sapiens OX=9606 GN=ISY1 PE=1 SV=3;sp|Q9ULR0-2|ISY1_HUMAN Isoform 1 of Pre-mRNA-splicing factor ISY1 homolog OS=Homo sapiens OX=9606 GN=ISY1;sp|Q9ULR0-1|ISY1_HUMAN Isoform 2 of Pre-mRNA-spli	0.0599281	14.2984	0.704407	0.493715	0.768405	-6.85032	0.306523	not significant	0.11441	Q9ULR0;Q9ULR0-2;Q9ULR0-1	Q9ULR0;Q9ULR0-2;Q9ULR0-1	2;2;2	2;2;2	2;2;2	Pre-mRNA-splicing factor ISY1 homolog	ISY1	3	2	2	2	2	2	2	7.7	7.7	7.7	32.992	285	285;307;331	9.6	NA	NA	NA	1	1	NA	NA	NA	NA	NA	NA	1	1	1	NA	NA	NA	NA	0.0016177
sp|Q9ULP9-2|TBC24_HUMAN Isoform 2 of TBC1 domain family member 24 OS=Homo sapiens OX=9606 GN=TBC1D24;sp|Q9ULP9|TBC24_HUMAN TBC1 domain family member 24 OS=Homo sapiens OX=9606 GN=TBC1D24 PE=1 SV=2	-0.0971099	16.0291	-1.08329	0.298535	0.618978	-6.50989	0.525005	not significant	0.208325	Q9ULP9-2;Q9ULP9	Q9ULP9-2;Q9ULP9	5;5	5;5	5;5	TBC1 domain family member 24	TBC1D24	2	5	5	5	5	5	5	10.7	10.7	10.7	62.317	553	553;559	10.2	NA	NA	NA	2	2	NA	NA	NA	1	1	1	1	1	1	2	1	NA	NA	0
sp|Q9ULK5|VANG2_HUMAN Vang-like protein 2 OS=Homo sapiens OX=9606 GN=VANGL2 PE=1 SV=2	-0.127271	12.8477	-2.1489	0.0512395	0.268692	-5.00068	1.29039	not significant	0.570746	Q9ULK5	Q9ULK5	3	3	3	Vang-like protein 2	VANGL2	1	3	3	3	3	3	3	8.6	8.6	8.6	59.714	521	521	9.33	NA	NA	1	NA	NA	NA	NA	NA	1	NA	NA	NA	NA	NA	NA	1	NA	NA	0
sp|Q9ULJ1-6|ODF2L_HUMAN Isoform 6 of Protein BCAP OS=Homo sapiens OX=9606 GN=ODF2L;sp|Q9ULJ1-2|ODF2L_HUMAN Isoform 2 of Protein BCAP OS=Homo sapiens OX=9606 GN=ODF2L;sp|Q9ULJ1-4|ODF2L_HUMAN Isoform 4 of Protein BCAP OS=Homo sapiens OX=9606 GN=ODF2L;sp|Q9UL	-0.317922	16.3344	-3.04496	0.00947396	0.118789	-3.38007	2.02347	not significant	0.925224	Q9ULJ1-6;Q9ULJ1-2;Q9ULJ1-4;Q9ULJ1-5;Q9ULJ1-3;Q9ULJ1	Q9ULJ1-6;Q9ULJ1-2;Q9ULJ1-4;Q9ULJ1-5;Q9ULJ1-3;Q9ULJ1	7;7;7;6;6;6	7;7;7;6;6;6	7;7;7;6;6;6	Outer dense fiber protein 2-like	ODF2L	6	7	7	7	7	7	7	10.8	10.8	10.8	68.639	591	591;620;644;513;620;636	10.8	NA	NA	NA	NA	2	2	2	2	2	1	2	4	4	2	1	NA	1	1	0
sp|Q9ULH7-4|MRTFB_HUMAN Isoform 4 of Myocardin-related transcription factor B OS=Homo sapiens OX=9606 GN=MRTFB;sp|Q9ULH7|MRTFB_HUMAN Myocardin-related transcription factor B OS=Homo sapiens OX=9606 GN=MRTFB PE=1 SV=3;sp|Q9ULH7-5|MRTFB_HUMAN Isoform 5 of My	-0.151932	17.7561	-1.12527	0.281	0.600708	-6.46458	0.551294	not significant	0.221337	Q9ULH7-4;Q9ULH7;Q9ULH7-5;Q9ULH7-2;Q9ULH7-3;Q8IZQ8-2;Q969V6;Q8IZQ8;Q8IZQ8-3	Q9ULH7-4;Q9ULH7;Q9ULH7-5	6;6;6;2;2;1;1;1;1	6;6;6;2;2;1;1;1;1	6;6;6;2;2;1;1;1;1	MKL/myocardin-like protein 2	MKL2	9	6	6	6	6	6	6	8	8	8	114.12	1049	1049;1088;1099;378;461;684;931;938;986	11	NA	NA	NA	1	1	1	1	1	1	1	1	1	1	NA	1	3	1	NA	0
sp|Q9ULH0-2|KDIS_HUMAN Isoform 2 of Kinase D-interacting substrate of 220 kDa OS=Homo sapiens OX=9606 GN=KIDINS220;sp|Q9ULH0-4|KDIS_HUMAN Isoform 4 of Kinase D-interacting substrate of 220 kDa OS=Homo sapiens OX=9606 GN=KIDINS220;sp|Q9ULH0|KDIS_HUMAN Kinas	0.0315438	12.9316	0.308442	0.762676	0.913107	-7.06017	0.11766	not significant	0.0394784	Q9ULH0-2;Q9ULH0-4;Q9ULH0;Q9ULH0-3	Q9ULH0-2;Q9ULH0-4;Q9ULH0;Q9ULH0-3	2;2;2;1	2;2;2;1	2;2;2;1	Kinase D-interacting substrate of 220 kDa	KIDINS220	4	2	2	2	2	2	2	1.3	1.3	1.3	185.54	1672	1672;1752;1771;1031	9	NA	NA	1	NA	NA	NA	NA	NA	NA	NA	NA	NA	NA	NA	1	NA	NA	NA	0.00095785
sp|Q9ULE0-2|WWC3_HUMAN Isoform 2 of Protein WWC3 OS=Homo sapiens OX=9606 GN=WWC3;sp|Q9ULE0|WWC3_HUMAN Protein WWC3 OS=Homo sapiens OX=9606 GN=WWC3 PE=1 SV=3	-0.0502243	16.5209	-0.689107	0.502977	0.773165	-6.86132	0.298452	not significant	0.111728	Q9ULE0-2;Q9ULE0	Q9ULE0-2;Q9ULE0	2;2	2;2	2;2	Protein WWC3	WWC3	2	2	2	2	2	2	2	2.6	2.6	2.6	65.048	582	582;1092	6.67	NA	1	1	NA	NA	NA	NA	NA	NA	NA	NA	NA	NA	NA	1	NA	NA	NA	0.0042316
sp|Q9ULC4-3|MCTS1_HUMAN Isoform 3 of Malignant T-cell-amplified sequence 1 OS=Homo sapiens OX=9606 GN=MCTS1;sp|Q9ULC4|MCTS1_HUMAN Malignant T-cell-amplified sequence 1 OS=Homo sapiens OX=9606 GN=MCTS1 PE=1 SV=1;sp|Q9ULC4-2|MCTS1_HUMAN Isoform 2 of Malignan	-0.0944892	17.1761	-1.48664	0.161166	0.464957	-6.01964	0.792726	not significant	0.332587	Q9ULC4-3;Q9ULC4;Q9ULC4-2	Q9ULC4-3;Q9ULC4;Q9ULC4-2	5;5;4	5;5;4	5;5;4	Malignant T-cell-amplified sequence 1	MCTS1	3	5	5	5	5	5	5	34.1	34.1	34.1	20.55	182	182;181;169	12.5	NA	NA	NA	NA	NA	NA	1	1	1	2	2	2	3	3	1	NA	2	1	0
sp|Q9ULC3|RAB23_HUMAN Ras-related protein Rab-23 OS=Homo sapiens OX=9606 GN=RAB23 PE=1 SV=1	-0.0981635	13.4391	-0.853077	0.409195	0.711227	-6.73203	0.388069	not significant	0.147992	Q9ULC3	Q9ULC3	2	2	2	Ras-related protein Rab-23	RAB23	1	2	2	2	2	2	2	9.7	9.7	9.7	26.659	237	237	13.5	NA	NA	NA	NA	NA	NA	NA	NA	NA	NA	NA	1	2	2	1	NA	NA	NA	0.00095125
sp|Q9ULA0|DNPEP_HUMAN Aspartyl aminopeptidase OS=Homo sapiens OX=9606 GN=DNPEP PE=1 SV=1	0.0292729	18.8775	0.504075	0.622717	0.840203	-6.97623	0.205709	not significant	0.075616	Q9ULA0	Q9ULA0	8	8	8	Aspartyl aminopeptidase	DNPEP	1	8	8	8	8	8	8	18.9	18.9	18.9	52.428	475	475	9.57	NA	1	1	3	3	2	2	3	3	2	4	3	1	1	1	2	2	1	0
sp|Q9UL46|PSME2_HUMAN Proteasome activator complex subunit 2 OS=Homo sapiens OX=9606 GN=PSME2 PE=1 SV=4	0.0672646	22.2814	1.2013	0.251252	0.571729	-6.37896	0.59989	not significant	0.24281	Q9UL46	Q9UL46	9	9	9	Proteasome activator complex subunit 2	PSME2	1	9	9	9	9	9	9	34.7	34.7	34.7	27.401	239	239	8.67	NA	4	5	5	4	2	1	1	3	3	1	1	1	1	1	3	4	2	0
sp|Q9UL25|RAB21_HUMAN Ras-related protein Rab-21 OS=Homo sapiens OX=9606 GN=RAB21 PE=1 SV=3	-0.0812895	16.9393	-0.711166	0.489656	0.764487	-6.84539	0.310109	not significant	0.11663	Q9UL25	Q9UL25	6	6	6	Ras-related protein Rab-21	RAB21	1	6	6	6	6	6	6	29.8	29.8	29.8	24.347	225	225	11.5	NA	NA	NA	1	3	NA	NA	NA	NA	1	NA	NA	NA	NA	NA	1	2	2	0
sp|Q9UL18|AGO1_HUMAN Protein argonaute-1 OS=Homo sapiens OX=9606 GN=AGO1 PE=1 SV=3;sp|Q9H9G7-2|AGO3_HUMAN Isoform 2 of Protein argonaute-3 OS=Homo sapiens OX=9606 GN=AGO3;sp|Q9H9G7|AGO3_HUMAN Protein argonaute-3 OS=Homo sapiens OX=9606 GN=AGO3 PE=1 SV=2;sp	0.015201	15.4587	0.246011	0.809549	0.931232	-7.07859	0.0917569	not significant	0.030942	Q9UL18;Q9H9G7-2;Q9H9G7;Q9HCK5	Q9UL18;Q9H9G7-2;Q9H9G7;Q9HCK5	6;5;5;4	4;3;3;2	4;3;3;2	Protein argonaute-1;Protein argonaute-3;Protein argonaute-4	AGO1;AGO3;AGO4	4	6	4	4	6	4	4	8.1	5.5	5.5	97.213	857	857;626;860;861	7	NA	1	1	1	2	1	NA	NA	NA	NA	NA	NA	NA	NA	1	1	NA	NA	0
sp|Q9UL16|CFA45_HUMAN Cilia- and flagella-associated protein 45 OS=Homo sapiens OX=9606 GN=CFAP45 PE=2 SV=2;sp|Q9UL16-2|CFA45_HUMAN Isoform 2 of Cilia- and flagella-associated protein 45 OS=Homo sapiens OX=9606 GN=CFAP45	-0.188415	19.6146	-1.07304	0.302941	0.622328	-6.52074	0.518642	not significant	0.20598	Q9UL16;Q9UL16-2	Q9UL16;Q9UL16-2	25;23	25;23	25;23	Cilia- and flagella-associated protein 45	CFAP45	2	25	25	25	25	25	25	42.1	42.1	42.1	65.729	551	551;466	8.4	1	4	6	11	7	5	6	8	8	5	6	6	5	4	4	4	1	NA	0
sp|Q9UL15|BAG5_HUMAN BAG family molecular chaperone regulator 5 OS=Homo sapiens OX=9606 GN=BAG5 PE=1 SV=1;sp|Q9UL15-2|BAG5_HUMAN Isoform 2 of BAG family molecular chaperone regulator 5 OS=Homo sapiens OX=9606 GN=BAG5	-0.151502	16.3301	-1.65333	0.122407	0.405915	-5.78483	0.912195	not significant	0.391565	Q9UL15;Q9UL15-2	Q9UL15;Q9UL15-2	7;7	7;7	7;7	BAG family molecular chaperone regulator 5	BAG5	2	7	7	7	7	7	7	26.6	26.6	26.6	51.199	447	447;488	9.86	NA	NA	NA	2	2	2	1	1	1	2	2	2	1	2	2	1	NA	NA	0
sp|Q9UKZ1|CNO11_HUMAN CCR4-NOT transcription complex subunit 11 OS=Homo sapiens OX=9606 GN=CNOT11 PE=1 SV=1	-0.474697	12.6162	-3.3428	0.00535269	0.0875857	-2.81482	2.27143	not significant	1.05757	Q9UKZ1	Q9UKZ1	2	2	2	CCR4-NOT transcription complex subunit 11	CNOT11	1	2	2	2	2	2	2	4.1	4.1	4.1	55.215	510	510	8.5	NA	NA	NA	1	NA	NA	NA	NA	1	1	1	NA	NA	NA	NA	NA	NA	NA	0.00048804
sp|Q9UKY7|CDV3_HUMAN Protein CDV3 homolog OS=Homo sapiens OX=9606 GN=CDV3 PE=1 SV=1;sp|Q9UKY7-2|CDV3_HUMAN Isoform 2 of Protein CDV3 homolog OS=Homo sapiens OX=9606 GN=CDV3;sp|Q9UKY7-3|CDV3_HUMAN Isoform 3 of Protein CDV3 homolog OS=Homo sapiens OX=9606 GN	-0.050096	17.8515	-0.765285	0.457891	0.743788	-6.80437	0.339238	not significant	0.128551	Q9UKY7;Q9UKY7-2;Q9UKY7-3	Q9UKY7;Q9UKY7-2;Q9UKY7-3	5;4;3	5;4;3	5;4;3	Protein CDV3 homolog	CDV3	3	5	5	5	5	5	5	32.6	32.6	32.6	27.335	258	258;213;110	11.6	NA	NA	NA	2	2	NA	NA	NA	NA	NA	1	1	1	1	1	1	2	1	0
sp|Q9UKX7|NUP50_HUMAN Nuclear pore complex protein Nup50 OS=Homo sapiens OX=9606 GN=NUP50 PE=1 SV=2;sp|Q9UKX7-2|NUP50_HUMAN Isoform 2 of Nuclear pore complex protein Nup50 OS=Homo sapiens OX=9606 GN=NUP50	-0.170663	17.1084	-2.07829	0.0582402	0.285255	-5.11905	1.23478	not significant	0.544766	Q9UKX7;Q9UKX7-2	Q9UKX7;Q9UKX7-2	8;7	8;7	8;7	Nuclear pore complex protein Nup50	NUP50	2	8	8	8	8	8	8	28.6	28.6	28.6	50.144	468	468;440	14	NA	NA	1	NA	NA	NA	NA	1	1	NA	NA	NA	NA	1	2	3	2	2	0
sp|Q9UKV8|AGO2_HUMAN Protein argonaute-2 OS=Homo sapiens OX=9606 GN=AGO2 PE=1 SV=3;sp|Q9UKV8-2|AGO2_HUMAN Isoform 2 of Protein argonaute-2 OS=Homo sapiens OX=9606 GN=AGO2	-0.105416	17.2205	-1.61863	0.129734	0.417382	-5.83509	0.886947	not significant	0.379466	Q9UKV8;Q9UKV8-2	Q9UKV8;Q9UKV8-2	6;5	6;5	4;3	Protein argonaute-2	AGO2	2	6	6	4	6	6	4	9	9	6.4	97.207	859	859;825	12.9	NA	NA	NA	1	1	NA	NA	NA	NA	NA	1	2	NA	NA	NA	1	3	1	0
sp|Q9UKV3|ACINU_HUMAN Apoptotic chromatin condensation inducer in the nucleus OS=Homo sapiens OX=9606 GN=ACIN1 PE=1 SV=2;sp|Q9UKV3-5|ACINU_HUMAN Isoform 4 of Apoptotic chromatin condensation inducer in the nucleus OS=Homo sapiens OX=9606 GN=ACIN1;sp|Q9UKV3	-0.0874095	20.2933	-1.8237	0.0914694	0.351767	-5.52847	1.03872	not significant	0.453745	Q9UKV3;Q9UKV3-5;Q9UKV3-3;Q9UKV3-2	Q9UKV3;Q9UKV3-5;Q9UKV3-3;Q9UKV3-2	26;25;15;15	26;25;15;15	26;25;15;15	Apoptotic chromatin condensation inducer in the nucleus	ACIN1	4	26	26	26	26	26	26	21.8	21.8	21.8	151.86	1341	1341;1328;583;614	8.75	1	4	5	11	8	4	4	5	4	3	3	2	2	2	NA	NA	8	7	0
sp|Q9UKU7|ACAD8_HUMAN Isobutyryl-CoA dehydrogenase, mitochondrial OS=Homo sapiens OX=9606 GN=ACAD8 PE=1 SV=1;sp|Q9UKU7-2|ACAD8_HUMAN Isoform 2 of Isobutyryl-CoA dehydrogenase, mitochondrial OS=Homo sapiens OX=9606 GN=ACAD8;sp|Q9UKU7-3|ACAD8_HUMAN Isoform 3	0.00647643	16.2569	0.11876	0.907297	0.966405	-7.10336	0.0422507	not significant	0.0148409	Q9UKU7;Q9UKU7-2;Q9UKU7-3	Q9UKU7;Q9UKU7-2;Q9UKU7-3	4;3;2	4;3;2	4;3;2	Isobutyryl-CoA dehydrogenase, mitochondrial	ACAD8	3	4	4	4	4	4	4	11.6	11.6	11.6	45.069	415	415;288;357	12.3	NA	NA	NA	NA	1	NA	NA	1	1	1	1	NA	2	NA	NA	2	2	NA	0
sp|Q9UKS6|PACN3_HUMAN Protein kinase C and casein kinase substrate in neurons protein 3 OS=Homo sapiens OX=9606 GN=PACSIN3 PE=1 SV=2	-0.0301614	18.9206	-0.453092	0.658018	0.856738	-7.00189	0.181762	not significant	0.067152	Q9UKS6	Q9UKS6	8	8	8	Protein kinase C and casein kinase substrate in neurons protein 3	PACSIN3	1	8	8	8	8	8	8	25.2	25.2	25.2	48.486	424	424	7.92	NA	1	4	5	2	1	1	1	1	1	1	1	2	3	1	1	NA	NA	0
sp|Q9UKQ2|ADA28_HUMAN Disintegrin and metalloproteinase domain-containing protein 28 OS=Homo sapiens OX=9606 GN=ADAM28 PE=2 SV=3;sp|Q9UKQ2-2|ADA28_HUMAN Isoform 2 of Disintegrin and metalloproteinase domain-containing protein 28 OS=Homo sapiens OX=9606 GN=	0.216835	15.6421	1.67117	0.118785	0.402812	-5.75873	0.925239	not significant	0.394898	Q9UKQ2;Q9UKQ2-2	Q9UKQ2;Q9UKQ2-2	6;4	6;4	6;4	Disintegrin and metalloproteinase domain-containing protein 28	ADAM28	2	6	6	6	6	6	6	9.5	9.5	9.5	87.147	775	775;540	12.3	NA	NA	1	1	NA	NA	1	1	1	1	1	1	3	1	NA	NA	3	3	0
sp|Q9UKN8|TF3C4_HUMAN General transcription factor 3C polypeptide 4 OS=Homo sapiens OX=9606 GN=GTF3C4 PE=1 SV=2	0.115288	12.6915	0.868396	0.401064	0.703521	-6.71869	0.396787	not significant	0.152723	Q9UKN8	Q9UKN8	2	2	2	General transcription factor 3C polypeptide 4	GTF3C4	1	2	2	2	2	2	2	8.4	8.4	8.4	91.981	822	822	3	NA	NA	2	NA	NA	NA	NA	NA	NA	NA	NA	NA	NA	NA	NA	NA	NA	NA	0.00048579
sp|Q9UKL0|RCOR1_HUMAN REST corepressor 1 OS=Homo sapiens OX=9606 GN=RCOR1 PE=1 SV=2	-0.256123	14.3521	-2.72998	0.0172977	0.156976	-3.96841	1.76201	not significant	0.804167	Q9UKL0	Q9UKL0	3	3	2	REST corepressor 1	RCOR1	1	3	3	2	3	3	2	7.6	7.6	5.8	53.327	485	485	15.2	NA	NA	NA	NA	NA	NA	NA	NA	NA	NA	NA	NA	NA	1	2	2	NA	NA	0
sp|Q9UKK9|NUDT5_HUMAN ADP-sugar pyrophosphatase OS=Homo sapiens OX=9606 GN=NUDT5 PE=1 SV=1	-0.173476	19.5888	-2.45183	0.0292598	0.206853	-4.47366	1.53373	not significant	0.684338	Q9UKK9	Q9UKK9	9	9	9	ADP-sugar pyrophosphatase	NUDT5	1	9	9	9	9	9	9	54.8	54.8	54.8	24.327	219	219	8.92	NA	3	3	5	4	4	5	5	6	5	6	6	4	4	4	1	NA	NA	0
sp|Q9UKK3|PARP4_HUMAN Poly [ADP-ribose] polymerase 4 OS=Homo sapiens OX=9606 GN=PARP4 PE=1 SV=3	0.102762	18.8778	1.24289	0.236052	0.560367	-6.33024	0.626992	not significant	0.251527	Q9UKK3	Q9UKK3	19	19	19	Poly [ADP-ribose] polymerase 4	PARP4	1	19	19	19	19	19	19	14	14	14	192.59	1724	1724	10	NA	NA	1	6	8	4	3	5	5	4	5	7	6	1	NA	NA	6	5	0
sp|Q9UKG9|OCTC_HUMAN Peroxisomal carnitine O-octanoyltransferase OS=Homo sapiens OX=9606 GN=CROT PE=1 SV=2;sp|Q9UKG9-3|OCTC_HUMAN Isoform 3 of Peroxisomal carnitine O-octanoyltransferase OS=Homo sapiens OX=9606 GN=CROT	-0.140129	16.5006	-1.51079	0.154973	0.456093	-5.98668	0.809745	not significant	0.340947	Q9UKG9;Q9UKG9-3;Q9UKG9-2	Q9UKG9;Q9UKG9-3	5;4;1	5;4;1	5;4;1	Peroxisomal carnitine O-octanoyltransferase	CROT	3	5	5	5	5	5	5	10.5	10.5	10.5	70.178	612	612;640;87	11.5	NA	NA	1	1	NA	NA	1	NA	NA	NA	NA	NA	1	NA	1	2	NA	1	0
sp|Q9UKG1|DP13A_HUMAN DCC-interacting protein 13-alpha OS=Homo sapiens OX=9606 GN=APPL1 PE=1 SV=1	0.0633374	16.7286	0.551852	0.590493	0.822038	-6.9498	0.228785	not significant	0.0851081	Q9UKG1	Q9UKG1	9	8	8	DCC-interacting protein 13-alpha	APPL1	1	9	8	8	9	8	8	15.2	14.2	14.2	79.663	709	709	9.5	NA	NA	1	2	3	NA	NA	NA	NA	1	NA	1	2	2	1	1	NA	NA	0
sp|Q9UKF6|CPSF3_HUMAN Cleavage and polyadenylation specificity factor subunit 3 OS=Homo sapiens OX=9606 GN=CPSF3 PE=1 SV=1	-0.161351	16.2547	-2.96035	0.0111412	0.131144	-3.53935	1.95307	not significant	0.882251	Q9UKF6	Q9UKF6	7	7	7	Cleavage and polyadenylation specificity factor subunit 3	CPSF3	1	7	7	7	7	7	7	14.3	14.3	14.3	77.485	684	684	10.9	NA	2	2	1	1	NA	NA	NA	NA	NA	1	1	1	1	2	1	2	2	0
sp|Q9UK76-2|JUPI1_HUMAN Isoform 2 of Jupiter microtubule associated homolog 1 OS=Homo sapiens OX=9606 GN=JPT1;sp|Q9UK76|JUPI1_HUMAN Jupiter microtubule associated homolog 1 OS=Homo sapiens OX=9606 GN=JPT1 PE=1 SV=3;sp|Q9UK76-3|JUPI1_HUMAN Isoform 3 of Jupi	0.123785	16.9005	1.16443	0.265357	0.58543	-6.42105	0.57617	not significant	0.232525	Q9UK76-2;Q9UK76;Q9UK76-3	Q9UK76-2;Q9UK76;Q9UK76-3	4;4;2	4;4;2	4;4;2	Hematological and neurological expressed 1 protein;Hematological and neurological expressed 1 protein, N-terminally processed	HN1	3	4	4	4	4	4	4	32	32	32	19.916	181	181;154;108	10.2	NA	1	2	1	1	1	NA	NA	NA	NA	NA	NA	NA	NA	1	2	2	1	0
sp|Q9UK41|VPS28_HUMAN Vacuolar protein sorting-associated protein 28 homolog OS=Homo sapiens OX=9606 GN=VPS28 PE=1 SV=1;sp|Q9UK41-2|VPS28_HUMAN Isoform 2 of Vacuolar protein sorting-associated protein 28 homolog OS=Homo sapiens OX=9606 GN=VPS28	-0.107133	15.9487	-1.78607	0.097628	0.362562	-5.58641	1.01043	not significant	0.440618	Q9UK41;Q9UK41-2	Q9UK41;Q9UK41-2	2;2	2;2	2;2	Vacuolar protein sorting-associated protein 28 homolog	VPS28	2	2	2	2	2	2	2	11.8	11.8	11.8	25.425	221	221;233	8.86	NA	NA	NA	1	1	1	1	NA	NA	NA	1	NA	NA	1	1	NA	NA	NA	0
sp|Q9UK22|FBX2_HUMAN F-box only protein 2 OS=Homo sapiens OX=9606 GN=FBXO2 PE=1 SV=2	-0.199941	15.8159	-1.39353	0.187032	0.50385	-6.14314	0.728083	not significant	0.297699	Q9UK22	Q9UK22	4	4	4	F-box only protein 2	FBXO2	1	4	4	4	4	4	4	23.3	23.3	23.3	33.327	296	296	10	NA	NA	1	2	NA	NA	1	1	1	1	1	1	1	1	NA	NA	1	1	0
sp|Q9UJZ1|STML2_HUMAN Stomatin-like protein 2, mitochondrial OS=Homo sapiens OX=9606 GN=STOML2 PE=1 SV=1;sp|Q9UJZ1-2|STML2_HUMAN Isoform 2 of Stomatin-like protein 2, mitochondrial OS=Homo sapiens OX=9606 GN=STOML2	0.0644068	19.3428	0.909351	0.379861	0.686265	-6.68198	0.420376	not significant	0.163508	Q9UJZ1;Q9UJZ1-2	Q9UJZ1;Q9UJZ1-2	15;12	15;12	15;12	Stomatin-like protein 2, mitochondrial	STOML2	2	15	15	15	15	15	15	43	43	43	38.534	356	356;311	8.3	NA	2	3	8	7	2	2	1	1	1	4	4	1	2	1	2	2	1	0
sp|Q9UJY5-4|GGA1_HUMAN Isoform 4 of ADP-ribosylation factor-binding protein GGA1 OS=Homo sapiens OX=9606 GN=GGA1;sp|Q9UJY5-3|GGA1_HUMAN Isoform 3 of ADP-ribosylation factor-binding protein GGA1 OS=Homo sapiens OX=9606 GN=GGA1;sp|Q9UJY5|GGA1_HUMAN ADP-ribos	-0.165767	16.2881	-1.98798	0.0684885	0.307473	-5.26754	1.16438	not significant	0.512193	Q9UJY5-4;Q9UJY5-3;Q9UJY5;Q9UJY5-6;Q9UJY5-2	Q9UJY5-4;Q9UJY5-3;Q9UJY5;Q9UJY5-6;Q9UJY5-2	4;4;4;4;3	4;4;4;4;3	3;3;3;3;3	ADP-ribosylation factor-binding protein GGA1	GGA1	5	4	4	3	4	4	3	7.4	7.4	6.2	61.378	552	552;566;639;656;606	15.3	NA	NA	NA	NA	NA	NA	NA	NA	NA	1	NA	NA	NA	1	1	NA	1	2	0
sp|Q9UJX2-3|CDC23_HUMAN Isoform 3 of Cell division cycle protein 23 homolog OS=Homo sapiens OX=9606 GN=CDC23;sp|Q9UJX2|CDC23_HUMAN Cell division cycle protein 23 homolog OS=Homo sapiens OX=9606 GN=CDC23 PE=1 SV=3	0.232004	14.4129	1.62025	0.129383	0.417261	-5.83276	0.888121	not significant	0.379593	Q9UJX2-3;Q9UJX2	Q9UJX2-3;Q9UJX2	3;3	3;3	3;3	Cell division cycle protein 23 homolog	CDC23	2	3	3	3	3	3	3	6.3	6.3	6.3	55.882	479	479;597	10.7	NA	NA	NA	NA	NA	NA	NA	1	1	1	1	1	NA	1	NA	NA	NA	NA	0
sp|Q9UJW0-3|DCTN4_HUMAN Isoform 3 of Dynactin subunit 4 OS=Homo sapiens OX=9606 GN=DCTN4;sp|Q9UJW0|DCTN4_HUMAN Dynactin subunit 4 OS=Homo sapiens OX=9606 GN=DCTN4 PE=1 SV=1;sp|Q9UJW0-2|DCTN4_HUMAN Isoform 2 of Dynactin subunit 4 OS=Homo sapiens OX=9606 GN=	-0.0141351	16.9367	-0.31139	0.760485	0.912238	-7.0592	0.118909	not significant	0.039892	Q9UJW0-3;Q9UJW0;Q9UJW0-2	Q9UJW0-3;Q9UJW0;Q9UJW0-2	10;10;9	10;10;9	10;10;9	Dynactin subunit 4	DCTN4	3	10	10	10	10	10	10	37.3	37.3	37.3	53.151	467	467;460;403	9.37	NA	1	3	3	2	1	1	1	2	3	2	2	NA	NA	NA	NA	3	3	0
sp|Q9UJV9|DDX41_HUMAN Probable ATP-dependent RNA helicase DDX41 OS=Homo sapiens OX=9606 GN=DDX41 PE=1 SV=2	-0.216055	13.3421	-2.0457	0.0617623	0.293631	-5.17302	1.20928	not significant	0.532198	Q9UJV9	Q9UJV9	3	3	3	Probable ATP-dependent RNA helicase DDX41	DDX41	1	3	3	3	3	3	3	6.8	6.8	6.8	69.837	622	622	9.83	NA	NA	NA	1	1	NA	NA	NA	NA	NA	1	1	1	1	NA	NA	NA	NA	0
sp|Q9UJU6|DBNL_HUMAN Drebrin-like protein OS=Homo sapiens OX=9606 GN=DBNL PE=1 SV=1;sp|Q9UJU6-5|DBNL_HUMAN Isoform 5 of Drebrin-like protein OS=Homo sapiens OX=9606 GN=DBNL	-0.0719967	19.5644	-0.894601	0.387407	0.693047	-6.69537	0.411833	not significant	0.159237	Q9UJU6;Q9UJU6-5	Q9UJU6;Q9UJU6-5	19;13	19;13	2;2	Drebrin-like protein	DBNL	2	19	19	2	19	19	2	48.6	48.6	3.5	48.207	430	430;327	9.12	NA	3	3	9	10	6	6	4	7	9	8	5	7	5	5	3	2	1	0
sp|Q9UJS0|CMC2_HUMAN Calcium-binding mitochondrial carrier protein Aralar2 OS=Homo sapiens OX=9606 GN=SLC25A13 PE=1 SV=2;sp|Q9UJS0-2|CMC2_HUMAN Isoform 2 of Calcium-binding mitochondrial carrier protein Aralar2 OS=Homo sapiens OX=9606 GN=SLC25A13	0.13301	18.1735	1.95634	0.0724561	0.317548	-5.31876	1.13992	not significant	0.49819	Q9UJS0;Q9UJS0-2	Q9UJS0;Q9UJS0-2	14;14	12;12	12;12	Calcium-binding mitochondrial carrier protein Aralar2	SLC25A13	2	14	12	12	14	12	12	27.7	23.9	23.9	74.175	675	675;676	12.5	NA	NA	NA	1	2	1	1	2	2	3	4	4	3	3	5	2	4	4	0
sp|Q9UJC5|SH3L2_HUMAN SH3 domain-binding glutamic acid-rich-like protein 2 OS=Homo sapiens OX=9606 GN=SH3BGRL2 PE=1 SV=2	-0.165569	14.6577	-1.53905	0.147982	0.444471	-5.94764	0.82979	not significant	0.352156	Q9UJC5	Q9UJC5	2	2	2	SH3 domain-binding glutamic acid-rich-like protein 2	SH3BGRL2	1	2	2	2	2	2	2	24.3	24.3	24.3	12.326	107	107	15	NA	NA	NA	NA	NA	NA	NA	NA	NA	NA	NA	1	1	NA	NA	NA	1	1	0.0018412
sp|Q9UJC3-2|HOOK1_HUMAN Isoform 2 of Protein Hook homolog 1 OS=Homo sapiens OX=9606 GN=HOOK1;sp|Q9UJC3|HOOK1_HUMAN Protein Hook homolog 1 OS=Homo sapiens OX=9606 GN=HOOK1 PE=1 SV=2	-0.197661	16.9349	-3.31133	0.00568521	0.091083	-2.87477	2.24525	not significant	1.04056	Q9UJC3-2;Q9UJC3	Q9UJC3-2;Q9UJC3	9;9	9;9	9;9	Protein Hook homolog 1	HOOK1	2	9	9	9	9	9	9	17.9	17.9	17.9	80.021	686	686;728	9.53	NA	NA	1	3	4	1	2	2	1	1	3	5	3	1	1	NA	1	1	0
sp|Q9UJ70|NAGK_HUMAN N-acetyl-D-glucosamine kinase OS=Homo sapiens OX=9606 GN=NAGK PE=1 SV=4;sp|Q9UJ70-2|NAGK_HUMAN Isoform 2 of N-acetyl-D-glucosamine kinase OS=Homo sapiens OX=9606 GN=NAGK	-0.013553	19.9259	-0.195651	0.847935	0.941213	-7.09045	0.0716373	not significant	0.0263122	Q9UJ70;Q9UJ70-2	Q9UJ70;Q9UJ70-2	11;11	11;11	11;11	N-acetyl-D-glucosamine kinase	NAGK	2	11	11	11	11	11	11	45.3	45.3	45.3	37.375	344	344;390	11.4	NA	NA	NA	2	4	3	2	1	NA	3	3	4	4	4	4	1	3	3	0
sp|Q9UJ68-2|MSRA_HUMAN Isoform 2 of Mitochondrial peptide methionine sulfoxide reductase OS=Homo sapiens OX=9606 GN=MSRA;sp|Q9UJ68-3|MSRA_HUMAN Isoform 3 of Mitochondrial peptide methionine sulfoxide reductase OS=Homo sapiens OX=9606 GN=MSRA;sp|Q9UJ68-4|MS	0.111396	16.4297	1.32873	0.20699	0.525598	-6.22561	0.684051	not significant	0.279347	Q9UJ68-2;Q9UJ68-3;Q9UJ68-4;Q9UJ68-5;Q9UJ68	Q9UJ68-2;Q9UJ68-3;Q9UJ68-4;Q9UJ68-5;Q9UJ68	2;2;2;2;2	2;2;2;2;2	2;2;2;2;2	Mitochondrial peptide methionine sulfoxide reductase	MSRA	5	2	2	2	2	2	2	13.6	13.6	13.6	18.963	169	169;192;195;213;235	16	NA	NA	NA	NA	NA	NA	NA	NA	NA	NA	NA	NA	NA	NA	1	NA	1	NA	0.0018211
sp|Q9UJ41-2|RABX5_HUMAN Isoform 2 of Rab5 GDP/GTP exchange factor OS=Homo sapiens OX=9606 GN=RABGEF1;sp|Q9UJ41-4|RABX5_HUMAN Isoform 4 of Rab5 GDP/GTP exchange factor OS=Homo sapiens OX=9606 GN=RABGEF1;sp|Q9UJ41-3|RABX5_HUMAN Isoform 3 of Rab5 GDP/GTP exch	0.0544955	15.8245	0.951686	0.358768	0.669305	-6.64248	0.445186	not significant	0.174376	Q9UJ41-2;Q9UJ41-4;Q9UJ41-3;Q9UJ41	Q9UJ41-2;Q9UJ41-4;Q9UJ41-3;Q9UJ41	5;5;5;5	5;5;5;5	5;5;5;5	Rab5 GDP/GTP exchange factor	RABGEF1	4	5	5	5	5	5	5	14.3	14.3	14.3	56.89	491	491;505;531;708	8.64	NA	NA	2	2	1	NA	NA	NA	NA	1	1	1	NA	2	1	NA	NA	NA	0
sp|Q9UIV8|SPB13_HUMAN Serpin B13 OS=Homo sapiens OX=9606 GN=SERPINB13 PE=1 SV=2;sp|Q9UIV8-2|SPB13_HUMAN Isoform 2 of Serpin B13 OS=Homo sapiens OX=9606 GN=SERPINB13	0.0247521	18.9314	0.114158	0.910872	0.967921	-7.10393	0.0405426	not significant	0.0141601	Q9UIV8;Q9UIV8-2	Q9UIV8;Q9UIV8-2	12;11	12;11	12;11	Serpin B13	SERPINB13	2	12	12	12	12	12	12	30.9	30.9	30.9	44.276	391	391;339	12.2	NA	NA	NA	2	2	1	1	2	2	2	4	4	3	5	2	1	5	4	0
sp|Q9UIQ6-3|LCAP_HUMAN Isoform 3 of Leucyl-cystinyl aminopeptidase OS=Homo sapiens OX=9606 GN=LNPEP;sp|Q9UIQ6-2|LCAP_HUMAN Isoform 2 of Leucyl-cystinyl aminopeptidase OS=Homo sapiens OX=9606 GN=LNPEP;sp|Q9UIQ6|LCAP_HUMAN Leucyl-cystinyl aminopeptidase OS=H	0.135778	15.4589	0.697125	0.49811	0.770974	-6.85558	0.302674	not significant	0.11296	Q9UIQ6-3;Q9UIQ6-2;Q9UIQ6	Q9UIQ6-3;Q9UIQ6-2;Q9UIQ6	6;6;6	6;6;6	6;6;6	Leucyl-cystinyl aminopeptidase;Leucyl-cystinyl aminopeptidase, pregnancy serum form	LNPEP	3	6	6	6	6	6	6	7.8	7.8	7.8	115.06	1006	1006;1011;1025	10.3	NA	NA	1	3	1	NA	NA	NA	NA	NA	NA	1	1	2	3	1	NA	NA	0
sp|Q9UIJ7|KAD3_HUMAN GTP:AMP phosphotransferase AK3, mitochondrial OS=Homo sapiens OX=9606 GN=AK3 PE=1 SV=4;sp|Q9UIJ7-3|KAD3_HUMAN Isoform 3 of GTP:AMP phosphotransferase AK3, mitochondrial OS=Homo sapiens OX=9606 GN=AK3;sp|Q9UIJ7-2|KAD3_HUMAN Isoform 2 of	0.0510529	20.5567	0.454839	0.656794	0.856196	-7.00105	0.182571	not significant	0.0674268	Q9UIJ7;Q9UIJ7-3;Q9UIJ7-2	Q9UIJ7;Q9UIJ7-3;Q9UIJ7-2	12;8;6	12;8;6	12;8;6	GTP:AMP phosphotransferase AK3, mitochondrial	AK3	3	12	12	12	12	12	12	47.1	47.1	47.1	25.565	227	227;187;157	13.3	NA	NA	NA	1	1	1	1	1	NA	1	3	3	3	4	3	2	5	4	0
sp|Q9UII2|ATIF1_HUMAN ATPase inhibitor, mitochondrial OS=Homo sapiens OX=9606 GN=ATP5IF1 PE=1 SV=1;sp|Q9UII2-3|ATIF1_HUMAN Isoform 3 of ATPase inhibitor, mitochondrial OS=Homo sapiens OX=9606 GN=ATP5IF1;sp|Q9UII2-2|ATIF1_HUMAN Isoform 2 of ATPase inhibitor	0.0235301	22.0786	0.193442	0.849629	0.941613	-7.09091	0.0707706	not significant	0.0261276	Q9UII2;Q9UII2-3;Q9UII2-2	Q9UII2;Q9UII2-3;Q9UII2-2	9;5;5	9;5;5	9;5;5	ATPase inhibitor, mitochondrial	ATPIF1	3	9	9	9	9	9	9	35.8	35.8	35.8	12.249	106	106;60;71	8.8	2	2	4	4	2	2	2	2	2	1	3	2	4	2	3	3	1	NA	0
sp|Q9UIG0-2|BAZ1B_HUMAN Isoform 2 of Tyrosine-protein kinase BAZ1B OS=Homo sapiens OX=9606 GN=BAZ1B;sp|Q9UIG0|BAZ1B_HUMAN Tyrosine-protein kinase BAZ1B OS=Homo sapiens OX=9606 GN=BAZ1B PE=1 SV=2	-0.249601	17.7165	-1.58192	0.137895	0.429073	-5.88748	0.860453	not significant	0.367469	Q9UIG0-2;Q9UIG0	Q9UIG0-2;Q9UIG0	2;2	2;2	2;2	Tyrosine-protein kinase BAZ1B	BAZ1B	2	2	2	2	2	2	2	1.4	1.4	1.4	170.45	1479	1479;1483	13.9	NA	NA	NA	NA	NA	NA	NA	NA	NA	1	1	1	1	1	NA	1	1	1	0.0029207
sp|Q9UIF3|TEKT2_HUMAN Tektin-2 OS=Homo sapiens OX=9606 GN=TEKT2 PE=1 SV=1	-0.195429	19.2968	-0.871411	0.399476	0.701886	-6.71603	0.39851	not significant	0.153733	Q9UIF3	Q9UIF3	12	12	11	Tektin-2	TEKT2	1	12	12	11	12	12	11	29.8	29.8	27.4	49.672	430	430	8.67	NA	3	4	6	4	2	4	5	2	2	3	2	3	3	5	2	1	NA	0
sp|Q9UID3|VPS51_HUMAN Vacuolar protein sorting-associated protein 51 homolog OS=Homo sapiens OX=9606 GN=VPS51 PE=1 SV=2;sp|Q9UID3-2|VPS51_HUMAN Isoform 2 of Vacuolar protein sorting-associated protein 51 homolog OS=Homo sapiens OX=9606 GN=VPS51	0.00364003	15.2454	0.0580296	0.954615	0.983568	-7.1091	0.0201716	not significant	0.00719549	Q9UID3;Q9UID3-2	Q9UID3;Q9UID3-2	3;2	3;2	2;2	Vacuolar protein sorting-associated protein 51 homolog	VPS51	2	3	3	2	3	3	2	5.9	5.9	2.3	86.041	782	782;658	10.4	NA	NA	1	NA	NA	NA	NA	NA	1	1	2	2	2	NA	NA	NA	NA	NA	0.00051894
sp|Q9UIA9|XPO7_HUMAN Exportin-7 OS=Homo sapiens OX=9606 GN=XPO7 PE=1 SV=3	-0.0217505	17.6693	-0.41974	0.68159	0.87179	-7.01724	0.166477	not significant	0.0595882	Q9UIA9	Q9UIA9	12	12	12	Exportin-7	XPO7	1	12	12	12	12	12	12	13.5	13.5	13.5	123.91	1087	1087	10.8	NA	NA	NA	2	4	1	2	2	3	NA	2	1	1	2	1	1	2	4	0
sp|Q9UI46|DNAI1_HUMAN Dynein intermediate chain 1, axonemal OS=Homo sapiens OX=9606 GN=DNAI1 PE=1 SV=1	-0.158943	19.4996	-1.21015	0.247956	0.569624	-6.36871	0.605626	not significant	0.244412	Q9UI46;Q9UI46-2	Q9UI46	18;4	18;4	18;4	Dynein intermediate chain 1, axonemal	DNAI1	2	18	18	18	18	18	18	30.8	30.8	30.8	79.282	699	699;168	10.7	NA	NA	3	4	6	3	1	1	3	5	5	2	2	4	5	5	3	3	0
sp|Q9UI30-2|TR112_HUMAN Isoform 2 of Multifunctional methyltransferase subunit TRM112-like protein OS=Homo sapiens OX=9606 GN=TRMT112;sp|Q9UI30|TR112_HUMAN Multifunctional methyltransferase subunit TRM112-like protein OS=Homo sapiens OX=9606 GN=TRMT112 PE=	-0.184825	16.4643	-2.74299	0.0168747	0.15446	-3.9444	1.77276	not significant	0.811183	Q9UI30-2;Q9UI30	Q9UI30-2;Q9UI30	4;4	4;4	4;4	Multifunctional methyltransferase subunit TRM112-like protein	TRMT112	2	4	4	4	4	4	4	40	40	40	13.575	120	120;125	8.17	NA	1	1	1	NA	1	1	1	1	2	1	1	NA	NA	NA	1	NA	NA	0
sp|Q9UI26|IPO11_HUMAN Importin-11 OS=Homo sapiens OX=9606 GN=IPO11 PE=1 SV=1;sp|Q9UI26-2|IPO11_HUMAN Isoform 2 of Importin-11 OS=Homo sapiens OX=9606 GN=IPO11	0.286794	14.5601	2.33957	0.036077	0.227086	-4.67225	1.44277	not significant	0.64381	Q9UI26;Q9UI26-2	Q9UI26;Q9UI26-2	2;2	2;2	2;2	Importin-11	IPO11	2	2	2	2	2	2	2	2.4	2.4	2.4	112.53	975	975;1015	4.67	NA	NA	1	NA	1	1	NA	NA	NA	NA	NA	NA	NA	NA	NA	NA	NA	NA	0.0018382
sp|Q9UI12|VATH_HUMAN V-type proton ATPase subunit H OS=Homo sapiens OX=9606 GN=ATP6V1H PE=1 SV=1;sp|Q9UI12-2|VATH_HUMAN Isoform 2 of V-type proton ATPase subunit H OS=Homo sapiens OX=9606 GN=ATP6V1H	-0.0780133	17.7204	-1.05691	0.309968	0.626888	-6.53763	0.508683	not significant	0.20281	Q9UI12;Q9UI12-2	Q9UI12;Q9UI12-2	8;7	8;7	8;7	V-type proton ATPase subunit H	ATP6V1H	2	8	8	8	8	8	8	24.6	24.6	24.6	55.882	483	483;465	10.4	NA	NA	1	3	2	NA	NA	1	1	NA	1	NA	2	2	2	2	NA	1	0
sp|Q9UI09|NDUAC_HUMAN NADH dehydrogenase [ubiquinone] 1 alpha subcomplex subunit 12 OS=Homo sapiens OX=9606 GN=NDUFA12 PE=1 SV=1	0.184572	18.3459	2.03727	0.0627057	0.294156	-5.18692	1.20269	not significant	0.531423	Q9UI09;Q9UI09-2	Q9UI09	6;2	6;2	6;2	NADH dehydrogenase [ubiquinone] 1 alpha subcomplex subunit 12	NDUFA12	2	6	6	6	6	6	6	56.6	56.6	56.6	17.114	145	145;63	15.5	NA	NA	NA	NA	NA	NA	NA	NA	NA	NA	1	1	NA	1	3	2	2	3	0
sp|Q9UHY7|ENOPH_HUMAN Enolase-phosphatase E1 OS=Homo sapiens OX=9606 GN=ENOPH1 PE=1 SV=1	-0.120471	17.8317	-2.4678	0.0283967	0.203759	-4.44514	1.54673	not significant	0.690884	Q9UHY7;Q9UHY7-2	Q9UHY7	9;4	9;4	9;4	Enolase-phosphatase E1	ENOPH1	2	9	9	9	9	9	9	47.9	47.9	47.9	28.932	261	261;115	13.4	NA	NA	1	1	1	NA	NA	NA	NA	NA	NA	NA	1	2	5	5	2	NA	0
sp|Q9UHY1|NRBP_HUMAN Nuclear receptor-binding protein OS=Homo sapiens OX=9606 GN=NRBP1 PE=1 SV=1	0.0148051	15.4845	0.181546	0.858764	0.946046	-7.09329	0.0661264	not significant	0.0240876	Q9UHY1	Q9UHY1	2	2	2	Nuclear receptor-binding protein	NRBP1	1	2	2	2	2	2	2	5.4	5.4	5.4	59.844	535	535	17	NA	NA	NA	NA	NA	NA	NA	NA	NA	NA	NA	NA	NA	NA	NA	1	NA	1	0.00050226
sp|Q9UHX1-4|PUF60_HUMAN Isoform 4 of Poly(U)-binding-splicing factor PUF60 OS=Homo sapiens OX=9606 GN=PUF60;sp|Q9UHX1-6|PUF60_HUMAN Isoform 6 of Poly(U)-binding-splicing factor PUF60 OS=Homo sapiens OX=9606 GN=PUF60;sp|Q9UHX1-3|PUF60_HUMAN Isoform 3 of Pol	-0.0688545	18.1436	-1.22033	0.244205	0.567168	-6.35683	0.612245	not significant	0.246289	Q9UHX1-4;Q9UHX1-6;Q9UHX1-3;Q9UHX1-5;Q9UHX1-2;Q9UHX1	Q9UHX1-4;Q9UHX1-6;Q9UHX1-3;Q9UHX1-5;Q9UHX1-2;Q9UHX1	12;12;12;12;12;12	12;12;12;12;12;12	12;12;12;12;12;12	Poly(U)-binding-splicing factor PUF60	PUF60	6	12	12	12	12	12	12	32.1	32.1	32.1	54.024	499	499;513;516;530;542;559	8.91	NA	3	5	4	3	3	3	2	2	3	3	3	2	2	4	4	1	NA	0
sp|Q9UHV9|PFD2_HUMAN Prefoldin subunit 2 OS=Homo sapiens OX=9606 GN=PFDN2 PE=1 SV=1	-0.0430089	17.0448	-0.74947	0.467038	0.750875	-6.81664	0.330648	not significant	0.124432	Q9UHV9	Q9UHV9	5	5	5	Prefoldin subunit 2	PFDN2	1	5	5	5	5	5	5	35.7	35.7	35.7	16.648	154	154	11.3	NA	NA	NA	1	2	NA	NA	NA	1	1	2	1	2	3	2	1	NA	NA	0
sp|Q9UHR6|ZNHI2_HUMAN Zinc finger HIT domain-containing protein 2 OS=Homo sapiens OX=9606 GN=ZNHIT2 PE=1 SV=1	-0.161832	13.1103	-1.6906	0.114945	0.395922	-5.7301	0.93951	not significant	0.40239	Q9UHR6	Q9UHR6	3	3	3	Zinc finger HIT domain-containing protein 2	ZNHIT2	1	3	3	3	3	3	3	11.7	11.7	11.7	42.883	403	403	6	NA	1	1	NA	NA	NA	NA	1	NA	NA	1	NA	NA	NA	NA	NA	NA	NA	0
sp|Q9UHR5-2|S30BP_HUMAN Isoform 2 of SAP30-binding protein OS=Homo sapiens OX=9606 GN=SAP30BP;sp|Q9UHR5|S30BP_HUMAN SAP30-binding protein OS=Homo sapiens OX=9606 GN=SAP30BP PE=1 SV=1	0.0627654	15.0626	0.69813	0.497502	0.770974	-6.85486	0.303205	not significant	0.11296	Q9UHR5-2;Q9UHR5	Q9UHR5-2;Q9UHR5	2;2	2;2	2;2	SAP30-binding protein	SAP30BP	2	2	2	2	2	2	2	7.5	7.5	7.5	32.068	292	292;308	11	NA	NA	NA	NA	NA	NA	NA	1	NA	NA	NA	NA	NA	1	NA	NA	NA	NA	0.0018174
sp|Q9UHR4|BI2L1_HUMAN Brain-specific angiogenesis inhibitor 1-associated protein 2-like protein 1 OS=Homo sapiens OX=9606 GN=BAIAP2L1 PE=1 SV=2	-0.203186	18.6538	-1.85329	0.0868747	0.345056	-5.48242	1.06111	not significant	0.46211	Q9UHR4	Q9UHR4	12	12	12	Brain-specific angiogenesis inhibitor 1-associated protein 2-like protein 1	BAIAP2L1	1	12	12	12	12	12	12	28.4	28.4	28.4	56.882	511	511	8.93	NA	1	3	5	5	1	NA	NA	1	NA	NA	1	1	2	2	1	1	3	0
sp|Q9UHQ9|NB5R1_HUMAN NADH-cytochrome b5 reductase 1 OS=Homo sapiens OX=9606 GN=CYB5R1 PE=1 SV=1	0.00862008	20.9257	0.0625743	0.951066	0.982445	-7.10881	0.0217894	not significant	0.00769165	Q9UHQ9	Q9UHQ9	14	14	14	NADH-cytochrome b5 reductase 1	CYB5R1	1	14	14	14	14	14	14	55.4	55.4	55.4	34.094	305	305	11.7	1	2	2	3	2	1	1	1	2	2	2	2	2	5	5	4	5	5	0
sp|Q9UHQ4|BAP29_HUMAN B-cell receptor-associated protein 29 OS=Homo sapiens OX=9606 GN=BCAP29 PE=1 SV=2;sp|Q9UHQ4-2|BAP29_HUMAN Isoform 2 of B-cell receptor-associated protein 29 OS=Homo sapiens OX=9606 GN=BCAP29	0.259484	13.5424	2.17147	0.0491729	0.261803	-4.96245	1.30827	not significant	0.582026	Q9UHQ4;Q9UHQ4-2	Q9UHQ4;Q9UHQ4-2	2;1	2;1	2;1	B-cell receptor-associated protein 29	BCAP29	2	2	2	2	2	2	2	7.9	7.9	7.9	28.32	241	241;348	7.89	NA	1	1	1	NA	NA	1	NA	1	1	1	1	1	NA	NA	NA	NA	NA	0.0033625
sp|Q9UHP6|RSP14_HUMAN Radial spoke head 14 homolog OS=Homo sapiens OX=9606 GN=RSPH14 PE=1 SV=1	-0.127399	18.2883	-0.905606	0.381767	0.686746	-6.6854	0.418202	not significant	0.163204	Q9UHP6	Q9UHP6	6	6	5	Radial spoke head 14 homolog	RSPH14	1	6	6	5	5	5	5	26.7	26.7	19.5	38.592	348	348	10.9	NA	NA	NA	2	2	1	1	1	1	1	1	1	NA	NA	NA	NA	3	3	0
sp|Q9UHL4|DPP2_HUMAN Dipeptidyl peptidase 2 OS=Homo sapiens OX=9606 GN=DPP7 PE=1 SV=3	-0.124016	20.253	-0.459597	0.653464	0.854813	-6.99876	0.184779	not significant	0.068129	Q9UHL4	Q9UHL4	10	10	10	Dipeptidyl peptidase 2	DPP7	1	10	10	10	10	10	10	26	26	26	54.341	492	492	10.4	NA	2	3	4	4	2	1	1	2	3	3	3	3	3	3	2	5	3	0
sp|Q9UHK6-4|AMACR_HUMAN Isoform 3 of Alpha-methylacyl-CoA racemase OS=Homo sapiens OX=9606 GN=AMACR;sp|Q9UHK6-2|AMACR_HUMAN Isoform 2 of Alpha-methylacyl-CoA racemase OS=Homo sapiens OX=9606 GN=AMACR;sp|Q9UHK6|AMACR_HUMAN Alpha-methylacyl-CoA racemase OS=H	0.0595441	12.868	0.31861	0.755128	0.909415	-7.05678	0.121979	not significant	0.0412377	Q9UHK6-4;Q9UHK6-2;Q9UHK6;Q9UHK6-5	Q9UHK6-4;Q9UHK6-2;Q9UHK6;Q9UHK6-5	2;2;2;2	2;2;2;2	2;2;2;2	Alpha-methylacyl-CoA racemase	AMACR	4	2	2	2	2	2	2	5.6	5.6	5.6	22.183	198	198;229;382;394	16	NA	NA	NA	NA	NA	NA	NA	NA	NA	NA	NA	NA	NA	NA	NA	2	NA	NA	0.0024876
sp|Q9UHI7-2|S23A1_HUMAN Isoform 2 of Solute carrier family 23 member 1 OS=Homo sapiens OX=9606 GN=SLC23A1;sp|Q9UHI7|S23A1_HUMAN Solute carrier family 23 member 1 OS=Homo sapiens OX=9606 GN=SLC23A1 PE=1 SV=3;sp|Q9UHI7-3|S23A1_HUMAN Isoform 3 of Solute carri	-0.509043	15.5314	-1.60726	0.132215	0.420502	-5.8514	0.878718	not significant	0.376232	Q9UHI7-2;Q9UHI7;Q9UHI7-3	Q9UHI7-2;Q9UHI7;Q9UHI7-3	2;2;1	2;2;1	2;2;1	Solute carrier family 23 member 1	SLC23A1	3	2	2	2	2	2	2	2.5	2.5	2.5	65.237	602	602;598;259	9	NA	1	1	NA	NA	NA	NA	NA	NA	NA	NA	NA	NA	NA	1	1	NA	NA	0.0026991
sp|Q9UHI6|DDX20_HUMAN Probable ATP-dependent RNA helicase DDX20 OS=Homo sapiens OX=9606 GN=DDX20 PE=1 SV=2	-0.0321518	12.4666	-0.220224	0.829148	0.933175	-7.085	0.081368	not significant	0.0300367	Q9UHI6	Q9UHI6	2	2	2	Probable ATP-dependent RNA helicase DDX20	DDX20	1	2	2	2	2	2	2	3	3	3	92.239	824	824	11.5	NA	NA	NA	NA	NA	NA	1	NA	NA	NA	NA	NA	NA	NA	NA	1	NA	NA	0.0013908
sp|Q9UHG3|PCYOX_HUMAN Prenylcysteine oxidase 1 OS=Homo sapiens OX=9606 GN=PCYOX1 PE=1 SV=3;sp|Q9UHG3-2|PCYOX_HUMAN Isoform 2 of Prenylcysteine oxidase 1 OS=Homo sapiens OX=9606 GN=PCYOX1	-0.0235563	19.3717	-0.222993	0.827037	0.93228	-7.08434	0.0824749	not significant	0.0304535	Q9UHG3;Q9UHG3-2	Q9UHG3;Q9UHG3-2	12;11	12;11	12;11	Prenylcysteine oxidase 1	PCYOX1	2	12	12	12	12	12	12	26.7	26.7	26.7	56.639	505	505;428	12.3	NA	NA	NA	2	2	2	2	2	1	3	4	5	4	3	2	1	6	6	0
sp|Q9UHD9|UBQL2_HUMAN Ubiquilin-2 OS=Homo sapiens OX=9606 GN=UBQLN2 PE=1 SV=2	0.0321695	16.7552	0.232323	0.819936	0.932169	-7.08208	0.0862199	not significant	0.0305052	Q9UHD9	Q9UHD9	8	8	5	Ubiquilin-2	UBQLN2	1	8	8	5	8	8	5	21.2	21.2	12.8	65.695	624	624	9.44	NA	NA	NA	2	6	2	2	1	1	2	3	2	1	1	NA	NA	2	2	0
sp|Q9UHD8|SEPT9_HUMAN Septin-9 OS=Homo sapiens OX=9606 GN=SEPT9 PE=1 SV=2;sp|Q9UHD8-7|SEPT9_HUMAN Isoform 7 of Septin-9 OS=Homo sapiens OX=9606 GN=SEPT9;sp|Q9UHD8-2|SEPT9_HUMAN Isoform 2 of Septin-9 OS=Homo sapiens OX=9606 GN=SEPT9;sp|Q9UHD8-5|SEPT9_HUMAN	-0.0626685	20.6895	-0.960389	0.354536	0.666604	-6.63417	0.450339	not significant	0.176132	Q9UHD8;Q9UHD8-7;Q9UHD8-2;Q9UHD8-5;Q9UHD8-3;Q9UHD8-4;Q9UHD8-9;Q9UHD8-8	Q9UHD8;Q9UHD8-7;Q9UHD8-2;Q9UHD8-5;Q9UHD8-3;Q9UHD8-4;Q9UHD8-9;Q9UHD8-8	27;26;26;26;18;14;14;14	27;26;26;26;18;14;14;14	27;26;26;26;18;14;14;14	Septin-9	2009-09-01	8	27	27	27	27	27	27	53.1	53.1	53.1	65.401	586	586;567;568;579;422;335;362;474	9.16	NA	5	5	12	12	7	5	6	4	3	6	8	8	6	7	6	3	2	0
sp|Q9UHD2|TBK1_HUMAN Serine/threonine-protein kinase TBK1 OS=Homo sapiens OX=9606 GN=TBK1 PE=1 SV=1	-0.00989165	15.49	-0.145856	0.886292	0.957504	-7.09953	0.052423	not significant	0.0188595	Q9UHD2	Q9UHD2	6	6	6	Serine/threonine-protein kinase TBK1	TBK1	1	6	6	6	6	6	6	12.2	12.2	12.2	83.641	729	729	9.14	NA	NA	2	2	1	NA	NA	2	3	3	3	3	2	1	NA	NA	NA	NA	0
sp|Q9UHD1-2|CHRD1_HUMAN Isoform 2 of Cysteine and histidine-rich domain-containing protein 1 OS=Homo sapiens OX=9606 GN=CHORDC1;sp|Q9UHD1|CHRD1_HUMAN Cysteine and histidine-rich domain-containing protein 1 OS=Homo sapiens OX=9606 GN=CHORDC1 PE=1 SV=2	-0.154715	17.6892	-1.8652	0.085084	0.341464	-5.46375	1.07015	not significant	0.466655	Q9UHD1-2;Q9UHD1	Q9UHD1-2;Q9UHD1	7;7	7;7	7;7	Cysteine and histidine-rich domain-containing protein 1	CHORDC1	2	7	7	7	7	7	7	30.7	30.7	30.7	35.286	313	313;332	8.35	NA	1	1	3	3	1	1	1	1	1	1	2	1	1	NA	1	1	NA	0
sp|Q9UHB9-2|SRP68_HUMAN Isoform 2 of Signal recognition particle subunit SRP68 OS=Homo sapiens OX=9606 GN=SRP68;sp|Q9UHB9|SRP68_HUMAN Signal recognition particle subunit SRP68 OS=Homo sapiens OX=9606 GN=SRP68 PE=1 SV=2;sp|Q9UHB9-4|SRP68_HUMAN Isoform 4 of	0.015618	18.4444	0.267347	0.793433	0.924723	-7.07275	0.10049	not significant	0.0339882	Q9UHB9-2;Q9UHB9;Q9UHB9-4;Q9UHB9-3	Q9UHB9-2;Q9UHB9;Q9UHB9-4	13;13;12;6	13;13;12;6	13;13;12;6	Signal recognition particle subunit SRP68	SRP68	4	13	13	13	13	13	13	24.5	24.5	24.5	67.303	596	596;627;589;288	9.29	NA	2	3	6	4	1	1	1	3	4	5	6	5	3	1	NA	2	1	0
sp|Q9UHA4|LTOR3_HUMAN Ragulator complex protein LAMTOR3 OS=Homo sapiens OX=9606 GN=LAMTOR3 PE=1 SV=1;sp|Q9UHA4-2|LTOR3_HUMAN Isoform 2 of Ragulator complex protein LAMTOR3 OS=Homo sapiens OX=9606 GN=LAMTOR3	-0.123336	14.3241	-1.11028	0.287168	0.607294	-6.48092	0.541864	not significant	0.216601	Q9UHA4;Q9UHA4-2	Q9UHA4;Q9UHA4-2	2;1	2;1	2;1	Ragulator complex protein LAMTOR3	LAMTOR3	2	2	2	2	2	2	2	30.6	30.6	30.6	13.623	124	124;117	9.18	NA	NA	NA	1	1	1	1	1	1	1	1	1	1	NA	NA	1	NA	NA	0.00095511
sp|Q9UH99-3|SUN2_HUMAN Isoform 3 of SUN domain-containing protein 2 OS=Homo sapiens OX=9606 GN=SUN2;sp|Q9UH99|SUN2_HUMAN SUN domain-containing protein 2 OS=Homo sapiens OX=9606 GN=SUN2 PE=1 SV=3;sp|Q9UH99-2|SUN2_HUMAN Isoform 2 of SUN domain-containing pro	-0.45667	13.8556	-2.39958	0.0322631	0.217378	-4.56653	1.49129	not significant	0.662784	Q9UH99-3;Q9UH99;Q9UH99-2	Q9UH99-3;Q9UH99;Q9UH99-2	2;2;2	2;2;2	2;2;2	SUN domain-containing protein 2	SUN2	3	2	2	2	2	2	2	5	5	5	79.611	713	713;717;738	7.33	NA	NA	1	1	NA	NA	NA	NA	NA	NA	NA	NA	NA	NA	1	NA	NA	NA	0
sp|Q9UH65|SWP70_HUMAN Switch-associated protein 70 OS=Homo sapiens OX=9606 GN=SWAP70 PE=1 SV=1	0.303739	17.1767	4.05047	0.00139919	0.0366035	-1.46703	2.85412	not significant	1.43648	Q9UH65	Q9UH65	7	7	7	Switch-associated protein 70	SWAP70	1	7	7	7	7	7	7	12.3	12.3	12.3	68.997	585	585	6.33	1	2	2	4	2	NA	1	1	NA	NA	NA	3	2	NA	NA	NA	NA	NA	0
sp|Q9UH62|ARMX3_HUMAN Armadillo repeat-containing X-linked protein 3 OS=Homo sapiens OX=9606 GN=ARMCX3 PE=1 SV=1	0.152698	14.1046	1.14609	0.272599	0.595502	-6.44159	0.564476	not significant	0.225117	Q9UH62	Q9UH62	3	3	3	Armadillo repeat-containing X-linked protein 3	ARMCX3	1	3	3	3	3	3	3	12.7	12.7	12.7	42.5	379	379	11.4	NA	1	1	1	NA	NA	NA	NA	NA	NA	NA	NA	NA	NA	NA	NA	1	3	0
sp|Q9UGP8|SEC63_HUMAN Translocation protein SEC63 homolog OS=Homo sapiens OX=9606 GN=SEC63 PE=1 SV=2	-0.0138457	16.5362	-0.158255	0.87671	0.95318	-7.09751	0.0571442	not significant	0.0208251	Q9UGP8	Q9UGP8	9	9	9	Translocation protein SEC63 homolog	SEC63	1	9	9	9	9	9	9	17	17	17	87.996	760	760	10.5	NA	1	1	3	1	NA	NA	NA	NA	NA	NA	NA	NA	1	1	2	1	2	0
sp|Q9UGP4|LIMD1_HUMAN LIM domain-containing protein 1 OS=Homo sapiens OX=9606 GN=LIMD1 PE=1 SV=1	0.0352596	15.0649	0.349283	0.732519	0.897801	-7.04591	0.135181	not significant	0.0468199	Q9UGP4	Q9UGP4	5	5	5	LIM domain-containing protein 1	LIMD1	1	5	5	5	5	5	5	13.3	13.3	13.3	72.189	676	676	12.3	NA	NA	NA	NA	1	NA	NA	NA	NA	NA	NA	1	2	NA	1	1	NA	NA	0
sp|Q9UGM6|SYWM_HUMAN Tryptophan--tRNA ligase, mitochondrial OS=Homo sapiens OX=9606 GN=WARS2 PE=1 SV=1;sp|Q9UGM6-2|SYWM_HUMAN Isoform 2 of Tryptophan--tRNA ligase, mitochondrial OS=Homo sapiens OX=9606 GN=WARS2	0.00780192	17.618	0.0856067	0.933095	0.974004	-7.10699	0.0300741	not significant	0.0114392	Q9UGM6;Q9UGM6-2	Q9UGM6;Q9UGM6-2	4;2	4;2	4;2	Tryptophan--tRNA ligase, mitochondrial	WARS2	2	4	4	4	4	4	4	8.6	8.6	8.6	40.146	360	360;220	14.6	NA	NA	NA	NA	NA	NA	NA	NA	NA	NA	1	1	1	2	2	2	1	1	0
sp|Q9UGI8-2|TES_HUMAN Isoform 2 of Testin OS=Homo sapiens OX=9606 GN=TES;sp|Q9UGI8|TES_HUMAN Testin OS=Homo sapiens OX=9606 GN=TES PE=1 SV=1	0.0401285	19.5481	0.581675	0.570823	0.807728	-6.93215	0.243499	not significant	0.0927348	Q9UGI8-2;Q9UGI8	Q9UGI8-2;Q9UGI8	20;20	20;20	20;20	Testin	TES	2	20	20	20	20	20	20	54.1	54.1	54.1	46.91	412	412;421	9.63	NA	2	3	8	8	2	3	4	4	4	6	6	5	3	4	3	3	3	0
sp|Q9UG63|ABCF2_HUMAN ATP-binding cassette sub-family F member 2 OS=Homo sapiens OX=9606 GN=ABCF2 PE=1 SV=2;sp|Q9UG63-2|ABCF2_HUMAN Isoform 2 of ATP-binding cassette sub-family F member 2 OS=Homo sapiens OX=9606 GN=ABCF2	0.193804	15.1441	1.8594	0.0859523	0.343323	-5.47285	1.06574	not significant	0.464297	Q9UG63;Q9UG63-2	Q9UG63;Q9UG63-2	3;3	3;3	3;3	ATP-binding cassette sub-family F member 2	ABCF2	2	3	3	3	3	3	3	5.9	5.9	5.9	71.289	623	623;634	13.5	NA	NA	NA	NA	1	NA	NA	NA	NA	NA	NA	NA	NA	NA	1	1	NA	1	0
sp|Q9UG01|IF172_HUMAN Intraflagellar transport protein 172 homolog OS=Homo sapiens OX=9606 GN=IFT172 PE=1 SV=2;sp|Q9UG01-2|IF172_HUMAN Isoform 2 of Intraflagellar transport protein 172 homolog OS=Homo sapiens OX=9606 GN=IFT172	-0.363192	20.8575	-2.7469	0.0167496	0.154125	-3.93717	1.776	not significant	0.812126	Q9UG01;Q9UG01-2;Q9UG01-3	Q9UG01;Q9UG01-2	50;42;15	50;42;15	50;42;15	Intraflagellar transport protein 172 homolog	IFT172	3	50	50	50	50	50	50	34	34	34	197.57	1749	1749;1525;532	10.4	NA	1	5	18	15	8	8	12	12	14	13	17	16	16	17	11	9	4	0
sp|Q9UFN0|NPS3A_HUMAN Protein NipSnap homolog 3A OS=Homo sapiens OX=9606 GN=NIPSNAP3A PE=1 SV=2	0.0257791	19.6281	0.303728	0.766184	0.913386	-7.0617	0.115667	not significant	0.0393456	Q9UFN0;Q9BS92	Q9UFN0	7;1	7;1	7;1	Protein NipSnap homolog 3A	NIPSNAP3A	2	7	7	7	7	7	7	37.2	37.2	37.2	28.466	247	247;247	12.8	NA	NA	NA	1	1	1	1	1	1	2	3	4	3	2	1	NA	6	4	0
sp|Q9UFE4|CCD39_HUMAN Coiled-coil domain-containing protein 39 OS=Homo sapiens OX=9606 GN=CCDC39 PE=2 SV=3;sp|Q9UFE4-2|CCD39_HUMAN Isoform 2 of Coiled-coil domain-containing protein 39 OS=Homo sapiens OX=9606 GN=CCDC39	-0.214151	18.3605	-1.56384	0.142073	0.435994	-5.91298	0.847487	not significant	0.36052	Q9UFE4;Q9UFE4-2	Q9UFE4;Q9UFE4-2	17;13	17;13	17;13	Coiled-coil domain-containing protein 39	CCDC39	2	17	17	17	17	17	17	18.3	18.3	18.3	109.9	941	941;755	7.71	NA	5	6	9	3	1	2	2	1	2	1	2	1	2	4	2	1	1	0
sp|Q9UEY8-2|ADDG_HUMAN Isoform 1 of Gamma-adducin OS=Homo sapiens OX=9606 GN=ADD3;sp|Q9UEY8|ADDG_HUMAN Gamma-adducin OS=Homo sapiens OX=9606 GN=ADD3 PE=1 SV=1	-0.0513277	17.8963	-0.99864	0.336355	0.648827	-6.59685	0.473202	not significant	0.187871	Q9UEY8-2;Q9UEY8	Q9UEY8-2;Q9UEY8	8;8	8;8	8;8	Gamma-adducin	ADD3	2	8	8	8	8	8	8	16.2	16.2	16.2	75.67	674	674;706	9.75	NA	NA	2	2	3	2	2	2	2	1	1	1	1	2	3	3	1	NA	0
sp|Q9UEW8-2|STK39_HUMAN Isoform 2 of STE20/SPS1-related proline-alanine-rich protein kinase OS=Homo sapiens OX=9606 GN=STK39;sp|Q9UEW8|STK39_HUMAN STE20/SPS1-related proline-alanine-rich protein kinase OS=Homo sapiens OX=9606 GN=STK39 PE=1 SV=3	-0.200443	16.7735	-1.81805	0.0923707	0.35331	-5.53721	1.03447	not significant	0.451844	Q9UEW8-2;Q9UEW8	Q9UEW8-2;Q9UEW8	5;5	3;3	3;3	STE20/SPS1-related proline-alanine-rich protein kinase	STK39	2	5	3	3	5	3	3	12.5	7.2	7.2	57.937	526	526;545	8.26	NA	NA	1	2	2	1	1	2	2	3	2	2	1	NA	NA	NA	NA	NA	0
sp|Q9UEU0|VTI1B_HUMAN Vesicle transport through interaction with t-SNAREs homolog 1B OS=Homo sapiens OX=9606 GN=VTI1B PE=1 SV=3	-0.30722	15.2792	-2.91481	0.012156	0.134503	-3.62475	1.91521	not significant	0.871269	Q9UEU0;Q9UEU0-2	Q9UEU0	5;1	5;1	5;1	Vesicle transport through interaction with t-SNAREs homolog 1B	VTI1B	2	5	5	5	5	5	5	29.3	29.3	29.3	26.688	232	232;171	6	NA	NA	4	3	1	NA	NA	NA	NA	NA	NA	NA	NA	NA	1	1	NA	NA	0
sp|Q9UEE9-2|CFDP1_HUMAN Isoform 2 of Craniofacial development protein 1 OS=Homo sapiens OX=9606 GN=CFDP1;sp|Q9UEE9|CFDP1_HUMAN Craniofacial development protein 1 OS=Homo sapiens OX=9606 GN=CFDP1 PE=1 SV=1	-0.356988	15.99	-5.90525	5.38343e-05	0.004225	1.86254	4.26894	not significant	2.37417	Q9UEE9-2;Q9UEE9	Q9UEE9-2;Q9UEE9	3;3	3;3	3;3	Craniofacial development protein 1	CFDP1	2	3	3	3	3	3	3	13.4	13.4	13.4	24.061	217	217;299	8.13	NA	NA	NA	2	3	1	1	1	1	1	2	2	1	NA	NA	NA	NA	NA	0
sp|Q9UDY4|DNJB4_HUMAN DnaJ homolog subfamily B member 4 OS=Homo sapiens OX=9606 GN=DNAJB4 PE=1 SV=1	-0.244721	14.3912	-1.84071	0.0888018	0.346246	-5.50204	1.05158	not significant	0.460615	Q9UDY4	Q9UDY4	4	3	3	DnaJ homolog subfamily B member 4	DNAJB4	1	4	3	3	4	3	3	19	15.4	15.4	37.806	337	337	10.7	NA	NA	NA	1	1	NA	NA	NA	NA	2	1	NA	NA	NA	NA	NA	1	1	0
sp|Q9UDY2-3|ZO2_HUMAN Isoform C1 of Tight junction protein ZO-2 OS=Homo sapiens OX=9606 GN=TJP2;sp|Q9UDY2|ZO2_HUMAN Tight junction protein ZO-2 OS=Homo sapiens OX=9606 GN=TJP2 PE=1 SV=2;sp|Q9UDY2-7|ZO2_HUMAN Isoform 7 of Tight junction protein ZO-2 OS=Homo	-0.0667051	20.0258	-1.12277	0.282023	0.601214	-6.46733	0.549716	not significant	0.220971	Q9UDY2-3;Q9UDY2;Q9UDY2-7;Q9UDY2-6;Q9UDY2-4;Q9UDY2-2;Q9UDY2-5	Q9UDY2-3;Q9UDY2;Q9UDY2-7;Q9UDY2-6;Q9UDY2-4;Q9UDY2-2;Q9UDY2-5	26;26;26;25;21;21;19	26;26;26;25;21;21;19	25;25;25;24;20;20;18	Tight junction protein ZO-2	TJP2	7	26	26	25	26	26	25	28.8	28.8	28.1	131.37	1167	1167;1190;1221;1157;1020;1043;993	8.76	NA	2	3	10	12	6	5	4	6	7	6	4	3	3	4	5	2	1	0
sp|Q9UDX4|S14L3_HUMAN SEC14-like protein 3 OS=Homo sapiens OX=9606 GN=SEC14L3 PE=1 SV=1;sp|Q9UDX4-2|S14L3_HUMAN Isoform 2 of SEC14-like protein 3 OS=Homo sapiens OX=9606 GN=SEC14L3	-0.720688	11.9068	-2.18523	0.0479517	0.259381	-4.93905	1.3192	not significant	0.586063	Q9UDX4;Q9UDX4-2;Q9UDX4-3	Q9UDX4;Q9UDX4-2	3;2;1	2;2;1	2;2;1	SEC14-like protein 3	SEC14L3	3	3	2	2	3	2	2	15.8	10.2	10.2	46.048	400	400;341;323	14	NA	NA	NA	NA	NA	NA	NA	NA	NA	NA	NA	NA	1	1	1	NA	NA	NA	0.00072289
sp|Q9UDW1|QCR9_HUMAN Cytochrome b-c1 complex subunit 9 OS=Homo sapiens OX=9606 GN=UQCR10 PE=1 SV=3;sp|Q9UDW1-2|QCR9_HUMAN Isoform 2 of Cytochrome b-c1 complex subunit 9 OS=Homo sapiens OX=9606 GN=UQCR10	-0.0567389	18.9857	-0.476009	0.642038	0.848513	-6.99068	0.192439	not significant	0.0713414	Q9UDW1;Q9UDW1-2	Q9UDW1;Q9UDW1-2	2;1	2;1	2;1	Cytochrome b-c1 complex subunit 9	UQCR10	2	2	2	2	2	2	2	39.7	39.7	39.7	7.3084	63	63;62	11	NA	NA	NA	1	1	1	NA	NA	NA	NA	1	NA	NA	NA	NA	1	1	1	0.00050916
sp|Q9UDR5|AASS_HUMAN Alpha-aminoadipic semialdehyde synthase, mitochondrial OS=Homo sapiens OX=9606 GN=AASS PE=1 SV=1	0.0854322	17.714	0.593638	0.563031	0.80152	-6.92482	0.249468	not significant	0.0960856	Q9UDR5	Q9UDR5	10	10	10	Alpha-aminoadipic semialdehyde synthase, mitochondrial;Lysine ketoglutarate reductase;Saccharopine dehydrogenase	AASS	1	10	10	10	10	10	10	15.9	15.9	15.9	102.13	926	926	12.6	NA	NA	1	2	3	NA	NA	NA	NA	NA	NA	NA	NA	2	3	2	4	3	0
sp|Q9UBX7-1|KLK11_HUMAN Isoform 1 of Kallikrein-11 OS=Homo sapiens OX=9606 GN=KLK11;sp|Q9UBX7-4|KLK11_HUMAN Isoform 4 of Kallikrein-11 OS=Homo sapiens OX=9606 GN=KLK11;sp|Q9UBX7|KLK11_HUMAN Kallikrein-11 OS=Homo sapiens OX=9606 GN=KLK11 PE=1 SV=2;sp|Q9UBX7	-0.842994	17.8423	-4.95864	0.000268387	0.0127548	0.21463	3.57124	sig decreased	1.89433	Q9UBX7-1;Q9UBX7-4;Q9UBX7;Q9UBX7-3	Q9UBX7-1;Q9UBX7-4;Q9UBX7;Q9UBX7-3	4;4;4;4	4;4;4;4	4;4;4;4	Kallikrein-11;Kallikrein-11 inactive chain 1;Kallikrein-11 inactive chain 2	KLK11	4	4	4	4	4	4	4	28	28	28	27.465	250	250;275;282;307	16.6	NA	NA	NA	NA	NA	NA	NA	NA	NA	NA	NA	NA	NA	NA	NA	2	3	NA	0
sp|Q9UBX3|DIC_HUMAN Mitochondrial dicarboxylate carrier OS=Homo sapiens OX=9606 GN=SLC25A10 PE=1 SV=2;sp|Q9UBX3-2|DIC_HUMAN Isoform 2 of Mitochondrial dicarboxylate carrier OS=Homo sapiens OX=9606 GN=SLC25A10	0.066496	19.306	0.486618	0.634701	0.845604	-6.98531	0.197431	not significant	0.0728332	Q9UBX3;Q9UBX3-2	Q9UBX3;Q9UBX3-2	9;9	9;9	9;9	Mitochondrial dicarboxylate carrier	SLC25A10	2	9	9	9	9	9	9	31	31	31	31.282	287	287;296	13.4	NA	NA	NA	NA	1	1	1	1	1	NA	1	1	2	3	4	4	4	1	0
sp|Q9UBW8|CSN7A_HUMAN COP9 signalosome complex subunit 7a OS=Homo sapiens OX=9606 GN=COPS7A PE=1 SV=1	-0.130515	17.2384	-2.6416	0.0204593	0.172037	-4.13073	1.68911	not significant	0.764378	Q9UBW8	Q9UBW8	4	4	4	COP9 signalosome complex subunit 7a	COPS7A	1	4	4	4	4	4	4	15.6	15.6	15.6	30.276	275	275	9.62	NA	NA	NA	1	2	1	1	1	1	1	1	1	NA	NA	1	1	1	NA	0
sp|Q9UBV8|PEF1_HUMAN Peflin OS=Homo sapiens OX=9606 GN=PEF1 PE=1 SV=1	-0.0460635	15.3826	-0.630001	0.539706	0.79087	-6.90168	0.267843	not significant	0.101895	Q9UBV8	Q9UBV8	2	2	2	Peflin	PEF1	1	2	2	2	2	2	2	7.7	7.7	7.7	30.381	284	284	9.4	NA	NA	1	1	1	NA	NA	NA	NA	NA	NA	NA	NA	NA	NA	NA	1	1	0.00072622
sp|Q9UBV2|SE1L1_HUMAN Protein sel-1 homolog 1 OS=Homo sapiens OX=9606 GN=SEL1L PE=1 SV=3	-0.0467789	16.3677	-0.735077	0.47546	0.758374	-6.82761	0.322886	not significant	0.120117	Q9UBV2;Q9UBV2-2	Q9UBV2	3;1	3;1	3;1	Protein sel-1 homolog 1	SEL1L	2	3	3	3	3	3	3	3.1	3.1	3.1	88.754	794	794;301	8	NA	NA	NA	2	2	2	2	2	1	NA	NA	NA	NA	NA	NA	NA	1	1	0.00026385
sp|Q9UBU9|NXF1_HUMAN Nuclear RNA export factor 1 OS=Homo sapiens OX=9606 GN=NXF1 PE=1 SV=1;sp|Q9UBU9-2|NXF1_HUMAN Isoform 2 of Nuclear RNA export factor 1 OS=Homo sapiens OX=9606 GN=NXF1	-0.00728801	17.2793	-0.123506	0.903612	0.964477	-7.10275	0.0440178	not significant	0.0157082	Q9UBU9;Q9UBU9-2	Q9UBU9;Q9UBU9-2	5;4	5;4	5;4	Nuclear RNA export factor 1	NXF1	2	5	5	5	5	5	5	11.3	11.3	11.3	70.182	619	619;356	9.42	NA	1	1	1	1	1	NA	1	1	NA	NA	NA	1	NA	1	3	NA	NA	0
sp|Q9UBT2|SAE2_HUMAN SUMO-activating enzyme subunit 2 OS=Homo sapiens OX=9606 GN=UBA2 PE=1 SV=2;sp|Q9UBT2-2|SAE2_HUMAN Isoform 2 of SUMO-activating enzyme subunit 2 OS=Homo sapiens OX=9606 GN=UBA2	-0.0780181	19.2262	-1.14612	0.272584	0.595502	-6.44155	0.564499	not significant	0.225117	Q9UBT2;Q9UBT2-2	Q9UBT2;Q9UBT2-2	10;7	10;7	10;7	SUMO-activating enzyme subunit 2	UBA2	2	10	10	10	10	10	10	23.6	23.6	23.6	71.223	640	640;544	10.3	NA	NA	NA	4	5	2	NA	NA	NA	1	2	2	1	2	1	1	2	3	0
sp|Q9UBS8-2|RNF14_HUMAN Isoform 2 of E3 ubiquitin-protein ligase RNF14 OS=Homo sapiens OX=9606 GN=RNF14;sp|Q9UBS8|RNF14_HUMAN E3 ubiquitin-protein ligase RNF14 OS=Homo sapiens OX=9606 GN=RNF14 PE=1 SV=1	-0.229922	14.1132	-2.31104	0.0380379	0.232618	-4.72215	1.41978	not significant	0.633356	Q9UBS8-2;Q9UBS8	Q9UBS8-2;Q9UBS8	2;2	2;2	2;2	E3 ubiquitin-protein ligase RNF14	RNF14	2	2	2	2	2	2	2	6	6	6	39.633	348	348;474	9.5	NA	NA	NA	1	1	NA	NA	NA	NA	NA	NA	NA	NA	1	1	NA	NA	NA	0.00094073
sp|Q9UBS4|DJB11_HUMAN DnaJ homolog subfamily B member 11 OS=Homo sapiens OX=9606 GN=DNAJB11 PE=1 SV=1	0.2915	17.6686	2.45935	0.0288504	0.205839	-4.46024	1.53985	not significant	0.686473	Q9UBS4	Q9UBS4	10	10	10	DnaJ homolog subfamily B member 11	DNAJB11	1	10	10	10	10	10	10	33.5	33.5	33.5	40.513	358	358	8.93	NA	1	4	3	2	NA	1	1	NA	3	4	3	3	2	1	1	NA	NA	0
sp|Q9UBR2|CATZ_HUMAN Cathepsin Z OS=Homo sapiens OX=9606 GN=CTSZ PE=1 SV=1	-0.205339	19.6574	-1.08237	0.298928	0.619187	-6.51087	0.524433	not significant	0.208178	Q9UBR2	Q9UBR2	10	10	10	Cathepsin Z	CTSZ	1	10	10	10	10	10	10	34	34	34	33.868	303	303	9.59	NA	NA	NA	4	5	4	4	4	4	4	5	5	3	1	1	1	2	2	0
sp|Q9UBQ7|GRHPR_HUMAN Glyoxylate reductase/hydroxypyruvate reductase OS=Homo sapiens OX=9606 GN=GRHPR PE=1 SV=1	-0.11378	18.9732	-1.44933	0.171144	0.477177	-6.06981	0.766638	not significant	0.321321	Q9UBQ7;Q9UBQ7-2	Q9UBQ7	9;1	9;1	9;1	Glyoxylate reductase/hydroxypyruvate reductase	GRHPR	2	9	9	9	9	9	9	33.2	33.2	33.2	35.668	328	328;252	9.7	NA	NA	1	5	4	4	1	2	2	2	2	3	3	1	1	NA	3	3	0
sp|Q9UBQ5-2|EIF3K_HUMAN Isoform 2 of Eukaryotic translation initiation factor 3 subunit K OS=Homo sapiens OX=9606 GN=EIF3K;sp|Q9UBQ5|EIF3K_HUMAN Eukaryotic translation initiation factor 3 subunit K OS=Homo sapiens OX=9606 GN=EIF3K PE=1 SV=1	-0.108239	18.8645	-1.39167	0.187581	0.504243	-6.14554	0.726811	not significant	0.29736	Q9UBQ5-2;Q9UBQ5	Q9UBQ5-2;Q9UBQ5	5;5	5;5	5;5	Eukaryotic translation initiation factor 3 subunit K	EIF3K	2	5	5	5	5	5	5	23.7	23.7	23.7	24.484	211	211;218	9.1	NA	NA	NA	2	3	2	2	2	5	5	3	3	3	1	NA	NA	NA	NA	0
sp|Q9UBQ0|VPS29_HUMAN Vacuolar protein sorting-associated protein 29 OS=Homo sapiens OX=9606 GN=VPS29 PE=1 SV=1;sp|Q9UBQ0-2|VPS29_HUMAN Isoform 2 of Vacuolar protein sorting-associated protein 29 OS=Homo sapiens OX=9606 GN=VPS29	-0.0783952	20.0522	-1.37928	0.19128	0.50908	-6.16153	0.71833	not significant	0.293214	Q9UBQ0;Q9UBQ0-2	Q9UBQ0;Q9UBQ0-2	6;6	6;6	6;6	Vacuolar protein sorting-associated protein 29	VPS29	2	6	6	6	6	6	6	31.9	31.9	31.9	20.505	182	182;186	8.8	NA	2	2	2	3	2	2	3	2	1	2	2	1	2	1	1	1	1	0
sp|Q9UBN7|HDAC6_HUMAN Histone deacetylase 6 OS=Homo sapiens OX=9606 GN=HDAC6 PE=1 SV=2;sp|Q9UBN7-2|HDAC6_HUMAN Isoform 2 of Histone deacetylase 6 OS=Homo sapiens OX=9606 GN=HDAC6	-0.0212404	15.8528	-0.349354	0.732467	0.897801	-7.04589	0.135212	not significant	0.0468199	Q9UBN7;Q9UBN7-2	Q9UBN7;Q9UBN7-2	5;3	5;3	5;3	Histone deacetylase 6	HDAC6	2	5	5	5	5	5	5	4	4	4	131.42	1215	1215;1063	11.7	NA	NA	NA	1	1	NA	NA	1	1	1	1	1	2	3	NA	2	1	NA	0
sp|Q9UBM7|DHCR7_HUMAN 7-dehydrocholesterol reductase OS=Homo sapiens OX=9606 GN=DHCR7 PE=1 SV=1	0.165833	19.0404	1.53425	0.149152	0.446401	-5.95431	0.826372	not significant	0.350275	Q9UBM7	Q9UBM7	5	5	5	7-dehydrocholesterol reductase	DHCR7	1	5	5	5	5	5	5	11.2	11.2	11.2	54.489	475	475	12.2	NA	NA	NA	NA	1	1	1	1	1	1	1	NA	2	2	2	1	2	1	0
sp|Q9UBL3|ASH2L_HUMAN Set1/Ash2 histone methyltransferase complex subunit ASH2 OS=Homo sapiens OX=9606 GN=ASH2L PE=1 SV=1;sp|Q9UBL3-3|ASH2L_HUMAN Isoform 3 of Set1/Ash2 histone methyltransferase complex subunit ASH2 OS=Homo sapiens OX=9606 GN=ASH2L;sp|Q9UB	-0.161004	15.5806	-1.59027	0.136001	0.426665	-5.87564	0.866459	not significant	0.369913	Q9UBL3;Q9UBL3-3;Q9UBL3-2	Q9UBL3;Q9UBL3-3;Q9UBL3-2	3;3;2	3;3;2	3;3;2	Set1/Ash2 histone methyltransferase complex subunit ASH2	ASH2L	3	3	3	3	3	3	3	4.9	4.9	4.9	68.722	628	628;534;501	15.9	NA	NA	NA	NA	NA	NA	NA	NA	NA	NA	NA	NA	NA	1	2	2	1	1	0
sp|Q9UBI6|GBG12_HUMAN Guanine nucleotide-binding protein G(I)/G(S)/G(O) subunit gamma-12 OS=Homo sapiens OX=9606 GN=GNG12 PE=1 SV=3	-0.0800479	13.6368	-0.659268	0.521333	0.78212	-6.88212	0.282885	not significant	0.106727	Q9UBI6	Q9UBI6	2	2	2	Guanine nucleotide-binding protein G(I)/G(S)/G(O) subunit gamma-12	GNG12	1	2	2	2	2	2	2	31.9	31.9	31.9	8.0061	72	72	14	NA	NA	NA	NA	NA	NA	NA	NA	NA	NA	1	1	NA	NA	NA	1	1	NA	0.00093371
sp|Q9UBI1|COMD3_HUMAN COMM domain-containing protein 3 OS=Homo sapiens OX=9606 GN=COMMD3 PE=1 SV=1	-0.0400693	16.7565	-0.519632	0.612131	0.834117	-6.96787	0.213156	not significant	0.0787729	Q9UBI1	Q9UBI1	2	2	2	COMM domain-containing protein 3	COMMD3	1	2	2	2	2	2	2	15.4	15.4	15.4	22.151	195	195	14	NA	NA	NA	NA	NA	NA	NA	NA	NA	NA	NA	1	1	1	1	1	NA	NA	0.000499
sp|Q9UBG3|CRNN_HUMAN Cornulin OS=Homo sapiens OX=9606 GN=CRNN PE=1 SV=1	-0.176909	13.204	-0.243828	0.811204	0.931423	-7.07916	0.0908702	not significant	0.0308533	Q9UBG3	Q9UBG3	8	8	8	Cornulin	CRNN	1	8	8	8	8	8	8	21.6	21.6	21.6	53.533	495	495	5.35	NA	1	5	6	2	NA	NA	NA	NA	NA	NA	1	1	NA	1	NA	NA	NA	0
sp|Q9UBF2|COPG2_HUMAN Coatomer subunit gamma-2 OS=Homo sapiens OX=9606 GN=COPG2 PE=1 SV=1;sp|Q9UBF2-2|COPG2_HUMAN Isoform 2 of Coatomer subunit gamma-2 OS=Homo sapiens OX=9606 GN=COPG2	0.0196261	18.6317	0.209514	0.837324	0.936724	-7.08745	0.0771066	not significant	0.0283884	Q9UBF2;Q9UBF2-2;Q92521	Q9UBF2;Q9UBF2-2	11;9;1	11;9;1	11;9;1	Coatomer subunit gamma-2	COPG2	3	11	11	11	11	11	11	12.9	12.9	12.9	97.621	871	871;726;554	10.1	NA	1	2	3	3	2	2	3	3	3	3	3	3	1	2	2	2	3	0
sp|Q9UBE0|SAE1_HUMAN SUMO-activating enzyme subunit 1 OS=Homo sapiens OX=9606 GN=SAE1 PE=1 SV=1;sp|Q9UBE0-2|SAE1_HUMAN Isoform 2 of SUMO-activating enzyme subunit 1 OS=Homo sapiens OX=9606 GN=SAE1;sp|Q9UBE0-3|SAE1_HUMAN Isoform 3 of SUMO-activating enzyme	-0.0667794	18.5505	-0.934986	0.366988	0.676805	-6.65825	0.435348	not significant	0.169537	Q9UBE0;Q9UBE0-2;Q9UBE0-3	Q9UBE0;Q9UBE0-2;Q9UBE0-3	12;10;10	12;10;10	12;10;10	SUMO-activating enzyme subunit 1;SUMO-activating enzyme subunit 1, N-terminally processed	SAE1	3	12	12	12	12	12	12	37.6	37.6	37.6	38.449	346	346;266;299	8.1	2	4	6	5	4	1	3	2	NA	NA	NA	1	2	3	3	1	2	3	0
sp|Q9UBC9|SPRR3_HUMAN Small proline-rich protein 3 OS=Homo sapiens OX=9606 GN=SPRR3 PE=1 SV=2	0.388326	17.8117	0.615987	0.548631	0.794185	-6.91075	0.26072	not significant	0.100078	Q9UBC9	Q9UBC9	7	7	7	Small proline-rich protein 3	SPRR3	1	7	7	7	7	7	7	61.5	61.5	61.5	18.154	169	169	12	NA	NA	NA	NA	1	1	1	1	1	2	2	3	4	5	3	2	NA	NA	0
sp|Q9UBC2-4|EP15R_HUMAN Isoform 4 of Epidermal growth factor receptor substrate 15-like 1 OS=Homo sapiens OX=9606 GN=EPS15L1;sp|Q9UBC2-3|EP15R_HUMAN Isoform 3 of Epidermal growth factor receptor substrate 15-like 1 OS=Homo sapiens OX=9606 GN=EPS15L1;sp|Q9U	0.00525598	16.4924	0.074477	0.941775	0.978155	-7.10794	0.026053	not significant	0.00959239	Q9UBC2-4;Q9UBC2-3;Q9UBC2;Q9UBC2-2	Q9UBC2-4;Q9UBC2-3;Q9UBC2;Q9UBC2-2	8;8;8;8	8;8;8;8	8;8;8;8	Epidermal growth factor receptor substrate 15-like 1	EPS15L1	4	8	8	8	8	8	8	22	22	22	66.478	601	601;754;864;910	5.5	NA	1	3	6	4	NA	NA	NA	NA	NA	NA	NA	NA	NA	NA	1	1	NA	0
sp|Q9UBB9|TFP11_HUMAN Tuftelin-interacting protein 11 OS=Homo sapiens OX=9606 GN=TFIP11 PE=1 SV=1	0.316381	14.3326	1.30678	0.214129	0.533812	-6.25287	0.669324	not significant	0.272611	Q9UBB9	Q9UBB9	4	4	4	Tuftelin-interacting protein 11	TFIP11	1	4	4	4	4	4	4	6.2	6.2	6.2	96.819	837	837	10.7	NA	NA	2	NA	NA	NA	NA	NA	NA	NA	NA	NA	1	1	1	1	NA	NA	0
sp|Q9UBB6-2|NCDN_HUMAN Isoform 2 of Neurochondrin OS=Homo sapiens OX=9606 GN=NCDN;sp|Q9UBB6|NCDN_HUMAN Neurochondrin OS=Homo sapiens OX=9606 GN=NCDN PE=1 SV=1;sp|Q9UBB6-3|NCDN_HUMAN Isoform 3 of Neurochondrin OS=Homo sapiens OX=9606 GN=NCDN	0.110685	15.3991	1.14236	0.274088	0.596593	-6.44573	0.562109	not significant	0.224322	Q9UBB6-2;Q9UBB6;Q9UBB6-3	Q9UBB6-2;Q9UBB6;Q9UBB6-3	4;4;4	4;4;4	4;4;4	Neurochondrin	NCDN	3	4	4	4	4	4	4	6.5	6.5	6.5	77.242	712	712;729;731	7.94	NA	1	1	2	2	2	1	1	1	1	1	1	NA	NA	NA	NA	1	1	0
sp|Q9UBB5|MBD2_HUMAN Methyl-CpG-binding domain protein 2 OS=Homo sapiens OX=9606 GN=MBD2 PE=1 SV=1	-0.130995	15.1957	-1.3875	0.188821	0.505636	-6.15094	0.72395	not significant	0.296162	Q9UBB5;Q9UBB5-3	Q9UBB5	4;1	4;1	3;1	Methyl-CpG-binding domain protein 2	MBD2	2	4	4	3	4	4	3	12.9	12.9	10	43.254	411	411;302	13.3	NA	NA	NA	NA	NA	NA	NA	NA	NA	NA	2	2	NA	1	1	NA	NA	1	0
sp|Q9UBB4|ATX10_HUMAN Ataxin-10 OS=Homo sapiens OX=9606 GN=ATXN10 PE=1 SV=1;sp|Q9UBB4-2|ATX10_HUMAN Isoform 2 of Ataxin-10 OS=Homo sapiens OX=9606 GN=ATXN10	-0.173579	16.5959	-2.2939	0.0392639	0.235029	-4.752	1.40601	not significant	0.628879	Q9UBB4;Q9UBB4-2	Q9UBB4;Q9UBB4-2	6;5	6;5	6;5	Ataxin-10	ATXN10	2	6	6	6	6	6	6	16.6	16.6	16.6	53.488	475	475;411	7.69	NA	1	1	4	4	3	2	2	1	2	2	1	1	NA	NA	NA	1	1	0
sp|Q9P2X3|IMPCT_HUMAN Protein IMPACT OS=Homo sapiens OX=9606 GN=IMPACT PE=1 SV=2;sp|Q9P2X3-2|IMPCT_HUMAN Isoform 2 of Protein IMPACT OS=Homo sapiens OX=9606 GN=IMPACT	-0.187836	15.8432	-1.74062	0.10556	0.380735	-5.65542	0.9765	not significant	0.419377	Q9P2X3;Q9P2X3-2	Q9P2X3;Q9P2X3-2	6;5	6;5	6;5	Protein IMPACT	IMPACT	2	6	6	6	6	6	6	23.1	23.1	23.1	36.476	320	320;202	6.64	NA	NA	2	4	2	NA	1	1	1	1	1	NA	NA	NA	NA	1	NA	NA	0
sp|Q9P2W9|STX18_HUMAN Syntaxin-18 OS=Homo sapiens OX=9606 GN=STX18 PE=1 SV=1	-0.102867	16.2773	-1.57102	0.140401	0.432112	-5.90288	0.85263	not significant	0.364403	Q9P2W9	Q9P2W9	4	4	4	Syntaxin-18	STX18	1	4	4	4	4	4	4	7.5	7.5	7.5	38.673	335	335	10.9	NA	NA	NA	NA	1	1	NA	NA	NA	NA	1	2	1	NA	NA	NA	1	NA	0
sp|Q9P2T1|GMPR2_HUMAN GMP reductase 2 OS=Homo sapiens OX=9606 GN=GMPR2 PE=1 SV=1;sp|Q9P2T1-2|GMPR2_HUMAN Isoform 2 of GMP reductase 2 OS=Homo sapiens OX=9606 GN=GMPR2;sp|Q9P2T1-3|GMPR2_HUMAN Isoform 3 of GMP reductase 2 OS=Homo sapiens OX=9606 GN=GMPR2	-0.203733	19.8378	-2.86332	0.0134136	0.138087	-3.72099	1.87245	not significant	0.859846	Q9P2T1;Q9P2T1-2;Q9P2T1-3;P36959	Q9P2T1;Q9P2T1-2;Q9P2T1-3	11;11;10;1	11;11;10;1	11;11;10;1	GMP reductase 2	GMPR2	4	11	11	11	11	11	11	35.3	35.3	35.3	37.874	348	348;366;320;345	10.3	NA	NA	NA	4	5	4	4	5	5	4	4	4	4	5	5	4	1	1	0
sp|Q9P2R7-2|SUCB1_HUMAN Isoform 2 of Succinate--CoA ligase [ADP-forming] subunit beta, mitochondrial OS=Homo sapiens OX=9606 GN=SUCLA2;sp|Q9P2R7|SUCB1_HUMAN Succinate--CoA ligase [ADP-forming] subunit beta, mitochondrial OS=Homo sapiens OX=9606 GN=SUCLA2 P	0.0485598	20.4954	0.93121	0.368865	0.6782	-6.66178	0.433132	not significant	0.168642	Q9P2R7-2;Q9P2R7	Q9P2R7-2;Q9P2R7	14;14	14;14	14;14	Succinyl-CoA ligase [ADP-forming] subunit beta, mitochondrial	SUCLA2	2	14	14	14	14	14	14	32.2	32.2	32.2	48.039	441	441;463	11.5	NA	NA	NA	2	4	4	3	3	3	5	6	5	5	7	7	3	4	3	0
sp|Q9P2R3|ANFY1_HUMAN Rabankyrin-5 OS=Homo sapiens OX=9606 GN=ANKFY1 PE=1 SV=2;sp|Q9P2R3-2|ANFY1_HUMAN Isoform 2 of Rabankyrin-5 OS=Homo sapiens OX=9606 GN=ANKFY1;sp|Q9P2R3-4|ANFY1_HUMAN Isoform 4 of Rabankyrin-5 OS=Homo sapiens OX=9606 GN=ANKFY1	0.0936566	17.5894	1.58985	0.136095	0.426665	-5.87623	0.866158	not significant	0.369913	Q9P2R3;Q9P2R3-2;Q9P2R3-4	Q9P2R3;Q9P2R3-2;Q9P2R3-4	13;13;13	13;13;13	13;13;13	Rabankyrin-5	ANKFY1	3	13	13	13	13	13	13	16.9	16.9	16.9	128.4	1169	1169;1170;1211	8.37	NA	2	3	7	3	NA	1	1	1	1	1	1	1	2	2	2	1	1	0
sp|Q9P2N2-2|RHG28_HUMAN Isoform 2 of Rho GTPase-activating protein 28 OS=Homo sapiens OX=9606 GN=ARHGAP28;sp|Q9P2N2|RHG28_HUMAN Rho GTPase-activating protein 28 OS=Homo sapiens OX=9606 GN=ARHGAP28 PE=1 SV=3;sp|Q9P2N2-3|RHG28_HUMAN Isoform 3 of Rho GTPase-a	-0.265067	17.1659	-1.75842	0.102388	0.374055	-5.62852	0.989752	not significant	0.427064	Q9P2N2-2;Q9P2N2;Q9P2N2-3;Q9P2N2-5	Q9P2N2-2;Q9P2N2;Q9P2N2-3;Q9P2N2-5	4;4;2;2	2;2;2;2	2;2;2;2	Rho GTPase-activating protein 28	ARHGAP28	4	4	2	2	4	2	2	4.9	3.6	3.6	75.769	670	670;729;545;570	7.6	1	1	1	2	2	2	1	NA	NA	NA	1	1	1	NA	NA	NA	1	1	0.0029187
sp|Q9P2M7|CING_HUMAN Cingulin OS=Homo sapiens OX=9606 GN=CGN PE=1 SV=2;sp|Q9P2M7-2|CING_HUMAN Isoform 2 of Cingulin OS=Homo sapiens OX=9606 GN=CGN	-0.0807452	19.1829	-1.6189	0.129674	0.417382	-5.8347	0.887146	not significant	0.379466	Q9P2M7;Q9P2M7-2	Q9P2M7;Q9P2M7-2	25;15	25;15	25;15	Cingulin	CGN	2	25	25	25	25	25	25	21.6	21.6	21.6	136.38	1197	1197;771	7.51	1	6	10	13	7	4	2	2	3	4	4	4	5	4	1	2	2	1	0
sp|Q9P2L0-2|WDR35_HUMAN Isoform 2 of WD repeat-containing protein 35 OS=Homo sapiens OX=9606 GN=WDR35;sp|Q9P2L0|WDR35_HUMAN WD repeat-containing protein 35 OS=Homo sapiens OX=9606 GN=WDR35 PE=1 SV=3	0.046899	18.5466	0.477526	0.640986	0.848376	-6.98992	0.193151	not significant	0.0714117	Q9P2L0-2;Q9P2L0	Q9P2L0-2;Q9P2L0	13;13	13;13	13;13	WD repeat-containing protein 35	WDR35	2	13	13	13	13	13	13	12.8	12.8	12.8	132.31	1170	1170;1181	9.59	NA	1	2	3	6	3	2	1	1	1	2	2	2	2	4	1	2	2	0
sp|Q9P2K5-2|MYEF2_HUMAN Isoform 2 of Myelin expression factor 2 OS=Homo sapiens OX=9606 GN=MYEF2;sp|Q9P2K5|MYEF2_HUMAN Myelin expression factor 2 OS=Homo sapiens OX=9606 GN=MYEF2 PE=1 SV=3;sp|Q9P2K5-4|MYEF2_HUMAN Isoform 4 of Myelin expression factor 2 OS=	-0.0238572	15.0194	-0.222491	0.82742	0.93236	-7.08446	0.082274	not significant	0.0304164	Q9P2K5-2;Q9P2K5;Q9P2K5-4;Q9P2K5-3	Q9P2K5-2;Q9P2K5;Q9P2K5-4;Q9P2K5-3	4;4;2;2	4;4;2;2	3;3;1;2	Myelin expression factor 2	MYEF2	4	4	4	3	3	3	3	10.4	10.4	5.4	61.929	576	576;600;128;188	15	NA	NA	NA	NA	NA	NA	NA	NA	1	NA	NA	NA	NA	NA	NA	1	1	1	0
sp|Q9P2K1-2|C2D2A_HUMAN Isoform 2 of Coiled-coil and C2 domain-containing protein 2A OS=Homo sapiens OX=9606 GN=CC2D2A;sp|Q9P2K1|C2D2A_HUMAN Coiled-coil and C2 domain-containing protein 2A OS=Homo sapiens OX=9606 GN=CC2D2A PE=1 SV=3	-0.340262	14.5579	-1.20981	0.248079	0.569624	-6.3691	0.60541	not significant	0.244412	Q9P2K1-2;Q9P2K1	Q9P2K1-2;Q9P2K1	4;4	4;4	4;4	Coiled-coil and C2 domain-containing protein 2A	CC2D2A	2	4	4	4	4	4	4	4.6	4.6	4.6	173.74	1512	1512;1620	6.38	NA	1	3	3	1	1	1	NA	NA	NA	NA	NA	1	1	1	NA	NA	NA	0
sp|Q9P2J5|SYLC_HUMAN Leucine--tRNA ligase, cytoplasmic OS=Homo sapiens OX=9606 GN=LARS PE=1 SV=2;sp|Q9P2J5-2|SYLC_HUMAN Isoform 2 of Leucine--tRNA ligase, cytoplasmic OS=Homo sapiens OX=9606 GN=LARS	-0.0327456	20.4867	-0.559962	0.585109	0.817841	-6.94509	0.232763	not significant	0.0873312	Q9P2J5;Q9P2J5-2;Q9P2J5-3	Q9P2J5;Q9P2J5-2	34;33;11	34;33;11	34;33;11	Leucine--tRNA ligase, cytoplasmic	LARS	3	34	34	34	34	34	34	34.7	34.7	34.7	134.46	1176	1176;1122;485	9.77	NA	1	5	8	12	8	8	6	8	8	8	7	5	5	4	5	9	4	0
sp|Q9P2I0|CPSF2_HUMAN Cleavage and polyadenylation specificity factor subunit 2 OS=Homo sapiens OX=9606 GN=CPSF2 PE=1 SV=2	-0.212206	13.4578	-1.38126	0.190685	0.508457	-6.15898	0.719684	not significant	0.293746	Q9P2I0	Q9P2I0	2	2	2	Cleavage and polyadenylation specificity factor subunit 2	CPSF2	1	2	2	2	2	2	2	4.5	4.5	4.5	88.486	782	782	13.5	NA	NA	NA	NA	NA	NA	NA	NA	NA	NA	NA	NA	2	2	NA	NA	NA	NA	0.00048745
sp|Q9P2H3-3|IFT80_HUMAN Isoform IFT80-L of Intraflagellar transport protein 80 homolog OS=Homo sapiens OX=9606 GN=IFT80;sp|Q9P2H3|IFT80_HUMAN Intraflagellar transport protein 80 homolog OS=Homo sapiens OX=9606 GN=IFT80 PE=1 SV=3;sp|Q9P2H3-2|IFT80_HUMAN Iso	-0.3245	18.6967	-1.52239	0.152069	0.45194	-5.97071	0.81796	not significant	0.344919	Q9P2H3-3;Q9P2H3;Q9P2H3-2	Q9P2H3-3;Q9P2H3;Q9P2H3-2	13;13;12	13;13;12	13;13;12	Intraflagellar transport protein 80 homolog	IFT80	3	13	13	13	13	13	13	15	15	15	123.32	1080	1080;777;640	11.7	NA	NA	NA	2	4	1	NA	1	1	1	2	4	6	4	2	2	2	2	0
sp|Q9P2E9|RRBP1_HUMAN Ribosome-binding protein 1 OS=Homo sapiens OX=9606 GN=RRBP1 PE=1 SV=5;sp|Q9P2E9-3|RRBP1_HUMAN Isoform 2 of Ribosome-binding protein 1 OS=Homo sapiens OX=9606 GN=RRBP1	0.231039	22.3811	1.82115	0.0918756	0.352101	-5.53242	1.0368	not significant	0.453333	Q9P2E9;Q9P2E9-3;Q8N4C6-6;Q8N4C6-11;Q8N4C6-4;Q8N4C6-9;Q8N4C6-2;Q8N4C6;Q8N4C6-5;Q8N4C6-10;Q8N4C6-7	Q9P2E9;Q9P2E9-3	85;47;1;1;1;1;1;1;1;1;1	85;47;1;1;1;1;1;1;1;1;1	85;47;1;1;1;1;1;1;1;1;1	Ribosome-binding protein 1	RRBP1	11	85	85	85	85	85	85	64.7	64.7	64.7	152.45	1410	1410;977;1275;1377;2029;2052;2073;2090;2096;2116;2133	9.56	3	13	17	36	32	19	17	14	15	14	16	16	16	20	24	27	20	7	0
sp|Q9P2D7|DYH1_HUMAN Dynein heavy chain 1, axonemal OS=Homo sapiens OX=9606 GN=DNAH1 PE=1 SV=5;sp|Q9P2D7-8|DYH1_HUMAN Isoform 7 of Dynein heavy chain 1, axonemal OS=Homo sapiens OX=9606 GN=DNAH1;sp|Q9P2D7-6|DYH1_HUMAN Isoform 6 of Dynein heavy chain 1, axo	-0.188759	17.7556	-0.990579	0.34013	0.653431	-6.60482	0.468356	not significant	0.1848	Q9P2D7;Q9P2D7-8;Q9P2D7-6;Q9P2D7-3	Q9P2D7;Q9P2D7-8;Q9P2D7-6	26;24;18;12	24;22;17;12	24;22;17;12	Dynein heavy chain 1, axonemal	DNAH1	4	26	24	24	26	24	24	7.2	6.8	6.8	487.47	4265	4265;4196;3165;1205	11.2	NA	NA	3	4	3	1	2	2	3	2	3	6	8	8	4	3	3	2	0
sp|Q9P2B7|CFA97_HUMAN Cilia- and flagella-associated protein 97 OS=Homo sapiens OX=9606 GN=CFAP97 PE=1 SV=2;sp|Q9P2B7-2|CFA97_HUMAN Isoform 2 of Cilia- and flagella-associated protein 97 OS=Homo sapiens OX=9606 GN=CFAP97	-0.316607	15.8967	-4.82781	0.000338347	0.0152544	-0.0222699	3.47064	not significant	1.8166	Q9P2B7;Q9P2B7-2	Q9P2B7;Q9P2B7-2	4;2	4;2	4;2	Cilia- and flagella-associated protein 97	CFAP97	2	4	4	4	4	4	4	7.5	7.5	7.5	59.474	532	532;453	8.82	NA	NA	NA	2	2	1	1	1	1	NA	NA	NA	NA	NA	1	1	NA	1	0
sp|Q9P2B2|FPRP_HUMAN Prostaglandin F2 receptor negative regulator OS=Homo sapiens OX=9606 GN=PTGFRN PE=1 SV=2	-0.274418	19.341	-2.52018	0.0257343	0.191944	-4.35111	1.58949	not significant	0.716826	Q9P2B2	Q9P2B2	13	13	13	Prostaglandin F2 receptor negative regulator	PTGFRN	1	13	13	13	13	13	13	15.8	15.8	15.8	98.555	879	879	10.1	NA	NA	2	3	4	3	2	2	2	2	1	2	2	3	5	4	1	NA	0
sp|Q9P289|STK26_HUMAN Serine/threonine-protein kinase 26 OS=Homo sapiens OX=9606 GN=STK26 PE=1 SV=2;sp|Q9P289-2|STK26_HUMAN Isoform 2 of Serine/threonine-protein kinase 26 OS=Homo sapiens OX=9606 GN=STK26;sp|O00506-3|STK25_HUMAN Isoform 3 of Serine/threoni	-0.1137	16.3222	-1.03974	0.317579	0.632899	-6.55538	0.498148	not significant	0.198665	Q9P289;Q9P289-2;O00506-3;O00506-2;Q9P289-3;O00506	Q9P289;Q9P289-2;O00506-3;O00506-2;Q9P289-3;O00506	5;4;3;3;3;3	5;4;3;3;3;3	3;2;1;1;2;1	Serine/threonine-protein kinase 26;Serine/threonine-protein kinase 25	STK26;STK25	6	5	5	3	5	5	3	13.5	13.5	7.9	46.528	416	416;339;332;349;354;426	12.4	NA	NA	NA	NA	NA	1	1	1	1	1	NA	1	1	2	1	2	2	NA	0
sp|Q9P287-4|BCCIP_HUMAN Isoform 4 of BRCA2 and CDKN1A-interacting protein OS=Homo sapiens OX=9606 GN=BCCIP;sp|Q9P287-3|BCCIP_HUMAN Isoform 3 of BRCA2 and CDKN1A-interacting protein OS=Homo sapiens OX=9606 GN=BCCIP;sp|Q9P287|BCCIP_HUMAN BRCA2 and CDKN1A-int	-0.256605	16.3821	-2.28773	0.0397145	0.236022	-4.76273	1.40105	not significant	0.627048	Q9P287-4;Q9P287-3;Q9P287;Q9P287-2	Q9P287-4;Q9P287-3;Q9P287;Q9P287-2	3;3;3;3	3;3;3;3	3;3;3;3	BRCA2 and CDKN1A-interacting protein	BCCIP	4	3	3	3	3	3	3	16.8	16.8	16.8	33.242	292	292;292;314;322	16.7	NA	NA	NA	NA	NA	NA	NA	NA	NA	NA	NA	NA	NA	NA	NA	1	2	NA	0
sp|Q9P270|SLAI2_HUMAN SLAIN motif-containing protein 2 OS=Homo sapiens OX=9606 GN=SLAIN2 PE=1 SV=2	-0.0442222	15.4256	-0.424912	0.67791	0.870074	-7.01494	0.168828	not significant	0.0604438	Q9P270	Q9P270	8	8	8	SLAIN motif-containing protein 2	SLAIN2	1	8	8	8	8	8	8	19.6	19.6	19.6	62.543	581	581	8.5	NA	1	2	1	3	2	2	2	3	3	3	1	NA	NA	1	NA	1	1	0
sp|Q9P265|DIP2B_HUMAN Disco-interacting protein 2 homolog B OS=Homo sapiens OX=9606 GN=DIP2B PE=1 SV=3	-0.0309112	16.4449	-0.409777	0.6887	0.875176	-7.02161	0.16197	not significant	0.0579046	Q9P265	Q9P265	7	7	6	Disco-interacting protein 2 homolog B	DIP2B	1	7	7	6	7	7	6	5.6	5.6	5.1	171.49	1576	1576	8.76	NA	NA	1	3	2	1	1	1	1	1	1	1	NA	1	1	2	NA	NA	0
sp|Q9P260|RELCH_HUMAN RAB11-binding protein RELCH OS=Homo sapiens OX=9606 GN=RELCH PE=1 SV=2;sp|Q9P260-2|RELCH_HUMAN Isoform 2 of RAB11-binding protein RELCH OS=Homo sapiens OX=9606 GN=RELCH	-0.108468	15.9067	-1.6101	0.131591	0.419942	-5.84733	0.880773	not significant	0.376811	Q9P260;Q9P260-2	Q9P260;Q9P260-2	3;3	3;3	3;3	LisH domain and HEAT repeat-containing protein KIAA1468	KIAA1468	2	3	3	3	3	3	3	2.5	2.5	2.5	134.63	1216	1216;1250	7.29	NA	1	2	2	NA	NA	NA	NA	NA	NA	NA	NA	NA	NA	NA	NA	1	1	0
sp|Q9P258|RCC2_HUMAN Protein RCC2 OS=Homo sapiens OX=9606 GN=RCC2 PE=1 SV=2	-0.0433671	19.2791	-0.362302	0.723	0.893562	-7.041	0.140862	not significant	0.0488754	Q9P258	Q9P258	19	19	19	Protein RCC2	RCC2	1	19	19	19	19	19	19	40	40	40	56.084	522	522	10.7	1	NA	NA	3	5	4	4	6	5	8	8	9	6	7	6	5	2	1	0
sp|Q9P253|VPS18_HUMAN Vacuolar protein sorting-associated protein 18 homolog OS=Homo sapiens OX=9606 GN=VPS18 PE=1 SV=2	-0.0238566	14.57	-0.338887	0.740154	0.901451	-7.04971	0.130678	not significant	0.0450576	Q9P253	Q9P253	7	7	7	Vacuolar protein sorting-associated protein 18 homolog	VPS18	1	7	7	7	7	7	7	11.1	11.1	11.1	110.18	973	973	8.8	1	2	2	2	1	NA	NA	NA	NA	NA	NA	NA	NA	2	1	3	1	NA	0
sp|Q9P246-2|STIM2_HUMAN Isoform 2 of Stromal interaction molecule 2 OS=Homo sapiens OX=9606 GN=STIM2;sp|Q9P246|STIM2_HUMAN Stromal interaction molecule 2 OS=Homo sapiens OX=9606 GN=STIM2 PE=1 SV=2;sp|Q9P246-3|STIM2_HUMAN Isoform 3 of Stromal interaction mo	-0.154642	16.7884	-2.38078	0.0334148	0.221615	-4.59977	1.47606	not significant	0.654401	Q9P246-2;Q9P246;Q9P246-3	Q9P246-2;Q9P246;Q9P246-3	11;11;8	11;11;8	11;11;8	Stromal interaction molecule 2	STIM2	3	11	11	11	11	11	11	13.3	13.3	13.3	93.955	841	841;746;599	6.21	NA	2	4	5	2	2	NA	NA	NA	NA	NA	NA	1	NA	1	2	NA	NA	0
sp|Q9P227-2|RHG23_HUMAN Isoform 2 of Rho GTPase-activating protein 23 OS=Homo sapiens OX=9606 GN=ARHGAP23;sp|Q9P227|RHG23_HUMAN Rho GTPase-activating protein 23 OS=Homo sapiens OX=9606 GN=ARHGAP23 PE=1 SV=2	0.247524	16.0208	1.5114	0.154818	0.455992	-5.98584	0.81018	not significant	0.341042	Q9P227-2;Q9P227	Q9P227-2;Q9P227	2;2	2;2	2;2	Rho GTPase-activating protein 23	ARHGAP23	2	2	2	2	2	2	2	1.4	1.4	1.4	125.71	1144	1144;1491	14.2	NA	NA	NA	NA	NA	NA	NA	NA	NA	NA	1	1	1	NA	NA	NA	1	1	0.0033602
sp|Q9P225|DYH2_HUMAN Dynein heavy chain 2, axonemal OS=Homo sapiens OX=9606 GN=DNAH2 PE=2 SV=3;sp|Q9P225-2|DYH2_HUMAN Isoform 2 of Dynein heavy chain 2, axonemal OS=Homo sapiens OX=9606 GN=DNAH2	-0.173168	17.2532	-0.627721	0.541153	0.791589	-6.90317	0.26668	not significant	0.1015	Q9P225;Q9P225-2;Q9P225-3	Q9P225;Q9P225-2	17;16;4	15;14;4	15;14;4	Dynein heavy chain 2, axonemal	DNAH2	3	17	15	15	17	15	15	4.2	3.8	3.8	507.69	4427	4427;4196;872	8.2	NA	3	7	5	2	1	1	1	1	1	1	1	1	2	3	4	1	NA	0
sp|Q9P219|DAPLE_HUMAN Protein Daple OS=Homo sapiens OX=9606 GN=CCDC88C PE=1 SV=3	-0.268964	17.517	-3.31064	0.00569274	0.091083	-2.87609	2.24468	not significant	1.04056	Q9P219;Q9P219-3;Q9P219-2	Q9P219	9;1;1	9;1;1	9;1;1	Protein Daple	CCDC88C	3	9	9	9	9	9	9	4.9	4.9	4.9	228.23	2028	2028;478;552	8.68	NA	NA	1	4	3	1	1	1	1	1	2	2	1	2	2	NA	NA	NA	0
sp|Q9P206-2|K1522_HUMAN Isoform 2 of Uncharacterized protein KIAA1522 OS=Homo sapiens OX=9606 GN=KIAA1522;sp|Q9P206|K1522_HUMAN Uncharacterized protein KIAA1522 OS=Homo sapiens OX=9606 GN=KIAA1522 PE=1 SV=2;sp|Q9P206-3|K1522_HUMAN Isoform 3 of Uncharacteri	-0.23201	18.1301	-3.52062	0.00380994	0.072406	-2.47555	2.41908	not significant	1.14023	Q9P206-2;Q9P206;Q9P206-3	Q9P206-2;Q9P206;Q9P206-3	10;9;9	10;9;9	10;9;9	Uncharacterized protein KIAA1522	KIAA1522	3	10	10	10	10	10	10	12.3	12.3	12.3	113.06	1094	1094;1035;1046	11.9	NA	NA	1	3	2	NA	NA	NA	NA	NA	NA	NA	1	3	3	2	2	2	0
sp|Q9P1Y5|CAMP3_HUMAN Calmodulin-regulated spectrin-associated protein 3 OS=Homo sapiens OX=9606 GN=CAMSAP3 PE=1 SV=2;sp|Q9P1Y5-2|CAMP3_HUMAN Isoform 2 of Calmodulin-regulated spectrin-associated protein 3 OS=Homo sapiens OX=9606 GN=CAMSAP3	-0.25836	14.7672	-3.67436	0.00284315	0.0602463	-2.18211	2.5462	not significant	1.22007	Q9P1Y5;Q9P1Y5-2	Q9P1Y5;Q9P1Y5-2	7;7	7;7	7;7	Calmodulin-regulated spectrin-associated protein 3	CAMSAP3	2	7	7	7	7	7	7	9	9	9	134.75	1249	1249;1276	8.5	NA	NA	3	2	NA	NA	NA	NA	NA	1	1	3	1	NA	1	NA	NA	NA	0
sp|Q9P1V8|SAM15_HUMAN Sterile alpha motif domain-containing protein 15 OS=Homo sapiens OX=9606 GN=SAMD15 PE=2 SV=1;sp|Q9P1V8-2|SAM15_HUMAN Isoform 2 of Sterile alpha motif domain-containing protein 15 OS=Homo sapiens OX=9606 GN=SAMD15	-0.103437	16.5196	-1.16222	0.266221	0.586102	-6.42354	0.574757	not significant	0.232027	Q9P1V8;Q9P1V8-2	Q9P1V8;Q9P1V8-2	6;4	6;4	6;4	Sterile alpha motif domain-containing protein 15	SAMD15	2	6	6	6	6	6	6	11.6	11.6	11.6	77.15	674	674;570	7.8	NA	2	3	2	NA	1	NA	NA	NA	1	1	1	2	1	NA	NA	1	NA	0
sp|Q9P0V9-2|SEP10_HUMAN Isoform 2 of Septin-10 OS=Homo sapiens OX=9606 GN=SEPT10;sp|Q9P0V9|SEP10_HUMAN Septin-10 OS=Homo sapiens OX=9606 GN=SEPT10 PE=1 SV=2;sp|Q9P0V9-3|SEP10_HUMAN Isoform 3 of Septin-10 OS=Homo sapiens OX=9606 GN=SEPT10	-0.0979326	16.8103	-1.22299	0.243231	0.566069	-6.35371	0.613982	not significant	0.247131	Q9P0V9-2;Q9P0V9;Q9P0V9-3	Q9P0V9-2;Q9P0V9;Q9P0V9-3	8;8;7	6;6;5	6;6;5	Septin-10	2010-09-01	3	8	6	6	8	6	6	21.1	15.9	15.9	58.136	503	503;454;431	9.89	NA	NA	NA	1	2	1	2	2	1	1	2	2	1	2	1	NA	1	NA	0
sp|Q9P0M6|H2AW_HUMAN Core histone macro-H2A.2 OS=Homo sapiens OX=9606 GN=H2AFY2 PE=1 SV=3	0.0326203	20.6963	0.338517	0.740426	0.901451	-7.04984	0.130518	not significant	0.0450576	Q9P0M6	Q9P0M6	12	11	11	Core histone macro-H2A.2	H2AFY2	1	12	11	11	12	11	11	29	26.6	26.6	40.058	372	372	13.2	NA	NA	NA	1	1	NA	1	1	1	2	3	3	3	4	2	2	7	2	0
sp|Q9P0L0|VAPA_HUMAN Vesicle-associated membrane protein-associated protein A OS=Homo sapiens OX=9606 GN=VAPA PE=1 SV=3;sp|Q9P0L0-2|VAPA_HUMAN Isoform 2 of Vesicle-associated membrane protein-associated protein A OS=Homo sapiens OX=9606 GN=VAPA	-0.103829	21.529	-1.61587	0.130332	0.417496	-5.83906	0.884949	not significant	0.379348	Q9P0L0;Q9P0L0-2	Q9P0L0;Q9P0L0-2	12;11	12;11	11;10	Vesicle-associated membrane protein-associated protein A	VAPA	2	12	12	11	12	12	11	47	47	47	27.893	249	249;294	11.6	NA	NA	NA	4	5	1	1	1	2	3	5	3	2	3	4	4	4	4	0
sp|Q9P0K7-4|RAI14_HUMAN Isoform 4 of Ankycorbin OS=Homo sapiens OX=9606 GN=RAI14;sp|Q9P0K7-3|RAI14_HUMAN Isoform 3 of Ankycorbin OS=Homo sapiens OX=9606 GN=RAI14;sp|Q9P0K7|RAI14_HUMAN Ankycorbin OS=Homo sapiens OX=9606 GN=RAI14 PE=1 SV=2;sp|Q9P0K7-2|RAI14_	0.0435097	16.3349	0.478877	0.64005	0.847681	-6.98924	0.193786	not significant	0.0717677	Q9P0K7-4;Q9P0K7-3;Q9P0K7;Q9P0K7-2	Q9P0K7-4;Q9P0K7-3;Q9P0K7;Q9P0K7-2	6;6;6;6	6;6;6;6	6;6;6;6	Ankycorbin	RAI14	4	6	6	6	6	6	6	6.9	6.9	6.9	106.9	951	951;972;980;983	9.8	NA	2	2	2	NA	NA	NA	NA	NA	NA	1	1	2	1	1	1	1	1	0
sp|Q9P0J7|KCMF1_HUMAN E3 ubiquitin-protein ligase KCMF1 OS=Homo sapiens OX=9606 GN=KCMF1 PE=1 SV=2	-0.20248	15.8091	-2.90677	0.0123443	0.134503	-3.6398	1.90853	not significant	0.871269	Q9P0J7	Q9P0J7	3	3	3	E3 ubiquitin-protein ligase KCMF1	KCMF1	1	3	3	3	3	3	3	7.6	7.6	7.6	41.945	381	381	3.83	NA	1	1	2	2	NA	NA	NA	NA	NA	NA	NA	NA	NA	NA	NA	NA	NA	0
sp|Q9P0J1|PDP1_HUMAN [Pyruvate dehydrogenase [acetyl-transferring]]-phosphatase 1, mitochondrial OS=Homo sapiens OX=9606 GN=PDP1 PE=1 SV=3;sp|Q9P0J1-2|PDP1_HUMAN Isoform 2 of [Pyruvate dehydrogenase [acetyl-transferring]]-phosphatase 1, mitochondrial OS=Ho	0.255355	13.5589	2.40664	0.0318408	0.21566	-4.55402	1.49702	not significant	0.666231	Q9P0J1;Q9P0J1-2	Q9P0J1;Q9P0J1-2	4;4	4;4	4;4	[Pyruvate dehydrogenase [acetyl-transferring]]-phosphatase 1, mitochondrial	PDP1	2	4	4	4	4	4	4	11.2	11.2	11.2	61.053	537	537;562	9.73	NA	NA	NA	1	1	1	1	1	1	1	1	NA	NA	1	1	NA	NA	1	0
sp|Q9P0J0|NDUAD_HUMAN NADH dehydrogenase [ubiquinone] 1 alpha subcomplex subunit 13 OS=Homo sapiens OX=9606 GN=NDUFA13 PE=1 SV=3;sp|Q9P0J0-2|NDUAD_HUMAN Isoform 2 of NADH dehydrogenase [ubiquinone] 1 alpha subcomplex subunit 13 OS=Homo sapiens OX=9606 GN=N	-0.0139521	17.3654	-0.20335	0.842038	0.938448	-7.08881	0.0746684	not significant	0.0275899	Q9P0J0;Q9P0J0-2	Q9P0J0;Q9P0J0-2	3;3	3;3	3;3	NADH dehydrogenase [ubiquinone] 1 alpha subcomplex subunit 13	NDUFA13	2	3	3	3	3	3	3	23.6	23.6	23.6	16.698	144	144;222	7.31	NA	1	2	2	2	NA	1	1	1	1	NA	NA	NA	NA	NA	NA	1	1	0
sp|Q9P0I2-2|EMC3_HUMAN Isoform 2 of ER membrane protein complex subunit 3 OS=Homo sapiens OX=9606 GN=EMC3;sp|Q9P0I2|EMC3_HUMAN ER membrane protein complex subunit 3 OS=Homo sapiens OX=9606 GN=EMC3 PE=1 SV=3	0.0784109	13.0727	0.854399	0.408489	0.710664	-6.73089	0.388819	not significant	0.148335	Q9P0I2-2;Q9P0I2	Q9P0I2-2;Q9P0I2	2;2	2;2	2;2	ER membrane protein complex subunit 3	EMC3	2	2	2	2	2	2	2	14.2	14.2	14.2	24.915	219	219;261	9.33	NA	NA	NA	1	1	1	1	1	1	1	NA	NA	NA	NA	NA	NA	1	1	0
sp|Q9P035|HACD3_HUMAN Very-long-chain (3R)-3-hydroxyacyl-CoA dehydratase 3 OS=Homo sapiens OX=9606 GN=HACD3 PE=1 SV=2;sp|Q9P035-2|HACD3_HUMAN Isoform 2 of Very-long-chain (3R)-3-hydroxyacyl-CoA dehydratase 3 OS=Homo sapiens OX=9606 GN=HACD3	-0.0987907	18.7508	-1.49958	0.157822	0.461172	-6.00202	0.801832	not significant	0.336137	Q9P035;Q9P035-2	Q9P035;Q9P035-2	8;4	8;4	8;4	Very-long-chain (3R)-3-hydroxyacyl-CoA dehydratase 3	HACD3	2	8	8	8	8	8	8	23.8	23.8	23.8	43.159	362	362;307	11.4	NA	1	1	2	1	1	1	2	2	1	1	1	1	1	2	3	4	2	0
sp|Q9P016|THYN1_HUMAN Thymocyte nuclear protein 1 OS=Homo sapiens OX=9606 GN=THYN1 PE=1 SV=1;sp|Q9P016-2|THYN1_HUMAN Isoform 2 of Thymocyte nuclear protein 1 OS=Homo sapiens OX=9606 GN=THYN1	-0.108699	18.4944	-2.29938	0.0388677	0.234026	-4.74246	1.41041	not significant	0.630736	Q9P016;Q9P016-2	Q9P016;Q9P016-2	9;7	9;7	9;7	Thymocyte nuclear protein 1	THYN1	2	9	9	9	9	9	9	33.8	33.8	33.8	25.697	225	225;166	10.8	NA	NA	NA	3	3	1	1	1	1	NA	1	2	2	2	2	2	2	1	0
sp|Q9P015|RM15_HUMAN 39S ribosomal protein L15, mitochondrial OS=Homo sapiens OX=9606 GN=MRPL15 PE=1 SV=1	-0.0810404	13.6102	-0.928906	0.370014	0.678839	-6.66393	0.431782	not significant	0.168233	Q9P015	Q9P015	2	2	2	39S ribosomal protein L15, mitochondrial	MRPL15	1	2	2	2	2	2	2	11.1	11.1	11.1	33.419	296	296	9.5	NA	NA	NA	1	1	NA	NA	NA	NA	NA	NA	NA	NA	1	1	NA	NA	NA	0
sp|Q9P013|CWC15_HUMAN Spliceosome-associated protein CWC15 homolog OS=Homo sapiens OX=9606 GN=CWC15 PE=1 SV=2	-0.268928	16.5247	-3.97534	0.00161053	0.0405332	-1.60933	2.79303	not significant	1.39219	Q9P013	Q9P013	2	2	2	Spliceosome-associated protein CWC15 homolog	CWC15	1	2	2	2	2	2	2	8.7	8.7	8.7	26.624	229	229	8.43	NA	1	1	1	NA	NA	NA	NA	NA	NA	1	1	1	1	NA	NA	NA	NA	0
sp|Q9NZZ3|CHMP5_HUMAN Charged multivesicular body protein 5 OS=Homo sapiens OX=9606 GN=CHMP5 PE=1 SV=1;sp|Q9NZZ3-2|CHMP5_HUMAN Isoform 2 of Charged multivesicular body protein 5 OS=Homo sapiens OX=9606 GN=CHMP5	-0.178378	18.5692	-2.93268	0.0117472	0.13383	-3.59127	1.93006	not significant	0.873446	Q9NZZ3;Q9NZZ3-2	Q9NZZ3;Q9NZZ3-2	8;7	8;7	8;7	Charged multivesicular body protein 5	CHMP5	2	8	8	8	8	8	8	37.4	37.4	37.4	24.57	219	219;171	10.2	NA	NA	NA	2	3	3	3	3	3	3	4	4	3	5	2	2	NA	NA	0
sp|Q9NZU5|LMCD1_HUMAN LIM and cysteine-rich domains protein 1 OS=Homo sapiens OX=9606 GN=LMCD1 PE=1 SV=1;sp|Q9NZU5-2|LMCD1_HUMAN Isoform 2 of LIM and cysteine-rich domains protein 1 OS=Homo sapiens OX=9606 GN=LMCD1	-0.129649	16.3983	-1.13484	0.277114	0.598761	-6.45406	0.557341	not significant	0.222747	Q9NZU5;Q9NZU5-2	Q9NZU5;Q9NZU5-2	8;6	8;6	8;6	LIM and cysteine-rich domains protein 1	LMCD1	2	8	8	8	8	8	8	26.8	26.8	26.8	40.832	365	365;292	11.7	NA	NA	2	1	NA	NA	NA	NA	NA	1	2	2	3	2	1	1	1	1	0
sp|Q9NZT2-2|OGFR_HUMAN Isoform 2 of Opioid growth factor receptor OS=Homo sapiens OX=9606 GN=OGFR;sp|Q9NZT2|OGFR_HUMAN Opioid growth factor receptor OS=Homo sapiens OX=9606 GN=OGFR PE=1 SV=3	0.0518061	16.5346	0.649147	0.527646	0.785034	-6.88897	0.277658	not significant	0.105111	Q9NZT2-2;Q9NZT2	Q9NZT2-2;Q9NZT2	10;10	10;10	10;10	Opioid growth factor receptor	OGFR	2	10	10	10	10	10	10	21.8	21.8	21.8	71.423	657	657;677	4	1	4	8	6	NA	NA	NA	NA	NA	NA	1	NA	NA	NA	NA	1	NA	NA	0
sp|Q9NZN5-2|ARHGC_HUMAN Isoform 2 of Rho guanine nucleotide exchange factor 12 OS=Homo sapiens OX=9606 GN=ARHGEF12;sp|Q9NZN5|ARHGC_HUMAN Rho guanine nucleotide exchange factor 12 OS=Homo sapiens OX=9606 GN=ARHGEF12 PE=1 SV=1	-0.195407	13.714	-1.60241	0.133287	0.422867	-5.85834	0.875212	not significant	0.373796	Q9NZN5-2;Q9NZN5	Q9NZN5-2;Q9NZN5	3;3	3;3	3;3	Rho guanine nucleotide exchange factor 12	ARHGEF12	2	3	3	3	3	3	3	3.5	3.5	3.5	171.11	1525	1525;1544	6.4	NA	NA	2	1	NA	NA	1	NA	NA	NA	NA	NA	NA	NA	1	NA	NA	NA	0
sp|Q9NZN4|EHD2_HUMAN EH domain-containing protein 2 OS=Homo sapiens OX=9606 GN=EHD2 PE=1 SV=2;sp|Q9NZN4-2|EHD2_HUMAN Isoform 2 of EH domain-containing protein 2 OS=Homo sapiens OX=9606 GN=EHD2	0.149998	13.9441	0.574986	0.575204	0.81149	-6.93618	0.240178	not significant	0.090717	Q9NZN4;Q9NZN4-2	Q9NZN4;Q9NZN4-2	4;3	3;3	3;3	EH domain-containing protein 2	EHD2	2	4	3	3	4	3	3	10.5	8.8	8.8	61.161	543	543;407	10.7	NA	NA	NA	1	1	NA	NA	NA	NA	1	1	1	2	2	NA	NA	NA	NA	0
sp|Q9NZM1-6|MYOF_HUMAN Isoform 6 of Myoferlin OS=Homo sapiens OX=9606 GN=MYOF;sp|Q9NZM1|MYOF_HUMAN Myoferlin OS=Homo sapiens OX=9606 GN=MYOF PE=1 SV=1;sp|Q9NZM1-3|MYOF_HUMAN Isoform 3 of Myoferlin OS=Homo sapiens OX=9606 GN=MYOF;sp|Q9NZM1-2|MYOF_HUMAN Isof	0.0817104	22.2629	0.644722	0.530419	0.785435	-6.89194	0.275381	not significant	0.10489	Q9NZM1-6;Q9NZM1;Q9NZM1-3;Q9NZM1-2;Q9NZM1-5;Q9NZM1-7;Q9NZM1-8;Q9NZM1-4;REV__P24752;O75923-11;O75923-14;O75923-7;O75923-8;O75923-2;O75923-10;O75923-4;O75923;O75923-5;O75923-12;O75923-6;O75923-9;O75923-3;O75923-15;O75923-13	Q9NZM1-6;Q9NZM1;Q9NZM1-3;Q9NZM1-2;Q9NZM1-5	85;85;83;81;61;25;24;5;1;1;1;1;1;1;1;1;1;1;1;1;1;1;1;1	85;85;83;81;61;25;24;5;1;1;1;1;1;1;1;1;1;1;1;1;1;1;1;1	85;85;83;81;61;25;24;5;1;1;1;1;1;1;1;1;1;1;1;1;1;1;1;1	Myoferlin	MYOF	24	85	85	85	85	85	85	45.7	45.7	45.7	233.47	2048	2048;2061;2050;2019;1577;445;419;160;427;2098;2081;2118;2112;2111;2102;2101;2080;2097;2088;2087;2067;2066;1954;2119	10.3	NA	7	12	24	30	15	13	19	21	25	25	29	22	21	14	17	23	16	0
sp|Q9NZL9|MAT2B_HUMAN Methionine adenosyltransferase 2 subunit beta OS=Homo sapiens OX=9606 GN=MAT2B PE=1 SV=1;sp|Q9NZL9-2|MAT2B_HUMAN Isoform 2 of Methionine adenosyltransferase 2 subunit beta OS=Homo sapiens OX=9606 GN=MAT2B;sp|Q9NZL9-3|MAT2B_HUMAN Isofo	0.0121404	17.8787	0.14906	0.883814	0.956886	-7.09902	0.053639	not significant	0.01914	Q9NZL9;Q9NZL9-2;Q9NZL9-3;Q9NZL9-4;Q9NZL9-5	Q9NZL9;Q9NZL9-2;Q9NZL9-3;Q9NZL9-4	8;7;5;5;2	8;7;5;5;2	8;7;5;5;2	Methionine adenosyltransferase 2 subunit beta	MAT2B	5	8	8	8	8	8	8	31.4	31.4	31.4	37.551	334	334;323;259;306;83	11	NA	NA	1	2	3	1	1	1	2	2	1	2	2	3	2	2	2	2	0
sp|Q9NZL4-3|HPBP1_HUMAN Isoform 3 of Hsp70-binding protein 1 OS=Homo sapiens OX=9606 GN=HSPBP1;sp|Q9NZL4|HPBP1_HUMAN Hsp70-binding protein 1 OS=Homo sapiens OX=9606 GN=HSPBP1 PE=1 SV=2;sp|Q9NZL4-2|HPBP1_HUMAN Isoform 2 of Hsp70-binding protein 1 OS=Homo sa	-0.186602	17.9894	-3.42777	0.00454941	0.0806825	-2.65278	2.34204	not significant	1.09322	Q9NZL4-3;Q9NZL4;Q9NZL4-2	Q9NZL4-3;Q9NZL4;Q9NZL4-2	9;9;5	9;9;5	9;9;5	Hsp70-binding protein 1	HSPBP1	3	9	9	9	9	9	9	23.9	23.9	23.9	44.302	402	402;359;256	10.1	NA	1	1	3	3	2	2	3	3	3	3	3	2	3	4	1	1	2	0
sp|Q9NZJ7|MTCH1_HUMAN Mitochondrial carrier homolog 1 OS=Homo sapiens OX=9606 GN=MTCH1 PE=1 SV=1;sp|Q9NZJ7-2|MTCH1_HUMAN Isoform 2 of Mitochondrial carrier homolog 1 OS=Homo sapiens OX=9606 GN=MTCH1	0.0936603	17.2283	1.06795	0.305145	0.622904	-6.5261	0.515493	not significant	0.205579	Q9NZJ7;Q9NZJ7-2;Q9NZJ7-3	Q9NZJ7;Q9NZJ7-2	3;3;1	3;3;1	3;3;1	Mitochondrial carrier homolog 1	MTCH1	3	3	3	3	3	3	3	7.2	7.2	7.2	41.544	389	389;372;171	12.2	NA	NA	NA	1	1	NA	NA	NA	NA	NA	NA	NA	NA	NA	NA	NA	2	1	0
sp|Q9NZJ6|COQ3_HUMAN Ubiquinone biosynthesis O-methyltransferase, mitochondrial OS=Homo sapiens OX=9606 GN=COQ3 PE=1 SV=3	-0.134008	15.199	-1.08009	0.299905	0.620073	-6.51329	0.523017	not significant	0.207557	Q9NZJ6	Q9NZJ6	2	2	2	Ubiquinone biosynthesis O-methyltransferase, mitochondrial	COQ3	1	2	2	2	2	2	2	8.9	8.9	8.9	41.054	369	369	15	NA	NA	NA	NA	NA	NA	NA	NA	NA	NA	NA	NA	1	1	1	1	1	NA	0.00051427
sp|Q9NZF1|PLAC8_HUMAN Placenta-specific gene 8 protein OS=Homo sapiens OX=9606 GN=PLAC8 PE=2 SV=1	-1.15707	14.3682	-2.91972	0.0120421	0.134503	-3.61554	1.9193	not significant	0.871269	Q9NZF1	Q9NZF1	2	2	2	Placenta-specific gene 8 protein	PLAC8	1	2	2	2	2	2	2	23.5	23.5	23.5	12.507	115	115	16.7	NA	NA	NA	NA	NA	NA	NA	NA	NA	NA	NA	NA	NA	NA	NA	1	2	NA	0
sp|Q9NZE8|RM35_HUMAN 39S ribosomal protein L35, mitochondrial OS=Homo sapiens OX=9606 GN=MRPL35 PE=1 SV=3;sp|Q9NZE8-2|RM35_HUMAN Isoform 2 of 39S ribosomal protein L35, mitochondrial OS=Homo sapiens OX=9606 GN=MRPL35	0.0262602	15.4291	0.253067	0.804209	0.929942	-7.07671	0.094631	not significant	0.031544	Q9NZE8;Q9NZE8-2	Q9NZE8;Q9NZE8-2	2;1	2;1	2;1	39S ribosomal protein L35, mitochondrial	MRPL35	2	2	2	2	2	2	2	9.6	9.6	9.6	21.514	188	188;170	16	NA	NA	NA	NA	NA	NA	NA	NA	NA	NA	NA	NA	NA	1	1	NA	1	1	0.0009463
sp|Q9NZD2|GLTP_HUMAN Glycolipid transfer protein OS=Homo sapiens OX=9606 GN=GLTP PE=1 SV=3	-0.110843	18.8419	-0.892838	0.388315	0.694363	-6.69696	0.410815	not significant	0.158413	Q9NZD2	Q9NZD2	7	7	7	Glycolipid transfer protein	GLTP	1	7	7	7	7	7	7	32.5	32.5	32.5	23.85	209	209	11.1	NA	1	1	1	NA	1	2	2	2	2	2	2	2	2	1	2	2	2	0
sp|Q9NZB2|F120A_HUMAN Constitutive coactivator of PPAR-gamma-like protein 1 OS=Homo sapiens OX=9606 GN=FAM120A PE=1 SV=2;sp|Q9NZB2-6|F120A_HUMAN Isoform F of Constitutive coactivator of PPAR-gamma-like protein 1 OS=Homo sapiens OX=9606 GN=FAM120A;sp|Q9NZB2	-0.0166819	19.8509	-0.306591	0.764053	0.913107	-7.06077	0.116876	not significant	0.0394784	Q9NZB2;Q9NZB2-6;Q9NZB2-4;Q9NZB2-5;Q9NZB2-2	Q9NZB2;Q9NZB2-6;Q9NZB2-4;Q9NZB2-5;Q9NZB2-2	23;23;22;13;12	23;23;22;13;12	22;22;21;13;12	Constitutive coactivator of PPAR-gamma-like protein 1	FAM120A	5	23	23	22	23	23	22	23.9	23.9	23.2	121.89	1118	1118;1146;1072;651;628	9.34	NA	1	2	10	12	6	5	8	8	8	11	10	7	5	4	5	2	NA	0
sp|Q9NZ45|CISD1_HUMAN CDGSH iron-sulfur domain-containing protein 1 OS=Homo sapiens OX=9606 GN=CISD1 PE=1 SV=1	0.0166468	19.9083	0.342093	0.737797	0.900052	-7.04855	0.132063	not significant	0.0457322	Q9NZ45	Q9NZ45	6	6	6	CDGSH iron-sulfur domain-containing protein 1	CISD1	1	6	6	6	6	6	6	43.5	43.5	43.5	12.199	108	108	11.1	NA	NA	NA	2	3	2	2	2	2	3	3	3	4	4	3	1	2	2	0
sp|Q9NZ43|USE1_HUMAN Vesicle transport protein USE1 OS=Homo sapiens OX=9606 GN=USE1 PE=1 SV=2	0.0694464	15.2347	0.80449	0.435707	0.727633	-6.77294	0.360805	not significant	0.138088	Q9NZ43;Q9NZ43-2	Q9NZ43	3;1	3;1	3;1	Vesicle transport protein USE1	USE1	2	3	3	3	3	3	3	12.7	12.7	12.7	29.371	259	259;146	8.33	NA	NA	1	1	NA	NA	1	NA	NA	NA	1	1	1	NA	NA	NA	NA	NA	0
sp|Q9NZ32|ARP10_HUMAN Actin-related protein 10 OS=Homo sapiens OX=9606 GN=ACTR10 PE=1 SV=1	0.117558	14.6851	1.58898	0.136292	0.426907	-5.87747	0.86553	not significant	0.369666	Q9NZ32	Q9NZ32	3	3	3	Actin-related protein 10	ACTR10	1	3	3	3	3	3	3	13.4	13.4	13.4	46.306	417	417	9	NA	NA	NA	1	2	NA	NA	NA	NA	NA	NA	NA	NA	NA	1	1	NA	NA	0
sp|Q9NZ08|ERAP1_HUMAN Endoplasmic reticulum aminopeptidase 1 OS=Homo sapiens OX=9606 GN=ERAP1 PE=1 SV=3;sp|Q9NZ08-2|ERAP1_HUMAN Isoform 2 of Endoplasmic reticulum aminopeptidase 1 OS=Homo sapiens OX=9606 GN=ERAP1	0.0104256	19.3502	0.101048	0.921068	0.970727	-7.10544	0.0357085	not significant	0.0129029	Q9NZ08;Q9NZ08-2	Q9NZ08;Q9NZ08-2	19;19	19;19	19;19	Endoplasmic reticulum aminopeptidase 1	ERAP1	2	19	19	19	19	19	19	25.3	25.3	25.3	107.23	941	941;948	10.4	NA	NA	2	4	9	2	2	2	3	4	4	4	4	4	2	3	4	4	0
sp|Q9NZ01|TECR_HUMAN Very-long-chain enoyl-CoA reductase OS=Homo sapiens OX=9606 GN=TECR PE=1 SV=1	0.00433573	21.2354	0.0699441	0.945312	0.979539	-7.10829	0.0244248	not significant	0.00897827	Q9NZ01;Q9NZ01-2	Q9NZ01	9;3	9;3	9;3	Very-long-chain enoyl-CoA reductase	TECR	2	9	9	9	9	9	9	25	25	25	36.034	308	308;157	11	NA	NA	NA	2	3	3	3	3	3	3	3	3	3	3	3	4	2	2	0
sp|Q9NYY8|FAKD2_HUMAN FAST kinase domain-containing protein 2, mitochondrial OS=Homo sapiens OX=9606 GN=FASTKD2 PE=1 SV=1;sp|Q9NYY8-2|FAKD2_HUMAN Isoform 2 of FAST kinase domain-containing protein 2, mitochondrial OS=Homo sapiens OX=9606 GN=FASTKD2	0.846653	12.5617	5.46802	0.000111333	0.00710993	1.11639	3.95338	sig increased	2.14813	Q9NYY8;Q9NYY8-2	Q9NYY8;Q9NYY8-2	2;1	2;1	2;1	FAST kinase domain-containing protein 2	FASTKD2	2	2	2	2	2	2	2	4.1	4.1	4.1	81.462	710	710;648	15.7	NA	NA	NA	NA	NA	NA	NA	NA	NA	NA	NA	NA	NA	NA	1	2	NA	NA	0.00050505
sp|Q9NYU2|UGGG1_HUMAN UDP-glucose:glycoprotein glucosyltransferase 1 OS=Homo sapiens OX=9606 GN=UGGT1 PE=1 SV=3;sp|Q9NYU2-2|UGGG1_HUMAN Isoform 2 of UDP-glucose:glycoprotein glucosyltransferase 1 OS=Homo sapiens OX=9606 GN=UGGT1	0.0517599	20.1552	0.957115	0.356124	0.667873	-6.6373	0.448399	not significant	0.175306	Q9NYU2;Q9NYU2-2;Q9NYU1	Q9NYU2;Q9NYU2-2	32;32;1	32;32;1	32;32;1	UDP-glucose:glycoprotein glucosyltransferase 1	UGGT1	3	32	32	32	32	32	32	25.7	25.7	25.7	177.19	1555	1555;1531;1516	10.9	NA	1	2	9	9	4	3	5	6	9	11	11	9	8	5	4	8	9	0
sp|Q9NYQ8|FAT2_HUMAN Protocadherin Fat 2 OS=Homo sapiens OX=9606 GN=FAT2 PE=1 SV=2	0.139339	15.3287	1.09862	0.292041	0.612404	-6.49352	0.534556	not significant	0.212962	Q9NYQ8	Q9NYQ8	8	8	8	Protocadherin Fat 2	FAT2	1	8	8	8	8	8	8	2.8	2.8	2.8	479.31	4349	4349	9.45	NA	1	2	1	1	NA	NA	NA	NA	NA	NA	1	1	1	NA	3	NA	NA	0
sp|Q9NYQ6|CELR1_HUMAN Cadherin EGF LAG seven-pass G-type receptor 1 OS=Homo sapiens OX=9606 GN=CELSR1 PE=1 SV=1;sp|Q9NYQ6-2|CELR1_HUMAN Isoform 2 of Cadherin EGF LAG seven-pass G-type receptor 1 OS=Homo sapiens OX=9606 GN=CELSR1	-0.325581	15.9974	-4.48299	0.000629594	0.0218707	-0.655989	3.20094	not significant	1.66014	Q9NYQ6;Q9NYQ6-2	Q9NYQ6;Q9NYQ6-2	7;4	7;4	7;4	Cadherin EGF LAG seven-pass G-type receptor 1	CELSR1	2	7	7	7	7	7	7	3.4	3.4	3.4	329.48	3014	3014;1397	8.75	NA	1	2	NA	1	2	2	2	1	1	NA	NA	NA	NA	NA	2	2	NA	0
sp|Q9NYL9|TMOD3_HUMAN Tropomodulin-3 OS=Homo sapiens OX=9606 GN=TMOD3 PE=1 SV=1	-0.0765117	20.4105	-1.24735	0.234465	0.558866	-6.32494	0.629922	not significant	0.252692	Q9NYL9;Q9NZR1	Q9NYL9	15;1	15;1	15;1	Tropomodulin-3	TMOD3	2	15	15	15	15	15	15	40.1	40.1	40.1	39.594	352	352;351	10.8	NA	NA	2	5	4	2	3	3	4	4	6	6	6	5	6	4	2	2	0
sp|Q9NYK5|RM39_HUMAN 39S ribosomal protein L39, mitochondrial OS=Homo sapiens OX=9606 GN=MRPL39 PE=1 SV=3;sp|Q9NYK5-2|RM39_HUMAN Isoform 2 of 39S ribosomal protein L39, mitochondrial OS=Homo sapiens OX=9606 GN=MRPL39	-0.118418	16.8871	-1.89325	0.0809996	0.333603	-5.41954	1.09152	not significant	0.47677	Q9NYK5;Q9NYK5-2	Q9NYK5;Q9NYK5-2	5;5	5;5	5;5	39S ribosomal protein L39, mitochondrial	MRPL39	2	5	5	5	5	5	5	15.4	15.4	15.4	38.711	338	338;353	8.41	NA	NA	2	3	2	1	1	NA	NA	1	2	1	1	1	1	1	NA	NA	0
sp|Q9NYH9|UTP6_HUMAN U3 small nucleolar RNA-associated protein 6 homolog OS=Homo sapiens OX=9606 GN=UTP6 PE=2 SV=2	-0.129932	13.0947	-1.03248	0.32084	0.635299	-6.56281	0.493712	not significant	0.197022	Q9NYH9	Q9NYH9	2	2	2	U3 small nucleolar RNA-associated protein 6 homolog	UTP6	1	2	2	2	2	2	2	4.7	4.7	4.7	70.193	597	597	3.8	NA	NA	2	2	1	NA	NA	NA	NA	NA	NA	NA	NA	NA	NA	NA	NA	NA	0
sp|Q9NYF8-2|BCLF1_HUMAN Isoform 2 of Bcl-2-associated transcription factor 1 OS=Homo sapiens OX=9606 GN=BCLAF1;sp|Q9NYF8|BCLF1_HUMAN Bcl-2-associated transcription factor 1 OS=Homo sapiens OX=9606 GN=BCLAF1 PE=1 SV=2;sp|Q9NYF8-3|BCLF1_HUMAN Isoform 3 of Bc	-0.100171	20.5114	-1.69987	0.113151	0.392653	-5.71635	0.946342	not significant	0.405991	Q9NYF8-2;Q9NYF8;Q9NYF8-3;Q9NYF8-4	Q9NYF8-2;Q9NYF8;Q9NYF8-3;Q9NYF8-4	21;21;20;12	21;21;20;12	21;21;20;12	Bcl-2-associated transcription factor 1	BCLAF1	4	21	21	21	21	21	21	20.2	20.2	20.2	105.95	918	918;920;869;747	7.8	NA	2	6	13	11	4	4	6	3	2	4	6	5	3	3	1	1	NA	0
sp|Q9NYC9|DYH9_HUMAN Dynein heavy chain 9, axonemal OS=Homo sapiens OX=9606 GN=DNAH9 PE=1 SV=3;sp|Q9NYC9-2|DYH9_HUMAN Isoform 2 of Dynein heavy chain 9, axonemal OS=Homo sapiens OX=9606 GN=DNAH9	-0.178313	21.4036	-1.03539	0.319531	0.634868	-6.55984	0.495487	not significant	0.197316	Q9NYC9;Q9NYC9-2;Q9NYC9-3	Q9NYC9;Q9NYC9-2	87;86;13	86;85;13	79;78;13	Dynein heavy chain 9, axonemal	DNAH9	3	87	86	79	87	86	79	23.5	23.3	21.9	511.87	4486	4486;4410;798	10.7	1	1	4	21	27	14	13	15	16	20	19	17	19	18	18	15	21	15	0
sp|Q9NY59-2|NSMA2_HUMAN Isoform 2 of Sphingomyelin phosphodiesterase 3 OS=Homo sapiens OX=9606 GN=SMPD3;sp|Q9NY59|NSMA2_HUMAN Sphingomyelin phosphodiesterase 3 OS=Homo sapiens OX=9606 GN=SMPD3 PE=1 SV=1	0.0757527	16.5467	0.30412	0.765892	0.913295	-7.06158	0.115832	not significant	0.0393888	Q9NY59-2;Q9NY59	Q9NY59-2;Q9NY59	3;3	3;3	3;3	Sphingomyelin phosphodiesterase 3	SMPD3	2	3	3	3	3	3	3	6.5	6.5	6.5	70.169	647	647;655	5.08	NA	1	2	3	2	2	1	1	1	NA	NA	NA	NA	NA	NA	NA	NA	NA	0
sp|Q9NY33|DPP3_HUMAN Dipeptidyl peptidase 3 OS=Homo sapiens OX=9606 GN=DPP3 PE=1 SV=2;sp|Q9NY33-4|DPP3_HUMAN Isoform 4 of Dipeptidyl peptidase 3 OS=Homo sapiens OX=9606 GN=DPP3	-0.0513277	20.1633	-0.770503	0.454898	0.740348	-6.80027	0.342086	not significant	0.130564	Q9NY33;Q9NY33-4;Q9NY33-2	Q9NY33;Q9NY33-4	20;20;5	20;20;5	20;20;5	Dipeptidyl peptidase 3	DPP3	3	20	20	20	20	20	20	37.2	37.2	37.2	82.588	737	737;707;317	9.66	1	3	2	6	8	8	7	5	8	8	10	9	9	6	5	3	3	2	0
sp|Q9NY27-2|PP4R2_HUMAN Isoform 2 of Serine/threonine-protein phosphatase 4 regulatory subunit 2 OS=Homo sapiens OX=9606 GN=PPP4R2;sp|Q9NY27-3|PP4R2_HUMAN Isoform 3 of Serine/threonine-protein phosphatase 4 regulatory subunit 2 OS=Homo sapiens OX=9606 GN=P	-0.599064	12.3569	-2.8874	0.0128101	0.135048	-3.67602	1.89245	not significant	0.869511	Q9NY27-2;Q9NY27-3;Q9NY27	Q9NY27-2;Q9NY27-3;Q9NY27	2;2;2	2;2;2	2;2;2	Serine/threonine-protein phosphatase 4 regulatory subunit 2	PPP4R2	3	2	2	2	2	2	2	9.2	9.2	9.2	40.175	360	360;361;417	9.5	NA	NA	1	NA	NA	NA	NA	NA	NA	NA	NA	NA	NA	NA	NA	1	NA	NA	0.00051243
sp|Q9NY12-2|GAR1_HUMAN Isoform 2 of H/ACA ribonucleoprotein complex subunit 1 OS=Homo sapiens OX=9606 GN=GAR1;sp|Q9NY12|GAR1_HUMAN H/ACA ribonucleoprotein complex subunit 1 OS=Homo sapiens OX=9606 GN=GAR1 PE=1 SV=1	-0.0375074	18.1721	-0.651888	0.525932	0.784823	-6.88713	0.279071	not significant	0.105228	Q9NY12-2;Q9NY12	Q9NY12-2;Q9NY12	5;5	5;5	5;5	H/ACA ribonucleoprotein complex subunit 1	GAR1	2	5	5	5	5	5	5	30.7	30.7	30.7	20.834	199	199;217	12.3	NA	1	1	1	NA	NA	NA	NA	NA	NA	NA	NA	NA	3	2	2	1	1	0
sp|Q9NXV6|CARF_HUMAN CDKN2A-interacting protein OS=Homo sapiens OX=9606 GN=CDKN2AIP PE=1 SV=3	-0.117436	16.5647	-2.18476	0.0479935	0.259381	-4.93986	1.31882	not significant	0.586063	Q9NXV6	Q9NXV6	11	11	11	CDKN2A-interacting protein	CDKN2AIP	1	11	11	11	11	11	11	26.6	26.6	26.6	61.124	580	580	10.3	NA	1	2	4	1	NA	NA	NA	NA	1	NA	NA	1	1	2	3	2	1	0
sp|Q9NXR7|BABA2_HUMAN BRISC and BRCA1-A complex member 2 OS=Homo sapiens OX=9606 GN=BABAM2 PE=1 SV=2;sp|Q9NXR7-4|BABA2_HUMAN Isoform 4 of BRISC and BRCA1-A complex member 2 OS=Homo sapiens OX=9606 GN=BABAM2;sp|Q9NXR7-3|BABA2_HUMAN Isoform 3 of BRISC and BR	-0.209624	14.103	-2.8783	0.0130349	0.1364	-3.69302	1.88489	not significant	0.865186	Q9NXR7;Q9NXR7-4;Q9NXR7-3;Q9NXR7-1	Q9NXR7;Q9NXR7-4;Q9NXR7-3;Q9NXR7-1	2;1;1;1	2;1;1;1	2;1;1;1	BRCA1-A complex subunit BRE	BRE	4	2	2	2	2	2	2	8.4	8.4	8.4	43.551	383	383;376;379;415	16	NA	NA	NA	NA	NA	NA	NA	NA	NA	NA	NA	NA	NA	1	1	NA	1	1	0.0018387
sp|Q9NXR1|NDE1_HUMAN Nuclear distribution protein nudE homolog 1 OS=Homo sapiens OX=9606 GN=NDE1 PE=1 SV=3;sp|Q9NXR1-1|NDE1_HUMAN Isoform 2 of Nuclear distribution protein nudE homolog 1 OS=Homo sapiens OX=9606 GN=NDE1	0.0268192	14.065	0.22484	0.825631	0.93228	-7.0839	0.0832143	not significant	0.0304535	Q9NXR1;Q9NXR1-1;Q9GZM8-3;Q9GZM8;Q9GZM8-2	Q9NXR1;Q9NXR1-1	3;3;1;1;1	3;3;1;1;1	3;3;1;1;1	Nuclear distribution protein nudE homolog 1	NDE1	5	3	3	3	3	3	3	14	14	14	37.72	335	335;346;328;345;367	3.83	NA	1	2	1	1	1	NA	NA	NA	NA	NA	NA	NA	NA	NA	NA	NA	NA	0
sp|Q9NXH8|TOR4A_HUMAN Torsin-4A OS=Homo sapiens OX=9606 GN=TOR4A PE=1 SV=2	-0.0127933	13.6595	-0.160961	0.87462	0.952225	-7.09705	0.0581805	not significant	0.0212603	Q9NXH8	Q9NXH8	3	3	3	Torsin-4A	TOR4A	1	3	3	3	3	3	3	9.7	9.7	9.7	46.914	423	423	8.75	NA	1	1	NA	NA	NA	NA	NA	NA	NA	NA	NA	NA	1	NA	1	NA	NA	0
sp|Q9NXG6-3|P4HTM_HUMAN Isoform 3 of Transmembrane prolyl 4-hydroxylase OS=Homo sapiens OX=9606 GN=P4HTM;sp|Q9NXG6|P4HTM_HUMAN Transmembrane prolyl 4-hydroxylase OS=Homo sapiens OX=9606 GN=P4HTM PE=1 SV=2;sp|Q9NXG6-2|P4HTM_HUMAN Isoform 2 of Transmembrane	-0.079176	14.3897	-0.216713	0.831826	0.933703	-7.08581	0.0799676	not significant	0.0297913	Q9NXG6-3;Q9NXG6;Q9NXG6-2	Q9NXG6-3;Q9NXG6;Q9NXG6-2	3;3;2	3;3;2	3;3;2	Transmembrane prolyl 4-hydroxylase	P4HTM	3	3	3	3	3	3	3	6.7	6.7	6.7	63.112	563	563;502;423	8.38	NA	NA	1	1	1	NA	NA	NA	1	1	1	1	1	NA	NA	NA	NA	NA	0
sp|Q9NXG2|THUM1_HUMAN THUMP domain-containing protein 1 OS=Homo sapiens OX=9606 GN=THUMPD1 PE=1 SV=2	-0.0404539	17.928	-0.604998	0.555686	0.798575	-6.91773	0.255171	not significant	0.0976844	Q9NXG2	Q9NXG2	7	7	7	THUMP domain-containing protein 1	THUMPD1	1	7	7	7	7	7	7	24.9	24.9	24.9	39.315	353	353	10.2	NA	NA	NA	3	3	1	1	1	2	1	1	1	2	2	2	1	1	1	0
sp|Q9NXE4-3|NSMA3_HUMAN Isoform 3 of Sphingomyelin phosphodiesterase 4 OS=Homo sapiens OX=9606 GN=SMPD4;sp|Q9NXE4|NSMA3_HUMAN Sphingomyelin phosphodiesterase 4 OS=Homo sapiens OX=9606 GN=SMPD4 PE=1 SV=3;sp|Q9NXE4-4|NSMA3_HUMAN Isoform 4 of Sphingomyelin ph	-0.140211	14.3767	-1.90348	0.0795552	0.331845	-5.40333	1.09933	not significant	0.479064	Q9NXE4-3;Q9NXE4;Q9NXE4-4;Q9NXE4-9;Q9NXE4-10;Q9NXE4-7;Q9NXE4-8;Q9NXE4-6;Q9NXE4-2;Q9NXE4-5	Q9NXE4-3;Q9NXE4;Q9NXE4-4;Q9NXE4-9;Q9NXE4-10;Q9NXE4-7;Q9NXE4-8;Q9NXE4-6;Q9NXE4-2	3;3;3;2;2;2;2;2;2;1	3;3;3;2;2;2;2;2;2;1	3;3;3;2;2;2;2;2;2;1	Sphingomyelin phosphodiesterase 4	SMPD4	10	3	3	3	3	3	3	4.9	4.9	4.9	83.07	735	735;866;912;502;530;607;615;764;837;437	10	NA	NA	NA	1	2	NA	NA	NA	NA	NA	1	1	1	1	NA	1	NA	NA	0
sp|Q9NXC5|MIO_HUMAN GATOR complex protein MIOS OS=Homo sapiens OX=9606 GN=MIOS PE=1 SV=2;sp|Q9NXC5-2|MIO_HUMAN Isoform 2 of GATOR complex protein MIOS OS=Homo sapiens OX=9606 GN=MIOS	0.0391141	13.0593	0.343801	0.736541	0.899557	-7.04793	0.132803	not significant	0.0459714	Q9NXC5;Q9NXC5-2	Q9NXC5;Q9NXC5-2	4;2	4;2	4;2	WD repeat-containing protein mio	MIOS	2	4	4	4	4	4	4	5.3	5.3	5.3	98.583	875	875;567	10.8	NA	NA	1	1	NA	NA	NA	NA	NA	1	NA	NA	NA	NA	1	1	1	NA	0
sp|Q9NXB0|MKS1_HUMAN Meckel syndrome type 1 protein OS=Homo sapiens OX=9606 GN=MKS1 PE=1 SV=2;sp|Q9NXB0-2|MKS1_HUMAN Isoform 2 of Meckel syndrome type 1 protein OS=Homo sapiens OX=9606 GN=MKS1;sp|Q9NXB0-3|MKS1_HUMAN Isoform 3 of Meckel syndrome type 1 prot	-0.0269512	14.6068	-0.22757	0.823552	0.932169	-7.08324	0.0843089	not significant	0.0305052	Q9NXB0;Q9NXB0-2;Q9NXB0-3	Q9NXB0;Q9NXB0-2;Q9NXB0-3	3;2;2	3;2;2	3;2;2	Meckel syndrome type 1 protein	MKS1	3	3	3	3	3	3	3	6.6	6.6	6.6	64.527	559	559;520;549	7.92	NA	1	1	2	1	NA	NA	1	1	1	1	1	1	1	NA	NA	NA	NA	0
sp|Q9NXA8-3|SIR5_HUMAN Isoform 3 of NAD-dependent protein deacylase sirtuin-5, mitochondrial OS=Homo sapiens OX=9606 GN=SIRT5;sp|Q9NXA8|SIR5_HUMAN NAD-dependent protein deacylase sirtuin-5, mitochondrial OS=Homo sapiens OX=9606 GN=SIRT5 PE=1 SV=2;sp|Q9NXA8	-0.0644176	18.6019	-1.02072	0.326173	0.640123	-6.57475	0.486552	not significant	0.193736	Q9NXA8-3;Q9NXA8;Q9NXA8-4;Q9NXA8-2	Q9NXA8-3;Q9NXA8;Q9NXA8-4;Q9NXA8-2	8;8;7;7	8;8;7;7	8;8;7;7	NAD-dependent protein deacylase sirtuin-5, mitochondrial	SIRT5	4	8	8	8	8	8	8	33.6	33.6	33.6	31.993	292	292;310;202;299	9.96	NA	NA	NA	2	3	2	2	2	2	2	2	1	2	4	1	NA	1	1	0
sp|Q9NX63|MIC19_HUMAN MICOS complex subunit MIC19 OS=Homo sapiens OX=9606 GN=CHCHD3 PE=1 SV=1	-0.020683	19.9784	-0.371252	0.716483	0.8893	-7.03752	0.144794	not significant	0.0509518	Q9NX63	Q9NX63	11	11	11	MICOS complex subunit MIC19	CHCHD3	1	11	11	11	11	11	11	32.2	32.2	32.2	26.152	227	227	7.56	NA	3	4	9	6	5	7	7	4	4	5	3	2	1	1	NA	1	1	0
sp|Q9NX58|LYAR_HUMAN Cell growth-regulating nucleolar protein OS=Homo sapiens OX=9606 GN=LYAR PE=1 SV=2	0.234868	11.7558	0.994901	0.338102	0.651604	-6.60056	0.470952	not significant	0.186016	Q9NX58	Q9NX58	2	2	2	Cell growth-regulating nucleolar protein	LYAR	1	2	2	2	2	2	2	8.4	8.4	8.4	43.614	379	379	11.2	NA	NA	NA	NA	NA	NA	1	NA	NA	1	1	1	1	1	NA	NA	NA	NA	0.00026171
sp|Q9NX52-3|RHBL2_HUMAN Isoform 2 of Rhomboid-related protein 2 OS=Homo sapiens OX=9606 GN=RHBDL2;sp|Q9NX52|RHBL2_HUMAN Rhomboid-related protein 2 OS=Homo sapiens OX=9606 GN=RHBDL2 PE=1 SV=2	0.0172838	13.4885	0.093637	0.926838	0.972472	-7.10622	0.0329962	not significant	0.0121229	Q9NX52-3;Q9NX52	Q9NX52-3;Q9NX52	2;2	2;2	2;2	Rhomboid-related protein 2;Rhomboid-related protein 2, N-terminal fragment;Rhomboid-related protein 2, C-terminal fragment	RHBDL2	2	2	2	2	2	2	2	15.9	15.9	15.9	15.442	132	132;303	4	NA	NA	1	1	1	NA	NA	NA	NA	NA	NA	NA	NA	NA	NA	NA	NA	NA	0.00095397
sp|Q9NX46|ARHL2_HUMAN Poly(ADP-ribose) glycohydrolase ARH3 OS=Homo sapiens OX=9606 GN=ADPRHL2 PE=1 SV=1	0.0848302	17.1194	1.24215	0.236314	0.560367	-6.33111	0.626511	not significant	0.251527	Q9NX46	Q9NX46	8	8	8	Poly(ADP-ribose) glycohydrolase ARH3	ADPRHL2	1	8	8	8	8	8	8	30	30	30	38.946	363	363	8.43	NA	NA	2	5	3	1	1	1	1	NA	1	NA	1	1	1	NA	1	2	0
sp|Q9NX40|OCAD1_HUMAN OCIA domain-containing protein 1 OS=Homo sapiens OX=9606 GN=OCIAD1 PE=1 SV=1;sp|Q9NX40-3|OCAD1_HUMAN Isoform 3 of OCIA domain-containing protein 1 OS=Homo sapiens OX=9606 GN=OCIAD1;sp|Q9NX40-2|OCAD1_HUMAN Isoform 2 of OCIA domain-cont	-0.201476	17.3527	-2.49513	0.0269759	0.198824	-4.39615	1.56902	not significant	0.70153	Q9NX40;Q9NX40-3;Q9NX40-2;Q9NX40-4	Q9NX40;Q9NX40-3;Q9NX40-2;Q9NX40-4	6;3;3;3	6;3;3;3	6;3;3;3	OCIA domain-containing protein 1	OCIAD1	4	6	6	6	6	6	6	18.4	18.4	18.4	27.626	245	245;187;187;194	11.3	NA	NA	NA	1	1	NA	NA	NA	2	2	2	2	4	2	2	NA	NA	NA	0
sp|Q9NX24|NHP2_HUMAN H/ACA ribonucleoprotein complex subunit 2 OS=Homo sapiens OX=9606 GN=NHP2 PE=1 SV=1	-0.0825965	17.2917	-0.668447	0.515645	0.778894	-6.87581	0.287649	not significant	0.108522	Q9NX24	Q9NX24	4	4	4	H/ACA ribonucleoprotein complex subunit 2	NHP2	1	4	4	4	4	4	4	31.4	31.4	31.4	17.201	153	153	9.5	1	1	1	1	1	1	NA	NA	NA	NA	NA	NA	1	1	1	1	1	1	0
sp|Q9NX20|RM16_HUMAN 39S ribosomal protein L16, mitochondrial OS=Homo sapiens OX=9606 GN=MRPL16 PE=1 SV=1	-0.101598	16.1027	-1.43275	0.175743	0.485393	-6.09182	0.755122	not significant	0.313906	Q9NX20	Q9NX20	3	3	3	39S ribosomal protein L16, mitochondrial	MRPL16	1	3	3	3	3	3	3	15.5	15.5	15.5	28.449	251	251	11.6	NA	NA	NA	NA	NA	1	1	1	1	1	1	1	1	1	1	1	NA	1	0
sp|Q9NX14|NDUBB_HUMAN NADH dehydrogenase [ubiquinone] 1 beta subcomplex subunit 11, mitochondrial OS=Homo sapiens OX=9606 GN=NDUFB11 PE=1 SV=1;sp|Q9NX14-2|NDUBB_HUMAN Isoform 2 of NADH dehydrogenase [ubiquinone] 1 beta subcomplex subunit 11, mitochondrial	0.062038	18.5056	0.70817	0.491453	0.766009	-6.84758	0.308518	not significant	0.115766	Q9NX14;Q9NX14-2	Q9NX14;Q9NX14-2	3;3	3;3	3;3	NADH dehydrogenase [ubiquinone] 1 beta subcomplex subunit 11, mitochondrial	NDUFB11	2	3	3	3	3	3	3	37.9	37.9	37.9	17.316	153	153;163	8.4	NA	1	1	2	1	NA	1	1	NA	NA	NA	NA	NA	NA	NA	1	1	1	0
sp|Q9NX08|COMD8_HUMAN COMM domain-containing protein 8 OS=Homo sapiens OX=9606 GN=COMMD8 PE=1 SV=1	-0.129863	14.6099	-1.10345	0.290015	0.609665	-6.48831	0.537579	not significant	0.214909	Q9NX08	Q9NX08	2	2	2	COMM domain-containing protein 8	COMMD8	1	2	2	2	2	2	2	18	18	18	21.09	183	183	15.3	NA	NA	NA	NA	NA	NA	NA	NA	NA	NA	NA	NA	NA	1	1	NA	1	NA	0.0013905
sp|Q9NX05|F120C_HUMAN Constitutive coactivator of PPAR-gamma-like protein 2 OS=Homo sapiens OX=9606 GN=FAM120C PE=1 SV=3;sp|Q9NX05-2|F120C_HUMAN Isoform 2 of Constitutive coactivator of PPAR-gamma-like protein 2 OS=Homo sapiens OX=9606 GN=FAM120C	0.0573215	14.6461	0.719434	0.484719	0.761111	-6.8393	0.31451	not significant	0.118552	Q9NX05;Q9NX05-2	Q9NX05;Q9NX05-2	4;2	3;2	3;2	Constitutive coactivator of PPAR-gamma-like protein 2	FAM120C	2	4	3	3	4	3	3	3.8	3.1	3.1	120.59	1096	1096;238	11.3	NA	NA	NA	1	NA	NA	NA	NA	NA	1	1	1	NA	NA	1	1	NA	NA	0
sp|Q9NWZ3|IRAK4_HUMAN Interleukin-1 receptor-associated kinase 4 OS=Homo sapiens OX=9606 GN=IRAK4 PE=1 SV=1;sp|Q9NWZ3-2|IRAK4_HUMAN Isoform 2 of Interleukin-1 receptor-associated kinase 4 OS=Homo sapiens OX=9606 GN=IRAK4	-0.0156687	14.5107	-0.240119	0.814016	0.932169	-7.08011	0.0893673	not significant	0.0305052	Q9NWZ3;Q9NWZ3-2	Q9NWZ3;Q9NWZ3-2	4;3	4;3	4;3	Interleukin-1 receptor-associated kinase 4	IRAK4	2	4	4	4	4	4	4	10.7	10.7	10.7	51.529	460	460;336	13.9	NA	NA	NA	NA	NA	NA	NA	NA	NA	NA	1	1	2	1	2	2	NA	NA	0
sp|Q9NWV8|BABA1_HUMAN BRISC and BRCA1-A complex member 1 OS=Homo sapiens OX=9606 GN=BABAM1 PE=1 SV=1;sp|Q9NWV8-3|BABA1_HUMAN Isoform 3 of BRISC and BRCA1-A complex member 1 OS=Homo sapiens OX=9606 GN=BABAM1;sp|Q9NWV8-2|BABA1_HUMAN Isoform 2 of BRISC and BR	-0.185421	15.9388	-2.49895	0.0267833	0.197748	-4.38931	1.57214	not significant	0.703888	Q9NWV8;Q9NWV8-3;Q9NWV8-2	Q9NWV8;Q9NWV8-3;Q9NWV8-2	4;3;2	4;3;2	4;3;2	BRISC and BRCA1-A complex member 1	BABAM1	3	4	4	4	4	4	4	18.2	18.2	18.2	36.56	329	329;171;184	5.5	NA	2	2	2	NA	NA	NA	NA	NA	1	NA	NA	NA	NA	NA	1	NA	NA	0
sp|Q9NWV4|CA123_HUMAN UPF0587 protein C1orf123 OS=Homo sapiens OX=9606 GN=C1orf123 PE=1 SV=1	-0.151832	15.4298	-2.11548	0.054449	0.275036	-5.05694	1.26401	not significant	0.560611	Q9NWV4	Q9NWV4	3	3	3	UPF0587 protein C1orf123	C1orf123	1	3	3	3	3	3	3	33.8	33.8	33.8	18.048	160	160	14	NA	NA	NA	NA	NA	NA	NA	NA	NA	NA	NA	NA	2	3	2	NA	NA	NA	0
sp|Q9NWU5|RM22_HUMAN 39S ribosomal protein L22, mitochondrial OS=Homo sapiens OX=9606 GN=MRPL22 PE=1 SV=1;sp|Q9NWU5-2|RM22_HUMAN Isoform 2 of 39S ribosomal protein L22, mitochondrial OS=Homo sapiens OX=9606 GN=MRPL22;sp|Q9NWU5-3|RM22_HUMAN Isoform 3 of 39S	-0.00889623	17.4222	-0.165186	0.871361	0.951708	-7.09632	0.0598019	not significant	0.0214965	Q9NWU5;Q9NWU5-2;Q9NWU5-3	Q9NWU5;Q9NWU5-2;Q9NWU5-3	5;4;4	5;4;4	5;4;4	39S ribosomal protein L22, mitochondrial	MRPL22	3	5	5	5	5	5	5	23.3	23.3	23.3	23.64	206	206;120;126	10.6	NA	NA	1	1	1	NA	NA	NA	1	2	2	3	3	NA	1	1	NA	NA	0
sp|Q9NWU1|OXSM_HUMAN 3-oxoacyl-[acyl-carrier-protein] synthase, mitochondrial OS=Homo sapiens OX=9606 GN=OXSM PE=1 SV=1;sp|Q9NWU1-2|OXSM_HUMAN Isoform 2 of 3-oxoacyl-[acyl-carrier-protein] synthase, mitochondrial OS=Homo sapiens OX=9606 GN=OXSM	0.216971	15.4584	2.83321	0.0142077	0.142081	-3.77709	1.84748	not significant	0.847463	Q9NWU1;Q9NWU1-2	Q9NWU1;Q9NWU1-2	2;1	2;1	2;1	3-oxoacyl-[acyl-carrier-protein] synthase, mitochondrial	OXSM	2	2	2	2	2	2	2	5.7	5.7	5.7	48.842	459	459;376	13.6	NA	NA	NA	NA	NA	NA	NA	NA	NA	NA	1	1	1	2	1	1	NA	NA	0.00051282
sp|Q9NWS0|PIHD1_HUMAN PIH1 domain-containing protein 1 OS=Homo sapiens OX=9606 GN=PIH1D1 PE=1 SV=1	-0.243621	14.4915	-3.28911	0.00593254	0.0924342	-2.91709	2.22676	not significant	1.03417	Q9NWS0;Q9NWS0-3	Q9NWS0	5;1	5;1	5;1	PIH1 domain-containing protein 1	PIH1D1	2	5	5	5	5	5	5	27.2	27.2	27.2	32.363	290	290;199	10.3	NA	NA	NA	1	3	1	1	1	1	1	2	2	3	3	1	1	NA	NA	0
sp|Q9NWH9|SLTM_HUMAN SAFB-like transcription modulator OS=Homo sapiens OX=9606 GN=SLTM PE=1 SV=2;sp|Q9NWH9-3|SLTM_HUMAN Isoform 2 of SAFB-like transcription modulator OS=Homo sapiens OX=9606 GN=SLTM	-0.0468503	18.4935	-0.956592	0.356378	0.667873	-6.6378	0.448089	not significant	0.175306	Q9NWH9;Q9NWH9-3	Q9NWH9;Q9NWH9-3	16;9	16;9	16;9	SAFB-like transcription modulator	SLTM	2	16	16	16	16	16	16	16.4	16.4	16.4	117.15	1034	1034;603	10.3	NA	NA	1	4	3	2	3	3	3	4	4	1	2	3	4	2	2	2	0
sp|Q9NWH7-2|SPAT6_HUMAN Isoform 2 of Spermatogenesis-associated protein 6 OS=Homo sapiens OX=9606 GN=SPATA6;sp|Q9NWH7|SPAT6_HUMAN Spermatogenesis-associated protein 6 OS=Homo sapiens OX=9606 GN=SPATA6 PE=1 SV=1	-0.128164	18.8266	-0.645095	0.530185	0.785363	-6.89169	0.275572	not significant	0.104929	Q9NWH7-2;Q9NWH7	Q9NWH7-2;Q9NWH7	12;12	12;12	12;12	Spermatogenesis-associated protein 6	SPATA6	2	12	12	12	12	12	12	29.4	29.4	29.4	54.048	472	472;488	9.33	NA	2	2	3	2	2	2	4	3	5	4	4	3	2	1	1	1	1	0
sp|Q9NWB7|IFT57_HUMAN Intraflagellar transport protein 57 homolog OS=Homo sapiens OX=9606 GN=IFT57 PE=1 SV=1	-0.366701	18.8325	-3.39906	0.00480618	0.0835395	-2.70754	2.3182	not significant	1.07811	Q9NWB7	Q9NWB7	13	13	13	Intraflagellar transport protein 57 homolog	IFT57	1	13	13	13	13	13	13	31.7	31.7	31.7	49.108	429	429	10.1	NA	1	3	4	3	1	1	1	1	2	2	3	2	4	1	NA	2	4	0
sp|Q9NWB6|ARGL1_HUMAN Arginine and glutamate-rich protein 1 OS=Homo sapiens OX=9606 GN=ARGLU1 PE=1 SV=1;sp|Q9NWB6-3|ARGL1_HUMAN Isoform 3 of Arginine and glutamate-rich protein 1 OS=Homo sapiens OX=9606 GN=ARGLU1;sp|Q9NWB6-2|ARGL1_HUMAN Isoform 2 of Argini	-0.147404	18.0113	-2.35384	0.0351333	0.226635	-4.64722	1.45428	not significant	0.644672	Q9NWB6;Q9NWB6-3;Q9NWB6-2	Q9NWB6;Q9NWB6-3;Q9NWB6-2	7;4;4	7;4;4	7;4;4	Arginine and glutamate-rich protein 1	ARGLU1	3	7	7	7	7	7	7	17.2	17.2	17.2	33.216	273	273;198;273	8.17	NA	1	1	3	3	2	2	2	1	1	1	1	2	NA	2	1	NA	NA	0
sp|Q9NW82|WDR70_HUMAN WD repeat-containing protein 70 OS=Homo sapiens OX=9606 GN=WDR70 PE=1 SV=1	-0.0233485	14.5012	-0.291621	0.775218	0.916678	-7.06553	0.110576	not significant	0.0377832	Q9NW82	Q9NW82	3	3	3	WD repeat-containing protein 70	WDR70	1	3	3	3	3	3	3	5.7	5.7	5.7	73.2	654	654	11.3	NA	NA	NA	NA	1	NA	NA	NA	NA	NA	NA	NA	NA	1	1	NA	NA	NA	0
sp|Q9NW64|RBM22_HUMAN Pre-mRNA-splicing factor RBM22 OS=Homo sapiens OX=9606 GN=RBM22 PE=1 SV=1;sp|Q9NW64-2|RBM22_HUMAN Isoform 2 of Pre-mRNA-splicing factor RBM22 OS=Homo sapiens OX=9606 GN=RBM22	0.0183147	16.9448	0.219872	0.829416	0.933175	-7.08508	0.0812278	not significant	0.0300367	Q9NW64;Q9NW64-2	Q9NW64;Q9NW64-2	8;5	8;5	8;5	Pre-mRNA-splicing factor RBM22	RBM22	2	8	8	8	8	8	8	21.9	21.9	21.9	46.895	420	420;371	12.7	NA	NA	NA	1	2	NA	NA	NA	1	1	NA	NA	2	3	4	2	1	1	0
sp|Q9NW13-2|RBM28_HUMAN Isoform 2 of RNA-binding protein 28 OS=Homo sapiens OX=9606 GN=RBM28;sp|Q9NW13|RBM28_HUMAN RNA-binding protein 28 OS=Homo sapiens OX=9606 GN=RBM28 PE=1 SV=3	0.359079	15.3801	3.36336	0.00514607	0.0862017	-2.77563	2.28852	not significant	1.06448	Q9NW13-2;Q9NW13	Q9NW13-2;Q9NW13	2;2	2;2	2;2	RNA-binding protein 28	RBM28	2	2	2	2	2	2	2	4	4	4	69.922	618	618;759	15.5	NA	NA	NA	NA	NA	NA	NA	NA	NA	NA	NA	NA	NA	NA	1	1	NA	NA	0.001837
sp|Q9NVZ3|NECP2_HUMAN Adaptin ear-binding coat-associated protein 2 OS=Homo sapiens OX=9606 GN=NECAP2 PE=1 SV=1;sp|Q9NVZ3-3|NECP2_HUMAN Isoform 3 of Adaptin ear-binding coat-associated protein 2 OS=Homo sapiens OX=9606 GN=NECAP2;sp|Q9NVZ3-4|NECP2_HUMAN Iso	-0.153316	17.3879	-2.31519	0.0377462	0.231503	-4.7149	1.42313	not significant	0.635443	Q9NVZ3;Q9NVZ3-3;Q9NVZ3-4;Q9NVZ3-2	Q9NVZ3;Q9NVZ3-3;Q9NVZ3-4;Q9NVZ3-2	6;5;5;5	6;5;5;5	6;5;5;5	Adaptin ear-binding coat-associated protein 2	NECAP2	4	6	6	6	6	6	6	31.2	31.2	31.2	28.338	263	263;172;237;273	8.56	NA	NA	NA	3	4	3	4	4	4	4	4	3	2	NA	NA	1	NA	NA	0
sp|Q9NVV4|PAPD1_HUMAN Poly(A) RNA polymerase, mitochondrial OS=Homo sapiens OX=9606 GN=MTPAP PE=1 SV=1;sp|Q9NVV4-2|PAPD1_HUMAN Isoform 2 of Poly(A) RNA polymerase, mitochondrial OS=Homo sapiens OX=9606 GN=MTPAP	-0.0295988	15.1215	-0.316699	0.756544	0.91024	-7.05743	0.121166	not significant	0.0408439	Q9NVV4;Q9NVV4-2	Q9NVV4;Q9NVV4-2	3;3	3;3	3;3	Poly(A) RNA polymerase, mitochondrial	MTPAP	2	3	3	3	3	3	3	8.6	8.6	8.6	66.171	582	582;712	13.9	NA	NA	NA	NA	NA	NA	NA	NA	NA	NA	NA	1	2	2	1	1	NA	NA	0
sp|Q9NVS9|PNPO_HUMAN Pyridoxine-5-phosphate oxidase OS=Homo sapiens OX=9606 GN=PNPO PE=1 SV=1;sp|Q9NVS9-3|PNPO_HUMAN Isoform 3 of Pyridoxine-5-phosphate oxidase OS=Homo sapiens OX=9606 GN=PNPO;sp|Q9NVS9-4|PNPO_HUMAN Isoform 4 of Pyridoxine-5-phosphate o	0.00530503	16.5352	0.0955876	0.925319	0.972146	-7.10602	0.0337086	not significant	0.0122686	Q9NVS9;Q9NVS9-3;Q9NVS9-4	Q9NVS9;Q9NVS9-3;Q9NVS9-4	4;4;3	4;4;3	4;4;3	Pyridoxine-5-phosphate oxidase	PNPO	3	4	4	4	4	4	4	18.4	18.4	18.4	29.988	261	261;243;218	10.2	NA	NA	2	1	1	NA	NA	NA	NA	NA	NA	NA	1	1	1	NA	1	1	0
sp|Q9NVR5|KTU_HUMAN Protein kintoun OS=Homo sapiens OX=9606 GN=DNAAF2 PE=1 SV=2;sp|Q9NVR5-2|KTU_HUMAN Isoform 2 of Protein kintoun OS=Homo sapiens OX=9606 GN=DNAAF2	-0.281424	18.4397	-2.33226	0.0365703	0.227251	-4.68507	1.43687	not significant	0.643495	Q9NVR5;Q9NVR5-2	Q9NVR5;Q9NVR5-2	19;17	19;17	19;17	Protein kintoun	DNAAF2	2	19	19	19	19	19	19	30.2	30.2	30.2	91.113	837	837;789	7.45	2	3	7	9	6	1	3	1	1	1	2	NA	NA	NA	3	4	2	2	0
sp|Q9NVQ4|FAIM1_HUMAN Fas apoptotic inhibitory molecule 1 OS=Homo sapiens OX=9606 GN=FAIM PE=1 SV=1;sp|Q9NVQ4-3|FAIM1_HUMAN Isoform 3 of Fas apoptotic inhibitory molecule 1 OS=Homo sapiens OX=9606 GN=FAIM;sp|Q9NVQ4-2|FAIM1_HUMAN Isoform 2 of Fas apoptotic	-0.390941	14.2077	-3.72083	0.00260312	0.0571608	-2.09347	2.58451	not significant	1.2429	Q9NVQ4;Q9NVQ4-3;Q9NVQ4-2	Q9NVQ4;Q9NVQ4-3;Q9NVQ4-2	2;2;2	2;2;2	2;2;2	Fas apoptotic inhibitory molecule 1	FAIM	3	2	2	2	2	2	2	11.7	11.7	11.7	20.215	179	179;201;213	13.8	NA	NA	NA	NA	NA	NA	NA	NA	NA	NA	NA	1	1	1	2	NA	NA	NA	0.00049092
sp|Q9NVP4-5|DZAN1_HUMAN Isoform 5 of Double zinc ribbon and ankyrin repeat-containing protein 1 OS=Homo sapiens OX=9606 GN=DZANK1;sp|Q9NVP4|DZAN1_HUMAN Double zinc ribbon and ankyrin repeat-containing protein 1 OS=Homo sapiens OX=9606 GN=DZANK1 PE=1 SV=3;s	-0.185667	16.6973	-1.23292	0.239626	0.56356	-6.34203	0.620466	not significant	0.24906	Q9NVP4-5;Q9NVP4;Q9NVP4-2;Q9NVP4-4;Q9NVP4-3	Q9NVP4-5;Q9NVP4;Q9NVP4-2;Q9NVP4-4;Q9NVP4-3	9;9;8;8;7	9;9;8;8;7	9;9;8;8;7	Double zinc ribbon and ankyrin repeat-containing protein 1	DZANK1	5	9	9	9	9	9	9	15.2	15.2	15.2	77.768	711	711;752;585;638;574	12.6	NA	NA	NA	NA	NA	NA	1	1	2	3	3	2	2	1	1	2	2	2	0
sp|Q9NVP1|DDX18_HUMAN ATP-dependent RNA helicase DDX18 OS=Homo sapiens OX=9606 GN=DDX18 PE=1 SV=2	-0.00998511	17.0789	-0.100812	0.921251	0.970727	-7.10547	0.0356218	not significant	0.0129029	Q9NVP1	Q9NVP1	6	6	6	ATP-dependent RNA helicase DDX18	DDX18	1	6	6	6	6	6	6	11.3	11.3	11.3	75.406	670	670	11.5	NA	NA	NA	1	1	NA	1	1	1	2	2	2	1	1	1	2	2	NA	0
sp|Q9NVM6|DJC17_HUMAN DnaJ homolog subfamily C member 17 OS=Homo sapiens OX=9606 GN=DNAJC17 PE=1 SV=1	0.00410295	14.771	0.042316	0.966896	0.98663	-7.10995	0.0146204	not significant	0.0058457	Q9NVM6	Q9NVM6	3	3	3	DnaJ homolog subfamily C member 17	DNAJC17	1	3	3	3	3	3	3	13.5	13.5	13.5	34.687	304	304	10	1	NA	1	NA	NA	NA	NA	NA	NA	NA	NA	NA	1	2	1	NA	NA	NA	0
sp|Q9NVJ2|ARL8B_HUMAN ADP-ribosylation factor-like protein 8B OS=Homo sapiens OX=9606 GN=ARL8B PE=1 SV=1	0.0525811	18.4789	0.627252	0.541451	0.791589	-6.90347	0.266441	not significant	0.1015	Q9NVJ2;Q9NVJ2-2	Q9NVJ2	4;1	4;1	2;1	ADP-ribosylation factor-like protein 8B	ARL8B	2	4	4	2	4	4	2	22.6	22.6	12.4	21.539	186	186;163	11.1	NA	1	1	1	1	1	NA	NA	NA	1	3	2	3	3	4	1	NA	NA	0
sp|Q9NVI7-2|ATD3A_HUMAN Isoform 2 of ATPase family AAA domain-containing protein 3A OS=Homo sapiens OX=9606 GN=ATAD3A;sp|Q9NVI7|ATD3A_HUMAN ATPase family AAA domain-containing protein 3A OS=Homo sapiens OX=9606 GN=ATAD3A PE=1 SV=2;sp|Q9NVI7-3|ATD3A_HUMAN I	0.0407108	20.3641	0.68023	0.508398	0.775637	-6.86759	0.293797	not significant	0.110342	Q9NVI7-2;Q9NVI7;Q9NVI7-3;Q5T2N8	Q9NVI7-2;Q9NVI7;Q9NVI7-3	24;23;21;7	24;23;21;7	7;7;6;2	ATPase family AAA domain-containing protein 3A	ATAD3A	4	24	24	7	24	24	7	41.3	41.3	16.2	66.217	586	586;634;507;411	10.2	NA	2	3	8	8	6	6	6	8	9	9	7	7	8	6	4	6	4	0
sp|Q9NVH6-4|TMLH_HUMAN Isoform 3 of Trimethyllysine dioxygenase, mitochondrial OS=Homo sapiens OX=9606 GN=TMLHE;sp|Q9NVH6-7|TMLH_HUMAN Isoform 7 of Trimethyllysine dioxygenase, mitochondrial OS=Homo sapiens OX=9606 GN=TMLHE;sp|Q9NVH6-2|TMLH_HUMAN Isoform 4	-0.159337	13.5085	-0.973252	0.348346	0.660532	-6.62176	0.457989	not significant	0.180106	Q9NVH6-4;Q9NVH6-7;Q9NVH6-2;Q9NVH6-5;Q9NVH6-3;Q9NVH6;Q9NVH6-8;Q9NVH6-6	Q9NVH6-4;Q9NVH6-7;Q9NVH6-2;Q9NVH6-5;Q9NVH6-3;Q9NVH6;Q9NVH6-8;Q9NVH6-6	2;2;2;2;2;2;2;1	2;2;2;2;2;2;2;1	2;2;2;2;2;2;2;1	Trimethyllysine dioxygenase, mitochondrial	TMLHE	8	2	2	2	2	2	2	5.4	5.4	5.4	38.864	332	332;353;376;382;399;421;432;362	10.7	NA	NA	NA	NA	1	NA	NA	NA	NA	NA	NA	NA	1	1	NA	NA	NA	NA	0.00093327
sp|Q9NVH1-3|DJC11_HUMAN Isoform 3 of DnaJ homolog subfamily C member 11 OS=Homo sapiens OX=9606 GN=DNAJC11;sp|Q9NVH1|DJC11_HUMAN DnaJ homolog subfamily C member 11 OS=Homo sapiens OX=9606 GN=DNAJC11 PE=1 SV=2;sp|Q9NVH1-2|DJC11_HUMAN Isoform 2 of DnaJ homol	0.0279556	17.6606	0.513157	0.616526	0.837343	-6.97138	0.210049	not significant	0.0770967	Q9NVH1-3;Q9NVH1;Q9NVH1-2	Q9NVH1-3;Q9NVH1;Q9NVH1-2	9;9;8	9;9;8	9;9;8	DnaJ homolog subfamily C member 11	DNAJC11	3	9	9	9	9	9	9	22.9	22.9	22.9	57.196	507	507;559;521	11.3	NA	1	1	3	1	NA	NA	NA	1	NA	NA	1	1	1	1	2	3	2	0
sp|Q9NVH0-2|EXD2_HUMAN Isoform 2 of Exonuclease 3-5 domain-containing protein 2 OS=Homo sapiens OX=9606 GN=EXD2;sp|Q9NVH0|EXD2_HUMAN Exonuclease 3-5 domain-containing protein 2 OS=Homo sapiens OX=9606 GN=EXD2 PE=1 SV=2	-0.252671	15.1247	-3.49197	0.00402417	0.0729996	-2.53026	2.39532	not significant	1.13668	Q9NVH0-2;Q9NVH0	Q9NVH0-2;Q9NVH0	5;5	5;5	5;5	Exonuclease 3-5 domain-containing protein 2	EXD2	2	5	5	5	5	5	5	11.1	11.1	11.1	56.345	496	496;621	8	NA	NA	1	1	1	NA	NA	NA	1	1	1	NA	NA	1	NA	NA	NA	NA	0
sp|Q9NVG8-2|TBC13_HUMAN Isoform 2 of TBC1 domain family member 13 OS=Homo sapiens OX=9606 GN=TBC1D13;sp|Q9NVG8|TBC13_HUMAN TBC1 domain family member 13 OS=Homo sapiens OX=9606 GN=TBC1D13 PE=1 SV=3	-0.16593	11.4288	-0.967223	0.351238	0.664295	-6.62759	0.454399	not significant	0.177639	Q9NVG8-2;Q9NVG8	Q9NVG8-2;Q9NVG8	2;2	2;2	2;2	TBC1 domain family member 13	TBC1D13	2	2	2	2	2	2	2	9.8	9.8	9.8	32.171	275	275;400	10	NA	NA	NA	1	NA	NA	NA	NA	NA	NA	NA	NA	NA	NA	NA	1	NA	NA	0.00048614
sp|Q9NVE7|PANK4_HUMAN Pantothenate kinase 4 OS=Homo sapiens OX=9606 GN=PANK4 PE=1 SV=1	-0.0601696	16.8172	-0.879268	0.395359	0.698361	-6.70909	0.403009	not significant	0.15592	Q9NVE7	Q9NVE7	8	8	8	Pantothenate kinase 4	PANK4	1	8	8	8	8	8	8	13.7	13.7	13.7	85.99	773	773	9.92	NA	2	2	1	1	NA	NA	NA	NA	NA	NA	NA	1	1	1	2	NA	2	0
sp|Q9NVD7|PARVA_HUMAN Alpha-parvin OS=Homo sapiens OX=9606 GN=PARVA PE=1 SV=1;sp|Q9NVD7-2|PARVA_HUMAN Isoform 2 of Alpha-parvin OS=Homo sapiens OX=9606 GN=PARVA	-0.0364219	17.8702	-0.249098	0.807212	0.931232	-7.07777	0.0930126	not significant	0.030942	Q9NVD7;Q9NVD7-2;Q9HBI1	Q9NVD7;Q9NVD7-2	3;2;1	3;2;1	3;2;1	Alpha-parvin	PARVA	3	3	3	3	3	3	3	9.9	9.9	9.9	42.243	372	372;182;364	8.2	NA	NA	1	1	1	NA	NA	NA	NA	NA	NA	NA	NA	1	1	NA	NA	NA	0
sp|Q9NVA2|SEP11_HUMAN Septin-11 OS=Homo sapiens OX=9606 GN=SEPT11 PE=1 SV=3;sp|Q9NVA2-2|SEP11_HUMAN Isoform 2 of Septin-11 OS=Homo sapiens OX=9606 GN=SEPT11	-0.0343532	18.9377	-0.481783	0.63804	0.846857	-6.98777	0.195152	not significant	0.0721901	Q9NVA2;Q9NVA2-2	Q9NVA2;Q9NVA2-2	11;10	11;10	6;5	Septin-11	2011-09-01	2	11	11	6	11	11	6	31	31	19.6	49.398	429	429;439	10	NA	1	2	4	3	1	1	3	2	NA	NA	NA	2	2	3	3	2	2	0
sp|Q9NVA1-2|UQCC1_HUMAN Isoform 2 of Ubiquinol-cytochrome-c reductase complex assembly factor 1 OS=Homo sapiens OX=9606 GN=UQCC1;sp|Q9NVA1|UQCC1_HUMAN Ubiquinol-cytochrome-c reductase complex assembly factor 1 OS=Homo sapiens OX=9606 GN=UQCC1 PE=1 SV=3;sp|	-0.109886	15.8757	-1.9889	0.0683764	0.307473	-5.26605	1.16509	not significant	0.512193	Q9NVA1-2;Q9NVA1;Q9NVA1-5;Q9NVA1-4;Q9NVA1-3	Q9NVA1-2;Q9NVA1;Q9NVA1-5;Q9NVA1-4	3;3;2;2;1	3;3;2;2;1	3;3;2;2;1	Ubiquinol-cytochrome-c reductase complex assembly factor 1	UQCC1	5	3	3	3	3	3	3	13.2	13.2	13.2	31.545	273	273;299;231;272;184	9.38	NA	1	1	1	NA	NA	NA	NA	NA	NA	1	1	1	1	NA	1	NA	NA	0
sp|Q9NV70-2|EXOC1_HUMAN Isoform 2 of Exocyst complex component 1 OS=Homo sapiens OX=9606 GN=EXOC1;sp|Q9NV70|EXOC1_HUMAN Exocyst complex component 1 OS=Homo sapiens OX=9606 GN=EXOC1 PE=1 SV=4	-0.0230622	17.7696	-0.295973	0.771967	0.9159	-7.06418	0.112401	not significant	0.0381517	Q9NV70-2;Q9NV70	Q9NV70-2;Q9NV70	7;7	7;7	7;7	Exocyst complex component 1	EXOC1	2	7	7	7	7	7	7	8.2	8.2	8.2	100.28	879	879;894	12.9	NA	NA	NA	NA	1	1	1	1	1	1	1	1	1	3	2	3	2	2	0
sp|Q9NV31|IMP3_HUMAN U3 small nucleolar ribonucleoprotein protein IMP3 OS=Homo sapiens OX=9606 GN=IMP3 PE=1 SV=1	0.17809	11.9808	1.62972	0.127352	0.413966	-5.8191	0.894996	not significant	0.383035	Q9NV31	Q9NV31	2	2	2	U3 small nucleolar ribonucleoprotein protein IMP3	IMP3	1	2	2	2	2	2	2	16.8	16.8	16.8	21.85	184	184	12.2	NA	NA	NA	NA	NA	NA	NA	NA	NA	1	1	1	1	NA	1	NA	NA	NA	0.0009574
sp|Q9NUY8-2|TBC23_HUMAN Isoform 2 of TBC1 domain family member 23 OS=Homo sapiens OX=9606 GN=TBC1D23;sp|Q9NUY8|TBC23_HUMAN TBC1 domain family member 23 OS=Homo sapiens OX=9606 GN=TBC1D23 PE=1 SV=3	-0.0615776	14.1008	-0.807979	0.433767	0.727135	-6.77008	0.362744	not significant	0.138385	Q9NUY8-2;Q9NUY8	Q9NUY8-2;Q9NUY8	3;3	3;3	3;3	TBC1 domain family member 23	TBC1D23	2	3	3	3	3	3	3	5.3	5.3	5.3	76.5	684	684;699	13	NA	NA	NA	NA	1	NA	NA	NA	NA	NA	NA	NA	NA	NA	1	2	NA	NA	0
sp|Q9NUU7|DD19A_HUMAN ATP-dependent RNA helicase DDX19A OS=Homo sapiens OX=9606 GN=DDX19A PE=1 SV=1;sp|Q9UMR2-2|DD19B_HUMAN Isoform 2 of ATP-dependent RNA helicase DDX19B OS=Homo sapiens OX=9606 GN=DDX19B;sp|Q9UMR2-4|DD19B_HUMAN Isoform 4 of ATP-dependent	-0.102376	18.2076	-1.82847	0.0907141	0.350492	-5.52107	1.04233	not significant	0.455322	Q9NUU7;Q9UMR2-2;Q9UMR2-4;Q9UMR2;Q9NUU7-2;Q9UMR2-3	Q9NUU7;Q9UMR2-2;Q9UMR2-4;Q9UMR2;Q9NUU7-2;Q9UMR2-3	13;10;10;10;9;8	13;10;10;10;9;8	13;10;10;10;9;8	ATP-dependent RNA helicase DDX19A;ATP-dependent RNA helicase DDX19B	DDX19A;DDX19B	6	13	13	13	13	13	13	36	36	36	53.974	478	478;448;453;479;388;370	9.37	NA	2	2	5	2	1	NA	2	1	1	1	1	3	2	3	3	1	NA	0
sp|Q9NUQ9|FA49B_HUMAN Protein FAM49B OS=Homo sapiens OX=9606 GN=FAM49B PE=1 SV=1;sp|Q9NUQ9-2|FA49B_HUMAN Isoform 2 of Protein FAM49B OS=Homo sapiens OX=9606 GN=FAM49B	0.110627	17.4535	1.1007	0.291167	0.611086	-6.49128	0.535858	not significant	0.213897	Q9NUQ9;Q9NUQ9-2	Q9NUQ9;Q9NUQ9-2	8;6	8;6	8;6	Protein FAM49B	FAM49B	2	8	8	8	8	8	8	28.4	28.4	28.4	36.748	324	324;178	9.24	NA	2	2	3	3	1	2	2	3	2	2	2	3	4	NA	NA	1	2	0
sp|Q9NUQ8|ABCF3_HUMAN ATP-binding cassette sub-family F member 3 OS=Homo sapiens OX=9606 GN=ABCF3 PE=1 SV=2;sp|Q9NUQ8-2|ABCF3_HUMAN Isoform 2 of ATP-binding cassette sub-family F member 3 OS=Homo sapiens OX=9606 GN=ABCF3	-0.124338	17.1858	-2.03691	0.0627458	0.294156	-5.1875	1.20242	not significant	0.531423	Q9NUQ8;Q9NUQ8-2	Q9NUQ8;Q9NUQ8-2	8;7	8;7	8;7	ATP-binding cassette sub-family F member 3	ABCF3	2	8	8	8	8	8	8	14.2	14.2	14.2	79.744	709	709;703	9.07	NA	NA	2	3	3	1	1	2	2	1	2	2	4	3	1	NA	NA	NA	0
sp|Q9NUQ7|UFSP2_HUMAN Ufm1-specific protease 2 OS=Homo sapiens OX=9606 GN=UFSP2 PE=1 SV=3	-0.0400851	12.4473	-0.228769	0.822639	0.932169	-7.08295	0.0847905	not significant	0.0305052	Q9NUQ7	Q9NUQ7	2	2	2	Ufm1-specific protease 2	UFSP2	1	2	2	2	2	2	2	7.5	7.5	7.5	53.261	469	469	17	NA	NA	NA	NA	NA	NA	NA	NA	NA	NA	NA	NA	NA	NA	NA	1	1	1	0.00050697
sp|Q9NUQ2|PLCE_HUMAN 1-acyl-sn-glycerol-3-phosphate acyltransferase epsilon OS=Homo sapiens OX=9606 GN=AGPAT5 PE=1 SV=3	-0.00233147	16.3148	-0.029634	0.976813	0.990367	-7.11044	0.0101885	not significant	0.00420387	Q9NUQ2	Q9NUQ2	3	3	3	1-acyl-sn-glycerol-3-phosphate acyltransferase epsilon	AGPAT5	1	3	3	3	3	3	3	7.4	7.4	7.4	42.072	364	364	10.8	NA	NA	NA	NA	NA	1	1	1	1	1	1	2	2	NA	NA	NA	NA	1	0
sp|Q9NUP9|LIN7C_HUMAN Protein lin-7 homolog C OS=Homo sapiens OX=9606 GN=LIN7C PE=1 SV=1	-0.140766	17.835	-1.98843	0.0684338	0.307473	-5.26681	1.16473	not significant	0.512193	Q9NUP9;O14910;Q9HAP6	Q9NUP9	8;3;1	8;3;1	8;3;1	Protein lin-7 homolog C	LIN7C	3	8	8	8	8	8	8	46.2	46.2	46.2	21.834	197	197;233;207	11	NA	1	1	2	1	1	1	1	1	1	2	2	2	3	5	2	1	NA	0
sp|Q9NUL3-8|STAU2_HUMAN Isoform 8 of Double-stranded RNA-binding protein Staufen homolog 2 OS=Homo sapiens OX=9606 GN=STAU2;sp|Q9NUL3-3|STAU2_HUMAN Isoform 3 of Double-stranded RNA-binding protein Staufen homolog 2 OS=Homo sapiens OX=9606 GN=STAU2;sp|Q9NUL	-0.209238	15.1679	-1.5768	0.139068	0.430827	-5.89473	0.856772	not significant	0.365697	Q9NUL3-8;Q9NUL3-3;Q9NUL3-2;Q9NUL3;Q9NUL3-4;Q9NUL3-6;Q9NUL3-7;Q9NUL3-5	Q9NUL3-8;Q9NUL3-3;Q9NUL3-2;Q9NUL3;Q9NUL3-4;Q9NUL3-6;Q9NUL3-7	5;5;5;5;4;4;4;1	3;3;3;3;2;2;2;1	3;3;3;3;2;2;2;1	Double-stranded RNA-binding protein Staufen homolog 2	STAU2	8	5	3	3	5	3	3	9.9	6.8	6.8	52.009	473	473;479;538;570;291;398;504;105	14.8	NA	NA	NA	NA	NA	NA	NA	NA	NA	NA	NA	NA	1	1	NA	2	NA	NA	0
sp|Q9NUJ1|ABHDA_HUMAN Mycophenolic acid acyl-glucuronide esterase, mitochondrial OS=Homo sapiens OX=9606 GN=ABHD10 PE=1 SV=1;sp|Q9NUJ1-2|ABHDA_HUMAN Isoform 2 of Mycophenolic acid acyl-glucuronide esterase, mitochondrial OS=Homo sapiens OX=9606 GN=ABHD10	-0.2251	17.6852	-2.99685	0.0103889	0.125214	-3.47072	1.98343	not significant	0.902347	Q9NUJ1;Q9NUJ1-2;Q9NUJ1-3	Q9NUJ1;Q9NUJ1-2	6;4;2	6;4;2	6;4;2	Mycophenolic acid acyl-glucuronide esterase, mitochondrial	ABHD10	3	6	6	6	6	6	6	20.9	20.9	20.9	33.932	306	306;149;205	12.3	NA	NA	NA	1	1	NA	NA	1	1	1	2	1	2	3	3	1	1	1	0
sp|Q9NUB1-2|ACS2L_HUMAN Isoform 2 of Acetyl-coenzyme A synthetase 2-like, mitochondrial OS=Homo sapiens OX=9606 GN=ACSS1;sp|Q9NUB1|ACS2L_HUMAN Acetyl-coenzyme A synthetase 2-like, mitochondrial OS=Homo sapiens OX=9606 GN=ACSS1 PE=1 SV=2;sp|Q9NUB1-4|ACS2L_H	-0.135644	19.4648	-1.66947	0.119125	0.402812	-5.76122	0.923997	not significant	0.394898	Q9NUB1-2;Q9NUB1;Q9NUB1-4;Q9NUB1-3	Q9NUB1-2;Q9NUB1;Q9NUB1-4;Q9NUB1-3	16;16;14;13	16;16;14;13	16;16;14;13	Acetyl-coenzyme A synthetase 2-like, mitochondrial	ACSS1	4	16	16	16	16	16	16	26.8	26.8	26.8	74.626	687	687;689;575;568	10.8	1	1	2	3	4	3	5	4	3	5	6	5	5	5	6	6	3	3	0
sp|Q9NTZ6|RBM12_HUMAN RNA-binding protein 12 OS=Homo sapiens OX=9606 GN=RBM12 PE=1 SV=1	-0.0589366	18.1158	-0.973512	0.348222	0.660532	-6.62151	0.458144	not significant	0.180106	Q9NTZ6	Q9NTZ6	8	8	8	RNA-binding protein 12	RBM12	1	8	8	8	8	8	8	9.2	9.2	9.2	97.394	932	932	11.7	NA	NA	NA	1	4	1	NA	NA	NA	1	1	1	1	1	1	NA	3	3	0
sp|Q9NTX5-2|ECHD1_HUMAN Isoform 2 of Ethylmalonyl-CoA decarboxylase OS=Homo sapiens OX=9606 GN=ECHDC1;sp|Q9NTX5|ECHD1_HUMAN Ethylmalonyl-CoA decarboxylase OS=Homo sapiens OX=9606 GN=ECHDC1 PE=1 SV=2;sp|Q9NTX5-6|ECHD1_HUMAN Isoform 6 of Ethylmalonyl-CoA dec	-0.0499869	17.9375	-0.669592	0.514938	0.778839	-6.87502	0.288245	not significant	0.108552	Q9NTX5-2;Q9NTX5;Q9NTX5-6;Q9NTX5-3;Q9NTX5-5;Q9NTX5-4	Q9NTX5-2;Q9NTX5;Q9NTX5-6;Q9NTX5-3	12;12;11;9;5;2	12;12;11;9;5;2	12;12;11;9;5;2	Ethylmalonyl-CoA decarboxylase	ECHDC1	6	12	12	12	12	12	12	50.2	50.2	50.2	32.997	301	301;307;284;226;145;70	11.5	NA	1	1	2	1	1	1	1	2	4	4	3	3	3	3	4	2	2	0
sp|Q9NTK5|OLA1_HUMAN Obg-like ATPase 1 OS=Homo sapiens OX=9606 GN=OLA1 PE=1 SV=2;sp|Q9NTK5-2|OLA1_HUMAN Isoform 2 of Obg-like ATPase 1 OS=Homo sapiens OX=9606 GN=OLA1	0.0189505	19.9984	0.191835	0.850862	0.941994	-7.09124	0.0701409	not significant	0.0259519	Q9NTK5;Q9NTK5-2;Q9NTK5-3	Q9NTK5;Q9NTK5-2	10;8;3	10;8;3	10;8;3	Obg-like ATPase 1	OLA1	3	10	10	10	10	10	10	30.6	30.6	30.6	44.743	396	396;238;278	12.2	NA	NA	NA	1	3	NA	NA	1	1	3	2	2	3	3	4	3	1	2	0
sp|Q9NTJ5|SAC1_HUMAN Phosphatidylinositide phosphatase SAC1 OS=Homo sapiens OX=9606 GN=SACM1L PE=1 SV=2;sp|Q9NTJ5-2|SAC1_HUMAN Isoform 2 of Phosphatidylinositide phosphatase SAC1 OS=Homo sapiens OX=9606 GN=SACM1L	-0.0499584	18.1597	-0.800329	0.438028	0.727633	-6.77634	0.358498	not significant	0.138088	Q9NTJ5;Q9NTJ5-2	Q9NTJ5;Q9NTJ5-2	16;12	16;12	16;12	Phosphatidylinositide phosphatase SAC1	SACM1L	2	16	16	16	16	16	16	33.4	33.4	33.4	66.966	587	587;526	9.69	NA	NA	2	6	6	3	4	4	4	5	5	4	2	3	2	2	3	3	0
sp|Q9NTJ4-3|MA2C1_HUMAN Isoform 3 of Alpha-mannosidase 2C1 OS=Homo sapiens OX=9606 GN=MAN2C1;sp|Q9NTJ4-2|MA2C1_HUMAN Isoform 2 of Alpha-mannosidase 2C1 OS=Homo sapiens OX=9606 GN=MAN2C1;sp|Q9NTJ4|MA2C1_HUMAN Alpha-mannosidase 2C1 OS=Homo sapiens OX=9606 GN	-0.052126	15.4433	-0.297083	0.771138	0.915515	-7.06383	0.112868	not significant	0.0383346	Q9NTJ4-3;Q9NTJ4-2;Q9NTJ4;Q9NTJ4-4	Q9NTJ4-3;Q9NTJ4-2;Q9NTJ4;Q9NTJ4-4	2;2;2;2	2;2;2;2	2;2;2;2	Alpha-mannosidase 2C1	MAN2C1	4	2	2	2	2	2	2	1.6	1.6	1.6	104.69	941	941;1017;1040;1057	14.4	NA	NA	NA	NA	NA	NA	NA	NA	NA	NA	NA	NA	1	2	1	1	NA	NA	0.00094162
sp|Q9NTI5-2|PDS5B_HUMAN Isoform 2 of Sister chromatid cohesion protein PDS5 homolog B OS=Homo sapiens OX=9606 GN=PDS5B;sp|Q9NTI5|PDS5B_HUMAN Sister chromatid cohesion protein PDS5 homolog B OS=Homo sapiens OX=9606 GN=PDS5B PE=1 SV=1	0.0561864	17.6002	0.580396	0.571659	0.808641	-6.93292	0.242863	not significant	0.092244	Q9NTI5-2;Q9NTI5;Q9NTI5-3;Q9NTI5-5	Q9NTI5-2;Q9NTI5	13;13;4;2	13;13;4;2	12;12;3;2	Sister chromatid cohesion protein PDS5 homolog B	PDS5B	4	13	13	12	13	13	12	12.2	12.2	11.6	158.28	1391	1391;1447;529;125	9.12	1	3	3	4	2	NA	NA	NA	NA	NA	1	1	NA	NA	NA	2	4	3	0
sp|Q9NT62-2|ATG3_HUMAN Isoform 2 of Ubiquitin-like-conjugating enzyme ATG3 OS=Homo sapiens OX=9606 GN=ATG3;sp|Q9NT62|ATG3_HUMAN Ubiquitin-like-conjugating enzyme ATG3 OS=Homo sapiens OX=9606 GN=ATG3 PE=1 SV=1	0.507806	16.491	2.53283	0.0251285	0.190509	-4.3283	1.59983	not significant	0.720084	Q9NT62-2;Q9NT62	Q9NT62-2;Q9NT62	2;2	2;2	2;2	Ubiquitin-like-conjugating enzyme ATG3	ATG3	2	2	2	2	2	2	2	4.8	4.8	4.8	35.467	311	311;314	7.5	NA	NA	1	1	1	1	1	1	1	1	1	1	NA	NA	NA	NA	NA	NA	0
sp|Q9NSU2-2|TREX1_HUMAN Isoform 2 of Three-prime repair exonuclease 1 OS=Homo sapiens OX=9606 GN=TREX1;sp|Q9NSU2|TREX1_HUMAN Three-prime repair exonuclease 1 OS=Homo sapiens OX=9606 GN=TREX1 PE=1 SV=2;sp|Q9NSU2-1|TREX1_HUMAN Isoform 1 of Three-prime repair	0.146036	17.8766	1.99497	0.0676402	0.306225	-5.25618	1.1698	not significant	0.513959	Q9NSU2-2;Q9NSU2;Q9NSU2-1	Q9NSU2-2;Q9NSU2;Q9NSU2-1	2;2;2	2;2;2	2;2;2	Three-prime repair exonuclease 1	TREX1	3	2	2	2	2	2	2	6.9	6.9	6.9	32.276	304	304;314;369	8.67	NA	NA	NA	1	1	NA	NA	NA	NA	NA	NA	NA	NA	NA	NA	NA	1	NA	0.00048567
sp|Q9NSK0-5|KLC4_HUMAN Isoform 5 of Kinesin light chain 4 OS=Homo sapiens OX=9606 GN=KLC4;sp|Q9NSK0|KLC4_HUMAN Kinesin light chain 4 OS=Homo sapiens OX=9606 GN=KLC4 PE=1 SV=3;sp|Q9NSK0-3|KLC4_HUMAN Isoform 3 of Kinesin light chain 4 OS=Homo sapiens OX=9606	-0.133836	17.102	-1.73235	0.107063	0.382137	-5.66786	0.970361	not significant	0.41778	Q9NSK0-5;Q9NSK0;Q9NSK0-3;Q9NSK0-4;Q9NSK0-2	Q9NSK0-5;Q9NSK0;Q9NSK0-3	13;13;13;5;2	10;10;10;4;2	10;10;10;4;2	Kinesin light chain 4	KLC4	5	13	10	10	13	10	10	29.3	24.5	24.5	59.64	542	542;619;637;315;131	9.97	NA	NA	NA	2	3	2	2	3	3	3	2	3	3	1	2	3	NA	NA	0
sp|Q9NSE4|SYIM_HUMAN Isoleucine--tRNA ligase, mitochondrial OS=Homo sapiens OX=9606 GN=IARS2 PE=1 SV=2	0.0491939	20.2943	0.789455	0.444132	0.731891	-6.78516	0.352488	not significant	0.135554	Q9NSE4	Q9NSE4	23	23	23	Isoleucine--tRNA ligase, mitochondrial	IARS2	1	23	23	23	23	23	23	26.7	26.7	26.7	113.79	1012	1012	11.1	NA	1	2	7	7	2	1	2	5	3	5	4	5	7	3	2	8	7	0
sp|Q9NSD9|SYFB_HUMAN Phenylalanine--tRNA ligase beta subunit OS=Homo sapiens OX=9606 GN=FARSB PE=1 SV=3;sp|Q9NSD9-2|SYFB_HUMAN Isoform 2 of Phenylalanine--tRNA ligase beta subunit OS=Homo sapiens OX=9606 GN=FARSB	-0.0365465	19.7584	-0.65559	0.523622	0.783116	-6.88462	0.280982	not significant	0.106174	Q9NSD9;Q9NSD9-2	Q9NSD9;Q9NSD9-2	17;14	17;14	17;14	Phenylalanine--tRNA ligase beta subunit	FARSB	2	17	17	17	17	17	17	32.3	32.3	32.3	66.115	589	589;490	11.1	NA	NA	2	4	4	3	2	2	2	1	3	4	3	3	4	2	7	3	0
sp|Q9NSC7|SIA7A_HUMAN Alpha-N-acetylgalactosaminide alpha-2,6-sialyltransferase 1 OS=Homo sapiens OX=9606 GN=ST6GALNAC1 PE=2 SV=1	-0.384755	16.9226	-2.45639	0.029011	0.206636	-4.46553	1.53744	not significant	0.684793	Q9NSC7	Q9NSC7	5	5	5	Alpha-N-acetylgalactosaminide alpha-2,6-sialyltransferase 1	ST6GALNAC1	1	5	5	5	5	5	5	8.2	8.2	8.2	68.563	600	600	8.16	NA	1	1	3	3	2	2	2	2	2	2	1	1	1	1	1	NA	NA	0
sp|Q9NS86|LANC2_HUMAN LanC-like protein 2 OS=Homo sapiens OX=9606 GN=LANCL2 PE=1 SV=1	-0.0571566	16.4403	-1.18187	0.258612	0.57928	-6.40128	0.587351	not significant	0.237111	Q9NS86	Q9NS86	6	6	6	LanC-like protein 2	LANCL2	1	6	6	6	6	6	6	15.3	15.3	15.3	50.854	450	450	10.5	NA	NA	1	2	2	NA	NA	NA	2	1	1	1	2	1	1	1	1	1	0
sp|Q9NS69|TOM22_HUMAN Mitochondrial import receptor subunit TOM22 homolog OS=Homo sapiens OX=9606 GN=TOMM22 PE=1 SV=3	0.104157	14.1233	0.872147	0.399089	0.701579	-6.71539	0.39893	not significant	0.153923	Q9NS69	Q9NS69	4	4	4	Mitochondrial import receptor subunit TOM22 homolog	TOMM22	1	4	4	4	4	4	4	48.6	48.6	48.6	15.521	142	142	7.5	1	1	1	2	1	1	1	1	1	1	1	NA	NA	NA	NA	NA	1	1	0
sp|Q9NRZ7-2|PLCC_HUMAN Isoform 2 of 1-acyl-sn-glycerol-3-phosphate acyltransferase gamma OS=Homo sapiens OX=9606 GN=AGPAT3;sp|Q9NRZ7|PLCC_HUMAN 1-acyl-sn-glycerol-3-phosphate acyltransferase gamma OS=Homo sapiens OX=9606 GN=AGPAT3 PE=1 SV=1;sp|Q9NRZ7-3|PLC	0.0613767	16.2556	0.694376	0.499776	0.772166	-6.85756	0.301225	not significant	0.112289	Q9NRZ7-2;Q9NRZ7;Q9NRZ7-3	Q9NRZ7-2;Q9NRZ7;Q9NRZ7-3	6;6;6	6;6;6	6;6;6	1-acyl-sn-glycerol-3-phosphate acyltransferase gamma	AGPAT3	3	6	6	6	6	6	6	18.8	18.8	18.8	36.271	314	314;376;396	9.95	NA	NA	1	1	1	1	NA	2	2	2	2	2	2	1	1	1	NA	NA	0
sp|Q9NRY5|F1142_HUMAN Protein FAM114A2 OS=Homo sapiens OX=9606 GN=FAM114A2 PE=1 SV=4	-0.0866296	14.8072	-0.917889	0.375539	0.682628	-6.67414	0.425345	not significant	0.165816	Q9NRY5	Q9NRY5	3	3	2	Protein FAM114A2	FAM114A2	1	3	3	2	2	2	2	9.5	9.5	4.2	55.468	505	505	14.5	NA	NA	NA	NA	NA	NA	NA	NA	NA	NA	NA	NA	1	NA	NA	1	NA	NA	0.00051493
sp|Q9NRY4|RHG35_HUMAN Rho GTPase-activating protein 35 OS=Homo sapiens OX=9606 GN=ARHGAP35 PE=1 SV=3	-0.182969	15.1084	-1.85543	0.0865503	0.345056	-5.47906	1.06273	not significant	0.46211	Q9NRY4	Q9NRY4	4	4	4	Rho GTPase-activating protein 35	ARHGAP35	1	4	4	4	4	4	4	3.5	3.5	3.5	170.51	1499	1499	9.44	NA	1	1	NA	1	NA	NA	NA	NA	NA	1	2	2	1	NA	NA	NA	NA	0
sp|Q9NRY2|SOSSC_HUMAN SOSS complex subunit C OS=Homo sapiens OX=9606 GN=INIP PE=1 SV=1;sp|Q9NRY2-2|SOSSC_HUMAN Isoform 2 of SOSS complex subunit C OS=Homo sapiens OX=9606 GN=INIP	-0.540154	18.3731	-2.28762	0.0397227	0.236022	-4.76292	1.40096	not significant	0.627048	Q9NRY2;Q9NRY2-2	Q9NRY2;Q9NRY2-2	2;1	2;1	2;1	SOSS complex subunit C	INIP	2	2	2	2	2	2	2	25	25	25	11.425	104	104;44	6.25	1	1	1	1	1	1	1	1	2	1	1	NA	NA	NA	NA	NA	NA	NA	0.00049322
sp|Q9NRX5|SERC1_HUMAN Serine incorporator 1 OS=Homo sapiens OX=9606 GN=SERINC1 PE=1 SV=1	-0.217183	15.501	-1.66005	0.121032	0.404202	-5.77502	0.917101	not significant	0.393402	Q9NRX5	Q9NRX5	3	3	3	Serine incorporator 1	SERINC1	1	3	3	3	3	3	3	8.6	8.6	8.6	50.494	453	453	5.67	1	1	1	NA	1	NA	NA	NA	NA	NA	1	1	NA	NA	NA	NA	NA	NA	0
sp|Q9NRX4|PHP14_HUMAN 14 kDa phosphohistidine phosphatase OS=Homo sapiens OX=9606 GN=PHPT1 PE=1 SV=1;sp|Q9NRX4-2|PHP14_HUMAN Isoform 2 of 14 kDa phosphohistidine phosphatase OS=Homo sapiens OX=9606 GN=PHPT1	-0.150966	20.5024	-2.11823	0.0541779	0.2747	-5.05232	1.26618	not significant	0.561141	Q9NRX4;Q9NRX4-2	Q9NRX4;Q9NRX4-2	6;4	6;4	6;4	14 kDa phosphohistidine phosphatase	PHPT1	2	6	6	6	6	6	6	50.4	50.4	50.4	13.832	125	125;124	8.17	1	1	3	4	4	3	2	2	2	2	2	2	3	2	2	NA	1	NA	0
sp|Q9NRX2|RM17_HUMAN 39S ribosomal protein L17, mitochondrial OS=Homo sapiens OX=9606 GN=MRPL17 PE=1 SV=1	0.109108	13.9057	1.13003	0.279063	0.598819	-6.45936	0.554298	not significant	0.222704	Q9NRX2	Q9NRX2	2	2	2	39S ribosomal protein L17, mitochondrial	MRPL17	1	2	2	2	2	2	2	10.3	10.3	10.3	20.05	175	175	17	NA	NA	NA	NA	NA	NA	NA	NA	NA	NA	NA	NA	NA	NA	NA	1	1	1	0.0018261
sp|Q9NRX1|PNO1_HUMAN RNA-binding protein PNO1 OS=Homo sapiens OX=9606 GN=PNO1 PE=1 SV=1	0.205675	14.9756	1.71267	0.110717	0.389715	-5.69731	0.955787	not significant	0.409253	Q9NRX1	Q9NRX1	2	2	2	RNA-binding protein PNO1	PNO1	1	2	2	2	2	2	2	9.1	9.1	9.1	27.924	252	252	9	NA	1	1	1	NA	NA	NA	NA	NA	NA	NA	NA	NA	1	1	1	NA	NA	0.00050852
sp|Q9NRV9|HEBP1_HUMAN Heme-binding protein 1 OS=Homo sapiens OX=9606 GN=HEBP1 PE=1 SV=1	0.0147784	17.3308	0.268312	0.792707	0.924689	-7.07248	0.100888	not significant	0.0340044	Q9NRV9	Q9NRV9	4	4	4	Heme-binding protein 1	HEBP1	1	4	4	4	4	4	4	22.8	22.8	22.8	21.097	189	189	9.04	NA	NA	1	1	2	2	2	2	2	2	2	3	3	1	NA	NA	NA	NA	0
sp|Q9NRS4-4|TMPS4_HUMAN Isoform 4 of Transmembrane protease serine 4 OS=Homo sapiens OX=9606 GN=TMPRSS4;sp|Q9NRS4-2|TMPS4_HUMAN Isoform 2 of Transmembrane protease serine 4 OS=Homo sapiens OX=9606 GN=TMPRSS4;sp|Q9NRS4-3|TMPS4_HUMAN Isoform 3 of Transmembra	-0.107756	13.3067	-0.820387	0.426913	0.722439	-6.75979	0.369661	not significant	0.141199	Q9NRS4-4;Q9NRS4-2;Q9NRS4-3;Q9NRS4	Q9NRS4-4;Q9NRS4-2;Q9NRS4-3;Q9NRS4	2;2;2;2	2;2;2;2	2;2;2;2	Transmembrane protease serine 4	TMPRSS4	4	2	2	2	2	2	2	9.3	9.3	9.3	43.785	397	397;432;435;437	3.67	NA	1	2	2	NA	1	NA	NA	NA	NA	NA	NA	NA	NA	NA	NA	NA	NA	0
sp|Q9NRN7|ADPPT_HUMAN L-aminoadipate-semialdehyde dehydrogenase-phosphopantetheinyl transferase OS=Homo sapiens OX=9606 GN=AASDHPPT PE=1 SV=2;sp|Q9NRN7-2|ADPPT_HUMAN Isoform 2 of L-aminoadipate-semialdehyde dehydrogenase-phosphopantetheinyl transferase OS=	-0.143598	16.4162	-2.23701	0.0436074	0.247454	-4.85042	1.36044	not significant	0.606505	Q9NRN7;Q9NRN7-2	Q9NRN7;Q9NRN7-2	4;2	4;2	4;2	L-aminoadipate-semialdehyde dehydrogenase-phosphopantetheinyl transferase	AASDHPPT	2	4	4	4	4	4	4	13.9	13.9	13.9	35.776	309	309;138	10.5	NA	NA	NA	1	2	NA	NA	NA	NA	NA	NA	NA	NA	1	NA	NA	1	1	0
sp|Q9NRL3-3|STRN4_HUMAN Isoform 3 of Striatin-4 OS=Homo sapiens OX=9606 GN=STRN4;sp|Q9NRL3|STRN4_HUMAN Striatin-4 OS=Homo sapiens OX=9606 GN=STRN4 PE=1 SV=2;sp|Q9NRL3-2|STRN4_HUMAN Isoform 2 of Striatin-4 OS=Homo sapiens OX=9606 GN=STRN4	0.0974994	15.1773	1.10711	0.288488	0.608715	-6.48436	0.539872	not significant	0.215586	Q9NRL3-3;Q9NRL3;Q9NRL3-2	Q9NRL3-3;Q9NRL3;Q9NRL3-2	4;4;2	4;4;2	4;4;2	Striatin-4	STRN4	3	4	4	4	4	4	4	6.7	6.7	6.7	81.265	760	760;753;257	14	NA	NA	NA	NA	NA	NA	NA	NA	NA	1	1	1	1	1	1	1	1	1	0
sp|Q9NRK6|ABCBA_HUMAN ATP-binding cassette sub-family B member 10, mitochondrial OS=Homo sapiens OX=9606 GN=ABCB10 PE=1 SV=2	0.224407	12.6099	2.44969	0.0293775	0.206853	-4.47749	1.53199	not significant	0.684338	Q9NRK6	Q9NRK6	3	2	2	ATP-binding cassette sub-family B member 10, mitochondrial	ABCB10	1	3	2	2	3	2	2	4.5	3.4	3.4	79.147	738	738	16	NA	NA	NA	NA	NA	NA	NA	NA	NA	NA	NA	NA	NA	NA	NA	2	NA	NA	0.00049702
sp|Q9NRF8|PYRG2_HUMAN CTP synthase 2 OS=Homo sapiens OX=9606 GN=CTPS2 PE=1 SV=1	0.0025875	16.9215	0.0341889	0.97325	0.988052	-7.11028	0.0117754	not significant	0.00522002	Q9NRF8	Q9NRF8	4	4	3	CTP synthase 2	CTPS2	1	4	4	3	4	4	3	9	9	7	65.677	586	586	10.2	NA	NA	NA	1	1	NA	NA	NA	NA	NA	NA	NA	NA	NA	NA	2	NA	NA	0
sp|Q9NRD9|DUOX1_HUMAN Dual oxidase 1 OS=Homo sapiens OX=9606 GN=DUOX1 PE=1 SV=1	-0.0388011	17.9652	-0.33363	0.744026	0.903232	-7.05158	0.128412	not significant	0.0442006	Q9NRD9;Q9NRD9-2;Q9NRD8	Q9NRD9	17;8;4	17;8;4	17;8;4	Dual oxidase 1	DUOX1	3	17	17	17	17	17	17	13.1	13.1	13.1	177.23	1551	1551;1197;1548	10.3	NA	1	4	5	2	2	3	2	3	4	4	3	4	7	8	1	2	1	0
sp|Q9NRD1|FBX6_HUMAN F-box only protein 6 OS=Homo sapiens OX=9606 GN=FBXO6 PE=1 SV=1	0.117037	14.8336	0.772454	0.453782	0.739559	-6.79873	0.343152	not significant	0.131027	Q9NRD1	Q9NRD1	3	3	3	F-box only protein 6	FBXO6	1	3	3	3	3	3	3	11.6	11.6	11.6	33.932	293	293	11.4	NA	NA	NA	NA	1	NA	NA	NA	NA	NA	1	1	1	NA	NA	1	NA	NA	0
sp|Q9NR56|MBNL1_HUMAN Muscleblind-like protein 1 OS=Homo sapiens OX=9606 GN=MBNL1 PE=1 SV=2;sp|Q9NR56-7|MBNL1_HUMAN Isoform 7 of Muscleblind-like protein 1 OS=Homo sapiens OX=9606 GN=MBNL1;sp|Q9NR56-6|MBNL1_HUMAN Isoform 6 of Muscleblind-like protein 1 OS=	-0.100802	18.8797	-1.24146	0.236561	0.560367	-6.33193	0.626057	not significant	0.251527	Q9NR56;Q9NR56-7;Q9NR56-6;Q9NR56-2;Q9NR56-5;Q9NR56-3;Q9NR56-4;Q9NUK0-2;Q9NUK0;Q5VZF2-3;Q5VZF2-2;Q5VZF2;Q9NUK0-4;Q9NUK0-3	Q9NR56;Q9NR56-7;Q9NR56-6;Q9NR56-2;Q9NR56-5;Q9NR56-3;Q9NR56-4	9;8;8;8;8;7;7;4;4;4;4;4;3;3	9;8;8;8;8;7;7;4;4;4;4;4;3;3	9;8;8;8;8;7;7;4;4;4;4;4;3;3	Muscleblind-like protein 1	MBNL1	14	9	9	9	9	9	9	23.7	23.7	23.7	41.817	388	388;340;342;370;382;302;314;334;354;361;367;373;292;304	10	NA	NA	1	4	4	2	1	1	1	NA	NA	NA	NA	NA	NA	1	4	4	0
sp|Q9NR50-3|EI2BG_HUMAN Isoform 3 of Translation initiation factor eIF-2B subunit gamma OS=Homo sapiens OX=9606 GN=EIF2B3;sp|Q9NR50-2|EI2BG_HUMAN Isoform 2 of Translation initiation factor eIF-2B subunit gamma OS=Homo sapiens OX=9606 GN=EIF2B3;sp|Q9NR50|EI	-0.112477	17.1724	-1.71096	0.111039	0.389879	-5.69986	0.954524	not significant	0.40907	Q9NR50-3;Q9NR50-2;Q9NR50	Q9NR50-3;Q9NR50-2;Q9NR50	4;4;4	4;4;4	4;4;4	Translation initiation factor eIF-2B subunit gamma	EIF2B3	3	4	4	4	4	4	4	12	12	12	44.803	401	401;412;452	14	NA	NA	NA	NA	NA	NA	NA	NA	NA	NA	1	1	1	1	NA	1	NA	1	0
sp|Q9NR46|SHLB2_HUMAN Endophilin-B2 OS=Homo sapiens OX=9606 GN=SH3GLB2 PE=1 SV=1;sp|Q9NR46-2|SHLB2_HUMAN Isoform 2 of Endophilin-B2 OS=Homo sapiens OX=9606 GN=SH3GLB2	-0.0748329	18.8982	-0.949302	0.359934	0.669938	-6.64475	0.443778	not significant	0.173965	Q9NR46;Q9NR46-2	Q9NR46;Q9NR46-2	11;10	11;10	10;9	Endophilin-B2	SH3GLB2	2	11	11	10	11	11	10	30.9	30.9	28.9	43.973	395	395;404	10.1	NA	NA	NA	3	5	4	4	3	4	4	5	6	3	4	4	2	2	NA	0
sp|Q9NR45|SIAS_HUMAN Sialic acid synthase OS=Homo sapiens OX=9606 GN=NANS PE=1 SV=2	-0.147601	21.6575	-1.36846	0.194558	0.510866	-6.1754	0.710951	not significant	0.291693	Q9NR45	Q9NR45	20	20	20	Sialic acid synthase	NANS	1	20	20	20	20	20	20	68.5	68.5	68.5	40.307	359	359	10.5	NA	1	2	6	5	6	5	7	7	6	7	10	7	6	3	5	6	4	0
sp|Q9NR30|DDX21_HUMAN Nucleolar RNA helicase 2 OS=Homo sapiens OX=9606 GN=DDX21 PE=1 SV=5;sp|Q9NR30-2|DDX21_HUMAN Isoform 2 of Nucleolar RNA helicase 2 OS=Homo sapiens OX=9606 GN=DDX21	0.446514	17.1635	3.51442	0.00385532	0.0724598	-2.48739	2.41394	not significant	1.1399	Q9NR30;Q9NR30-2;Q9BQ39	Q9NR30;Q9NR30-2	8;6;2	8;6;2	8;6;2	Nucleolar RNA helicase 2	DDX21	3	8	8	8	8	8	8	13.4	13.4	13.4	87.343	783	783;715;737	9	NA	1	2	4	1	1	NA	1	1	1	3	3	2	2	1	1	NA	NA	0
sp|Q9NR28-2|DBLOH_HUMAN Isoform 2 of Diablo homolog, mitochondrial OS=Homo sapiens OX=9606 GN=DIABLO;sp|Q9NR28-3|DBLOH_HUMAN Isoform 3 of Diablo homolog, mitochondrial OS=Homo sapiens OX=9606 GN=DIABLO;sp|Q9NR28|DBLOH_HUMAN Diablo homolog, mitochondrial OS	0.0711855	18.0294	0.665475	0.517483	0.781106	-6.87786	0.286104	not significant	0.10729	Q9NR28-2;Q9NR28-3;Q9NR28	Q9NR28-2;Q9NR28-3;Q9NR28	4;4;4	4;4;4	4;4;4	Diablo homolog, mitochondrial	DIABLO	3	4	4	4	4	4	4	22	22	22	21.232	186	186;195;239	6.26	1	1	2	3	2	2	1	1	2	2	1	1	NA	NA	NA	NA	NA	NA	0
sp|Q9NR19|ACSA_HUMAN Acetyl-coenzyme A synthetase, cytoplasmic OS=Homo sapiens OX=9606 GN=ACSS2 PE=1 SV=1;sp|Q9NR19-2|ACSA_HUMAN Isoform 2 of Acetyl-coenzyme A synthetase, cytoplasmic OS=Homo sapiens OX=9606 GN=ACSS2	-0.0512796	17.198	-0.668648	0.515521	0.778894	-6.87567	0.287753	not significant	0.108522	Q9NR19;Q9NR19-2	Q9NR19;Q9NR19-2	8;8	8;8	8;8	Acetyl-coenzyme A synthetase, cytoplasmic	ACSS2	2	8	8	8	8	8	8	11.8	11.8	11.8	78.579	701	701;714	8.19	NA	2	3	3	3	2	2	3	3	2	2	2	1	NA	1	1	1	1	0
sp|Q9NR12-2|PDLI7_HUMAN Isoform 2 of PDZ and LIM domain protein 7 OS=Homo sapiens OX=9606 GN=PDLIM7;sp|Q9NR12|PDLI7_HUMAN PDZ and LIM domain protein 7 OS=Homo sapiens OX=9606 GN=PDLIM7 PE=1 SV=1	0.203966	14.3556	0.977289	0.346419	0.659671	-6.61784	0.460398	not significant	0.180672	Q9NR12-2;Q9NR12	Q9NR12-2;Q9NR12	2;2	2;2	2;2	PDZ and LIM domain protein 7	PDLIM7	2	2	2	2	2	2	2	5.2	5.2	5.2	46.51	423	423;457	12.2	NA	NA	NA	NA	NA	NA	NA	NA	1	1	1	1	NA	NA	1	1	NA	NA	0.0018365
sp|Q9NR09|BIRC6_HUMAN Baculoviral IAP repeat-containing protein 6 OS=Homo sapiens OX=9606 GN=BIRC6 PE=1 SV=2	-0.0835821	14.8196	-1.52433	0.151588	0.45141	-5.96803	0.819336	not significant	0.345429	Q9NR09	Q9NR09	5	5	5	Baculoviral IAP repeat-containing protein 6	BIRC6	1	5	5	5	5	5	5	1.4	1.4	1.4	530.25	4857	4857	7.71	NA	1	1	2	NA	NA	NA	NA	NA	NA	NA	1	NA	1	1	NA	NA	NA	0
sp|Q9NQY0|BIN3_HUMAN Bridging integrator 3 OS=Homo sapiens OX=9606 GN=BIN3 PE=1 SV=1;sp|Q9NQY0-2|BIN3_HUMAN Isoform 2 of Bridging integrator 3 OS=Homo sapiens OX=9606 GN=BIN3	-0.244152	14.9808	-1.99515	0.0676183	0.306225	-5.25588	1.16994	not significant	0.513959	Q9NQY0;Q9NQY0-2	Q9NQY0;Q9NQY0-2	4;3	4;3	4;3	Bridging integrator 3	BIN3	2	4	4	4	4	4	4	19.4	19.4	19.4	29.665	253	253;199	12.8	NA	NA	NA	NA	1	NA	NA	1	NA	NA	NA	1	1	1	1	NA	1	1	0
sp|Q9NQX4|MYO5C_HUMAN Unconventional myosin-Vc OS=Homo sapiens OX=9606 GN=MYO5C PE=1 SV=2	-0.0764948	17.0144	-1.13078	0.278755	0.598766	-6.45853	0.554777	not significant	0.222743	Q9NQX4;Q9NQX4-2	Q9NQX4	12;4	10;3	9;2	Unconventional myosin-Vc	MYO5C	2	12	10	9	12	10	9	6.4	5.1	4.5	202.81	1742	1742;430	8.62	NA	1	1	3	3	4	3	3	3	3	1	1	NA	NA	2	3	1	NA	0
sp|Q9NQX3|GEPH_HUMAN Gephyrin OS=Homo sapiens OX=9606 GN=GPHN PE=1 SV=1;sp|Q9NQX3-2|GEPH_HUMAN Isoform 2 of Gephyrin OS=Homo sapiens OX=9606 GN=GPHN	-0.00700477	15.7417	-0.045421	0.964468	0.985394	-7.1098	0.0157121	not significant	0.00638989	Q9NQX3;Q9NQX3-2	Q9NQX3;Q9NQX3-2	4;4	4;4	3;3	Gephyrin;Molybdopterin adenylyltransferase;Molybdopterin molybdenumtransferase	GPHN	2	4	4	3	4	4	3	6.7	6.7	4.6	79.748	736	736;769	9.25	NA	NA	1	2	1	NA	NA	NA	NA	NA	NA	1	1	NA	NA	1	1	NA	0
sp|Q9NQW7-3|XPP1_HUMAN Isoform 3 of Xaa-Pro aminopeptidase 1 OS=Homo sapiens OX=9606 GN=XPNPEP1;sp|Q9NQW7|XPP1_HUMAN Xaa-Pro aminopeptidase 1 OS=Homo sapiens OX=9606 GN=XPNPEP1 PE=1 SV=3;sp|Q9NQW7-4|XPP1_HUMAN Isoform 4 of Xaa-Pro aminopeptidase 1 OS=Homo	-0.0397969	19.6053	-0.548528	0.592707	0.823671	-6.95171	0.22716	not significant	0.0842463	Q9NQW7-3;Q9NQW7;Q9NQW7-4;Q9NQW7-2	Q9NQW7-3;Q9NQW7;Q9NQW7-4;Q9NQW7-2	21;20;19;18	21;20;19;18	20;19;18;17	Xaa-Pro aminopeptidase 1	XPNPEP1	4	21	21	20	21	21	20	35.9	35.9	34.8	74.797	666	666;623;642;599	11	NA	NA	NA	5	5	5	2	2	2	6	6	6	8	7	2	3	4	3	0
sp|Q9NQT8|KI13B_HUMAN Kinesin-like protein KIF13B OS=Homo sapiens OX=9606 GN=KIF13B PE=1 SV=2	-0.0567188	17.2276	-0.848143	0.411838	0.71356	-6.73628	0.385274	not significant	0.146569	Q9NQT8;Q9P2P6-3;Q96L93-5;Q96L93-6;Q96L93-4;Q96L93;Q96L93-2	Q9NQT8	10;1;1;1;1;1;1	10;1;1;1;1;1;1	9;0;0;0;0;0;0	Kinesin-like protein KIF13B	KIF13B	7	10	10	9	10	10	9	7.9	7.9	7.5	202.79	1826	1826;323;1161;1276;1287;1317;1392	12.6	NA	NA	NA	1	1	NA	NA	NA	NA	3	3	2	1	1	3	3	1	1	0
sp|Q9NQR4|NIT2_HUMAN Omega-amidase NIT2 OS=Homo sapiens OX=9606 GN=NIT2 PE=1 SV=1	-0.174328	19.672	-3.01142	0.010103	0.122842	-3.4433	1.99555	not significant	0.910653	Q9NQR4	Q9NQR4	14	14	14	Omega-amidase NIT2	NIT2	1	14	14	14	14	14	14	68.1	68.1	68.1	30.608	276	276	10.1	NA	1	1	4	6	5	5	5	7	7	5	4	4	3	3	3	4	4	0
sp|Q9NQP4|PFD4_HUMAN Prefoldin subunit 4 OS=Homo sapiens OX=9606 GN=PFDN4 PE=1 SV=1	0.127842	15.9741	1.0968	0.292806	0.613705	-6.49547	0.53342	not significant	0.212041	Q9NQP4	Q9NQP4	5	5	5	Prefoldin subunit 4	PFDN4	1	5	5	5	5	5	5	33.6	33.6	33.6	15.314	134	134	7.27	NA	NA	2	3	3	NA	1	NA	1	1	1	1	1	1	NA	NA	NA	NA	0
sp|Q9NQH7-2|XPP3_HUMAN Isoform 2 of Xaa-Pro aminopeptidase 3 OS=Homo sapiens OX=9606 GN=XPNPEP3;sp|Q9NQH7-4|XPP3_HUMAN Isoform 4 of Xaa-Pro aminopeptidase 3 OS=Homo sapiens OX=9606 GN=XPNPEP3;sp|Q9NQH7|XPP3_HUMAN Xaa-Pro aminopeptidase 3 OS=Homo sapiens OX	-0.217646	14.9037	-2.5776	0.0230935	0.183112	-4.2473	1.63651	not significant	0.737284	Q9NQH7-2;Q9NQH7-4;Q9NQH7	Q9NQH7-2;Q9NQH7-4;Q9NQH7	4;4;4	4;4;4	4;4;4	Probable Xaa-Pro aminopeptidase 3	XPNPEP3	3	4	4	4	4	4	4	18.7	18.7	18.7	48.112	428	428;484;507	9.7	NA	NA	1	2	1	NA	NA	NA	NA	NA	1	1	1	1	1	1	NA	NA	0
sp|Q9NQG5|RPR1B_HUMAN Regulation of nuclear pre-mRNA domain-containing protein 1B OS=Homo sapiens OX=9606 GN=RPRD1B PE=1 SV=1	-0.11239	17.632	-1.69123	0.114822	0.395922	-5.72916	0.939975	not significant	0.40239	Q9NQG5	Q9NQG5	9	9	9	Regulation of nuclear pre-mRNA domain-containing protein 1B	RPRD1B	1	9	9	9	9	9	9	41.7	41.7	41.7	36.899	326	326	9.5	NA	1	1	5	4	1	1	1	1	2	3	2	2	2	2	1	2	1	0
sp|Q9NQE9|HINT3_HUMAN Histidine triad nucleotide-binding protein 3 OS=Homo sapiens OX=9606 GN=HINT3 PE=1 SV=1	-0.118015	16.8209	-0.797137	0.439814	0.729238	-6.77894	0.356731	not significant	0.137131	Q9NQE9	Q9NQE9	4	4	4	Histidine triad nucleotide-binding protein 3	HINT3	1	4	4	4	4	4	4	29.7	29.7	29.7	20.361	182	182	7.85	NA	1	1	2	2	NA	NA	1	1	2	1	NA	NA	NA	1	1	NA	NA	0
sp|Q9NQC8|IFT46_HUMAN Intraflagellar transport protein 46 homolog OS=Homo sapiens OX=9606 GN=IFT46 PE=1 SV=1;sp|Q9NQC8-2|IFT46_HUMAN Isoform 2 of Intraflagellar transport protein 46 homolog OS=Homo sapiens OX=9606 GN=IFT46	-0.243995	17.2969	-1.67044	0.118931	0.402812	-5.7598	0.924706	not significant	0.394898	Q9NQC8;Q9NQC8-2	Q9NQC8;Q9NQC8-2	7;7	7;7	7;7	Intraflagellar transport protein 46 homolog	IFT46	2	7	7	7	7	7	7	29.3	29.3	29.3	34.285	304	304;355	13.3	NA	NA	NA	NA	NA	NA	NA	NA	NA	3	2	1	NA	NA	NA	3	2	NA	0
sp|Q9NQC3-2|RTN4_HUMAN Isoform 2 of Reticulon-4 OS=Homo sapiens OX=9606 GN=RTN4;sp|Q9NQC3-5|RTN4_HUMAN Isoform 5 of Reticulon-4 OS=Homo sapiens OX=9606 GN=RTN4;sp|Q9NQC3|RTN4_HUMAN Reticulon-4 OS=Homo sapiens OX=9606 GN=RTN4 PE=1 SV=2;sp|Q9NQC3-4|RTN4_HUMA	0.111423	19.7765	1.46695	0.166369	0.469665	-6.04623	0.778927	not significant	0.328212	Q9NQC3-2;Q9NQC3-5;Q9NQC3;Q9NQC3-4;Q9NQC3-6	Q9NQC3-2;Q9NQC3-5;Q9NQC3;Q9NQC3-4	9;8;8;6;4	9;8;8;6;4	5;4;4;2;0	Reticulon-4	RTN4	5	9	9	5	9	9	5	44	44	31.6	40.317	373	373;392;1192;960;986	7.44	NA	3	5	8	9	6	4	3	1	1	2	1	1	1	NA	1	3	3	0
sp|Q9NQ88|TIGAR_HUMAN Fructose-2,6-bisphosphatase TIGAR OS=Homo sapiens OX=9606 GN=TIGAR PE=1 SV=1	-0.132595	15.4767	-1.14124	0.274537	0.596593	-6.44697	0.561399	not significant	0.224322	Q9NQ88	Q9NQ88	5	5	5	Fructose-2,6-bisphosphatase TIGAR	TIGAR	1	5	5	5	5	5	5	24.8	24.8	24.8	30.062	270	270	11.2	NA	NA	NA	1	2	1	NA	1	1	1	1	1	2	1	NA	NA	2	2	0
sp|Q9NQ84|GPC5C_HUMAN G-protein coupled receptor family C group 5 member C OS=Homo sapiens OX=9606 GN=GPRC5C PE=1 SV=2;sp|Q9NQ84-2|GPC5C_HUMAN Isoform 2 of G-protein coupled receptor family C group 5 member C OS=Homo sapiens OX=9606 GN=GPRC5C	0.0592767	15.1351	0.365349	0.720778	0.891871	-7.03983	0.142198	not significant	0.0496979	Q9NQ84;Q9NQ84-2	Q9NQ84;Q9NQ84-2	3;3	3;3	3;3	G-protein coupled receptor family C group 5 member C	GPRC5C	2	3	3	3	3	3	3	7.9	7.9	7.9	48.193	441	441;453	12.2	NA	NA	NA	1	NA	NA	NA	NA	NA	NA	NA	NA	NA	1	1	1	NA	NA	0
sp|Q9NQ48|LZTL1_HUMAN Leucine zipper transcription factor-like protein 1 OS=Homo sapiens OX=9606 GN=LZTFL1 PE=1 SV=1;sp|Q9NQ48-2|LZTL1_HUMAN Isoform 2 of Leucine zipper transcription factor-like protein 1 OS=Homo sapiens OX=9606 GN=LZTFL1;sp|Q9NQ48-3|LZTL1	-0.22898	20.0698	-2.42112	0.030991	0.212181	-4.52834	1.50876	not significant	0.673294	Q9NQ48;Q9NQ48-2;Q9NQ48-3	Q9NQ48;Q9NQ48-2;Q9NQ48-3	19;18;14	19;18;14	19;18;14	Leucine zipper transcription factor-like protein 1	LZTFL1	3	19	19	19	19	19	19	60.2	60.2	60.2	34.592	299	299;282;256	9.79	NA	3	3	8	10	5	6	5	6	7	6	9	10	8	6	5	2	2	0
sp|Q9NQ32|CK016_HUMAN Uncharacterized protein C11orf16 OS=Homo sapiens OX=9606 GN=C11orf16 PE=2 SV=3;sp|Q9NQ32-2|CK016_HUMAN Isoform 2 of Uncharacterized protein C11orf16 OS=Homo sapiens OX=9606 GN=C11orf16	-0.251353	17.1586	-1.99091	0.0681317	0.307473	-5.26278	1.16665	not significant	0.512193	Q9NQ32;Q9NQ32-2	Q9NQ32;Q9NQ32-2	6;5	6;5	6;5	Uncharacterized protein C11orf16	C11orf16	2	6	6	6	6	6	6	12.4	12.4	12.4	51.609	467	467;404	9.89	NA	NA	NA	2	3	2	1	1	1	1	NA	1	1	1	NA	NA	2	2	0
sp|Q9NQ29-2|LUC7L_HUMAN Isoform 2 of Putative RNA-binding protein Luc7-like 1 OS=Homo sapiens OX=9606 GN=LUC7L;sp|Q9NQ29-3|LUC7L_HUMAN Isoform 3 of Putative RNA-binding protein Luc7-like 1 OS=Homo sapiens OX=9606 GN=LUC7L;sp|Q9NQ29|LUC7L_HUMAN Putative RNA	0.0845746	14.8907	1.24522	0.23522	0.559721	-6.32747	0.628526	not significant	0.252029	Q9NQ29-2;Q9NQ29-3;Q9NQ29	Q9NQ29-2;Q9NQ29-3;Q9NQ29	6;6;6	3;3;3	3;3;3	Putative RNA-binding protein Luc7-like 1	LUC7L	3	6	3	3	6	3	3	18.2	8.9	8.9	38.405	325	325;354;371	5.6	NA	1	2	1	NA	NA	NA	NA	NA	NA	NA	NA	NA	NA	NA	1	NA	NA	0
sp|Q9NPR2-2|SEM4B_HUMAN Isoform 2 of Semaphorin-4B OS=Homo sapiens OX=9606 GN=SEMA4B;sp|Q9NPR2|SEM4B_HUMAN Semaphorin-4B OS=Homo sapiens OX=9606 GN=SEMA4B PE=1 SV=3	-0.469858	14.9855	-3.2904	0.0059178	0.0924342	-2.91462	2.22784	not significant	1.03417	Q9NPR2-2;Q9NPR2	Q9NPR2-2;Q9NPR2	2;2	2;2	2;2	Semaphorin-4B	SEMA4B	2	2	2	2	2	2	2	2	2	2	81.402	737	737;832	15.7	NA	NA	NA	NA	NA	NA	NA	NA	NA	NA	NA	NA	NA	NA	1	2	NA	NA	0.0018332
sp|Q9NPQ8-4|RIC8A_HUMAN Isoform 4 of Synembryn-A OS=Homo sapiens OX=9606 GN=RIC8A;sp|Q9NPQ8|RIC8A_HUMAN Synembryn-A OS=Homo sapiens OX=9606 GN=RIC8A PE=1 SV=3;sp|Q9NPQ8-3|RIC8A_HUMAN Isoform 3 of Synembryn-A OS=Homo sapiens OX=9606 GN=RIC8A;sp|Q9NPQ8-2|RIC	-0.181411	15.7671	-2.19052	0.0474906	0.259381	-4.93005	1.32339	not significant	0.586063	Q9NPQ8-4;Q9NPQ8;Q9NPQ8-3;Q9NPQ8-2;Q9NVN3-4;Q9NVN3-3;Q9NVN3;Q9NVN3-1	Q9NPQ8-4;Q9NPQ8;Q9NPQ8-3;Q9NPQ8-2	5;5;5;4;1;1;1;1	5;5;5;4;1;1;1;1	5;5;5;4;1;1;1;1	Synembryn-A	RIC8A	8	5	5	5	5	5	5	13	13	13	59.612	530	530;531;537;525;258;496;520;536	8.41	NA	1	2	2	1	1	2	1	1	1	1	NA	NA	NA	1	2	1	NA	0
sp|Q9NPJ6-2|MED4_HUMAN Isoform 2 of Mediator of RNA polymerase II transcription subunit 4 OS=Homo sapiens OX=9606 GN=MED4;sp|Q9NPJ6|MED4_HUMAN Mediator of RNA polymerase II transcription subunit 4 OS=Homo sapiens OX=9606 GN=MED4 PE=1 SV=1	-0.0631064	14.7236	-0.63364	0.537402	0.789431	-6.89929	0.269701	not significant	0.102686	Q9NPJ6-2;Q9NPJ6	Q9NPJ6-2;Q9NPJ6	2;2	2;2	2;2	Mediator of RNA polymerase II transcription subunit 4	MED4	2	2	2	2	2	2	2	8.9	8.9	8.9	24.947	224	224;270	8.33	NA	NA	NA	1	1	NA	NA	NA	NA	NA	NA	NA	NA	NA	NA	1	NA	NA	0.003577
sp|Q9NPJ3-2|ACO13_HUMAN Isoform 2 of Acyl-coenzyme A thioesterase 13 OS=Homo sapiens OX=9606 GN=ACOT13;sp|Q9NPJ3|ACO13_HUMAN Acyl-coenzyme A thioesterase 13 OS=Homo sapiens OX=9606 GN=ACOT13 PE=1 SV=1	-0.0458059	19.301	-0.799729	0.438364	0.727687	-6.77683	0.358165	not significant	0.138055	Q9NPJ3-2;Q9NPJ3	Q9NPJ3-2;Q9NPJ3	4;4	4;4	4;4	Acyl-coenzyme A thioesterase 13;Acyl-coenzyme A thioesterase 13, N-terminally processed	ACOT13	2	4	4	4	4	4	4	45.3	45.3	45.3	12.366	117	117;140	16.8	NA	NA	NA	NA	NA	NA	NA	NA	NA	NA	NA	NA	NA	NA	1	2	3	2	0
sp|Q9NPH2-2|INO1_HUMAN Isoform 2 of Inositol-3-phosphate synthase 1 OS=Homo sapiens OX=9606 GN=ISYNA1;sp|Q9NPH2-3|INO1_HUMAN Isoform 3 of Inositol-3-phosphate synthase 1 OS=Homo sapiens OX=9606 GN=ISYNA1;sp|Q9NPH2|INO1_HUMAN Inositol-3-phosphate synthase 1	-0.0844583	17.4625	-0.801966	0.437114	0.727633	-6.77501	0.359405	not significant	0.138088	Q9NPH2-2;Q9NPH2-3;Q9NPH2	Q9NPH2-2;Q9NPH2-3;Q9NPH2	3;3;3	3;3;3	3;3;3	Inositol-3-phosphate synthase 1	ISYNA1	3	3	3	3	3	3	3	8.1	8.1	8.1	47.146	430	430;504;558	12.3	NA	NA	NA	NA	NA	NA	NA	1	1	1	2	2	1	1	1	1	1	NA	0
sp|Q9NPH0|PPA6_HUMAN Lysophosphatidic acid phosphatase type 6 OS=Homo sapiens OX=9606 GN=ACP6 PE=1 SV=3;sp|Q9NPH0-2|PPA6_HUMAN Isoform 2 of Lysophosphatidic acid phosphatase type 6 OS=Homo sapiens OX=9606 GN=ACP6	-0.0534232	14.9693	-0.342431	0.737548	0.900009	-7.04843	0.132209	not significant	0.0457533	Q9NPH0;Q9NPH0-2	Q9NPH0;Q9NPH0-2	3;2	3;2	3;2	Lysophosphatidic acid phosphatase type 6	ACP6	2	3	3	3	3	3	3	11.4	11.4	11.4	48.886	428	428;271	14.2	NA	NA	NA	1	NA	NA	NA	NA	NA	NA	NA	NA	NA	NA	NA	NA	1	2	0
sp|Q9NPF5|DMAP1_HUMAN DNA methyltransferase 1-associated protein 1 OS=Homo sapiens OX=9606 GN=DMAP1 PE=1 SV=1	-0.356504	12.803	-2.94656	0.0114392	0.132429	-3.56523	1.9416	not significant	0.878018	Q9NPF5	Q9NPF5	2	2	2	DNA methyltransferase 1-associated protein 1	DMAP1	1	2	2	2	2	2	2	5.6	5.6	5.6	52.992	467	467	9	NA	NA	1	NA	NA	NA	NA	NA	NA	NA	NA	NA	NA	NA	1	NA	NA	NA	0.00051099
sp|Q9NPF4|OSGEP_HUMAN Probable tRNA N6-adenosine threonylcarbamoyltransferase OS=Homo sapiens OX=9606 GN=OSGEP PE=1 SV=1	-0.023521	17.3638	-0.270545	0.791026	0.924403	-7.07184	0.101809	not significant	0.0341389	Q9NPF4	Q9NPF4	7	7	7	Probable tRNA N6-adenosine threonylcarbamoyltransferase	OSGEP	1	7	7	7	7	7	7	26.3	26.3	26.3	36.426	335	335	12	NA	NA	NA	NA	1	1	1	1	1	2	2	2	1	2	3	NA	2	1	0
sp|Q9NPE3|NOP10_HUMAN H/ACA ribonucleoprotein complex subunit 3 OS=Homo sapiens OX=9606 GN=NOP10 PE=1 SV=1	0.116958	16.9452	1.08042	0.299762	0.620073	-6.51294	0.523223	not significant	0.207557	Q9NPE3	Q9NPE3	2	2	2	H/ACA ribonucleoprotein complex subunit 3	NOP10	1	2	2	2	2	2	2	34.4	34.4	34.4	7.7059	64	64	16.5	NA	NA	NA	NA	NA	NA	NA	NA	NA	NA	NA	NA	NA	NA	1	1	1	1	0.00093633
sp|Q9NPB8|GPCP1_HUMAN Glycerophosphocholine phosphodiesterase GPCPD1 OS=Homo sapiens OX=9606 GN=GPCPD1 PE=1 SV=2	0.349249	13.8619	2.73136	0.0172523	0.156899	-3.96585	1.76315	not significant	0.804379	Q9NPB8	Q9NPB8	2	2	2	Glycerophosphocholine phosphodiesterase GPCPD1	GPCPD1	1	2	2	2	2	2	2	2.8	2.8	2.8	76.034	672	672	15.7	NA	NA	NA	NA	NA	NA	NA	NA	NA	NA	NA	NA	NA	NA	1	2	NA	NA	0.0013879
sp|Q9NPA8-2|ENY2_HUMAN Isoform 2 of Transcription and mRNA export factor ENY2 OS=Homo sapiens OX=9606 GN=ENY2;sp|Q9NPA8|ENY2_HUMAN Transcription and mRNA export factor ENY2 OS=Homo sapiens OX=9606 GN=ENY2 PE=1 SV=1	-0.148573	16.3352	-1.14248	0.274041	0.596593	-6.4456	0.562184	not significant	0.224322	Q9NPA8-2;Q9NPA8	Q9NPA8-2;Q9NPA8	2;2	2;2	2;2	Transcription and mRNA export factor ENY2	ENY2	2	2	2	2	2	2	2	27.1	27.1	27.1	10.984	96	96;101	11	NA	NA	NA	1	1	NA	NA	NA	NA	NA	1	1	1	1	NA	NA	NA	1	0.00094473
sp|Q9NPA0|EMC7_HUMAN ER membrane protein complex subunit 7 OS=Homo sapiens OX=9606 GN=EMC7 PE=1 SV=1;sp|Q8NGD4|OR4K1_HUMAN Olfactory receptor 4K1 OS=Homo sapiens OX=9606 GN=OR4K1 PE=2 SV=1	0.0204082	15.4463	0.207194	0.839097	0.93695	-7.08797	0.0761877	not significant	0.0282834	Q9NPA0;Q8NGD4	Q9NPA0;Q8NGD4	2;1	2;1	2;1	ER membrane protein complex subunit 7;Olfactory receptor 4K1	EMC7;OR4K1	2	2	2	2	2	2	2	8.3	8.3	8.3	26.47	242	242;311	13.8	NA	NA	NA	NA	NA	NA	NA	NA	NA	NA	NA	NA	2	1	1	NA	NA	NA	0.00094096
sp|Q9NP92|RT30_HUMAN 39S ribosomal protein S30, mitochondrial OS=Homo sapiens OX=9606 GN=MRPS30 PE=1 SV=2	-0.197946	15.8228	-2.86586	0.0133486	0.137979	-3.71624	1.87457	not significant	0.860188	Q9NP92	Q9NP92	2	2	2	28S ribosomal protein S30, mitochondrial	MRPS30	1	2	2	2	2	2	2	5.7	5.7	5.7	50.364	439	439	13.3	NA	NA	NA	NA	NA	NA	NA	NA	NA	NA	NA	1	1	NA	1	NA	NA	NA	0.00049371
sp|Q9NP81|SYSM_HUMAN Serine--tRNA ligase, mitochondrial OS=Homo sapiens OX=9606 GN=SARS2 PE=1 SV=1;sp|Q9NP81-2|SYSM_HUMAN Isoform 2 of Serine--tRNA ligase, mitochondrial OS=Homo sapiens OX=9606 GN=SARS2	0.060702	17.7439	0.988438	0.341137	0.654489	-6.60693	0.467071	not significant	0.184097	Q9NP81;Q9NP81-2	Q9NP81;Q9NP81-2	11;8	11;8	11;8	Serine--tRNA ligase, mitochondrial	SARS2	2	11	11	11	11	11	11	30.3	30.3	30.3	58.282	518	518;520	8.6	NA	1	1	4	6	3	3	2	2	2	2	1	NA	2	3	2	NA	1	0
sp|Q9NP79|VTA1_HUMAN Vacuolar protein sorting-associated protein VTA1 homolog OS=Homo sapiens OX=9606 GN=VTA1 PE=1 SV=1;sp|Q9NP79-2|VTA1_HUMAN Isoform 2 of Vacuolar protein sorting-associated protein VTA1 homolog OS=Homo sapiens OX=9606 GN=VTA1	-0.158061	17.4048	-2.7711	0.0159948	0.149638	-3.8924	1.79602	not significant	0.824958	Q9NP79;Q9NP79-2	Q9NP79;Q9NP79-2	6;5	6;5	6;5	Vacuolar protein sorting-associated protein VTA1 homolog	VTA1	2	6	6	6	6	6	6	26.1	26.1	26.1	33.879	307	307;222	11.1	NA	NA	NA	2	2	2	1	1	1	1	2	4	3	2	2	1	2	1	0
sp|Q9NP77|SSU72_HUMAN RNA polymerase II subunit A C-terminal domain phosphatase SSU72 OS=Homo sapiens OX=9606 GN=SSU72 PE=1 SV=1;sp|Q9NP77-2|SSU72_HUMAN Isoform 2 of RNA polymerase II subunit A C-terminal domain phosphatase SSU72 OS=Homo sapiens OX=9606 GN	-0.139992	13.6133	-1.18754	0.256445	0.57656	-6.39479	0.591005	not significant	0.239156	Q9NP77;Q9NP77-2	Q9NP77;Q9NP77-2	2;1	2;1	2;1	RNA polymerase II subunit A C-terminal domain phosphatase SSU72	SSU72	2	2	2	2	2	2	2	11.9	11.9	11.9	22.574	194	194;153	9.83	NA	NA	NA	1	1	NA	NA	NA	NA	NA	1	1	1	1	NA	NA	NA	NA	0.00094607
sp|Q9NP74|PALMD_HUMAN Palmdelphin OS=Homo sapiens OX=9606 GN=PALMD PE=1 SV=1;sp|Q9NP74-2|PALMD_HUMAN Isoform 2 of Palmdelphin OS=Homo sapiens OX=9606 GN=PALMD;sp|Q9NP74-3|PALMD_HUMAN Isoform 3 of Palmdelphin OS=Homo sapiens OX=9606 GN=PALMD	0.124713	12.9436	0.783559	0.447464	0.734166	-6.7899	0.349242	not significant	0.134206	Q9NP74;Q9NP74-2;Q9NP74-3	Q9NP74;Q9NP74-2;Q9NP74-3	3;3;2	3;3;2	3;3;2	Palmdelphin	PALMD	3	3	3	3	3	3	3	8	8	8	62.757	551	551;471;376	7.8	NA	NA	NA	1	2	1	1	1	1	1	1	NA	1	NA	NA	NA	NA	NA	0
sp|Q9NP72|RAB18_HUMAN Ras-related protein Rab-18 OS=Homo sapiens OX=9606 GN=RAB18 PE=1 SV=1;sp|Q9NP72-2|RAB18_HUMAN Isoform 2 of Ras-related protein Rab-18 OS=Homo sapiens OX=9606 GN=RAB18	0.0957738	17.9944	1.26714	0.227528	0.551542	-6.30122	0.642965	not significant	0.258422	Q9NP72;Q9NP72-2;Q9NP72-3	Q9NP72;Q9NP72-2	8;7;3	8;7;3	8;7;3	Ras-related protein Rab-18	RAB18	3	8	8	8	8	8	8	41.3	41.3	41.3	22.977	206	206;235;142	14.3	NA	NA	NA	1	1	NA	NA	NA	NA	2	NA	NA	NA	2	3	5	4	2	0
sp|Q9NP61-2|ARFG3_HUMAN Isoform 2 of ADP-ribosylation factor GTPase-activating protein 3 OS=Homo sapiens OX=9606 GN=ARFGAP3;sp|Q9NP61|ARFG3_HUMAN ADP-ribosylation factor GTPase-activating protein 3 OS=Homo sapiens OX=9606 GN=ARFGAP3 PE=1 SV=1	-0.145423	17.3908	-2.03814	0.0626078	0.294156	-5.18548	1.20337	not significant	0.531423	Q9NP61-2;Q9NP61	Q9NP61-2;Q9NP61	9;9	9;9	9;9	ADP-ribosylation factor GTPase-activating protein 3	ARFGAP3	2	9	9	9	9	9	9	25.4	25.4	25.4	51.989	472	472;516	10.2	NA	1	1	3	2	2	2	2	2	1	1	2	1	2	4	3	2	NA	0
sp|Q9NP58-4|ABCB6_HUMAN Isoform 2 of ATP-binding cassette sub-family B member 6, mitochondrial OS=Homo sapiens OX=9606 GN=ABCB6;sp|Q9NP58|ABCB6_HUMAN ATP-binding cassette sub-family B member 6, mitochondrial OS=Homo sapiens OX=9606 GN=ABCB6 PE=1 SV=1	-0.0630408	15.8536	-0.681835	0.507415	0.775637	-6.86646	0.294637	not significant	0.110342	Q9NP58-4;Q9NP58;Q2M3G0-1;Q2M3G0	Q9NP58-4;Q9NP58	8;8;1;1	8;8;1;1	8;8;1;1	ATP-binding cassette sub-family B member 6, mitochondrial	ABCB6	4	8	8	8	8	8	8	18.7	18.7	18.7	88.598	796	796;842;812;1257	9.5	NA	NA	NA	2	4	1	1	1	1	1	NA	1	1	1	1	2	1	NA	0
sp|Q9NP55-2|BPIA1_HUMAN Isoform 2 of BPI fold-containing family A member 1 OS=Homo sapiens OX=9606 GN=BPIFA1;sp|Q9NP55|BPIA1_HUMAN BPI fold-containing family A member 1 OS=Homo sapiens OX=9606 GN=BPIFA1 PE=1 SV=1	-0.114921	17.4321	-0.292479	0.774577	0.916432	-7.06527	0.110935	not significant	0.0378998	Q9NP55-2;Q9NP55	Q9NP55-2;Q9NP55	4;4	4;4	4;4	BPI fold-containing family A member 1	BPIFA1	2	4	4	4	4	4	4	24.4	24.4	24.4	25.257	242	242;256	13.6	NA	NA	NA	NA	1	1	NA	NA	1	1	1	1	1	NA	1	2	3	3	0
sp|Q9NNW7-2|TRXR2_HUMAN Isoform 2 of Thioredoxin reductase 2, mitochondrial OS=Homo sapiens OX=9606 GN=TXNRD2;sp|Q9NNW7|TRXR2_HUMAN Thioredoxin reductase 2, mitochondrial OS=Homo sapiens OX=9606 GN=TXNRD2 PE=1 SV=3;sp|Q9NNW7-3|TRXR2_HUMAN Isoform 3 of Thio	0.365637	19.1214	3.34954	0.00528407	0.0874761	-2.80198	2.27703	not significant	1.05811	Q9NNW7-2;Q9NNW7;Q9NNW7-3;Q9NNW7-4	Q9NNW7-2;Q9NNW7;Q9NNW7-3	9;9;5;3	8;8;5;3	8;8;5;3	Thioredoxin reductase 2, mitochondrial	TXNRD2	4	9	8	8	9	8	8	20.7	17.7	17.7	53.969	498	498;524;428;277	10.3	NA	NA	NA	2	3	2	2	2	2	3	3	3	1	1	1	2	2	1	0
sp|Q9HDC9-2|APMAP_HUMAN Isoform 2 of Adipocyte plasma membrane-associated protein OS=Homo sapiens OX=9606 GN=APMAP;sp|Q9HDC9|APMAP_HUMAN Adipocyte plasma membrane-associated protein OS=Homo sapiens OX=9606 GN=APMAP PE=1 SV=2	0.04922	18.1762	0.790998	0.443262	0.731891	-6.78392	0.353339	not significant	0.135554	Q9HDC9-2;Q9HDC9	Q9HDC9-2;Q9HDC9	9;9	9;9	9;9	Adipocyte plasma membrane-associated protein	APMAP	2	9	9	9	9	9	9	30.1	30.1	30.1	32.161	289	289;416	10.3	NA	NA	2	3	4	1	1	2	2	2	3	3	3	1	NA	NA	3	4	0
sp|Q9HD45|TM9S3_HUMAN Transmembrane 9 superfamily member 3 OS=Homo sapiens OX=9606 GN=TM9SF3 PE=1 SV=2	-0.019241	15.7688	-0.241327	0.813099	0.932169	-7.0798	0.0898563	not significant	0.0305052	Q9HD45	Q9HD45	2	2	2	Transmembrane 9 superfamily member 3	TM9SF3	1	2	2	2	2	2	2	3.7	3.7	3.7	67.887	589	589	10.3	NA	NA	NA	NA	1	1	1	1	1	1	1	1	1	1	NA	NA	NA	1	0.00051613
sp|Q9HD42|CHM1A_HUMAN Charged multivesicular body protein 1a OS=Homo sapiens OX=9606 GN=CHMP1A PE=1 SV=1;sp|Q9HD42-2|CHM1A_HUMAN Isoform 2 of Charged multivesicular body protein 1a OS=Homo sapiens OX=9606 GN=CHMP1A	-0.152688	17.9979	-1.85155	0.0871385	0.345457	-5.48513	1.05979	not significant	0.461607	Q9HD42;Q9HD42-2	Q9HD42;Q9HD42-2	4;2	4;2	4;2	Charged multivesicular body protein 1a	CHMP1A	2	4	4	4	4	4	4	12.8	12.8	12.8	21.703	196	196;68	5.33	NA	1	2	3	3	1	1	NA	NA	NA	NA	NA	NA	NA	NA	1	NA	NA	0
sp|Q9HD33|RM47_HUMAN 39S ribosomal protein L47, mitochondrial OS=Homo sapiens OX=9606 GN=MRPL47 PE=1 SV=2;sp|Q9HD33-2|RM47_HUMAN Isoform 2 of 39S ribosomal protein L47, mitochondrial OS=Homo sapiens OX=9606 GN=MRPL47;sp|Q9HD33-3|RM47_HUMAN Isoform 3 of 39S	-0.0835148	14.9011	-1.32302	0.208828	0.527107	-6.23274	0.680212	not significant	0.278101	Q9HD33;Q9HD33-2;Q9HD33-3	Q9HD33;Q9HD33-2;Q9HD33-3	4;4;2	4;4;2	4;4;2	39S ribosomal protein L47, mitochondrial	MRPL47	3	4	4	4	4	4	4	18.8	18.8	18.8	29.45	250	250;230;140	14.5	NA	NA	NA	NA	NA	NA	NA	NA	NA	NA	NA	1	1	1	1	1	1	NA	0
sp|Q9HD26-3|GOPC_HUMAN Isoform 3 of Golgi-associated PDZ and coiled-coil motif-containing protein OS=Homo sapiens OX=9606 GN=GOPC;sp|Q9HD26-2|GOPC_HUMAN Isoform 2 of Golgi-associated PDZ and coiled-coil motif-containing protein OS=Homo sapiens OX=9606 GN=G	-0.11677	17.0672	-1.3546	0.198821	0.516619	-6.19303	0.701537	not significant	0.28683	Q9HD26-3;Q9HD26-2;Q9HD26	Q9HD26-3;Q9HD26-2;Q9HD26	4;4;4	4;4;4	4;4;4	Golgi-associated PDZ and coiled-coil motif-containing protein	GOPC	3	4	4	4	4	4	4	13.5	13.5	13.5	35.13	319	319;454;462	9.62	NA	NA	1	1	1	1	1	1	1	1	1	NA	NA	NA	2	2	NA	NA	0
sp|Q9HD20|AT131_HUMAN Manganese-transporting ATPase 13A1 OS=Homo sapiens OX=9606 GN=ATP13A1 PE=1 SV=2;sp|Q9HD20-2|AT131_HUMAN Isoform B of Manganese-transporting ATPase 13A1 OS=Homo sapiens OX=9606 GN=ATP13A1	0.0791387	18.1486	1.01026	0.330968	0.645008	-6.58527	0.480214	not significant	0.190435	Q9HD20;Q9HD20-2;Q9HD20-3	Q9HD20;Q9HD20-2	13;13;4	13;13;4	13;13;4	Manganese-transporting ATPase 13A1	ATP13A1	3	13	13	13	13	13	13	12.5	12.5	12.5	132.95	1204	1204;1086;344	10.6	NA	NA	1	3	3	2	NA	NA	1	2	4	4	3	2	1	2	3	NA	0
sp|Q9HD15|SRA1_HUMAN Steroid receptor RNA activator 1 OS=Homo sapiens OX=9606 GN=SRA1 PE=1 SV=1	-0.0133413	15.7916	-0.189893	0.852352	0.942904	-7.09163	0.0693812	not significant	0.0255324	Q9HD15	Q9HD15	3	3	3	Steroid receptor RNA activator 1	SRA1	1	3	3	3	3	3	3	17.4	17.4	17.4	25.673	236	236	8.6	NA	NA	NA	1	2	NA	NA	NA	NA	NA	NA	NA	NA	1	1	NA	NA	NA	0
sp|Q9HCY8|S10AE_HUMAN Protein S100-A14 OS=Homo sapiens OX=9606 GN=S100A14 PE=1 SV=1	0.415392	18.4657	2.44958	0.0293831	0.206853	-4.47767	1.5319	not significant	0.684338	Q9HCY8	Q9HCY8	4	4	4	Protein S100-A14	S100A14	1	4	4	4	4	4	4	54.8	54.8	54.8	11.662	104	104	10.3	1	1	1	1	NA	NA	NA	NA	NA	NA	NA	NA	NA	NA	1	1	2	1	0
sp|Q9HCU5|PREB_HUMAN Prolactin regulatory element-binding protein OS=Homo sapiens OX=9606 GN=PREB PE=1 SV=2	0.207536	15.8553	1.00713	0.33241	0.645518	-6.5884	0.478326	not significant	0.190091	Q9HCU5	Q9HCU5	4	4	4	Prolactin regulatory element-binding protein	PREB	1	4	4	4	4	4	4	16.3	16.3	16.3	45.468	417	417	7.8	NA	1	2	2	NA	NA	NA	NA	NA	1	1	1	NA	1	1	NA	NA	NA	0
sp|Q9HCS7|SYF1_HUMAN Pre-mRNA-splicing factor SYF1 OS=Homo sapiens OX=9606 GN=XAB2 PE=1 SV=2	-0.119126	14.2252	-1.00634	0.332777	0.645526	-6.58919	0.477846	not significant	0.190086	Q9HCS7	Q9HCS7	5	5	5	Pre-mRNA-splicing factor SYF1	XAB2	1	5	5	5	5	5	5	9.2	9.2	9.2	100.01	855	855	8.4	NA	NA	2	2	1	NA	NA	NA	NA	NA	1	1	1	1	1	NA	NA	NA	0
sp|Q9HCN8|SDF2L_HUMAN Stromal cell-derived factor 2-like protein 1 OS=Homo sapiens OX=9606 GN=SDF2L1 PE=1 SV=2	-0.0189998	12.6392	-0.122789	0.904169	0.964477	-7.10284	0.0437506	not significant	0.0157082	Q9HCN8	Q9HCN8	2	2	2	Stromal cell-derived factor 2-like protein 1	SDF2L1	1	2	2	2	2	2	2	16.7	16.7	16.7	23.598	221	221	10.8	NA	NA	NA	1	1	NA	NA	NA	NA	NA	NA	NA	NA	1	1	1	NA	NA	0
sp|Q9HCN4-3|GPN1_HUMAN Isoform 3 of GPN-loop GTPase 1 OS=Homo sapiens OX=9606 GN=GPN1;sp|Q9HCN4-2|GPN1_HUMAN Isoform 2 of GPN-loop GTPase 1 OS=Homo sapiens OX=9606 GN=GPN1;sp|Q9HCN4-4|GPN1_HUMAN Isoform 4 of GPN-loop GTPase 1 OS=Homo sapiens OX=9606 GN=GPN	0.026412	17.1316	0.125154	0.902333	0.964064	-7.10253	0.0446332	not significant	0.0158943	Q9HCN4-3;Q9HCN4-2;Q9HCN4-4;Q9HCN4;Q9HCN4-5	Q9HCN4-3;Q9HCN4-2;Q9HCN4-4;Q9HCN4;Q9HCN4-5	2;2;2;2;2	2;2;2;2;2	2;2;2;2;2	GPN-loop GTPase 1	GPN1	5	2	2	2	2	2	2	6.5	6.5	6.5	31.832	279	279;295;362;374;388	5.83	NA	NA	NA	1	2	1	1	1	NA	NA	NA	NA	NA	NA	NA	NA	NA	NA	0.002039
sp|Q9HCM4-2|E41L5_HUMAN Isoform 2 of Band 4.1-like protein 5 OS=Homo sapiens OX=9606 GN=EPB41L5;sp|Q9HCM4-4|E41L5_HUMAN Isoform 4 of Band 4.1-like protein 5 OS=Homo sapiens OX=9606 GN=EPB41L5;sp|Q9HCM4-3|E41L5_HUMAN Isoform 3 of Band 4.1-like protein 5 OS=	0.0574623	14.106	0.571233	0.57767	0.812804	-6.93843	0.23832	not significant	0.0900142	Q9HCM4-2;Q9HCM4-4;Q9HCM4-3;Q9HCM4	Q9HCM4-2;Q9HCM4-4;Q9HCM4-3;Q9HCM4	4;4;4;4	3;3;3;3	3;3;3;3	Band 4.1-like protein 5	EPB41L5	4	4	3	3	4	3	3	11.7	9.7	9.7	57.885	505	505;687;732;733	9.33	NA	NA	NA	NA	1	NA	NA	NA	NA	NA	1	1	NA	NA	NA	NA	NA	NA	0
sp|Q9HCE1-2|MOV10_HUMAN Isoform 2 of Helicase MOV-10 OS=Homo sapiens OX=9606 GN=MOV10;sp|Q9HCE1|MOV10_HUMAN Helicase MOV-10 OS=Homo sapiens OX=9606 GN=MOV10 PE=1 SV=2	0.171707	15.1702	1.2453	0.235193	0.559721	-6.32737	0.628576	not significant	0.252029	Q9HCE1-2;Q9HCE1	Q9HCE1-2;Q9HCE1	2;2	2;2	2;2	Putative helicase MOV-10	MOV10	2	2	2	2	2	2	2	2.6	2.6	2.6	101.6	900	900;1003	12.5	NA	NA	NA	NA	NA	NA	NA	NA	1	1	1	1	1	1	1	1	NA	NA	0.00094944
sp|Q9HCD5|NCOA5_HUMAN Nuclear receptor coactivator 5 OS=Homo sapiens OX=9606 GN=NCOA5 PE=1 SV=2	-0.0400452	16.9244	-0.293575	0.773758	0.91623	-7.06493	0.111395	not significant	0.0379957	Q9HCD5	Q9HCD5	5	5	5	Nuclear receptor coactivator 5	NCOA5	1	5	5	5	5	5	5	6.7	6.7	6.7	65.536	579	579	5.73	NA	1	4	4	NA	NA	NA	NA	NA	NA	NA	NA	NA	NA	NA	1	1	NA	0
sp|Q9HCC0|MCCB_HUMAN Methylcrotonoyl-CoA carboxylase beta chain, mitochondrial OS=Homo sapiens OX=9606 GN=MCCC2 PE=1 SV=1;sp|Q9HCC0-2|MCCB_HUMAN Isoform 2 of Methylcrotonoyl-CoA carboxylase beta chain, mitochondrial OS=Homo sapiens OX=9606 GN=MCCC2	0.00882689	20.0954	0.166822	0.870099	0.951363	-7.09603	0.0604311	not significant	0.0216539	Q9HCC0;Q9HCC0-2	Q9HCC0;Q9HCC0-2	16;15	16;15	16;15	Methylcrotonoyl-CoA carboxylase beta chain, mitochondrial	MCCC2	2	16	16	16	16	16	16	38	38	38	61.332	563	563;525	10.9	NA	3	3	3	5	1	1	1	3	3	2	3	4	4	2	2	6	6	0
sp|Q9HC84|MUC5B_HUMAN Mucin-5B OS=Homo sapiens OX=9606 GN=MUC5B PE=1 SV=3	-0.645322	22.7568	-1.68515	0.11601	0.398421	-5.73815	0.935504	not significant	0.399658	Q9HC84;Q02817	Q9HC84	74;1	68;0	68;0	Mucin-5B	MUC5B	2	74	68	68	74	68	68	19.4	18.5	18.5	596.33	5762	5762;5179	9.26	3	11	15	30	39	34	31	34	37	34	34	39	29	25	18	13	10	8	0
sp|Q9HC38-2|GLOD4_HUMAN Isoform 2 of Glyoxalase domain-containing protein 4 OS=Homo sapiens OX=9606 GN=GLOD4;sp|Q9HC38|GLOD4_HUMAN Glyoxalase domain-containing protein 4 OS=Homo sapiens OX=9606 GN=GLOD4 PE=1 SV=1;sp|Q9HC38-3|GLOD4_HUMAN Isoform 3 of Glyoxa	-0.167028	21.4073	-3.05067	0.00937082	0.118789	-3.36929	2.02822	not significant	0.925224	Q9HC38-2;Q9HC38;Q9HC38-3	Q9HC38-2;Q9HC38;Q9HC38-3	20;17;11	20;17;11	20;17;11	Glyoxalase domain-containing protein 4	GLOD4	3	20	20	20	20	20	20	68.8	68.8	68.8	33.232	298	298;313;188	11.4	NA	1	2	4	6	4	3	3	4	5	6	7	7	7	4	2	8	8	0
sp|Q9HC35|EMAL4_HUMAN Echinoderm microtubule-associated protein-like 4 OS=Homo sapiens OX=9606 GN=EML4 PE=1 SV=3;sp|Q9HC35-2|EMAL4_HUMAN Isoform 2 of Echinoderm microtubule-associated protein-like 4 OS=Homo sapiens OX=9606 GN=EML4	-0.0554415	19.2157	-0.38776	0.704524	0.88232	-7.03089	0.152104	not significant	0.0543736	Q9HC35;Q9HC35-2	Q9HC35;Q9HC35-2	21;20	21;20	21;20	Echinoderm microtubule-associated protein-like 4	EML4	2	21	21	21	21	21	21	24.5	24.5	24.5	108.91	981	981;923	10.6	NA	3	5	5	3	1	2	3	3	4	6	7	5	4	9	6	3	2	0
sp|Q9HC21|TPC_HUMAN Mitochondrial thiamine pyrophosphate carrier OS=Homo sapiens OX=9606 GN=SLC25A19 PE=1 SV=1;sp|Q9HC21-2|TPC_HUMAN Isoform 2 of Mitochondrial thiamine pyrophosphate carrier OS=Homo sapiens OX=9606 GN=SLC25A19	0.166411	16.4027	1.74834	0.104174	0.37739	-5.64378	0.982241	not significant	0.42321	Q9HC21;Q9HC21-2	Q9HC21;Q9HC21-2	2;1	2;1	2;1	Mitochondrial thiamine pyrophosphate carrier	SLC25A19	2	2	2	2	2	2	2	5.6	5.6	5.6	35.511	320	320;263	15	NA	NA	NA	NA	NA	NA	NA	NA	NA	NA	NA	NA	NA	1	1	1	NA	NA	0.00095557
sp|Q9HC07|TM165_HUMAN Transmembrane protein 165 OS=Homo sapiens OX=9606 GN=TMEM165 PE=1 SV=1;sp|Q9HC07-2|TM165_HUMAN Isoform 2 of Transmembrane protein 165 OS=Homo sapiens OX=9606 GN=TMEM165	0.167265	15.6643	1.87096	0.0842301	0.339969	-5.4547	1.07453	not significant	0.468561	Q9HC07;Q9HC07-2	Q9HC07;Q9HC07-2	3;2	3;2	3;2	Transmembrane protein 165	TMEM165	2	3	3	3	3	3	3	20.4	20.4	20.4	34.905	324	324;261	5.91	NA	2	3	2	NA	2	NA	NA	NA	NA	NA	NA	NA	1	NA	NA	NA	1	0
sp|Q9HBL8|NMRL1_HUMAN NmrA-like family domain-containing protein 1 OS=Homo sapiens OX=9606 GN=NMRAL1 PE=1 SV=1	-0.261525	15.6322	-2.47568	0.02798	0.202354	-4.43104	1.55315	not significant	0.693888	Q9HBL8	Q9HBL8	2	2	2	NmrA-like family domain-containing protein 1	NMRAL1	1	2	2	2	2	2	2	7	7	7	33.344	299	299	11.5	NA	NA	NA	NA	NA	NA	1	1	1	1	1	1	1	1	1	1	NA	NA	0
sp|Q9HBH5|RDH14_HUMAN Retinol dehydrogenase 14 OS=Homo sapiens OX=9606 GN=RDH14 PE=1 SV=1	0.0319015	17.0491	0.447133	0.662203	0.859283	-7.00472	0.179009	not significant	0.0658639	Q9HBH5	Q9HBH5	8	8	8	Retinol dehydrogenase 14	RDH14	1	8	8	8	8	8	8	28	28	28	36.864	336	336	9.6	NA	NA	1	4	3	2	2	2	3	2	4	3	2	2	2	2	1	NA	0
sp|Q9HBH1|DEFM_HUMAN Peptide deformylase, mitochondrial OS=Homo sapiens OX=9606 GN=PDF PE=1 SV=1	0.223475	11.9167	0.939787	0.364612	0.675066	-6.65374	0.438169	not significant	0.170654	Q9HBH1	Q9HBH1	2	2	2	Peptide deformylase, mitochondrial	PDF	1	2	2	2	2	2	2	10.7	10.7	10.7	27.013	243	243	15.2	NA	NA	NA	NA	NA	NA	NA	NA	NA	NA	NA	NA	NA	1	1	2	NA	NA	0.00095808
sp|Q9HBG6-10|IF122_HUMAN Isoform 10 of Intraflagellar transport protein 122 homolog OS=Homo sapiens OX=9606 GN=IFT122;sp|Q9HBG6-4|IF122_HUMAN Isoform 4 of Intraflagellar transport protein 122 homolog OS=Homo sapiens OX=9606 GN=IFT122;sp|Q9HBG6-3|IF122_HUMA	-0.27384	18.0225	-2.33711	0.0362423	0.227086	-4.67656	1.44078	not significant	0.64381	Q9HBG6-10;Q9HBG6-4;Q9HBG6-3;Q9HBG6-6;Q9HBG6;Q9HBG6-5;Q9HBG6-7;Q9HBG6-8;Q9HBG6-9;Q9HBG6-11	Q9HBG6-10;Q9HBG6-4;Q9HBG6-3;Q9HBG6-6;Q9HBG6;Q9HBG6-5;Q9HBG6-7;Q9HBG6-8;Q9HBG6-9;Q9HBG6-11	21;21;21;21;21;21;20;20;20;18	21;21;21;21;21;21;20;20;20;18	21;21;21;21;21;21;20;20;20;18	Intraflagellar transport protein 122 homolog	IFT122	10	21	21	21	21	21	21	25.7	25.7	25.7	123.91	1082	1082;1131;1182;1234;1241;1292;1032;1091;1118;993	12.5	NA	NA	NA	2	2	1	NA	1	2	5	8	7	6	11	10	6	2	1	0
sp|Q9HBG4|VPP4_HUMAN V-type proton ATPase 116 kDa subunit a isoform 4 OS=Homo sapiens OX=9606 GN=ATP6V0A4 PE=1 SV=2	-0.1286	16.6332	-1.48061	0.162746	0.466868	-6.02781	0.78849	not significant	0.330806	Q9HBG4	Q9HBG4	6	6	6	V-type proton ATPase 116 kDa subunit a isoform 4	ATP6V0A4	1	6	6	6	6	6	6	10.2	10.2	10.2	96.385	840	840	7.76	NA	1	1	4	2	1	1	1	1	1	1	NA	NA	NA	NA	1	2	NA	0
sp|Q9HBA0-4|TRPV4_HUMAN Isoform 4 of Transient receptor potential cation channel subfamily V member 4 OS=Homo sapiens OX=9606 GN=TRPV4;sp|Q9HBA0-5|TRPV4_HUMAN Isoform 5 of Transient receptor potential cation channel subfamily V member 4 OS=Homo sapiens OX=	-0.104448	14.6744	-0.991632	0.339635	0.65308	-6.60378	0.468988	not significant	0.185034	Q9HBA0-4;Q9HBA0-5;Q9HBA0-3;Q9HBA0;Q9HBA0-6;Q9HBA0-2	Q9HBA0-4;Q9HBA0-5;Q9HBA0-3;Q9HBA0;Q9HBA0-6;Q9HBA0-2	2;2;2;2;1;1	2;2;2;2;1;1	2;2;2;2;1;1	Transient receptor potential cation channel subfamily V member 4	TRPV4	6	2	2	2	2	2	2	2.1	2.1	2.1	92.903	824	824;837;853;871;764;811	4.6	1	1	1	1	NA	NA	NA	NA	NA	NA	NA	NA	1	NA	NA	NA	NA	NA	0.0020413
sp|Q9HB90|RRAGC_HUMAN Ras-related GTP-binding protein C OS=Homo sapiens OX=9606 GN=RRAGC PE=1 SV=1;sp|Q9NQL2|RRAGD_HUMAN Ras-related GTP-binding protein D OS=Homo sapiens OX=9606 GN=RRAGD PE=1 SV=1	0.214736	14.2838	1.40857	0.182634	0.497937	-6.12358	0.738419	not significant	0.302826	Q9HB90;Q9NQL2;Q9NQL2-2	Q9HB90;Q9NQL2	3;2;1	3;2;1	3;2;1	Ras-related GTP-binding protein C;Ras-related GTP-binding protein D	RRAGC;RRAGD	3	3	3	3	3	3	3	16.3	16.3	16.3	44.223	399	399;400;249	5.5	NA	NA	2	2	NA	NA	1	NA	NA	NA	NA	1	NA	NA	NA	NA	NA	NA	0
sp|Q9HB71|CYBP_HUMAN Calcyclin-binding protein OS=Homo sapiens OX=9606 GN=CACYBP PE=1 SV=2;sp|Q9HB71-3|CYBP_HUMAN Isoform 3 of Calcyclin-binding protein OS=Homo sapiens OX=9606 GN=CACYBP	-0.223331	19.849	-3.16169	0.00757398	0.106301	-3.15922	2.12068	not significant	0.973463	Q9HB71;Q9HB71-3;Q9HB71-2	Q9HB71;Q9HB71-3	11;8;3	11;8;3	11;8;3	Calcyclin-binding protein	CACYBP	3	11	11	11	11	11	11	59.2	59.2	59.2	26.21	228	228;185;80	12.3	NA	1	2	2	1	NA	NA	NA	NA	1	1	2	3	2	1	2	5	3	0
sp|Q9HB58-5|SP110_HUMAN Isoform 5 of Sp110 nuclear body protein OS=Homo sapiens OX=9606 GN=SP110;sp|Q9HB58-3|SP110_HUMAN Isoform 3 of Sp110 nuclear body protein OS=Homo sapiens OX=9606 GN=SP110;sp|Q9HB58-7|SP110_HUMAN Isoform 7 of Sp110 nuclear body protei	1.10502	14.3485	7.14466	7.91954e-06	0.000883237	3.83183	5.1013	sig increased	3.05392	Q9HB58-5;Q9HB58-3;Q9HB58-7;Q9HB58;Q9HB58-6;Q9HB58-2	Q9HB58-5;Q9HB58-3;Q9HB58-7;Q9HB58;Q9HB58-6	3;3;3;3;3;1	3;3;3;3;3;1	3;3;3;3;3;1	Sp110 nuclear body protein	SP110	6	3	3	3	3	3	3	11	11	11	61.765	547	547;549;555;689;713;408	6	NA	1	1	1	1	NA	NA	NA	NA	NA	NA	NA	NA	NA	NA	1	NA	NA	0
sp|Q9HB40|RISC_HUMAN Retinoid-inducible serine carboxypeptidase OS=Homo sapiens OX=9606 GN=SCPEP1 PE=1 SV=1;sp|Q9HB40-2|RISC_HUMAN Isoform 2 of Retinoid-inducible serine carboxypeptidase OS=Homo sapiens OX=9606 GN=SCPEP1	-0.457975	20.5804	-2.79349	0.0153264	0.146718	-3.8509	1.81456	not significant	0.833515	Q9HB40;Q9HB40-2	Q9HB40;Q9HB40-2	8;5	8;5	8;5	Retinoid-inducible serine carboxypeptidase	SCPEP1	2	8	8	8	8	8	8	17.7	17.7	17.7	50.83	452	452;296	10.9	NA	NA	NA	2	3	3	3	4	3	4	4	5	3	1	2	3	3	3	0
sp|Q9HB21|PKHA1_HUMAN Pleckstrin homology domain-containing family A member 1 OS=Homo sapiens OX=9606 GN=PLEKHA1 PE=1 SV=2;sp|Q9HB21-2|PKHA1_HUMAN Isoform 2 of Pleckstrin homology domain-containing family A member 1 OS=Homo sapiens OX=9606 GN=PLEKHA1	-0.176702	13.4116	-1.50042	0.157608	0.461172	-6.00088	0.802422	not significant	0.336137	Q9HB21;Q9HB21-2	Q9HB21;Q9HB21-2	2;1	2;1	2;1	Pleckstrin homology domain-containing family A member 1	PLEKHA1	2	2	2	2	2	2	2	8.9	8.9	8.9	45.553	404	404;334	3	NA	1	2	1	NA	NA	NA	NA	NA	NA	NA	NA	NA	NA	NA	NA	NA	NA	0.00050352
sp|Q9HB07|MYG1_HUMAN UPF0160 protein MYG1, mitochondrial OS=Homo sapiens OX=9606 GN=C12orf10 PE=1 SV=2	-0.18656	16.6646	-2.99499	0.010426	0.125214	-3.47423	1.98188	not significant	0.902347	Q9HB07	Q9HB07	5	5	5	UPF0160 protein MYG1, mitochondrial	C12orf10	1	5	5	5	5	5	5	21	21	21	42.449	376	376	10.6	NA	NA	NA	1	2	2	2	2	3	3	4	3	3	4	1	NA	1	1	0
sp|Q9HAV7|GRPE1_HUMAN GrpE protein homolog 1, mitochondrial OS=Homo sapiens OX=9606 GN=GRPEL1 PE=1 SV=2	0.117426	18.1752	2.00805	0.0660765	0.303092	-5.23483	1.17995	not significant	0.518425	Q9HAV7	Q9HAV7	5	5	5	GrpE protein homolog 1, mitochondrial	GRPEL1	1	5	5	5	5	5	5	28.1	28.1	28.1	24.279	217	217	8.77	NA	NA	1	3	2	NA	NA	NA	1	1	1	1	NA	1	1	NA	NA	1	0
sp|Q9HAU0|PKHA5_HUMAN Pleckstrin homology domain-containing family A member 5 OS=Homo sapiens OX=9606 GN=PLEKHA5 PE=1 SV=1;sp|Q9HAU0-4|PKHA5_HUMAN Isoform 4 of Pleckstrin homology domain-containing family A member 5 OS=Homo sapiens OX=9606 GN=PLEKHA5;sp|Q9	-0.148876	18.3514	-1.82257	0.0916486	0.351818	-5.53021	1.03787	not significant	0.453682	Q9HAU0;Q9HAU0-4;Q9HAU0-5;Q9HAU0-2;Q9HAU0-6;Q9HAU0-8;Q9HAU0-3;Q9HAU0-7	Q9HAU0;Q9HAU0-4;Q9HAU0-5;Q9HAU0-2;Q9HAU0-6;Q9HAU0-8;Q9HAU0-3	16;16;15;15;15;13;9;1	16;16;15;15;15;13;9;1	16;16;15;15;15;13;9;1	Pleckstrin homology domain-containing family A member 5	PLEKHA5	8	16	16	16	16	16	16	18.9	18.9	18.9	127.46	1116	1116;1179;1060;1174;1282;1098;650;76	9.69	NA	1	4	5	3	NA	NA	1	2	2	2	4	3	2	1	2	2	2	0
sp|Q9HAT2|SIAE_HUMAN Sialate O-acetylesterase OS=Homo sapiens OX=9606 GN=SIAE PE=1 SV=1;sp|Q9HAT2-2|SIAE_HUMAN Isoform 2 of Sialate O-acetylesterase OS=Homo sapiens OX=9606 GN=SIAE	-0.240225	17.5345	-3.25023	0.00639141	0.0954266	-2.99106	2.1944	not significant	1.02033	Q9HAT2;Q9HAT2-2	Q9HAT2;Q9HAT2-2	6;5	6;5	6;5	Sialate O-acetylesterase	SIAE	2	6	6	6	6	6	6	12.2	12.2	12.2	58.314	523	523;488	11.2	NA	NA	NA	1	1	1	1	1	1	2	2	2	2	1	1	NA	1	2	0
sp|Q9HAS0|NJMU_HUMAN Protein Njmu-R1 OS=Homo sapiens OX=9606 GN=C17orf75 PE=1 SV=2	-0.647586	12.7272	-3.04587	0.0094574	0.118789	-3.37835	2.02423	not significant	0.925224	Q9HAS0	Q9HAS0	2	2	2	Protein Njmu-R1	C17orf75	1	2	2	2	2	2	2	12.4	12.4	12.4	44.621	396	396	6.33	NA	1	1	NA	NA	NA	NA	NA	NA	NA	NA	NA	NA	1	NA	NA	NA	NA	0.00048912
sp|Q9HAQ2-2|KIF9_HUMAN Isoform 2 of Kinesin-like protein KIF9 OS=Homo sapiens OX=9606 GN=KIF9;sp|Q9HAQ2|KIF9_HUMAN Kinesin-like protein KIF9 OS=Homo sapiens OX=9606 GN=KIF9 PE=1 SV=4	-0.0894155	14.7243	-0.494987	0.628943	0.844034	-6.98099	0.201389	not significant	0.0736399	Q9HAQ2-2;Q9HAQ2	Q9HAQ2-2;Q9HAQ2	4;4	4;4	4;4	Kinesin-like protein KIF9	KIF9	2	4	4	4	4	4	4	6.1	6.1	6.1	82.971	725	725;790	10.2	NA	1	1	1	NA	NA	NA	NA	NA	1	1	1	NA	1	2	1	NA	NA	0
sp|Q9HAN9|NMNA1_HUMAN Nicotinamide/nicotinic acid mononucleotide adenylyltransferase 1 OS=Homo sapiens OX=9606 GN=NMNAT1 PE=1 SV=1	-0.680865	12.8363	-6.26541	3.01867e-05	0.00272194	2.45706	4.52018	sig decreased	2.56512	Q9HAN9	Q9HAN9	2	2	2	Nicotinamide/nicotinic acid mononucleotide adenylyltransferase 1	NMNAT1	1	2	2	2	2	2	2	10.8	10.8	10.8	31.932	279	279	14.2	NA	NA	NA	NA	NA	NA	NA	NA	NA	NA	NA	NA	1	1	2	NA	NA	NA	0.00050277
sp|Q9HAE3|EFCB1_HUMAN EF-hand calcium-binding domain-containing protein 1 OS=Homo sapiens OX=9606 GN=EFCAB1 PE=2 SV=1	-0.125775	17.239	-0.603376	0.556732	0.799314	-6.91875	0.254354	not significant	0.0972825	Q9HAE3;Q9HAE3-2	Q9HAE3	3;1	3;1	3;1	EF-hand calcium-binding domain-containing protein 1	EFCAB1	2	3	3	3	3	3	3	12.8	12.8	12.8	24.488	211	211;159	12.8	NA	NA	NA	NA	NA	NA	1	1	1	1	1	1	1	1	1	1	2	1	0
sp|Q9HAB8|PPCS_HUMAN Phosphopantothenate--cysteine ligase OS=Homo sapiens OX=9606 GN=PPCS PE=1 SV=2;sp|Q9HAB8-2|PPCS_HUMAN Isoform 2 of Phosphopantothenate--cysteine ligase OS=Homo sapiens OX=9606 GN=PPCS	-0.128584	18.3015	-2.45197	0.0292522	0.206853	-4.47342	1.53384	not significant	0.684338	Q9HAB8;Q9HAB8-2	Q9HAB8;Q9HAB8-2	11;7	11;7	10;7	Phosphopantothenate--cysteine ligase	PPCS	2	11	11	10	10	10	10	38.3	38.3	32.8	34.005	311	311;138	10.5	NA	NA	NA	2	4	4	3	3	3	3	3	4	4	2	2	2	3	2	0
sp|Q9HA77|SYCM_HUMAN Probable cysteine--tRNA ligase, mitochondrial OS=Homo sapiens OX=9606 GN=CARS2 PE=1 SV=1	0.0434314	16.801	0.504226	0.622614	0.840203	-6.97615	0.205781	not significant	0.075616	Q9HA77	Q9HA77	4	4	4	Probable cysteine--tRNA ligase, mitochondrial	CARS2	1	4	4	4	4	4	4	8.2	8.2	8.2	62.223	564	564	9.5	NA	NA	1	1	1	NA	NA	1	1	1	1	NA	NA	1	1	1	NA	NA	0
sp|Q9HA65-3|TBC17_HUMAN Isoform 3 of TBC1 domain family member 17 OS=Homo sapiens OX=9606 GN=TBC1D17;sp|Q9HA65|TBC17_HUMAN TBC1 domain family member 17 OS=Homo sapiens OX=9606 GN=TBC1D17 PE=1 SV=2;sp|Q9HA65-2|TBC17_HUMAN Isoform 2 of TBC1 domain family mem	-0.190537	16.167	-3.14787	0.00777742	0.107268	-3.18542	2.10916	not significant	0.969529	Q9HA65-3;Q9HA65;Q9HA65-2	Q9HA65-3;Q9HA65;Q9HA65-2	3;3;2	3;3;2	3;3;2	TBC1 domain family member 17	TBC1D17	3	3	3	3	3	3	3	7.7	7.7	7.7	67.223	594	594;648;615	13	NA	NA	NA	NA	1	NA	NA	NA	NA	NA	NA	NA	NA	NA	1	2	NA	NA	0.00026261
sp|Q9HA64|KT3K_HUMAN Ketosamine-3-kinase OS=Homo sapiens OX=9606 GN=FN3KRP PE=1 SV=2	-0.179237	16.9556	-1.499	0.157971	0.461172	-6.00282	0.801422	not significant	0.336137	Q9HA64	Q9HA64	2	2	2	Ketosamine-3-kinase	FN3KRP	1	2	2	2	2	2	2	7.1	7.1	7.1	34.412	309	309	4.33	NA	NA	NA	2	1	NA	NA	NA	NA	NA	NA	NA	NA	NA	NA	NA	NA	NA	0.002922
sp|Q9H9Y6-4|RPA2_HUMAN Isoform 4 of DNA-directed RNA polymerase I subunit RPA2 OS=Homo sapiens OX=9606 GN=POLR1B;sp|Q9H9Y6-5|RPA2_HUMAN Isoform 5 of DNA-directed RNA polymerase I subunit RPA2 OS=Homo sapiens OX=9606 GN=POLR1B;sp|Q9H9Y6-2|RPA2_HUMAN Isoform	0.058813	17.2381	0.275227	0.787506	0.923223	-7.07048	0.103746	not significant	0.0346935	Q9H9Y6-4;Q9H9Y6-5;Q9H9Y6-2;Q9H9Y6;Q9H9Y6-3	Q9H9Y6-4;Q9H9Y6-5;Q9H9Y6-2;Q9H9Y6;Q9H9Y6-3	2;2;2;2;2	2;2;2;2;2	2;2;2;2;2	DNA-directed RNA polymerase I subunit RPA2	POLR1B	5	2	2	2	2	2	2	2.6	2.6	2.6	104.5	924	924;952;1079;1135;1173	9	NA	NA	NA	1	1	NA	NA	NA	NA	NA	1	1	1	NA	NA	NA	NA	NA	0.0024859
sp|Q9H9T3-2|ELP3_HUMAN Isoform 2 of Elongator complex protein 3 OS=Homo sapiens OX=9606 GN=ELP3;sp|Q9H9T3|ELP3_HUMAN Elongator complex protein 3 OS=Homo sapiens OX=9606 GN=ELP3 PE=1 SV=2;sp|Q9H9T3-4|ELP3_HUMAN Isoform 3 of Elongator complex protein 3 OS=Ho	0.0138458	13.8604	0.114838	0.910344	0.967921	-7.10385	0.0407947	not significant	0.0141601	Q9H9T3-2;Q9H9T3;Q9H9T3-4;Q9H9T3-5	Q9H9T3-2;Q9H9T3;Q9H9T3-4;Q9H9T3-5	2;2;1;1	2;2;1;1	2;2;1;1	Elongator complex protein 3	ELP3	4	2	2	2	2	2	2	4.9	4.9	4.9	60.647	533	533;547;428;455	13.1	NA	NA	NA	NA	NA	NA	NA	NA	NA	1	1	1	1	1	1	NA	1	NA	0.0018223
sp|Q9H9S4|CB39L_HUMAN Calcium-binding protein 39-like OS=Homo sapiens OX=9606 GN=CAB39L PE=1 SV=3	-0.102565	12.5664	-0.879896	0.395031	0.698361	-6.70853	0.403369	not significant	0.15592	Q9H9S4	Q9H9S4	4	2	2	Calcium-binding protein 39-like	CAB39L	1	4	2	2	4	2	2	10.7	5.9	5.9	39.087	337	337	7.71	NA	NA	1	NA	NA	1	1	1	1	1	1	NA	NA	NA	NA	NA	NA	NA	0.00095671
sp|Q9H9Q2|CSN7B_HUMAN COP9 signalosome complex subunit 7b OS=Homo sapiens OX=9606 GN=COPS7B PE=1 SV=1;sp|Q9H9Q2-2|CSN7B_HUMAN Isoform 2 of COP9 signalosome complex subunit 7b OS=Homo sapiens OX=9606 GN=COPS7B;sp|Q9H9Q2-3|CSN7B_HUMAN Isoform 3 of COP9 signa	-0.0249885	16.3164	-0.282128	0.782326	0.921298	-7.06843	0.106612	not significant	0.0355996	Q9H9Q2;Q9H9Q2-2;Q9H9Q2-3	Q9H9Q2;Q9H9Q2-2;Q9H9Q2-3	5;4;3	5;4;3	5;4;3	COP9 signalosome complex subunit 7b	COPS7B	3	5	5	5	5	5	5	21.2	21.2	21.2	29.622	264	264;157;273	9	NA	NA	2	2	1	1	NA	NA	NA	NA	NA	NA	NA	2	2	1	NA	NA	0
sp|Q9H9J2|RM44_HUMAN 39S ribosomal protein L44, mitochondrial OS=Homo sapiens OX=9606 GN=MRPL44 PE=1 SV=1	-0.0400471	16.8937	-0.47082	0.645641	0.848987	-6.99326	0.190009	not significant	0.0710989	Q9H9J2	Q9H9J2	6	6	6	39S ribosomal protein L44, mitochondrial	MRPL44	1	6	6	6	6	6	6	21.7	21.7	21.7	37.535	332	332	11.8	NA	NA	1	2	2	NA	NA	NA	NA	NA	NA	1	1	2	2	2	2	1	0
sp|Q9H9E3|COG4_HUMAN Conserved oligomeric Golgi complex subunit 4 OS=Homo sapiens OX=9606 GN=COG4 PE=1 SV=3;sp|Q9H9E3-2|COG4_HUMAN Isoform 2 of Conserved oligomeric Golgi complex subunit 4 OS=Homo sapiens OX=9606 GN=COG4;sp|Q9H9E3-3|COG4_HUMAN Isoform 3 of	0.097674	15.9461	1.33472	0.205074	0.523241	-6.21811	0.68809	not significant	0.281298	Q9H9E3;Q9H9E3-2;Q9H9E3-3	Q9H9E3;Q9H9E3-2;Q9H9E3-3	6;5;4	6;5;4	6;5;4	Conserved oligomeric Golgi complex subunit 4	COG4	3	6	6	6	6	6	6	9.9	9.9	9.9	89.082	785	785;337;712	7.43	NA	NA	NA	3	4	1	1	1	1	1	NA	NA	NA	NA	1	NA	1	NA	0
sp|Q9H9B4|SFXN1_HUMAN Sideroflexin-1 OS=Homo sapiens OX=9606 GN=SFXN1 PE=1 SV=4	0.0636373	19.8671	1.20858	0.248539	0.569624	-6.37053	0.604606	not significant	0.244412	Q9H9B4	Q9H9B4	11	11	11	Sideroflexin-1	SFXN1	1	11	11	11	11	11	11	33.9	33.9	33.9	35.619	322	322	10	NA	NA	NA	2	6	4	3	4	5	5	6	8	6	5	3	1	NA	NA	0
sp|Q9H993|ARMT1_HUMAN Protein-glutamate O-methyltransferase OS=Homo sapiens OX=9606 GN=ARMT1 PE=1 SV=1	-0.209165	18.1227	-3.99759	0.00154475	0.0392014	-1.56716	2.81114	not significant	1.4067	Q9H993	Q9H993	7	7	7	Protein-glutamate O-methyltransferase	ARMT1	1	7	7	7	7	7	7	18.4	18.4	18.4	51.172	441	441	9.59	NA	NA	1	3	3	NA	NA	1	2	2	2	2	1	2	2	NA	NA	1	0
sp|Q9H977|WDR54_HUMAN WD repeat-containing protein 54 OS=Homo sapiens OX=9606 GN=WDR54 PE=1 SV=1	-0.218528	17.3528	-2.49176	0.0271473	0.198973	-4.4022	1.56627	not significant	0.701207	Q9H977	Q9H977	8	8	8	WD repeat-containing protein 54	WDR54	1	8	8	8	8	8	8	38.9	38.9	38.9	35.891	334	334	11.9	NA	NA	1	1	1	1	NA	1	2	2	3	3	3	3	2	2	2	2	0
sp|Q9H936|GHC1_HUMAN Mitochondrial glutamate carrier 1 OS=Homo sapiens OX=9606 GN=SLC25A22 PE=1 SV=1;sp|Q9H1K4|GHC2_HUMAN Mitochondrial glutamate carrier 2 OS=Homo sapiens OX=9606 GN=SLC25A18 PE=1 SV=1	-0.0113236	17.0831	-0.107221	0.916265	0.969182	-7.10476	0.0379788	not significant	0.0135945	Q9H936;Q9H1K4	Q9H936;Q9H1K4	5;3	5;3	5;3	Mitochondrial glutamate carrier 1;Mitochondrial glutamate carrier 2	SLC25A22;SLC25A18	2	5	5	5	5	5	5	23.8	23.8	23.8	34.47	323	323;315	11.5	NA	NA	NA	NA	2	1	NA	1	1	1	1	1	1	NA	1	2	1	1	0
sp|Q9H8Y8|GORS2_HUMAN Golgi reassembly-stacking protein 2 OS=Homo sapiens OX=9606 GN=GORASP2 PE=1 SV=3;sp|Q9H8Y8-3|GORS2_HUMAN Isoform 3 of Golgi reassembly-stacking protein 2 OS=Homo sapiens OX=9606 GN=GORASP2;sp|Q9H8Y8-2|GORS2_HUMAN Isoform 2 of Golgi re	0.0772072	18.657	0.695716	0.498964	0.771474	-6.8566	0.301931	not significant	0.112679	Q9H8Y8;Q9H8Y8-3;Q9H8Y8-2	Q9H8Y8;Q9H8Y8-3;Q9H8Y8-2	10;9;7	10;9;7	10;9;7	Golgi reassembly-stacking protein 2	GORASP2	3	10	10	10	10	10	10	32.5	32.5	32.5	47.145	452	452;464;384	11	NA	NA	2	3	2	1	NA	1	2	2	2	2	2	3	3	1	3	2	0
sp|Q9H8Y5|ANKZ1_HUMAN Ankyrin repeat and zinc finger domain-containing protein 1 OS=Homo sapiens OX=9606 GN=ANKZF1 PE=1 SV=1	0.0963637	17.1366	1.29796	0.217057	0.538575	-6.26374	0.663427	not significant	0.268754	Q9H8Y5	Q9H8Y5	7	7	7	Ankyrin repeat and zinc finger domain-containing protein 1	ANKZF1	1	7	7	7	7	7	7	15.7	15.7	15.7	80.926	726	726	9.96	NA	NA	NA	1	2	3	2	2	2	3	3	3	2	2	2	1	NA	NA	0
sp|Q9H8W4|PKHF2_HUMAN Pleckstrin homology domain-containing family F member 2 OS=Homo sapiens OX=9606 GN=PLEKHF2 PE=1 SV=1	-0.067797	15.2497	-0.785815	0.446187	0.733207	-6.78809	0.350483	not significant	0.134774	Q9H8W4	Q9H8W4	4	4	4	Pleckstrin homology domain-containing family F member 2	PLEKHF2	1	4	4	4	4	4	4	19.3	19.3	19.3	27.797	249	249	15.3	NA	NA	NA	NA	NA	NA	NA	NA	NA	NA	1	1	NA	NA	NA	2	2	1	0
sp|Q9H8S9|MOB1A_HUMAN MOB kinase activator 1A OS=Homo sapiens OX=9606 GN=MOB1A PE=1 SV=4;sp|Q7L9L4|MOB1B_HUMAN MOB kinase activator 1B OS=Homo sapiens OX=9606 GN=MOB1B PE=1 SV=3;sp|Q7L9L4-2|MOB1B_HUMAN Isoform 2 of MOB kinase activator 1B OS=Homo sapiens O	-0.0956926	17.6581	-1.49301	0.159511	0.462386	-6.01097	0.797209	not significant	0.334995	Q9H8S9;Q7L9L4;Q7L9L4-2;Q9H8S9-2	Q9H8S9;Q7L9L4;Q7L9L4-2;Q9H8S9-2	4;4;4;3	4;4;4;3	4;4;4;3	MOB kinase activator 1A;MOB kinase activator 1B	MOB1A;MOB1B	4	4	4	4	4	4	4	22.2	22.2	22.2	25.079	216	216;216;221;148	9.52	NA	NA	NA	2	3	2	1	2	3	4	3	3	3	2	1	NA	NA	NA	0
sp|Q9H8H3|MET7A_HUMAN Methyltransferase-like protein 7A OS=Homo sapiens OX=9606 GN=METTL7A PE=1 SV=1	-0.107897	20.0297	-0.827305	0.423122	0.719315	-6.754	0.373535	not significant	0.143081	Q9H8H3	Q9H8H3	5	5	5	Methyltransferase-like protein 7A	METTL7A	1	5	5	5	5	5	5	25	25	25	28.319	244	244	13.3	NA	NA	NA	NA	1	1	1	1	1	1	1	1	NA	NA	NA	2	4	4	0
sp|Q9H892|TTC12_HUMAN Tetratricopeptide repeat protein 12 OS=Homo sapiens OX=9606 GN=TTC12 PE=1 SV=2;sp|Q9H892-2|TTC12_HUMAN Isoform 2 of Tetratricopeptide repeat protein 12 OS=Homo sapiens OX=9606 GN=TTC12	-0.295619	16.1031	-2.52457	0.0255227	0.191505	-4.3432	1.59307	not significant	0.717819	Q9H892;Q9H892-2	Q9H892;Q9H892-2	5;5	5;5	5;5	Tetratricopeptide repeat protein 12	TTC12	2	5	5	5	5	5	5	6.8	6.8	6.8	78.755	705	705;732	10.2	NA	NA	NA	1	1	1	NA	NA	1	1	2	1	1	3	NA	NA	NA	NA	0
sp|Q9H845|ACAD9_HUMAN Acyl-CoA dehydrogenase family member 9, mitochondrial OS=Homo sapiens OX=9606 GN=ACAD9 PE=1 SV=1	-0.0438375	18.298	-0.621547	0.54508	0.793904	-6.90717	0.26354	not significant	0.100232	Q9H845	Q9H845	11	11	11	Acyl-CoA dehydrogenase family member 9, mitochondrial	ACAD9	1	11	11	11	11	11	11	21.3	21.3	21.3	68.76	621	621	12.2	NA	NA	1	1	1	1	1	1	1	1	2	3	4	1	5	4	2	1	0
sp|Q9H7Z7|PGES2_HUMAN Prostaglandin E synthase 2 OS=Homo sapiens OX=9606 GN=PTGES2 PE=1 SV=1	0.0349326	18.3906	0.353679	0.7293	0.89771	-7.04427	0.137094	not significant	0.0468642	Q9H7Z7	Q9H7Z7	10	10	10	Prostaglandin E synthase 2;Prostaglandin E synthase 2 truncated form	PTGES2	1	10	10	10	10	10	10	31.3	31.3	31.3	41.943	377	377	11.9	NA	NA	NA	1	2	2	3	2	2	2	2	3	1	2	2	3	5	3	0
sp|Q9H7Z3|NRDE2_HUMAN Protein NRDE2 homolog OS=Homo sapiens OX=9606 GN=NRDE2 PE=1 SV=3	-0.0899588	14.279	-1.01736	0.327704	0.641343	-6.57814	0.484518	not significant	0.19291	Q9H7Z3	Q9H7Z3	2	2	2	Protein NRDE2 homolog	NRDE2	1	2	2	2	2	2	2	2.2	2.2	2.2	132.67	1164	1164	7	NA	1	1	NA	NA	NA	NA	NA	NA	NA	NA	NA	NA	NA	NA	1	NA	NA	0
sp|Q9H7X7|IFT22_HUMAN Intraflagellar transport protein 22 homolog OS=Homo sapiens OX=9606 GN=IFT22 PE=1 SV=1;sp|Q9H7X7-2|IFT22_HUMAN Isoform 2 of Intraflagellar transport protein 22 homolog OS=Homo sapiens OX=9606 GN=IFT22;sp|Q9H7X7-3|IFT22_HUMAN Isoform 3	-0.308045	17.1746	-2.6725	0.0192945	0.165823	-4.07414	1.71457	not significant	0.780356	Q9H7X7;Q9H7X7-2;Q9H7X7-3	Q9H7X7;Q9H7X7-2;Q9H7X7-3	7;6;5	7;6;5	7;6;5	Intraflagellar transport protein 22 homolog	IFT22	3	7	7	7	7	7	7	50.3	50.3	50.3	20.835	185	185;155;108	10.6	NA	1	1	3	2	NA	NA	NA	NA	1	1	1	2	3	1	NA	2	2	0
sp|Q9H7D7-2|WDR26_HUMAN Isoform 2 of WD repeat-containing protein 26 OS=Homo sapiens OX=9606 GN=WDR26;sp|Q9H7D7|WDR26_HUMAN WD repeat-containing protein 26 OS=Homo sapiens OX=9606 GN=WDR26 PE=1 SV=3	-0.104786	11.6983	-1.25594	0.231435	0.555208	-6.31469	0.63557	not significant	0.255544	Q9H7D7-2;Q9H7D7	Q9H7D7-2;Q9H7D7	2;2	2;2	2;2	WD repeat-containing protein 26	WDR26	2	2	2	2	2	2	2	5.1	5.1	5.1	70.459	645	645;661	8.5	NA	NA	NA	1	1	NA	NA	NA	NA	NA	NA	1	1	NA	NA	NA	NA	NA	0.00049764
sp|Q9H7D0|DOCK5_HUMAN Dedicator of cytokinesis protein 5 OS=Homo sapiens OX=9606 GN=DOCK5 PE=1 SV=3	0.131233	14.3457	1.36173	0.196617	0.513818	-6.18397	0.706378	not significant	0.289191	Q9H7D0	Q9H7D0	3	3	3	Dedicator of cytokinesis protein 5	DOCK5	1	3	3	3	3	3	3	1.8	1.8	1.8	215.31	1870	1870	11.2	NA	NA	1	1	NA	NA	NA	NA	NA	NA	NA	NA	1	1	1	NA	NA	1	0
sp|Q9H7C9|AAMDC_HUMAN Mth938 domain-containing protein OS=Homo sapiens OX=9606 GN=AAMDC PE=1 SV=1;sp|Q9H7C9-3|AAMDC_HUMAN Isoform 3 of Mth938 domain-containing protein OS=Homo sapiens OX=9606 GN=AAMDC;sp|Q9H7C9-2|AAMDC_HUMAN Isoform 2 of Mth938 domain-cont	-0.125237	16.3148	-1.36661	0.195123	0.51203	-6.17776	0.709693	not significant	0.290704	Q9H7C9;Q9H7C9-3;Q9H7C9-2	Q9H7C9;Q9H7C9-3;Q9H7C9-2	5;3;3	5;3;3	5;3;3	Mth938 domain-containing protein	AAMDC	3	5	5	5	5	5	5	35.2	35.2	35.2	13.332	122	122;88;118	11.3	NA	NA	NA	NA	NA	1	1	1	2	2	2	1	NA	2	1	1	NA	1	0
sp|Q9H773|DCTP1_HUMAN dCTP pyrophosphatase 1 OS=Homo sapiens OX=9606 GN=DCTPP1 PE=1 SV=1	-0.0826104	15.6244	-0.737277	0.474167	0.756881	-6.82595	0.324069	not significant	0.120972	Q9H773	Q9H773	4	4	4	dCTP pyrophosphatase 1	DCTPP1	1	4	4	4	4	4	4	27.6	27.6	27.6	18.681	170	170	6.92	NA	2	2	2	1	NA	NA	NA	NA	1	1	1	1	1	NA	NA	NA	NA	0
sp|Q9H6Z4-3|RANB3_HUMAN Isoform 3 of Ran-binding protein 3 OS=Homo sapiens OX=9606 GN=RANBP3;sp|Q9H6Z4-2|RANB3_HUMAN Isoform 2 of Ran-binding protein 3 OS=Homo sapiens OX=9606 GN=RANBP3;sp|Q9H6Z4|RANB3_HUMAN Ran-binding protein 3 OS=Homo sapiens OX=9606 GN	-0.0878757	17.6633	-1.00864	0.331715	0.645459	-6.5869	0.479234	not significant	0.190131	Q9H6Z4-3;Q9H6Z4-2;Q9H6Z4	Q9H6Z4-3;Q9H6Z4-2;Q9H6Z4	5;5;5	5;5;5	5;5;5	Ran-binding protein 3	RANBP3	3	5	5	5	5	5	5	12.4	12.4	12.4	53.41	499	499;562;567	12.8	NA	NA	NA	NA	NA	NA	NA	2	2	1	1	NA	1	1	1	NA	2	2	0
sp|Q9H6T3|RPAP3_HUMAN RNA polymerase II-associated protein 3 OS=Homo sapiens OX=9606 GN=RPAP3 PE=1 SV=2;sp|Q9H6T3-3|RPAP3_HUMAN Isoform 3 of RNA polymerase II-associated protein 3 OS=Homo sapiens OX=9606 GN=RPAP3;sp|Q9H6T3-2|RPAP3_HUMAN Isoform 2 of RNA po	-0.149572	16.285	-1.757	0.102638	0.374055	-5.63067	0.988693	not significant	0.427064	Q9H6T3;Q9H6T3-3;Q9H6T3-2	Q9H6T3;Q9H6T3-3;Q9H6T3-2	7;6;6	7;6;6	7;6;6	RNA polymerase II-associated protein 3	RPAP3	3	7	7	7	7	7	7	12	12	12	75.718	665	665;506;631	10.3	NA	NA	NA	1	2	2	2	2	2	3	3	3	1	2	1	2	1	NA	0
sp|Q9H6S3-3|ES8L2_HUMAN Isoform 3 of Epidermal growth factor receptor kinase substrate 8-like protein 2 OS=Homo sapiens OX=9606 GN=EPS8L2;sp|Q9H6S3|ES8L2_HUMAN Epidermal growth factor receptor kinase substrate 8-like protein 2 OS=Homo sapiens OX=9606 GN=EP	-0.180147	18.633	-1.24933	0.233764	0.558137	-6.32258	0.631222	not significant	0.253259	Q9H6S3-3;Q9H6S3;Q9H6S3-2	Q9H6S3-3;Q9H6S3	13;13;5	13;13;5	13;13;5	Epidermal growth factor receptor kinase substrate 8-like protein 2	EPS8L2	3	13	13	13	13	13	13	21.3	21.3	21.3	82.322	731	731;715;327	7.89	1	3	5	7	6	2	3	4	3	4	4	3	1	1	1	2	2	1	0
sp|Q9H6R4-2|NOL6_HUMAN Isoform 2 of Nucleolar protein 6 OS=Homo sapiens OX=9606 GN=NOL6;sp|Q9H6R4-4|NOL6_HUMAN Isoform 4 of Nucleolar protein 6 OS=Homo sapiens OX=9606 GN=NOL6;sp|Q9H6R4|NOL6_HUMAN Nucleolar protein 6 OS=Homo sapiens OX=9606 GN=NOL6 PE=1 SV	0.0633723	13.9937	0.491024	0.631667	0.845014	-6.98305	0.199512	not significant	0.073136	Q9H6R4-2;Q9H6R4-4;Q9H6R4;Q9H6R4-3	Q9H6R4-2;Q9H6R4-4;Q9H6R4;Q9H6R4-3	2;2;2;1	2;2;2;1	2;2;2;1	Nucleolar protein 6	NOL6	4	2	2	2	2	2	2	2.3	2.3	2.3	112.3	1007	1007;1143;1146;699	9.5	NA	NA	1	1	NA	NA	NA	NA	NA	NA	NA	NA	NA	NA	1	1	NA	NA	0.00049237
sp|Q9H6R3|ACSS3_HUMAN Acyl-CoA synthetase short-chain family member 3, mitochondrial OS=Homo sapiens OX=9606 GN=ACSS3 PE=1 SV=1;sp|Q9H6R3-2|ACSS3_HUMAN Isoform 2 of Acyl-CoA synthetase short-chain family member 3, mitochondrial OS=Homo sapiens OX=9606 GN=A	-0.180836	16.6351	-0.63052	0.539377	0.790688	-6.90134	0.268108	not significant	0.101995	Q9H6R3;Q9H6R3-2	Q9H6R3;Q9H6R3-2	5;3	5;3	5;3	Acyl-CoA synthetase short-chain family member 3, mitochondrial	ACSS3	2	5	5	5	5	5	5	8.6	8.6	8.6	74.777	686	686;368	6.9	NA	1	3	4	2	1	1	2	1	1	1	1	1	NA	NA	NA	1	NA	0
sp|Q9H6Q4-2|CIAO3_HUMAN Isoform 2 of Cytosolic iron-sulfur assembly component 3 OS=Homo sapiens OX=9606 GN=CIAO3;sp|Q9H6Q4-3|CIAO3_HUMAN Isoform 3 of Cytosolic iron-sulfur assembly component 3 OS=Homo sapiens OX=9606 GN=CIAO3;sp|Q9H6Q4|CIAO3_HUMAN Cytosoli	-0.253173	14.6472	-1.94683	0.073689	0.320804	-5.33407	1.1326	not significant	0.49376	Q9H6Q4-2;Q9H6Q4-3;Q9H6Q4	Q9H6Q4-2;Q9H6Q4-3;Q9H6Q4	3;3;3	3;3;3	3;3;3	Cytosolic Fe-S cluster assembly factor NARFL	NARFL	3	3	3	3	3	3	3	23.2	23.2	23.2	26.135	233	233;374;476	4.86	NA	NA	1	2	2	1	1	NA	NA	NA	NA	NA	NA	NA	NA	NA	NA	NA	0
sp|Q9H6L2|TM231_HUMAN Transmembrane protein 231 OS=Homo sapiens OX=9606 GN=TMEM231 PE=1 SV=1;sp|Q9H6L2-2|TM231_HUMAN Isoform 2 of Transmembrane protein 231 OS=Homo sapiens OX=9606 GN=TMEM231	-0.00968715	19.7771	-0.0696789	0.945519	0.979539	-7.10831	0.0243297	not significant	0.00897827	Q9H6L2;Q9H6L2-2;Q9H6L2-3	Q9H6L2;Q9H6L2-2	7;6;3	7;6;3	7;6;3	Transmembrane protein 231	TMEM231	3	7	7	7	7	7	7	21.5	21.5	21.5	36.058	316	316;345;200	9.61	NA	2	2	3	3	2	2	1	1	1	1	1	NA	NA	NA	1	4	4	0
sp|Q9H6K4|OPA3_HUMAN Optic atrophy 3 protein OS=Homo sapiens OX=9606 GN=OPA3 PE=1 SV=1;sp|Q9H6K4-2|OPA3_HUMAN Isoform 2 of Optic atrophy 3 protein OS=Homo sapiens OX=9606 GN=OPA3	-0.219469	15.8633	-2.82701	0.0143768	0.142658	-3.78863	1.84234	not significant	0.845704	Q9H6K4;Q9H6K4-2	Q9H6K4;Q9H6K4-2	3;2	3;2	3;2	Optic atrophy 3 protein	OPA3	2	3	3	3	3	3	3	13.4	13.4	13.4	19.996	179	179;180	11.1	NA	NA	NA	NA	1	1	1	1	1	1	1	1	1	NA	NA	NA	2	1	0.00026116
sp|Q9H6F5|CCD86_HUMAN Coiled-coil domain-containing protein 86 OS=Homo sapiens OX=9606 GN=CCDC86 PE=1 SV=1	0.0123376	15.6522	0.139112	0.891512	0.958458	-7.10056	0.0498727	not significant	0.0184269	Q9H6F5	Q9H6F5	2	2	2	Coiled-coil domain-containing protein 86	CCDC86	1	2	2	2	2	2	2	8.9	8.9	8.9	40.235	360	360	13	NA	NA	NA	NA	NA	NA	NA	NA	NA	NA	NA	1	NA	1	NA	NA	NA	NA	0.0024769
sp|Q9H6E4|CC134_HUMAN Coiled-coil domain-containing protein 134 OS=Homo sapiens OX=9606 GN=CCDC134 PE=1 SV=1	-0.0567755	16.0459	-0.939119	0.364942	0.675381	-6.65437	0.437776	not significant	0.170451	Q9H6E4	Q9H6E4	5	5	5	Coiled-coil domain-containing protein 134	CCDC134	1	5	5	5	5	5	5	28.4	28.4	28.4	26.56	229	229	13.2	NA	NA	NA	NA	1	NA	NA	NA	NA	1	NA	1	NA	1	2	3	NA	NA	0
sp|Q9H5N1|RABE2_HUMAN Rab GTPase-binding effector protein 2 OS=Homo sapiens OX=9606 GN=RABEP2 PE=1 SV=2;sp|Q9H5N1-2|RABE2_HUMAN Isoform 2 of Rab GTPase-binding effector protein 2 OS=Homo sapiens OX=9606 GN=RABEP2	-0.190314	16.2581	-2.46742	0.0284167	0.203759	-4.44581	1.54643	not significant	0.690884	Q9H5N1;Q9H5N1-2	Q9H5N1;Q9H5N1-2	8;6	8;6	8;6	Rab GTPase-binding effector protein 2	RABEP2	2	8	8	8	8	8	8	17.8	17.8	17.8	63.542	569	569;533	6.14	NA	3	4	4	3	2	3	2	2	2	1	1	1	NA	NA	NA	NA	NA	0
sp|Q9H583|HEAT1_HUMAN HEAT repeat-containing protein 1 OS=Homo sapiens OX=9606 GN=HEATR1 PE=1 SV=3	-0.03856	12.9134	-0.315623	0.757342	0.91024	-7.05779	0.120708	not significant	0.0408439	Q9H583	Q9H583	2	2	2	HEAT repeat-containing protein 1;HEAT repeat-containing protein 1, N-terminally processed	HEATR1	1	2	2	2	2	2	2	1	1	1	242.37	2144	2144	6.67	NA	1	1	NA	NA	NA	NA	NA	NA	NA	NA	NA	NA	NA	1	NA	NA	NA	0.00050955
sp|Q9H4Z3|PCIF1_HUMAN Phosphorylated CTD-interacting factor 1 OS=Homo sapiens OX=9606 GN=PCIF1 PE=1 SV=1	0.0832591	11.6022	0.700084	0.496322	0.770763	-6.85345	0.304237	not significant	0.113079	Q9H4Z3	Q9H4Z3	2	2	2	Phosphorylated CTD-interacting factor 1	PCIF1	1	2	2	2	2	2	2	4.1	4.1	4.1	80.669	704	704	8.5	1	NA	NA	NA	NA	NA	NA	NA	NA	NA	NA	NA	NA	NA	NA	1	NA	NA	0.0020417
sp|Q9H4M9|EHD1_HUMAN EH domain-containing protein 1 OS=Homo sapiens OX=9606 GN=EHD1 PE=1 SV=2	0.0155253	17.5342	0.127233	0.90072	0.963318	-7.10225	0.0454103	not significant	0.0162302	Q9H4M9	Q9H4M9	9	8	7	EH domain-containing protein 1	EHD1	1	9	8	7	9	8	7	25.7	23.6	21.9	60.626	534	534	12.4	NA	NA	NA	NA	3	NA	NA	NA	NA	NA	1	2	3	3	2	2	1	NA	0
sp|Q9H4L5-2|OSBL3_HUMAN Isoform 1b of Oxysterol-binding protein-related protein 3 OS=Homo sapiens OX=9606 GN=OSBPL3;sp|Q9H4L5|OSBL3_HUMAN Oxysterol-binding protein-related protein 3 OS=Homo sapiens OX=9606 GN=OSBPL3 PE=1 SV=1;sp|Q9H4L5-6|OSBL3_HUMAN Isofor	0.0398911	16.4541	0.57664	0.574119	0.810682	-6.93519	0.240998	not significant	0.0911495	Q9H4L5-2;Q9H4L5;Q9H4L5-6;Q9H4L5-5;Q9H4L5-4;Q9H4L5-3;Q9H4L5-8;Q9H4L5-7	Q9H4L5-2;Q9H4L5;Q9H4L5-6;Q9H4L5-5;Q9H4L5-4;Q9H4L5-3;Q9H4L5-8;Q9H4L5-7	10;10;8;8;8;8;6;6	10;10;8;8;8;8;6;6	10;10;8;8;8;8;6;6	Oxysterol-binding protein-related protein 3	OSBPL3	8	10	10	10	10	10	10	15.9	15.9	15.9	97.685	856	856;887;611;642;820;851;575;606	9.45	NA	1	1	3	2	NA	NA	1	2	2	1	2	2	2	2	1	NA	NA	0
sp|Q9H4K1|RIBC2_HUMAN RIB43A-like with coiled-coils protein 2 OS=Homo sapiens OX=9606 GN=RIBC2 PE=1 SV=1	-0.183712	17.8814	-2.00532	0.0664011	0.303568	-5.2393	1.17783	not significant	0.517744	Q9H4K1	Q9H4K1	8	8	8	RIB43A-like with coiled-coils protein 2	RIBC2	1	8	8	8	8	8	8	27.2	27.2	27.2	37.059	309	309	9.13	NA	NA	1	3	5	1	NA	NA	1	2	2	2	1	1	2	2	NA	NA	0
sp|Q9H4G4|GAPR1_HUMAN Golgi-associated plant pathogenesis-related protein 1 OS=Homo sapiens OX=9606 GN=GLIPR2 PE=1 SV=3	-0.145844	21.0115	-0.959623	0.354907	0.667005	-6.6349	0.449885	not significant	0.175871	Q9H4G4	Q9H4G4	6	6	6	Golgi-associated plant pathogenesis-related protein 1	GLIPR2	1	6	6	6	6	6	6	54.5	54.5	54.5	17.218	154	154	8.46	1	2	2	4	5	5	4	5	5	4	5	4	3	1	1	1	1	1	0
sp|Q9H4A6|GOLP3_HUMAN Golgi phosphoprotein 3 OS=Homo sapiens OX=9606 GN=GOLPH3 PE=1 SV=1	-0.0070997	17.2454	-0.0838509	0.934464	0.974747	-7.10714	0.0294375	not significant	0.011108	Q9H4A6	Q9H4A6	4	4	4	Golgi phosphoprotein 3	GOLPH3	1	4	4	4	4	4	4	16.1	16.1	16.1	33.81	298	298	7.31	NA	1	2	3	2	1	NA	1	1	1	1	1	NA	NA	1	1	NA	NA	0
sp|Q9H4A5-2|GLP3L_HUMAN Isoform 2 of Golgi phosphoprotein 3-like OS=Homo sapiens OX=9606 GN=GOLPH3L;sp|Q9H4A5|GLP3L_HUMAN Golgi phosphoprotein 3-like OS=Homo sapiens OX=9606 GN=GOLPH3L PE=1 SV=1	-0.0953038	14.2408	-0.587387	0.567095	0.804065	-6.92867	0.246344	not significant	0.0947088	Q9H4A5-2;Q9H4A5	Q9H4A5-2;Q9H4A5	2;2	2;2	2;2	Golgi phosphoprotein 3-like	GOLPH3L	2	2	2	2	2	2	2	12	12	12	27.672	241	241;285	3	NA	1	2	1	NA	NA	NA	NA	NA	NA	NA	NA	NA	NA	NA	NA	NA	NA	0.00050543
sp|Q9H4A4|AMPB_HUMAN Aminopeptidase B OS=Homo sapiens OX=9606 GN=RNPEP PE=1 SV=2	-0.188003	22.0592	-2.52923	0.0252994	0.190635	-4.33479	1.59689	not significant	0.719796	Q9H4A4	Q9H4A4	30	30	30	Aminopeptidase B	RNPEP	1	30	30	30	30	30	30	47.4	47.4	47.4	72.595	650	650	11	NA	1	2	6	10	6	8	9	7	11	9	10	12	11	10	6	8	8	0
sp|Q9H4A3-2|WNK1_HUMAN Isoform 2 of Serine/threonine-protein kinase WNK1 OS=Homo sapiens OX=9606 GN=WNK1;sp|Q9H4A3|WNK1_HUMAN Serine/threonine-protein kinase WNK1 OS=Homo sapiens OX=9606 GN=WNK1 PE=1 SV=2;sp|Q9H4A3-5|WNK1_HUMAN Isoform 4 of Serine/threonin	-0.121286	16.7557	-1.59133	0.135762	0.426665	-5.87413	0.867221	not significant	0.369913	Q9H4A3-2;Q9H4A3;Q9H4A3-5;Q9H4A3-6;Q9H4A3-7;Q9H4A3-4	Q9H4A3-2;Q9H4A3;Q9H4A3-5;Q9H4A3-6;Q9H4A3-7	9;9;9;9;9;3	9;9;9;9;9;3	8;8;8;8;8;3	Serine/threonine-protein kinase WNK1	WNK1	6	9	9	8	9	9	8	5.6	5.6	5.3	225.56	2135	2135;2382;2634;2642;2833;1975	9.57	NA	1	3	3	1	1	NA	1	1	1	1	1	1	2	3	2	NA	1	0
sp|Q9H488-2|OFUT1_HUMAN Isoform 2 of GDP-fucose protein O-fucosyltransferase 1 OS=Homo sapiens OX=9606 GN=POFUT1;sp|Q9H488|OFUT1_HUMAN GDP-fucose protein O-fucosyltransferase 1 OS=Homo sapiens OX=9606 GN=POFUT1 PE=1 SV=1	0.160549	16.2674	1.37684	0.192014	0.50908	-6.16466	0.716668	not significant	0.293214	Q9H488-2;Q9H488	Q9H488-2;Q9H488	2;2	2;2	2;2	GDP-fucose protein O-fucosyltransferase 1	POFUT1	2	2	2	2	2	2	2	11.9	11.9	11.9	22.338	194	194;388	15.4	NA	NA	NA	NA	NA	NA	NA	NA	NA	NA	NA	NA	1	1	1	NA	1	1	0.0011644
sp|Q9H479|FN3K_HUMAN Fructosamine-3-kinase OS=Homo sapiens OX=9606 GN=FN3K PE=1 SV=1	-0.129845	12.1461	-1.25066	0.233293	0.55744	-6.32099	0.632099	not significant	0.253802	Q9H479	Q9H479	2	2	2	Fructosamine-3-kinase	FN3K	1	2	2	2	2	2	2	8.4	8.4	8.4	35.171	309	309	7.5	NA	NA	NA	NA	1	NA	NA	NA	NA	1	NA	NA	NA	NA	NA	NA	NA	NA	0.00049213
sp|Q9H477|RBSK_HUMAN Ribokinase OS=Homo sapiens OX=9606 GN=RBKS PE=1 SV=1;sp|Q9H477-2|RBSK_HUMAN Isoform 2 of Ribokinase OS=Homo sapiens OX=9606 GN=RBKS	-0.0737441	18.7581	-0.392637	0.701006	0.880411	-7.02888	0.154278	not significant	0.0553146	Q9H477;Q9H477-2	Q9H477;Q9H477-2	7;6	7;6	7;6	Ribokinase	RBKS	2	7	7	7	7	7	7	27	27	27	34.143	322	322;286	8.45	1	1	1	2	3	3	3	3	3	2	2	2	1	1	1	NA	1	1	0
sp|Q9H444|CHM4B_HUMAN Charged multivesicular body protein 4b OS=Homo sapiens OX=9606 GN=CHMP4B PE=1 SV=1	0.0206918	17.9948	0.320085	0.754035	0.909415	-7.05628	0.122609	not significant	0.0412377	Q9H444;P59074	Q9H444	6;1	6;1	6;1	Charged multivesicular body protein 4b	CHMP4B	2	6	6	6	6	6	6	27.2	27.2	27.2	24.95	224	224;171	8.85	NA	1	1	4	4	2	2	2	3	3	2	2	2	3	2	NA	1	NA	0
sp|Q9H3Z4-2|DNJC5_HUMAN Isoform 2 of DnaJ homolog subfamily C member 5 OS=Homo sapiens OX=9606 GN=DNAJC5;sp|Q9H3Z4|DNJC5_HUMAN DnaJ homolog subfamily C member 5 OS=Homo sapiens OX=9606 GN=DNAJC5 PE=1 SV=1	-0.102577	15.4298	-1.90863	0.0788355	0.33151	-5.39513	1.10328	not significant	0.479503	Q9H3Z4-2;Q9H3Z4	Q9H3Z4-2;Q9H3Z4	3;2	3;2	3;2	DnaJ homolog subfamily C member 5	DNAJC5	2	3	3	3	3	3	3	25.7	25.7	25.7	18.801	167	167;198	6.14	NA	2	2	1	NA	NA	NA	NA	NA	NA	NA	NA	NA	1	1	NA	NA	NA	0
sp|Q9H3U1|UN45A_HUMAN Protein unc-45 homolog A OS=Homo sapiens OX=9606 GN=UNC45A PE=1 SV=1;sp|Q9H3U1-2|UN45A_HUMAN Isoform 2 of Protein unc-45 homolog A OS=Homo sapiens OX=9606 GN=UNC45A	0.13814	17.4486	1.29201	0.219048	0.540353	-6.27103	0.659461	not significant	0.267323	Q9H3U1;Q9H3U1-2;Q9H3U1-3	Q9H3U1;Q9H3U1-2	8;8;1	8;8;1	8;8;1	Protein unc-45 homolog A	UNC45A	3	8	8	8	8	8	8	10.4	10.4	10.4	103.08	944	944;929;222	10.4	NA	1	1	1	1	1	1	1	1	2	3	4	4	2	2	1	NA	NA	0
sp|Q9H3S7|PTN23_HUMAN Tyrosine-protein phosphatase non-receptor type 23 OS=Homo sapiens OX=9606 GN=PTPN23 PE=1 SV=1	-0.100608	17.9166	-1.65568	0.121925	0.405268	-5.78141	0.913908	not significant	0.392257	Q9H3S7	Q9H3S7	14	14	14	Tyrosine-protein phosphatase non-receptor type 23	PTPN23	1	14	14	14	14	14	14	10.1	10.1	10.1	178.97	1636	1636	8.07	1	2	5	4	4	2	2	2	2	3	2	2	3	3	1	NA	1	1	0
sp|Q9H3R2|MUC13_HUMAN Mucin-13 OS=Homo sapiens OX=9606 GN=MUC13 PE=1 SV=3	0.207361	15.2618	0.89129	0.389114	0.694363	-6.69835	0.409923	not significant	0.158413	Q9H3R2	Q9H3R2	3	3	3	Mucin-13	MUC13	1	3	3	3	3	3	3	7.8	7.8	7.8	54.603	512	512	8.67	NA	NA	1	1	1	1	1	1	1	1	1	1	NA	1	1	NA	NA	NA	0
sp|Q9H3Q3|G3ST2_HUMAN Galactose-3-O-sulfotransferase 2 OS=Homo sapiens OX=9606 GN=GAL3ST2 PE=1 SV=2	-0.260256	15.8084	-1.76576	0.101105	0.372269	-5.61738	0.995228	not significant	0.429143	Q9H3Q3	Q9H3Q3	3	3	3	Galactose-3-O-sulfotransferase 2	GAL3ST2	1	3	3	3	3	3	3	6.3	6.3	6.3	46.11	398	398	8.09	NA	NA	NA	NA	2	2	2	2	1	1	NA	NA	NA	NA	NA	NA	NA	1	0.00051935
sp|Q9H3Q1|BORG4_HUMAN Cdc42 effector protein 4 OS=Homo sapiens OX=9606 GN=CDC42EP4 PE=1 SV=1;sp|Q9H3Q1-2|BORG4_HUMAN Isoform 2 of Cdc42 effector protein 4 OS=Homo sapiens OX=9606 GN=CDC42EP4	0.0356424	16.5872	0.47457	0.643036	0.848513	-6.9914	0.191765	not significant	0.0713414	Q9H3Q1;Q9H3Q1-2	Q9H3Q1;Q9H3Q1-2	7;6	7;6	7;6	Cdc42 effector protein 4	CDC42EP4	2	7	7	7	7	7	7	30.1	30.1	30.1	37.979	356	356;286	6.67	NA	1	4	3	1	NA	NA	NA	1	1	1	1	1	1	NA	NA	NA	NA	0
sp|Q9H3P7|GCP60_HUMAN Golgi resident protein GCP60 OS=Homo sapiens OX=9606 GN=ACBD3 PE=1 SV=4	-0.00593372	17.6349	-0.092869	0.927436	0.972472	-7.10629	0.032716	not significant	0.0121229	Q9H3P7;REV__Q15233-2;REV__Q9NUQ3-2;REV__Q15233;REV__Q9NUQ3;REV__P23246-2;REV__P23246;Q9HCE9-2;Q9HCE9	Q9H3P7	6;1;1;1;1;1;1;1;1	5;0;0;0;0;0;0;0;0	5;0;0;0;0;0;0;0;0	Golgi resident protein GCP60	ACBD3	9	6	5	5	6	5	5	20.1	16.1	16.1	60.593	528	528;382;396;471;528;669;707;1114;1232	6.1	NA	2	4	4	2	1	NA	1	1	1	2	1	1	NA	NA	NA	NA	NA	0
sp|Q9H3P2|NELFA_HUMAN Negative elongation factor A OS=Homo sapiens OX=9606 GN=NELFA PE=1 SV=3;sp|Q9H3P2-7|NELFA_HUMAN Isoform 2 of Negative elongation factor A OS=Homo sapiens OX=9606 GN=NELFA	-0.189779	15.5143	-2.42569	0.0307271	0.212087	-4.52021	1.51248	not significant	0.673486	Q9H3P2;Q9H3P2-7	Q9H3P2;Q9H3P2-7	6;3	6;3	6;3	Negative elongation factor A	NELFA	2	6	6	6	6	6	6	21.6	21.6	21.6	57.276	528	528;265	12.1	NA	NA	NA	2	1	NA	NA	NA	NA	NA	1	NA	NA	2	2	1	1	1	0
sp|Q9H3N1|TMX1_HUMAN Thioredoxin-related transmembrane protein 1 OS=Homo sapiens OX=9606 GN=TMX1 PE=1 SV=1	0.0267445	18.1851	0.415772	0.684418	0.871885	-7.01899	0.164678	not significant	0.0595406	Q9H3N1	Q9H3N1	7	7	7	Thioredoxin-related transmembrane protein 1	TMX1	1	7	7	7	7	7	7	31.1	31.1	31.1	31.791	280	280	11.4	NA	NA	NA	1	2	1	2	1	1	1	1	NA	NA	NA	1	2	3	2	0
sp|Q9H3M7-2|TXNIP_HUMAN Isoform 2 of Thioredoxin-interacting protein OS=Homo sapiens OX=9606 GN=TXNIP;sp|Q9H3M7|TXNIP_HUMAN Thioredoxin-interacting protein OS=Homo sapiens OX=9606 GN=TXNIP PE=1 SV=1	-0.178859	16.7154	-2.93494	0.0116966	0.133612	-3.58703	1.93194	not significant	0.874155	Q9H3M7-2;Q9H3M7	Q9H3M7-2;Q9H3M7	2;2	2;2	2;2	Thioredoxin-interacting protein	TXNIP	2	2	2	2	2	2	2	7.1	7.1	7.1	37.319	336	336;391	14.8	NA	NA	NA	NA	NA	NA	NA	NA	NA	NA	NA	NA	1	1	1	2	NA	NA	0.00072481
sp|Q9H3K6|BOLA2_HUMAN BolA-like protein 2 OS=Homo sapiens OX=9606 GN=BOLA2 PE=1 SV=1;sp|Q9H3K6-2|BOLA2_HUMAN Isoform 2 of BolA-like protein 2 OS=Homo sapiens OX=9606 GN=BOLA2	-0.0917102	20.1796	-1.10724	0.288434	0.608715	-6.48422	0.539953	not significant	0.215586	Q9H3K6;Q9H3K6-2	Q9H3K6;Q9H3K6-2	4;2	4;2	4;2	BolA-like protein 2	BOLA2	2	4	4	4	4	4	4	59.3	59.3	59.3	10.116	86	86;58	10.3	NA	1	1	1	NA	1	1	1	1	1	1	1	1	1	1	1	1	1	0
sp|Q9H3K2|GHITM_HUMAN Growth hormone-inducible transmembrane protein OS=Homo sapiens OX=9606 GN=GHITM PE=1 SV=2	0.00120529	16.4755	0.00602886	0.995282	0.997636	-7.11089	0.00205383	not significant	0.00102786	Q9H3K2	Q9H3K2	3	3	3	Growth hormone-inducible transmembrane protein	GHITM	1	3	3	3	3	3	3	9.3	9.3	9.3	37.205	345	345	10.5	NA	1	1	1	1	NA	NA	NA	NA	NA	NA	2	2	3	2	NA	NA	NA	0
sp|Q9H3H5|GPT_HUMAN UDP-N-acetylglucosamine--dolichyl-phosphate N-acetylglucosaminephosphotransferase OS=Homo sapiens OX=9606 GN=DPAGT1 PE=1 SV=2;sp|Q9H3H5-2|GPT_HUMAN Isoform 2 of UDP-N-acetylglucosamine--dolichyl-phosphate N-acetylglucosaminephosphotrans	0.0339381	16.388	0.358025	0.726122	0.895085	-7.04263	0.138991	not significant	0.0481356	Q9H3H5;Q9H3H5-2;Q9H3H5-3	Q9H3H5;Q9H3H5-2;Q9H3H5-3	3;3;2	3;3;2	3;3;2	UDP-N-acetylglucosamine--dolichyl-phosphate N-acetylglucosaminephosphotransferase	DPAGT1	3	3	3	3	3	3	3	6.4	6.4	6.4	46.089	408	408;400;301	15.2	NA	NA	NA	NA	NA	NA	NA	NA	NA	NA	NA	NA	1	2	2	1	1	1	0
sp|Q9H3H3-1|CK068_HUMAN Isoform 1 of UPF0696 protein C11orf68 OS=Homo sapiens OX=9606 GN=C11orf68;sp|Q9H3H3|CK068_HUMAN UPF0696 protein C11orf68 OS=Homo sapiens OX=9606 GN=C11orf68 PE=1 SV=3;sp|Q9H3H3-3|CK068_HUMAN Isoform 3 of UPF0696 protein C11orf68 OS=	-0.126496	13.0889	-1.74826	0.104187	0.37739	-5.64389	0.982185	not significant	0.42321	Q9H3H3-1;Q9H3H3;Q9H3H3-3	Q9H3H3-1;Q9H3H3;Q9H3H3-3	2;2;2	2;2;2	2;2;2	UPF0696 protein C11orf68	C11orf68	3	2	2	2	2	2	2	9.2	9.2	9.2	27.354	251	251;292;293	15	NA	NA	NA	NA	NA	NA	NA	NA	NA	NA	NA	NA	NA	1	1	1	NA	NA	0.00049628
sp|Q9H330-4|TM245_HUMAN Isoform 4 of Transmembrane protein 245 OS=Homo sapiens OX=9606 GN=TMEM245;sp|Q9H330|TM245_HUMAN Transmembrane protein 245 OS=Homo sapiens OX=9606 GN=TMEM245 PE=1 SV=3	0.195413	14.7583	1.90698	0.0790654	0.331666	-5.39776	1.10201	not significant	0.479299	Q9H330-4;Q9H330	Q9H330-4;Q9H330	3;3	3;3	3;3	Transmembrane protein 245	TMEM245	2	3	3	3	3	3	3	7.2	7.2	7.2	55.432	503	503;879	9.57	NA	NA	1	1	1	1	NA	NA	NA	NA	NA	NA	NA	NA	1	1	NA	1	0
sp|Q9H329-2|E41LB_HUMAN Isoform 2 of Band 4.1-like protein 4B OS=Homo sapiens OX=9606 GN=EPB41L4B;sp|Q9H329|E41LB_HUMAN Band 4.1-like protein 4B OS=Homo sapiens OX=9606 GN=EPB41L4B PE=2 SV=2	-0.194487	16.758	-3.66768	0.00287943	0.0607115	-2.19484	2.54069	not significant	1.21673	Q9H329-2;Q9H329	Q9H329-2;Q9H329	5;5	5;5	4;4	Band 4.1-like protein 4B	EPB41L4B	2	5	5	4	5	5	4	12.4	12.4	10.4	58.566	518	518;900	15.9	NA	NA	NA	NA	NA	NA	NA	NA	NA	NA	NA	NA	NA	2	2	2	3	1	0
sp|Q9H307|PININ_HUMAN Pinin OS=Homo sapiens OX=9606 GN=PNN PE=1 SV=5	0.00256007	17.6368	0.0460013	0.964015	0.985207	-7.10977	0.0159164	not significant	0.00647266	Q9H307	Q9H307	9	9	9	Pinin	PNN	1	9	9	9	9	9	9	13.1	13.1	13.1	81.627	717	717	7.84	NA	1	3	3	2	1	NA	1	1	1	1	1	1	1	NA	1	1	NA	0
sp|Q9H2W6|RM46_HUMAN 39S ribosomal protein L46, mitochondrial OS=Homo sapiens OX=9606 GN=MRPL46 PE=1 SV=1	-0.0682858	16.5841	-0.921233	0.373856	0.681463	-6.67105	0.427296	not significant	0.166558	Q9H2W6	Q9H2W6	4	4	4	39S ribosomal protein L46, mitochondrial	MRPL46	1	4	4	4	4	4	4	21.5	21.5	21.5	31.705	279	279	12	NA	NA	NA	1	1	NA	NA	NA	NA	NA	NA	NA	NA	2	NA	NA	1	1	0
sp|Q9H2V7-5|SPNS1_HUMAN Isoform 5 of Protein spinster homolog 1 OS=Homo sapiens OX=9606 GN=SPNS1;sp|Q9H2V7-3|SPNS1_HUMAN Isoform 3 of Protein spinster homolog 1 OS=Homo sapiens OX=9606 GN=SPNS1;sp|Q9H2V7-2|SPNS1_HUMAN Isoform 2 of Protein spinster homolog	0.143553	14.302	1.59893	0.13406	0.42399	-5.86331	0.8727	not significant	0.372644	Q9H2V7-5;Q9H2V7-3;Q9H2V7-2;Q9H2V7	Q9H2V7-5;Q9H2V7-3;Q9H2V7-2;Q9H2V7	2;2;2;2	2;2;2;2	2;2;2;2	Protein spinster homolog 1	SPNS1	4	2	2	2	2	2	2	21	21	21	24.594	229	229;454;476;528	2.6	1	1	2	1	NA	NA	NA	NA	NA	NA	NA	NA	NA	NA	NA	NA	NA	NA	0.00051401
sp|Q9H2U2|IPYR2_HUMAN Inorganic pyrophosphatase 2, mitochondrial OS=Homo sapiens OX=9606 GN=PPA2 PE=1 SV=2;sp|Q9H2U2-2|IPYR2_HUMAN Isoform 2 of Inorganic pyrophosphatase 2, mitochondrial OS=Homo sapiens OX=9606 GN=PPA2;sp|Q9H2U2-3|IPYR2_HUMAN Isoform 3 of	-0.0102607	19.6196	-0.222108	0.827712	0.932441	-7.08455	0.082121	not significant	0.0303788	Q9H2U2;Q9H2U2-2;Q9H2U2-3;Q9H2U2-6;Q9H2U2-4	Q9H2U2;Q9H2U2-2;Q9H2U2-3;Q9H2U2-6;Q9H2U2-4	15;15;13;11;9	15;15;13;11;9	15;15;13;11;9	Inorganic pyrophosphatase 2, mitochondrial	PPA2	5	15	15	15	15	15	15	53	53	53	37.92	334	334;349;305;232;168	9.85	1	3	2	4	5	3	2	3	3	3	2	2	5	5	4	3	4	1	0
sp|Q9H2U1-3|DHX36_HUMAN Isoform 3 of ATP-dependent DNA/RNA helicase DHX36 OS=Homo sapiens OX=9606 GN=DHX36;sp|Q9H2U1-2|DHX36_HUMAN Isoform 2 of ATP-dependent DNA/RNA helicase DHX36 OS=Homo sapiens OX=9606 GN=DHX36;sp|Q9H2U1|DHX36_HUMAN ATP-dependent DNA/RN	-0.00942418	16.6922	-0.13208	0.896961	0.961491	-7.10157	0.0472265	not significant	0.0170548	Q9H2U1-3;Q9H2U1-2;Q9H2U1	Q9H2U1-3;Q9H2U1-2;Q9H2U1	9;9;9	9;9;9	8;8;8	ATP-dependent RNA helicase DHX36	DHX36	3	9	9	8	9	9	8	13.8	13.8	12.8	111.48	979	979;994;1008	11	NA	NA	2	2	1	NA	NA	1	NA	NA	NA	2	2	4	4	1	NA	NA	0
sp|Q9H2P0|ADNP_HUMAN Activity-dependent neuroprotector homeobox protein OS=Homo sapiens OX=9606 GN=ADNP PE=1 SV=1	-0.0632381	15.3275	-0.694406	0.499758	0.772166	-6.85753	0.301241	not significant	0.112289	Q9H2P0	Q9H2P0	6	6	6	Activity-dependent neuroprotector homeobox protein	ADNP	1	6	6	6	6	6	6	6.4	6.4	6.4	123.56	1102	1102	7.43	1	1	1	2	1	1	1	1	1	1	NA	NA	NA	1	1	1	NA	NA	0
sp|Q9H2M9|RBGPR_HUMAN Rab3 GTPase-activating protein non-catalytic subunit OS=Homo sapiens OX=9606 GN=RAB3GAP2 PE=1 SV=1	0.0679382	17.0471	0.942765	0.363143	0.673229	-6.65093	0.439922	not significant	0.171837	Q9H2M9	Q9H2M9	10	10	10	Rab3 GTPase-activating protein non-catalytic subunit	RAB3GAP2	1	10	10	10	10	10	10	7.3	7.3	7.3	155.98	1393	1393	8.39	NA	1	3	4	4	2	2	1	NA	NA	2	2	2	1	NA	1	2	1	0
sp|Q9H2K8|TAOK3_HUMAN Serine/threonine-protein kinase TAO3 OS=Homo sapiens OX=9606 GN=TAOK3 PE=1 SV=2;sp|Q7L7X3-3|TAOK1_HUMAN Isoform 3 of Serine/threonine-protein kinase TAO1 OS=Homo sapiens OX=9606 GN=TAOK1;sp|Q7L7X3|TAOK1_HUMAN Serine/threonine-protein	-0.0750118	14.6941	-0.672448	0.513178	0.777768	-6.87303	0.289732	not significant	0.10915	Q9H2K8;Q7L7X3-3;Q7L7X3	Q9H2K8;Q7L7X3-3;Q7L7X3	2;1;1	2;1;1	2;1;1	Serine/threonine-protein kinase TAO3;Serine/threonine-protein kinase TAO1	TAOK3;TAOK1	3	2	2	2	2	2	2	2.9	2.9	2.9	105.4	898	898;853;1001	12	NA	NA	1	NA	NA	NA	NA	NA	NA	NA	NA	NA	NA	NA	NA	1	1	NA	0
sp|Q9H2K0|IF3M_HUMAN Translation initiation factor IF-3, mitochondrial OS=Homo sapiens OX=9606 GN=MTIF3 PE=1 SV=4	-0.0119619	13.9198	-0.0884263	0.930897	0.97361	-7.10672	0.0310982	not significant	0.011615	Q9H2K0	Q9H2K0	2	2	2	Translation initiation factor IF-3, mitochondrial	MTIF3	1	2	2	2	2	2	2	10.1	10.1	10.1	31.725	278	278	11.5	NA	NA	NA	NA	1	NA	NA	NA	NA	NA	NA	NA	NA	NA	NA	NA	NA	1	0.00026151
sp|Q9H2J4|PDCL3_HUMAN Phosducin-like protein 3 OS=Homo sapiens OX=9606 GN=PDCL3 PE=1 SV=1	0.0399787	14.6722	0.332136	0.745127	0.904051	-7.05211	0.12777	not significant	0.0438071	Q9H2J4	Q9H2J4	6	6	6	Phosducin-like protein 3	PDCL3	1	6	6	6	6	6	6	31	31	31	27.614	239	239	8	NA	2	2	NA	NA	NA	1	NA	NA	NA	NA	1	NA	NA	NA	NA	1	1	0
sp|Q9H2H8|PPIL3_HUMAN Peptidyl-prolyl cis-trans isomerase-like 3 OS=Homo sapiens OX=9606 GN=PPIL3 PE=1 SV=1;sp|Q9H2H8-2|PPIL3_HUMAN Isoform 2 of Peptidyl-prolyl cis-trans isomerase-like 3 OS=Homo sapiens OX=9606 GN=PPIL3	-0.0683827	17.1352	-0.675085	0.511555	0.776772	-6.8712	0.291108	not significant	0.109707	Q9H2H8;Q9H2H8-2	Q9H2H8;Q9H2H8-2	4;3	4;3	4;3	Peptidyl-prolyl cis-trans isomerase-like 3	PPIL3	2	4	4	4	4	4	4	31.7	31.7	31.7	18.154	161	161;165	11.1	NA	NA	NA	1	1	1	NA	NA	NA	NA	1	1	3	1	1	1	NA	NA	0
sp|Q9H2G2|SLK_HUMAN STE20-like serine/threonine-protein kinase OS=Homo sapiens OX=9606 GN=SLK PE=1 SV=1;sp|Q9H2G2-2|SLK_HUMAN Isoform 2 of STE20-like serine/threonine-protein kinase OS=Homo sapiens OX=9606 GN=SLK	0.0920104	20.0704	0.862288	0.404293	0.707429	-6.72403	0.393304	not significant	0.150317	Q9H2G2;Q9H2G2-2	Q9H2G2;Q9H2G2-2	24;23	24;23	24;23	STE20-like serine/threonine-protein kinase	SLK	2	24	24	24	24	24	24	20.2	20.2	20.2	142.69	1235	1235;1204	8.46	NA	3	4	12	13	5	5	8	6	5	6	5	4	4	4	1	3	2	0
sp|Q9H2D6-5|TARA_HUMAN Isoform 1 of TRIO and F-actin-binding protein OS=Homo sapiens OX=9606 GN=TRIOBP;sp|Q9H2D6-7|TARA_HUMAN Isoform 7 of TRIO and F-actin-binding protein OS=Homo sapiens OX=9606 GN=TRIOBP;sp|Q9H2D6-3|TARA_HUMAN Isoform 4 of TRIO and F-act	0.164792	15.9966	1.53858	0.148096	0.444498	-5.94829	0.829457	not significant	0.35213	Q9H2D6-5;Q9H2D6-7;Q9H2D6-3;Q9H2D6-2;Q9H2D6;Q9H2D6-6	Q9H2D6-5;Q9H2D6-7;Q9H2D6-3;Q9H2D6-2;Q9H2D6;Q9H2D6-6	6;6;6;6;6;3	6;6;6;6;6;3	6;6;6;6;6;3	TRIO and F-actin-binding protein	TRIOBP	6	6	6	6	6	6	6	11.6	11.6	11.6	68.04	593	593;652;2193;2267;2365;431	6.31	NA	1	2	4	1	NA	NA	1	1	NA	1	1	1	NA	NA	NA	NA	NA	0
sp|Q9H2C0|GAN_HUMAN Gigaxonin OS=Homo sapiens OX=9606 GN=GAN PE=1 SV=1	-0.109318	14.5454	-0.880891	0.394512	0.698087	-6.70765	0.40394	not significant	0.15609	Q9H2C0	Q9H2C0	3	3	3	Gigaxonin	GAN	1	3	3	3	3	3	3	5.2	5.2	5.2	67.638	597	597	9	NA	1	1	NA	NA	NA	NA	NA	NA	1	1	2	1	NA	NA	NA	NA	NA	0
sp|Q9H299|SH3L3_HUMAN SH3 domain-binding glutamic acid-rich-like protein 3 OS=Homo sapiens OX=9606 GN=SH3BGRL3 PE=1 SV=1	0.0373146	21.3611	0.394057	0.699983	0.880411	-7.02829	0.154913	not significant	0.0553146	Q9H299	Q9H299	4	4	4	SH3 domain-binding glutamic acid-rich-like protein 3	SH3BGRL3	1	4	4	4	4	4	4	47.3	47.3	47.3	10.438	93	93	9.39	NA	1	1	2	2	3	3	2	2	2	2	3	3	2	1	NA	1	1	0
sp|Q9H270|VPS11_HUMAN Vacuolar protein sorting-associated protein 11 homolog OS=Homo sapiens OX=9606 GN=VPS11 PE=1 SV=1	-0.0995888	16.8897	-0.60132	0.558058	0.799974	-6.92004	0.25332	not significant	0.0969243	Q9H270	Q9H270	3	3	3	Vacuolar protein sorting-associated protein 11 homolog	VPS11	1	3	3	3	3	3	3	3.3	3.3	3.3	107.84	941	941	13.2	NA	NA	NA	NA	NA	NA	NA	NA	NA	1	2	NA	1	2	2	1	NA	NA	0
sp|Q9H269-2|VPS16_HUMAN Isoform 2 of Vacuolar protein sorting-associated protein 16 homolog OS=Homo sapiens OX=9606 GN=VPS16;sp|Q9H269|VPS16_HUMAN Vacuolar protein sorting-associated protein 16 homolog OS=Homo sapiens OX=9606 GN=VPS16 PE=1 SV=2	-0.01934	14.7463	-0.176222	0.862859	0.947803	-7.0943	0.0640602	not significant	0.0232818	Q9H269-2;Q9H269	Q9H269-2;Q9H269	3;3	3;3	3;3	Vacuolar protein sorting-associated protein 16 homolog	VPS16	2	3	3	3	3	3	3	5.5	5.5	5.5	78.299	695	695;839	10.1	NA	NA	NA	1	1	1	1	1	1	1	1	NA	NA	NA	NA	1	1	1	0
sp|Q9H223|EHD4_HUMAN EH domain-containing protein 4 OS=Homo sapiens OX=9606 GN=EHD4 PE=1 SV=1	0.196392	18.8605	1.81122	0.0934727	0.355378	-5.54777	1.02932	not significant	0.449309	Q9H223	Q9H223	16	16	14	EH domain-containing protein 4	EHD4	1	16	16	14	16	16	14	39	39	34.9	61.174	541	541	10.8	NA	NA	3	5	3	2	3	4	4	4	5	4	4	6	4	2	4	4	0
sp|Q9H1Z4-2|WDR13_HUMAN Isoform 2 of WD repeat-containing protein 13 OS=Homo sapiens OX=9606 GN=WDR13;sp|Q9H1Z4|WDR13_HUMAN WD repeat-containing protein 13 OS=Homo sapiens OX=9606 GN=WDR13 PE=1 SV=2	-0.06883	14.8945	-0.711146	0.489668	0.764487	-6.84541	0.310098	not significant	0.11663	Q9H1Z4-2;Q9H1Z4	Q9H1Z4-2;Q9H1Z4	3;3	3;3	3;3	WD repeat-containing protein 13	WDR13	2	3	3	3	3	3	3	13	13	13	43.036	393	393;485	13.4	NA	NA	NA	NA	NA	NA	NA	NA	NA	1	1	2	1	1	NA	NA	1	1	0
sp|Q9H1Y0|ATG5_HUMAN Autophagy protein 5 OS=Homo sapiens OX=9606 GN=ATG5 PE=1 SV=2;sp|Q9H1Y0-2|ATG5_HUMAN Isoform Short of Autophagy protein 5 OS=Homo sapiens OX=9606 GN=ATG5	-0.286659	12.8488	-2.61297	0.0215994	0.17809	-4.18298	1.66556	not significant	0.749361	Q9H1Y0;Q9H1Y0-2	Q9H1Y0;Q9H1Y0-2	2;1	2;1	2;1	Autophagy protein 5	ATG5	2	2	2	2	2	2	2	9.1	9.1	9.1	32.447	275	275;197	11.1	NA	NA	1	NA	NA	NA	NA	NA	NA	1	1	1	1	1	1	NA	NA	NA	0.00051322
sp|Q9H1X1|RSPH9_HUMAN Radial spoke head protein 9 homolog OS=Homo sapiens OX=9606 GN=RSPH9 PE=1 SV=1;sp|Q9H1X1-2|RSPH9_HUMAN Isoform 2 of Radial spoke head protein 9 homolog OS=Homo sapiens OX=9606 GN=RSPH9	-0.163387	20.8612	-0.974366	0.347814	0.660203	-6.62068	0.458653	not significant	0.180322	Q9H1X1;Q9H1X1-2	Q9H1X1;Q9H1X1-2	13;7	13;7	13;7	Radial spoke head protein 9 homolog	RSPH9	2	13	13	13	13	13	13	57.2	57.2	57.2	31.291	276	276;306	12.3	NA	NA	3	3	3	1	1	1	1	2	2	3	2	3	6	5	7	5	0
sp|Q9H1K1|ISCU_HUMAN Iron-sulfur cluster assembly enzyme ISCU, mitochondrial OS=Homo sapiens OX=9606 GN=ISCU PE=1 SV=2;sp|Q9H1K1-2|ISCU_HUMAN Isoform 2 of Iron-sulfur cluster assembly enzyme ISCU, mitochondrial OS=Homo sapiens OX=9606 GN=ISCU	-0.316366	16.7132	-3.66167	0.00291253	0.0608044	-2.20632	2.53573	not significant	1.21607	Q9H1K1;Q9H1K1-2	Q9H1K1;Q9H1K1-2	4;3	4;3	4;3	Iron-sulfur cluster assembly enzyme ISCU, mitochondrial	ISCU	2	4	4	4	4	4	4	19.8	19.8	19.8	17.999	167	167;142	10.5	NA	NA	NA	1	1	NA	NA	1	1	1	1	1	1	2	1	NA	NA	NA	0
sp|Q9H1E5|TMX4_HUMAN Thioredoxin-related transmembrane protein 4 OS=Homo sapiens OX=9606 GN=TMX4 PE=1 SV=1	-0.0565443	14.1353	-0.520377	0.611626	0.834117	-6.96747	0.213514	not significant	0.0787729	Q9H1E5	Q9H1E5	2	2	2	Thioredoxin-related transmembrane protein 4	TMX4	1	2	2	2	2	2	2	11.5	11.5	11.5	38.952	349	349	12.3	NA	1	NA	NA	NA	NA	NA	NA	NA	NA	NA	NA	NA	NA	NA	NA	1	1	0.00050582
sp|Q9H1E3|NUCKS_HUMAN Nuclear ubiquitous casein and cyclin-dependent kinase substrate 1 OS=Homo sapiens OX=9606 GN=NUCKS1 PE=1 SV=1	0.0892478	20.2741	0.956421	0.356461	0.667873	-6.63796	0.447988	not significant	0.175306	Q9H1E3;Q9H1E3-2	Q9H1E3	9;4	9;4	9;4	Nuclear ubiquitous casein and cyclin-dependent kinase substrate 1	NUCKS1	2	9	9	9	9	9	9	26.3	26.3	26.3	27.296	243	243;203	12.8	NA	NA	1	2	1	1	1	NA	NA	NA	NA	1	NA	1	2	2	4	4	0
sp|Q9H1B7|I2BPL_HUMAN Interferon regulatory factor 2-binding protein-like OS=Homo sapiens OX=9606 GN=IRF2BPL PE=1 SV=1	-0.107889	14.5092	-0.860219	0.405391	0.707936	-6.72583	0.392126	not significant	0.150006	Q9H1B7	Q9H1B7	4	4	4	Interferon regulatory factor 2-binding protein-like	IRF2BPL	1	4	4	4	4	4	4	5.9	5.9	5.9	82.658	796	796	11.4	NA	NA	NA	1	1	NA	NA	NA	NA	NA	NA	NA	NA	NA	1	1	1	NA	0
sp|Q9H147|TDIF1_HUMAN Deoxynucleotidyltransferase terminal-interacting protein 1 OS=Homo sapiens OX=9606 GN=DNTTIP1 PE=1 SV=2	0.0359732	14.3207	0.335213	0.742859	0.902114	-7.05102	0.129093	not significant	0.0447387	Q9H147	Q9H147	2	2	2	Deoxynucleotidyltransferase terminal-interacting protein 1	DNTTIP1	1	2	2	2	2	2	2	5.8	5.8	5.8	37.013	329	329	3.25	NA	1	1	2	NA	NA	NA	NA	NA	NA	NA	NA	NA	NA	NA	NA	NA	NA	0.0018467
sp|Q9H0W9-2|CK054_HUMAN Isoform 2 of Ester hydrolase C11orf54 OS=Homo sapiens OX=9606 GN=C11orf54;sp|Q9H0W9|CK054_HUMAN Ester hydrolase C11orf54 OS=Homo sapiens OX=9606 GN=C11orf54 PE=1 SV=1;sp|Q9H0W9-4|CK054_HUMAN Isoform 4 of Ester hydrolase C11orf54 OS=	-0.23969	19.0932	-2.32136	0.037317	0.230203	-4.70413	1.42809	not significant	0.637889	Q9H0W9-2;Q9H0W9;Q9H0W9-4;Q9H0W9-3	Q9H0W9-2;Q9H0W9;Q9H0W9-4;Q9H0W9-3	8;8;7;7	8;8;7;7	8;8;7;7	Ester hydrolase C11orf54	C11orf54	4	8	8	8	8	8	8	38.2	38.2	38.2	33.098	296	296;315;204;265	10.6	NA	NA	NA	2	3	1	1	1	1	1	1	1	1	NA	NA	1	4	1	0
sp|Q9H0U4|RAB1B_HUMAN Ras-related protein Rab-1B OS=Homo sapiens OX=9606 GN=RAB1B PE=1 SV=1;sp|Q92928|RAB1C_HUMAN Putative Ras-related protein Rab-1C OS=Homo sapiens OX=9606 GN=RAB1C PE=5 SV=2	0.0556762	18.236	0.833976	0.419487	0.717139	-6.74837	0.377281	not significant	0.144397	Q9H0U4;Q92928	Q9H0U4;Q92928	14;7	6;4	6;4	Ras-related protein Rab-1B;Putative Ras-related protein Rab-1C	RAB1B;RAB1C	2	14	6	6	14	6	6	72.1	33.8	33.8	22.171	201	201;201	11.2	NA	1	NA	NA	1	2	2	2	2	2	3	2	2	2	4	2	1	1	0
sp|Q9H0U3|MAGT1_HUMAN Magnesium transporter protein 1 OS=Homo sapiens OX=9606 GN=MAGT1 PE=1 SV=1;sp|Q9H0U3-2|MAGT1_HUMAN Isoform 2 of Magnesium transporter protein 1 OS=Homo sapiens OX=9606 GN=MAGT1	0.105304	15.7278	0.971913	0.348987	0.660912	-6.62306	0.457191	not significant	0.179856	Q9H0U3;Q9H0U3-2	Q9H0U3;Q9H0U3-2	4;2	4;2	4;2	Magnesium transporter protein 1	MAGT1	2	4	4	4	4	4	4	13.4	13.4	13.4	38.036	335	335;134	10.7	NA	NA	NA	1	1	1	NA	1	1	1	NA	NA	1	1	1	1	NA	1	0
sp|Q9H0S4-2|DDX47_HUMAN Isoform 2 of Probable ATP-dependent RNA helicase DDX47 OS=Homo sapiens OX=9606 GN=DDX47;sp|Q9H0S4|DDX47_HUMAN Probable ATP-dependent RNA helicase DDX47 OS=Homo sapiens OX=9606 GN=DDX47 PE=1 SV=1	-0.0349426	14.2365	-0.240209	0.813947	0.932169	-7.08009	0.0894036	not significant	0.0305052	Q9H0S4-2;Q9H0S4	Q9H0S4-2;Q9H0S4	2;2	2;2	2;2	Probable ATP-dependent RNA helicase DDX47	DDX47	2	2	2	2	2	2	2	7.4	7.4	7.4	45.169	406	406;455	8	NA	NA	1	1	NA	NA	NA	NA	NA	NA	NA	1	1	NA	NA	NA	NA	NA	0
sp|Q9H0R4|HDHD2_HUMAN Haloacid dehalogenase-like hydrolase domain-containing protein 2 OS=Homo sapiens OX=9606 GN=HDHD2 PE=1 SV=1;sp|Q9H0R4-2|HDHD2_HUMAN Isoform 2 of Haloacid dehalogenase-like hydrolase domain-containing protein 2 OS=Homo sapiens OX=9606	-0.241626	15.5056	-1.67003	0.119012	0.402812	-5.7604	0.924409	not significant	0.394898	Q9H0R4;Q9H0R4-2	Q9H0R4;Q9H0R4-2	3;2	3;2	3;2	Haloacid dehalogenase-like hydrolase domain-containing protein 2	HDHD2	2	3	3	3	3	3	3	23.6	23.6	23.6	28.536	259	259;169	13.8	NA	NA	NA	NA	1	NA	NA	NA	NA	NA	NA	NA	NA	1	1	NA	1	1	0
sp|Q9H0P0-3|5NT3A_HUMAN Isoform 4 of Cytosolic 5-nucleotidase 3A OS=Homo sapiens OX=9606 GN=NT5C3A;sp|Q9H0P0-2|5NT3A_HUMAN Isoform 3 of Cytosolic 5-nucleotidase 3A OS=Homo sapiens OX=9606 GN=NT5C3A;sp|Q9H0P0-1|5NT3A_HUMAN Isoform 1 of Cytosolic 5-nucleo	0.0614293	17.6124	0.597637	0.560439	0.800802	-6.92234	0.251471	not significant	0.0964746	Q9H0P0-3;Q9H0P0-2;Q9H0P0-1;Q9H0P0	Q9H0P0-3;Q9H0P0-2;Q9H0P0-1;Q9H0P0	8;8;8;8	8;8;8;8	8;8;8;8	Cytosolic 5-nucleotidase 3A	NT5C3A	4	8	8	8	8	8	8	30.5	30.5	30.5	32.558	285	285;286;297;336	11.4	NA	NA	NA	1	3	NA	NA	1	1	3	3	2	1	3	4	3	NA	NA	0
sp|Q9H0I3|CC113_HUMAN Coiled-coil domain-containing protein 113 OS=Homo sapiens OX=9606 GN=CCDC113 PE=1 SV=1;sp|Q9H0I3-2|CC113_HUMAN Isoform 2 of Coiled-coil domain-containing protein 113 OS=Homo sapiens OX=9606 GN=CCDC113	-0.288895	16.3385	-1.43119	0.176181	0.485644	-6.09388	0.754042	not significant	0.313682	Q9H0I3;Q9H0I3-2	Q9H0I3;Q9H0I3-2	5;4	5;4	5;4	Coiled-coil domain-containing protein 113	CCDC113	2	5	5	5	5	5	5	15.6	15.6	15.6	44.219	377	377;323	11.9	NA	NA	1	1	NA	1	NA	NA	1	1	1	2	3	3	1	1	1	1	0
sp|Q9H0I2|ENKD1_HUMAN Enkurin domain-containing protein 1 OS=Homo sapiens OX=9606 GN=ENKD1 PE=1 SV=1	-0.19989	15.0501	-1.27943	0.223305	0.547349	-6.28636	0.651102	not significant	0.261736	Q9H0I2;Q9H0I2-2	Q9H0I2	4;1	4;1	4;1	Enkurin domain-containing protein 1	ENKD1	2	4	4	4	4	4	4	14.2	14.2	14.2	38.759	346	346;228	10.8	NA	NA	NA	1	1	NA	NA	NA	NA	NA	NA	1	NA	1	2	NA	NA	NA	0
sp|Q9H0G5|NSRP1_HUMAN Nuclear speckle splicing regulatory protein 1 OS=Homo sapiens OX=9606 GN=NSRP1 PE=1 SV=1	-0.196037	14.2963	-2.89116	0.0127185	0.135048	-3.669	1.89557	not significant	0.869511	Q9H0G5	Q9H0G5	2	2	2	Nuclear speckle splicing regulatory protein 1	NSRP1	1	2	2	2	2	2	2	4.3	4.3	4.3	66.389	558	558	13	NA	NA	NA	NA	NA	NA	NA	NA	NA	NA	NA	1	2	1	NA	NA	NA	NA	0.00050774
sp|Q9H0F7|ARL6_HUMAN ADP-ribosylation factor-like protein 6 OS=Homo sapiens OX=9606 GN=ARL6 PE=1 SV=1;sp|Q9H0F7-2|ARL6_HUMAN Isoform 2 of ADP-ribosylation factor-like protein 6 OS=Homo sapiens OX=9606 GN=ARL6	-0.193521	18.1412	-2.06627	0.0595169	0.287577	-5.139	1.22536	not significant	0.541246	Q9H0F7;Q9H0F7-2	Q9H0F7;Q9H0F7-2	10;10	10;10	10;10	ADP-ribosylation factor-like protein 6	ARL6	2	10	10	10	10	10	10	65.1	65.1	65.1	21.097	186	186;193	12.6	NA	NA	NA	1	NA	1	1	1	1	1	1	2	2	3	NA	NA	2	4	0
sp|Q9H0E2|TOLIP_HUMAN Toll-interacting protein OS=Homo sapiens OX=9606 GN=TOLLIP PE=1 SV=1;sp|Q9H0E2-2|TOLIP_HUMAN Isoform 2 of Toll-interacting protein OS=Homo sapiens OX=9606 GN=TOLLIP	-0.147705	16.8259	-1.81279	0.0932188	0.355002	-5.54535	1.0305	not significant	0.449769	Q9H0E2;Q9H0E2-2	Q9H0E2;Q9H0E2-2	6;3	6;3	6;3	Toll-interacting protein	TOLLIP	2	6	6	6	6	6	6	33.2	33.2	33.2	30.281	274	274;205	12.4	NA	NA	NA	NA	NA	1	1	1	1	1	3	2	2	2	2	2	1	1	0
sp|Q9H0D6|XRN2_HUMAN 5-3 exoribonuclease 2 OS=Homo sapiens OX=9606 GN=XRN2 PE=1 SV=1;sp|Q9H0D6-2|XRN2_HUMAN Isoform 2 of 5-3 exoribonuclease 2 OS=Homo sapiens OX=9606 GN=XRN2	-0.0829492	17.5176	-1.36207	0.196513	0.513818	-6.18354	0.706609	not significant	0.289191	Q9H0D6;Q9H0D6-2	Q9H0D6;Q9H0D6-2	14;13	14;13	14;13	5-3 exoribonuclease 2	XRN2	2	14	14	14	14	14	14	20.8	20.8	20.8	108.58	950	950;874	9.87	NA	2	2	3	5	1	1	2	3	1	1	2	5	4	1	3	1	2	0
sp|Q9H0C8|ILKAP_HUMAN Integrin-linked kinase-associated serine/threonine phosphatase 2C OS=Homo sapiens OX=9606 GN=ILKAP PE=1 SV=1	-0.222244	16.9302	-3.29252	0.0058939	0.0924342	-2.9106	2.2296	not significant	1.03417	Q9H0C8	Q9H0C8	4	4	4	Integrin-linked kinase-associated serine/threonine phosphatase 2C	ILKAP	1	4	4	4	4	4	4	8.9	8.9	8.9	42.906	392	392	6.75	NA	1	1	2	2	1	1	1	1	1	NA	NA	NA	NA	NA	NA	NA	1	0
sp|Q9H0C1|ZMY12_HUMAN Zinc finger MYND domain-containing protein 12 OS=Homo sapiens OX=9606 GN=ZMYND12 PE=2 SV=3	-0.212461	13.0912	-1.36401	0.195918	0.513164	-6.18107	0.707927	not significant	0.289744	Q9H0C1	Q9H0C1	2	2	2	Zinc finger MYND domain-containing protein 12	ZMYND12	1	2	2	2	2	2	2	7.7	7.7	7.7	41.817	365	365	6.57	NA	NA	1	1	2	NA	NA	1	1	NA	NA	1	NA	NA	NA	NA	NA	NA	0
sp|Q9H0B6-2|KLC2_HUMAN Isoform 2 of Kinesin light chain 2 OS=Homo sapiens OX=9606 GN=KLC2;sp|Q9H0B6|KLC2_HUMAN Kinesin light chain 2 OS=Homo sapiens OX=9606 GN=KLC2 PE=1 SV=1	0.0120305	15.9078	0.15681	0.877825	0.953903	-7.09776	0.056592	not significant	0.0204956	Q9H0B6-2;Q9H0B6	Q9H0B6-2;Q9H0B6	11;11	8;8	8;8	Kinesin light chain 2	KLC2	2	11	8	8	11	8	8	25.5	20.4	20.4	60.046	545	545;622	11	NA	1	1	1	NA	NA	NA	NA	NA	1	2	1	1	1	1	3	NA	NA	0
sp|Q9H0A0|NAT10_HUMAN RNA cytidine acetyltransferase OS=Homo sapiens OX=9606 GN=NAT10 PE=1 SV=2;sp|Q9H0A0-2|NAT10_HUMAN Isoform 2 of RNA cytidine acetyltransferase OS=Homo sapiens OX=9606 GN=NAT10	-0.0172446	17.1346	-0.269828	0.791566	0.924403	-7.07204	0.101513	not significant	0.0341389	Q9H0A0;Q9H0A0-2	Q9H0A0;Q9H0A0-2	7;6	7;6	7;6	N-acetyltransferase 10	NAT10	2	7	7	7	7	7	7	6.8	6.8	6.8	115.73	1025	1025;953	11	NA	NA	1	1	1	1	1	2	2	2	2	1	1	2	2	1	2	1	0
sp|Q9H098|F107B_HUMAN Protein FAM107B OS=Homo sapiens OX=9606 GN=FAM107B PE=1 SV=1;sp|Q9H098-2|F107B_HUMAN Isoform 2 of Protein FAM107B OS=Homo sapiens OX=9606 GN=FAM107B	-0.26892	15.7421	-1.9167	0.0777216	0.328954	-5.38229	1.10946	not significant	0.482865	Q9H098;Q9H098-2	Q9H098;Q9H098-2	4;4	4;4	4;4	Protein FAM107B	FAM107B	2	4	4	4	4	4	4	22.1	22.1	22.1	15.558	131	131;306	4.12	NA	2	2	1	2	NA	NA	NA	1	NA	NA	NA	NA	NA	NA	NA	NA	NA	0
sp|Q9H095-2|DRC9_HUMAN Isoform 2 of Dynein regulatory complex protein 9 OS=Homo sapiens OX=9606 GN=IQCG;sp|Q9H095|DRC9_HUMAN Dynein regulatory complex protein 9 OS=Homo sapiens OX=9606 GN=IQCG PE=1 SV=1	-0.336371	15.8726	-1.62144	0.129126	0.416782	-5.83104	0.888987	not significant	0.380091	Q9H095-2;Q9H095	Q9H095-2;Q9H095	8;8	8;8	8;8	IQ domain-containing protein G	IQCG	2	8	8	8	8	8	8	22.6	22.6	22.6	40.927	345	345;443	10.7	NA	1	2	1	NA	NA	NA	NA	NA	1	1	1	3	4	1	1	NA	NA	0
sp|Q9H089|LSG1_HUMAN Large subunit GTPase 1 homolog OS=Homo sapiens OX=9606 GN=LSG1 PE=1 SV=2	-0.0796553	13.2953	-0.738951	0.473184	0.756676	-6.82468	0.32497	not significant	0.12109	Q9H089	Q9H089	2	2	2	Large subunit GTPase 1 homolog	LSG1	1	2	2	2	2	2	2	4.3	4.3	4.3	75.225	658	658	15.7	NA	NA	NA	NA	NA	NA	NA	NA	NA	NA	NA	NA	NA	NA	1	2	NA	NA	0.0029213
sp|Q9H078-4|CLPB_HUMAN Isoform 4 of Caseinolytic peptidase B protein homolog OS=Homo sapiens OX=9606 GN=CLPB;sp|Q9H078-2|CLPB_HUMAN Isoform 2 of Caseinolytic peptidase B protein homolog OS=Homo sapiens OX=9606 GN=CLPB;sp|Q9H078|CLPB_HUMAN Caseinolytic pept	-0.0830897	14.0567	-0.704845	0.493451	0.768276	-6.85	0.306756	not significant	0.114483	Q9H078-4;Q9H078-2;Q9H078;Q9H078-5;Q9H078-3	Q9H078-4;Q9H078-2;Q9H078;Q9H078-5;Q9H078-3	3;3;3;2;2	3;3;3;2;2	3;3;3;2;2	Caseinolytic peptidase B protein homolog	CLPB	5	3	3	3	3	3	3	5.9	5.9	5.9	74.542	662	662;677;707;506;648	11.3	NA	NA	NA	NA	1	NA	NA	NA	NA	NA	NA	NA	NA	1	1	NA	NA	NA	0
sp|Q9H074-3|PAIP1_HUMAN Isoform 3 of Polyadenylate-binding protein-interacting protein 1 OS=Homo sapiens OX=9606 GN=PAIP1;sp|Q9H074-2|PAIP1_HUMAN Isoform 2 of Polyadenylate-binding protein-interacting protein 1 OS=Homo sapiens OX=9606 GN=PAIP1;sp|Q9H074|PA	-0.23441	15.6944	-2.5348	0.0250352	0.190335	-4.32474	1.60145	not significant	0.720482	Q9H074-3;Q9H074-2;Q9H074	Q9H074-3;Q9H074-2;Q9H074	3;3;3	3;3;3	3;3;3	Polyadenylate-binding protein-interacting protein 1	PAIP1	3	3	3	3	3	3	3	7.6	7.6	7.6	42.006	367	367;400;479	11.2	NA	NA	NA	NA	1	NA	NA	1	NA	1	1	1	1	NA	1	1	NA	NA	0
sp|Q9H069|DRC3_HUMAN Dynein regulatory complex subunit 3 OS=Homo sapiens OX=9606 GN=DRC3 PE=2 SV=2;sp|Q9H069-2|DRC3_HUMAN Isoform 2 of Dynein regulatory complex subunit 3 OS=Homo sapiens OX=9606 GN=DRC3	-0.604514	17.3139	-3.5668	0.00348882	0.0684519	-2.3874	2.45732	not significant	1.16461	Q9H069;Q9H069-2	Q9H069;Q9H069-2	5;4	5;4	5;4	Leucine-rich repeat-containing protein 48	LRRC48	2	5	5	5	5	5	5	11.7	11.7	11.7	61.054	523	523;457	6.94	NA	2	2	2	2	2	1	1	2	1	1	NA	NA	NA	1	1	NA	NA	0
sp|Q9H019-2|MFR1L_HUMAN Isoform 2 of Mitochondrial fission regulator 1-like OS=Homo sapiens OX=9606 GN=MTFR1L;sp|Q9H019-3|MFR1L_HUMAN Isoform 3 of Mitochondrial fission regulator 1-like OS=Homo sapiens OX=9606 GN=MTFR1L;sp|Q9H019|MFR1L_HUMAN Mitochondrial	-0.0117585	12.8242	-0.0947934	0.925937	0.972472	-7.1061	0.0334184	not significant	0.0121229	Q9H019-2;Q9H019-3;Q9H019	Q9H019-2;Q9H019-3;Q9H019	2;2;2	2;2;2	2;2;2	Mitochondrial fission regulator 1-like	MTFR1L	3	2	2	2	2	2	2	13.2	13.2	13.2	22.772	205	205;280;292	10	NA	NA	1	1	1	NA	NA	NA	NA	NA	NA	NA	1	1	1	1	NA	NA	0.00026254
sp|Q9H008|LHPP_HUMAN Phospholysine phosphohistidine inorganic pyrophosphate phosphatase OS=Homo sapiens OX=9606 GN=LHPP PE=1 SV=2;sp|Q9H008-2|LHPP_HUMAN Isoform 2 of Phospholysine phosphohistidine inorganic pyrophosphate phosphatase OS=Homo sapiens OX=9606	-0.211845	17.5824	-2.85733	0.013568	0.138224	-3.73216	1.86748	not significant	0.859415	Q9H008;Q9H008-2	Q9H008;Q9H008-2	8;7	8;7	8;7	Phospholysine phosphohistidine inorganic pyrophosphate phosphatase	LHPP	2	8	8	8	8	8	8	37	37	37	29.165	270	270;210	12.1	NA	NA	NA	NA	1	1	1	2	2	2	2	3	3	4	6	3	NA	NA	0
sp|Q9GZZ9|UBA5_HUMAN Ubiquitin-like modifier-activating enzyme 5 OS=Homo sapiens OX=9606 GN=UBA5 PE=1 SV=1;sp|Q9GZZ9-2|UBA5_HUMAN Isoform 2 of Ubiquitin-like modifier-activating enzyme 5 OS=Homo sapiens OX=9606 GN=UBA5	-0.0877137	17.2371	-1.13828	0.275726	0.598018	-6.45025	0.559522	not significant	0.223285	Q9GZZ9;Q9GZZ9-2	Q9GZZ9;Q9GZZ9-2	4;3	4;3	4;3	Ubiquitin-like modifier-activating enzyme 5	UBA5	2	4	4	4	4	4	4	16.3	16.3	16.3	44.863	404	404;348	6.27	NA	NA	2	3	4	1	1	1	1	1	NA	NA	NA	NA	NA	1	NA	NA	0
sp|Q9GZZ1|NAA50_HUMAN N-alpha-acetyltransferase 50 OS=Homo sapiens OX=9606 GN=NAA50 PE=1 SV=1;sp|Q9GZZ1-2|NAA50_HUMAN Isoform 2 of N-alpha-acetyltransferase 50 OS=Homo sapiens OX=9606 GN=NAA50	0.0408467	17.2474	0.37577	0.713202	0.888297	-7.03574	0.146788	not significant	0.0514417	Q9GZZ1;Q9GZZ1-2	Q9GZZ1;Q9GZZ1-2	5;3	5;3	5;3	N-alpha-acetyltransferase 50	NAA50	2	5	5	5	5	5	5	34.9	34.9	34.9	19.398	169	169;81	11.8	NA	NA	NA	1	1	NA	NA	NA	NA	1	2	2	1	2	1	1	1	NA	0
sp|Q9GZY8-2|MFF_HUMAN Isoform 2 of Mitochondrial fission factor OS=Homo sapiens OX=9606 GN=MFF;sp|Q9GZY8-5|MFF_HUMAN Isoform 5 of Mitochondrial fission factor OS=Homo sapiens OX=9606 GN=MFF;sp|Q9GZY8|MFF_HUMAN Mitochondrial fission factor OS=Homo sapiens O	-0.0730475	13.5834	-0.595418	0.561877	0.800952	-6.92372	0.250359	not significant	0.0963938	Q9GZY8-2;Q9GZY8-5;Q9GZY8	Q9GZY8-2;Q9GZY8-5;Q9GZY8	2;1;1	2;1;1	2;1;1	Mitochondrial fission factor	MFF	3	2	2	2	2	2	2	10	10	10	32.973	291	291;238;342	5.83	NA	NA	NA	1	2	1	1	1	NA	NA	NA	NA	NA	NA	NA	NA	NA	NA	0.00048828
sp|Q9GZX3|CHST6_HUMAN Carbohydrate sulfotransferase 6 OS=Homo sapiens OX=9606 GN=CHST6 PE=1 SV=1;sp|Q9GZS9|CHST5_HUMAN Carbohydrate sulfotransferase 5 OS=Homo sapiens OX=9606 GN=CHST5 PE=2 SV=3;sp|Q9GZS9-2|CHST5_HUMAN Isoform 2 of Carbohydrate sulfotransfe	-0.335765	17.0722	-2.46656	0.0284627	0.203759	-4.44735	1.54572	not significant	0.690884	Q9GZX3;Q9GZS9;Q9GZS9-2	Q9GZX3;Q9GZS9;Q9GZS9-2	4;2;2	4;2;2	4;2;2	Carbohydrate sulfotransferase 6;Carbohydrate sulfotransferase 5	CHST6;CHST5	3	4	4	4	4	4	4	12.9	12.9	12.9	44.098	395	395;411;417	11.2	NA	NA	NA	1	1	1	NA	1	1	1	1	1	NA	NA	2	1	1	1	0
sp|Q9GZT9|EGLN1_HUMAN Egl nine homolog 1 OS=Homo sapiens OX=9606 GN=EGLN1 PE=1 SV=1;sp|Q9GZT9-2|EGLN1_HUMAN Isoform 2 of Egl nine homolog 1 OS=Homo sapiens OX=9606 GN=EGLN1;sp|Q9GZT9-3|EGLN1_HUMAN Isoform 3 of Egl nine homolog 1 OS=Homo sapiens OX=9606 GN=	-0.077963	12.3801	-0.677742	0.509923	0.776772	-6.86934	0.292496	not significant	0.109707	Q9GZT9;Q9GZT9-2;Q9GZT9-3	Q9GZT9;Q9GZT9-2;Q9GZT9-3	2;2;1	2;2;1	2;2;1	Egl nine homolog 1	EGLN1	3	2	2	2	2	2	2	8.2	8.2	8.2	46.02	426	426;404;325	3.67	NA	NA	1	2	NA	NA	NA	NA	NA	NA	NA	NA	NA	NA	NA	NA	NA	NA	0
sp|Q9GZT8-2|NIF3L_HUMAN Isoform 2 of NIF3-like protein 1 OS=Homo sapiens OX=9606 GN=NIF3L1;sp|Q9GZT8|NIF3L_HUMAN NIF3-like protein 1 OS=Homo sapiens OX=9606 GN=NIF3L1 PE=1 SV=2	-0.101046	18.4488	-2.09302	0.0567099	0.282085	-5.09451	1.24634	not significant	0.54962	Q9GZT8-2;Q9GZT8;Q9GZT8-3;Q9NX45-3;A6NNP5-5;A6NNP5-3;A6NNP5-6;A6NNP5;A6NNP5-4	Q9GZT8-2;Q9GZT8	7;7;3;1;1;1;1;1;1	7;7;3;1;1;1;1;1;1	7;7;3;1;1;1;1;1;1	NIF3-like protein 1	NIF3L1	9	7	7	7	7	7	7	19.7	19.7	19.7	38.983	350	350;377;285;502;112;139;141;214;241	10.7	NA	1	1	1	2	NA	1	1	1	2	2	2	3	2	NA	NA	2	2	0
sp|Q9GZT4|SRR_HUMAN Serine racemase OS=Homo sapiens OX=9606 GN=SRR PE=1 SV=1	-0.0636208	16.5712	-0.385144	0.706414	0.883643	-7.03196	0.150941	not significant	0.0537233	Q9GZT4	Q9GZT4	5	5	5	Serine racemase	SRR	1	5	5	5	5	5	5	17.6	17.6	17.6	36.566	340	340	8.83	NA	NA	NA	2	2	2	1	1	1	NA	NA	NA	NA	NA	NA	NA	2	1	0
sp|Q9GZT3-2|SLIRP_HUMAN Isoform 2 of SRA stem-loop-interacting RNA-binding protein, mitochondrial OS=Homo sapiens OX=9606 GN=SLIRP;sp|Q9GZT3|SLIRP_HUMAN SRA stem-loop-interacting RNA-binding protein, mitochondrial OS=Homo sapiens OX=9606 GN=SLIRP PE=1 SV=1	-0.0366192	19.4092	-0.545196	0.594931	0.824607	-6.95362	0.225534	not significant	0.0837528	Q9GZT3-2;Q9GZT3	Q9GZT3-2;Q9GZT3	5;5	5;5	5;5	SRA stem-loop-interacting RNA-binding protein, mitochondrial	SLIRP	2	5	5	5	5	5	5	56.1	56.1	56.1	12.122	107	107;109	12.3	NA	NA	NA	NA	1	1	1	1	1	1	1	1	1	1	2	2	2	1	0
sp|Q9GZS3|WDR61_HUMAN WD repeat-containing protein 61 OS=Homo sapiens OX=9606 GN=WDR61 PE=1 SV=1	-0.00615792	17.5256	-0.0647295	0.949383	0.982056	-7.10866	0.0225586	not significant	0.00786364	Q9GZS3	Q9GZS3	7	7	7	WD repeat-containing protein 61;WD repeat-containing protein 61, N-terminally processed	WDR61	1	7	7	7	7	7	7	39	39	39	33.58	305	305	13.4	NA	NA	NA	1	1	1	NA	NA	NA	NA	1	1	1	1	2	2	3	2	0
sp|Q9GZS0|DNAI2_HUMAN Dynein intermediate chain 2, axonemal OS=Homo sapiens OX=9606 GN=DNAI2 PE=1 SV=2;sp|Q9GZS0-2|DNAI2_HUMAN Isoform 2 of Dynein intermediate chain 2, axonemal OS=Homo sapiens OX=9606 GN=DNAI2	-0.179036	19.1248	-1.00188	0.334846	0.647685	-6.59364	0.475155	not significant	0.188636	Q9GZS0;Q9GZS0-2	Q9GZS0;Q9GZS0-2	13;11	13;11	13;11	Dynein intermediate chain 2, axonemal	DNAI2	2	13	13	13	13	13	13	33.9	33.9	33.9	68.821	605	605;593	9.43	NA	2	3	2	3	3	3	2	2	2	2	4	4	1	3	2	1	1	0
sp|Q9GZR7-2|DDX24_HUMAN Isoform 2 of ATP-dependent RNA helicase DDX24 OS=Homo sapiens OX=9606 GN=DDX24;sp|Q9GZR7|DDX24_HUMAN ATP-dependent RNA helicase DDX24 OS=Homo sapiens OX=9606 GN=DDX24 PE=1 SV=1	0.00178232	12.914	0.0175795	0.986244	0.994456	-7.11074	0.00601578	not significant	0.00241422	Q9GZR7-2;Q9GZR7	Q9GZR7-2;Q9GZR7	2;2	2;2	2;2	ATP-dependent RNA helicase DDX24	DDX24	2	2	2	2	2	2	2	5.8	5.8	5.8	90.297	804	804;859	11.3	NA	NA	1	NA	NA	NA	NA	NA	NA	NA	NA	NA	NA	NA	1	1	NA	NA	0
sp|Q9GZP8|IMUP_HUMAN Immortalization up-regulated protein OS=Homo sapiens OX=9606 GN=IMUP PE=1 SV=1;sp|Q9GZP8-2|IMUP_HUMAN Isoform 2 of Immortalization up-regulated protein OS=Homo sapiens OX=9606 GN=IMUP	-0.0130587	20.278	-0.166368	0.870449	0.951442	-7.09611	0.0602565	not significant	0.0216179	Q9GZP8;Q9GZP8-2	Q9GZP8;Q9GZP8-2	4;3	4;3	4;3	Immortalization up-regulated protein	IMUP	2	4	4	4	4	4	4	50	50	50	10.897	106	106;85	9.22	1	1	1	2	2	1	1	1	1	1	2	3	2	1	1	NA	1	1	0
sp|Q9GZP4-2|PITH1_HUMAN Isoform 2 of PITH domain-containing protein 1 OS=Homo sapiens OX=9606 GN=PITHD1;sp|Q9GZP4|PITH1_HUMAN PITH domain-containing protein 1 OS=Homo sapiens OX=9606 GN=PITHD1 PE=1 SV=1	-0.251074	15.4534	-2.53155	0.025189	0.190627	-4.3306	1.59879	not significant	0.719815	Q9GZP4-2;Q9GZP4	Q9GZP4-2;Q9GZP4	4;4	4;4	4;4	PITH domain-containing protein 1	PITHD1	2	4	4	4	4	4	4	31	31	31	24.121	210	210;211	8.67	NA	NA	1	1	1	1	1	1	1	1	1	1	1	NA	NA	1	NA	NA	0
sp|Q9GIY3|2B1E_HUMAN HLA class II histocompatibility antigen, DRB1-14 beta chain OS=Homo sapiens OX=9606 GN=HLA-DRB1 PE=1 SV=1;sp|Q5Y7A7|2B1D_HUMAN HLA class II histocompatibility antigen, DRB1-13 beta chain OS=Homo sapiens OX=9606 GN=HLA-DRB1 PE=1 SV=1;sp	0.131104	13.1706	0.453802	0.657521	0.856377	-7.00155	0.182091	not significant	0.0673351	Q9GIY3;Q5Y7A7;P01912;P01911;Q95IE3;P20039;Q9TQE0;Q30167;Q29974;P79483;P13761;P13760;P04229	Q9GIY3;Q5Y7A7;P01912;P01911;Q95IE3;P20039	3;3;3;2;2;2;1;1;1;1;1;1;1	3;3;3;2;2;2;1;1;1;1;1;1;1	3;3;3;2;2;2;1;1;1;1;1;1;1	HLA class II histocompatibility antigen, DRB1-14 beta chain;HLA class II histocompatibility antigen, DRB1-13 beta chain;HLA class II histocompatibility antigen, DRB1-3 chain;HLA class II histocompatibility antigen, DRB1-15 beta chain;HLA class II histocompatibility antigen, DRB1-12 beta chain;HLA class II histocompatibility antigen, DRB1-11 beta chain	HLA-DRB1	13	3	3	3	3	3	3	11.3	11.3	11.3	30.139	266	266;266;266;266;266;266;266;266;266;266;266;266;266	11.3	NA	NA	NA	NA	NA	NA	NA	NA	2	2	3	3	2	1	NA	NA	NA	NA	0
sp|Q9C0J8|WDR33_HUMAN pre-mRNA 3 end processing protein WDR33 OS=Homo sapiens OX=9606 GN=WDR33 PE=1 SV=2	-0.160707	14.6101	-2.30719	0.0383101	0.233017	-4.72887	1.41669	not significant	0.632612	Q9C0J8;Q9C0J8-3;Q9C0J8-2	Q9C0J8	5;2;1	5;2;1	5;2;1	pre-mRNA 3 end processing protein WDR33	WDR33	3	5	5	5	5	5	5	4	4	4	145.89	1336	1336;257;326	7.29	NA	NA	3	1	NA	NA	NA	NA	1	NA	NA	NA	NA	1	1	NA	NA	NA	0
sp|Q9C0H9-2|SRCN1_HUMAN Isoform 2 of SRC kinase signaling inhibitor 1 OS=Homo sapiens OX=9606 GN=SRCIN1;sp|Q9C0H9|SRCN1_HUMAN SRC kinase signaling inhibitor 1 OS=Homo sapiens OX=9606 GN=SRCIN1 PE=1 SV=4	-0.337294	14.9788	-4.48657	0.000625498	0.0218707	-0.64934	3.20377	not significant	1.66014	Q9C0H9-2;Q9C0H9	Q9C0H9-2;Q9C0H9	4;4	4;4	4;4	SRC kinase signaling inhibitor 1	SRCIN1	2	4	4	4	4	4	4	4.2	4.2	4.2	108	1012	1012;1183	10.8	NA	NA	NA	NA	NA	1	1	NA	NA	NA	NA	NA	2	NA	1	NA	NA	NA	0
sp|Q9C0H5|RHG39_HUMAN Rho GTPase-activating protein 39 OS=Homo sapiens OX=9606 GN=ARHGAP39 PE=1 SV=2;sp|Q9C0H5-2|RHG39_HUMAN Isoform 2 of Rho GTPase-activating protein 39 OS=Homo sapiens OX=9606 GN=ARHGAP39	-0.758548	12.2112	-6.56608	1.88809e-05	0.00190518	2.93933	4.72398	sig decreased	2.72006	Q9C0H5;Q9C0H5-2	Q9C0H5;Q9C0H5-2	3;3	3;3	3;3	Rho GTPase-activating protein 39	ARHGAP39	2	3	3	3	3	3	3	4.2	4.2	4.2	121.28	1083	1083;1114	10.7	NA	NA	1	NA	NA	NA	NA	NA	NA	NA	NA	NA	NA	1	1	NA	NA	NA	0
sp|Q9C0G6|DYH6_HUMAN Dynein heavy chain 6, axonemal OS=Homo sapiens OX=9606 GN=DNAH6 PE=2 SV=3;sp|Q9C0G6-4|DYH6_HUMAN Isoform 4 of Dynein heavy chain 6, axonemal OS=Homo sapiens OX=9606 GN=DNAH6	-0.184809	18.4101	-1.37432	0.192775	0.50908	-6.16789	0.714948	not significant	0.293214	Q9C0G6;Q9C0G6-4;Q9C0G6-3;Q9C0G6-2	Q9C0G6;Q9C0G6-4	33;21;3;2	32;20;3;2	32;20;3;2	Dynein heavy chain 6, axonemal	DNAH6	4	33	32	32	33	32	32	11.6	11.4	11.4	475.98	4158	4158;2530;408;592	9.9	NA	2	6	7	7	1	1	3	3	8	10	11	7	5	5	5	1	1	0
sp|Q9C0E8-3|LNP_HUMAN Isoform 3 of Endoplasmic reticulum junction formation protein lunapark OS=Homo sapiens OX=9606 GN=LNPK;sp|Q9C0E8-2|LNP_HUMAN Isoform 2 of Endoplasmic reticulum junction formation protein lunapark OS=Homo sapiens OX=9606 GN=LNPK;sp|Q9C	0.116504	13.6594	1.25473	0.231858	0.555208	-6.31613	0.634778	not significant	0.255544	Q9C0E8-3;Q9C0E8-2;Q9C0E8;Q9C0E8-4	Q9C0E8-3;Q9C0E8-2;Q9C0E8;Q9C0E8-4	2;2;2;2	2;2;2;2	2;2;2;2	Protein lunapark	LNP	4	2	2	2	2	2	2	10.2	10.2	10.2	33	305	305;423;428;459	3.2	NA	1	2	2	NA	NA	NA	NA	NA	NA	NA	NA	NA	NA	NA	NA	NA	NA	0.00095193
sp|Q9C0D5-2|TANC1_HUMAN Isoform 2 of Protein TANC1 OS=Homo sapiens OX=9606 GN=TANC1;sp|Q9C0D5|TANC1_HUMAN Protein TANC1 OS=Homo sapiens OX=9606 GN=TANC1 PE=1 SV=3	-0.0332035	13.3765	-0.259625	0.799255	0.928012	-7.07492	0.0973144	not significant	0.0324463	Q9C0D5-2;Q9C0D5	Q9C0D5-2;Q9C0D5	2;2	2;2	2;2	Protein TANC1	TANC1	2	2	2	2	2	2	2	1.3	1.3	1.3	191.43	1755	1755;1861	13	NA	NA	NA	NA	NA	NA	NA	NA	NA	NA	NA	1	1	1	NA	NA	NA	NA	0.00050736
sp|Q9C0C9|UBE2O_HUMAN (E3-independent) E2 ubiquitin-conjugating enzyme OS=Homo sapiens OX=9606 GN=UBE2O PE=1 SV=3	0.162873	13.3333	1.73861	0.105924	0.38075	-5.65845	0.975007	not significant	0.419361	Q9C0C9	Q9C0C9	2	2	2	E2/E3 hybrid ubiquitin-protein ligase UBE2O	UBE2O	1	2	2	2	2	2	2	3.1	3.1	3.1	141.29	1292	1292	7.4	NA	NA	1	1	NA	1	1	NA	NA	NA	NA	NA	NA	NA	NA	NA	1	NA	0
sp|Q9C0C2|TB182_HUMAN 182 kDa tankyrase-1-binding protein OS=Homo sapiens OX=9606 GN=TNKS1BP1 PE=1 SV=4;sp|Q9C0C2-2|TB182_HUMAN Isoform 2 of 182 kDa tankyrase-1-binding protein OS=Homo sapiens OX=9606 GN=TNKS1BP1	-0.0821807	19.856	-0.701605	0.495403	0.770183	-6.85235	0.305041	not significant	0.113406	Q9C0C2;Q9C0C2-2	Q9C0C2;Q9C0C2-2	35;22	35;22	35;22	182 kDa tankyrase-1-binding protein	TNKS1BP1	2	35	35	35	35	35	35	27.6	27.6	27.6	181.79	1729	1729;778	8.18	NA	3	9	14	16	12	11	10	12	11	10	11	9	4	2	1	2	1	0
sp|Q9C0B5-2|ZDHC5_HUMAN Isoform 2 of Palmitoyltransferase ZDHHC5 OS=Homo sapiens OX=9606 GN=ZDHHC5;sp|Q9C0B5|ZDHC5_HUMAN Palmitoyltransferase ZDHHC5 OS=Homo sapiens OX=9606 GN=ZDHHC5 PE=1 SV=2	-0.101026	15.5765	-1.07731	0.301097	0.620646	-6.51623	0.521294	not significant	0.207156	Q9C0B5-2;Q9C0B5;Q9ULC8;Q9ULC8-3	Q9C0B5-2;Q9C0B5	3;3;1;1	3;3;1;1	3;3;1;1	Palmitoyltransferase ZDHHC5	ZDHHC5	4	3	3	3	3	3	3	4.7	4.7	4.7	71.951	662	662;715;765;778	3.4	1	1	1	NA	1	1	NA	NA	NA	NA	NA	NA	NA	NA	NA	NA	NA	NA	0
sp|Q9C0B2|CFA74_HUMAN Cilia- and flagella-associated protein 74 OS=Homo sapiens OX=9606 GN=CFAP74 PE=2 SV=3;sp|Q9C0B2-2|CFA74_HUMAN Isoform 2 of Cilia- and flagella-associated protein 74 OS=Homo sapiens OX=9606 GN=CFAP74	-0.201855	13.7577	-1.55509	0.144136	0.439823	-5.92526	0.841227	not significant	0.356722	Q9C0B2;Q9C0B2-2;Q9C0B2-3	Q9C0B2;Q9C0B2-2	3;3;1	3;3;1	3;3;1	Cilia- and flagella-associated protein 74	CFAP74	3	3	3	3	3	3	3	2.2	2.2	2.2	178.59	1584	1584;851;167	9.55	NA	1	1	1	NA	NA	NA	NA	NA	1	2	2	2	1	NA	NA	NA	NA	0
sp|Q9C0B1|FTO_HUMAN Alpha-ketoglutarate-dependent dioxygenase FTO OS=Homo sapiens OX=9606 GN=FTO PE=1 SV=3	-0.22825	14.731	-1.79863	0.0955328	0.359244	-5.56715	1.01985	not significant	0.444611	Q9C0B1	Q9C0B1	3	3	3	Alpha-ketoglutarate-dependent dioxygenase FTO	FTO	1	3	3	3	3	3	3	8.1	8.1	8.1	58.281	505	505	10.7	NA	NA	1	1	NA	NA	NA	NA	NA	1	1	1	NA	NA	NA	NA	1	1	0
sp|Q9C093-2|SPEF2_HUMAN Isoform 2 of Sperm flagellar protein 2 OS=Homo sapiens OX=9606 GN=SPEF2;sp|Q9C093|SPEF2_HUMAN Sperm flagellar protein 2 OS=Homo sapiens OX=9606 GN=SPEF2 PE=1 SV=2	-0.205934	15.8787	-1.29662	0.217502	0.539364	-6.26538	0.662537	not significant	0.268118	Q9C093-2;Q9C093;Q9C093-3;Q9C093-4	Q9C093-2;Q9C093	10;10;4;2	10;10;4;2	10;10;4;2	Sperm flagellar protein 2	SPEF2	4	10	10	10	10	10	10	7.7	7.7	7.7	209.31	1818	1818;1822;514;619	8.31	1	2	2	NA	1	NA	1	NA	1	NA	NA	NA	NA	2	2	NA	NA	1	0
sp|Q9C040|TRIM2_HUMAN Tripartite motif-containing protein 2 OS=Homo sapiens OX=9606 GN=TRIM2 PE=1 SV=1;sp|Q9C040-2|TRIM2_HUMAN Isoform 2 of Tripartite motif-containing protein 2 OS=Homo sapiens OX=9606 GN=TRIM2	-0.27243	17.7321	-2.18925	0.047601	0.259381	-4.93221	1.32238	not significant	0.586063	Q9C040;Q9C040-2	Q9C040;Q9C040-2	11;11	11;11	10;10	Tripartite motif-containing protein 2	TRIM2	2	11	11	10	11	11	10	17.9	17.9	16.5	81.529	744	744;771	10.5	NA	NA	1	4	3	NA	NA	NA	2	2	2	1	1	3	2	2	3	NA	0
sp|Q9BZZ5-2|API5_HUMAN Isoform 2 of Apoptosis inhibitor 5 OS=Homo sapiens OX=9606 GN=API5;sp|Q9BZZ5|API5_HUMAN Apoptosis inhibitor 5 OS=Homo sapiens OX=9606 GN=API5 PE=1 SV=3;sp|Q9BZZ5-6|API5_HUMAN Isoform 6 of Apoptosis inhibitor 5 OS=Homo sapiens OX=9606	-0.026876	19.5536	-0.539277	0.598891	0.827007	-6.95698	0.222652	not significant	0.0824909	Q9BZZ5-2;Q9BZZ5;Q9BZZ5-6;Q9BZZ5-5;Q9BZZ5-1;Q9BZZ5-3	Q9BZZ5-2;Q9BZZ5;Q9BZZ5-6;Q9BZZ5-5;Q9BZZ5-1;Q9BZZ5-3	15;14;13;12;11;9	15;14;13;12;11;9	15;14;13;12;11;9	Apoptosis inhibitor 5	API5	6	15	15	15	15	15	15	26.8	26.8	26.8	56.769	504	504;524;513;450;438;445	10.1	NA	NA	1	5	4	4	4	5	6	7	7	7	6	5	1	1	3	2	0
sp|Q9BZW7|TSG10_HUMAN Testis-specific gene 10 protein OS=Homo sapiens OX=9606 GN=TSGA10 PE=1 SV=1	-0.0501551	21.0939	-0.233809	0.818807	0.932169	-7.08171	0.0868185	not significant	0.0305052	Q9BZW7;Q9BZW7-2	Q9BZW7	44;19	44;19	44;19	Testis-specific gene 10 protein	TSGA10	2	44	44	44	44	44	44	55.6	55.6	55.6	81.42	698	698;297	8.84	NA	7	11	22	17	12	11	11	10	11	15	17	16	14	9	5	1	1	0
sp|Q9BZV1-2|UBXN6_HUMAN Isoform 2 of UBX domain-containing protein 6 OS=Homo sapiens OX=9606 GN=UBXN6;sp|Q9BZV1|UBXN6_HUMAN UBX domain-containing protein 6 OS=Homo sapiens OX=9606 GN=UBXN6 PE=1 SV=1	-0.307295	16.0139	-3.93343	0.00174242	0.0423775	-1.68886	2.75885	not significant	1.37286	Q9BZV1-2;Q9BZV1	Q9BZV1-2;Q9BZV1	4;4	4;4	4;4	UBX domain-containing protein 6	UBXN6	2	4	4	4	4	4	4	14.7	14.7	14.7	43.808	388	388;441	14.8	NA	NA	NA	NA	NA	NA	NA	NA	NA	NA	NA	NA	2	NA	1	1	1	NA	0
sp|Q9BZQ8|NIBAN_HUMAN Protein Niban OS=Homo sapiens OX=9606 GN=FAM129A PE=1 SV=1	0.012171	21.2717	0.0531856	0.9584	0.983599	-7.10939	0.0184533	not significant	0.00718199	Q9BZQ8;REV__Q9UHV5	Q9BZQ8	30;1	30;1	30;1	Protein Niban	FAM129A	2	30	30	30	30	30	30	30.7	30.7	30.7	103.13	928	928;662	10.1	NA	2	4	9	10	5	3	5	6	7	8	7	5	8	7	6	7	2	0
sp|Q9BZL6-2|KPCD2_HUMAN Isoform 2 of Serine/threonine-protein kinase D2 OS=Homo sapiens OX=9606 GN=PRKD2;sp|Q9BZL6|KPCD2_HUMAN Serine/threonine-protein kinase D2 OS=Homo sapiens OX=9606 GN=PRKD2 PE=1 SV=3;sp|Q9BZL6-3|KPCD2_HUMAN Isoform 3 of Serine/threoni	0.0110357	13.6379	0.0960529	0.924956	0.972146	-7.10597	0.0338787	not significant	0.0122686	Q9BZL6-2;Q9BZL6;Q9BZL6-3	Q9BZL6-2;Q9BZL6;Q9BZL6-3	3;3;3	3;3;3	3;3;3	Serine/threonine-protein kinase D2	PRKD2	3	3	3	3	3	3	3	6.5	6.5	6.5	80.114	721	721;878;888	10.9	NA	NA	NA	1	1	NA	NA	NA	NA	NA	1	1	1	1	NA	NA	1	NA	0
sp|Q9BZL4-3|PP12C_HUMAN Isoform 3 of Protein phosphatase 1 regulatory subunit 12C OS=Homo sapiens OX=9606 GN=PPP1R12C;sp|Q9BZL4-4|PP12C_HUMAN Isoform 4 of Protein phosphatase 1 regulatory subunit 12C OS=Homo sapiens OX=9606 GN=PPP1R12C;sp|Q9BZL4|PP12C_HUMA	-0.111541	13.1526	-1.41866	0.179733	0.491535	-6.11038	0.745372	not significant	0.308445	Q9BZL4-3;Q9BZL4-4;Q9BZL4;Q9BZL4-5;Q9BZL4-2	Q9BZL4-3;Q9BZL4-4;Q9BZL4;Q9BZL4-5;Q9BZL4-2	4;4;4;3;3	4;4;4;3;3	3;3;3;3;2	Protein phosphatase 1 regulatory subunit 12C	PPP1R12C	5	4	4	3	3	3	3	10.3	10.3	7.9	84.681	780	780;781;782;707;719	2.75	NA	1	3	NA	NA	NA	NA	NA	NA	NA	NA	NA	NA	NA	NA	NA	NA	NA	0
sp|Q9BZL1|UBL5_HUMAN Ubiquitin-like protein 5 OS=Homo sapiens OX=9606 GN=UBL5 PE=1 SV=1	-0.305019	16.3612	-4.60734	0.000502411	0.0193565	-0.425971	3.29894	not significant	1.71317	Q9BZL1	Q9BZL1	3	3	3	Ubiquitin-like protein 5	UBL5	1	3	3	3	3	3	3	41.1	41.1	41.1	8.5468	73	73	10.9	NA	NA	NA	NA	NA	1	1	2	2	2	2	2	1	NA	1	1	1	NA	0
sp|Q9BZK7|TBL1R_HUMAN F-box-like/WD repeat-containing protein TBL1XR1 OS=Homo sapiens OX=9606 GN=TBL1XR1 PE=1 SV=1	-0.0896865	15.5552	-1.22407	0.242836	0.565772	-6.35245	0.614687	not significant	0.247359	Q9BZK7;O60907-2;O60907;Q9BQ87	Q9BZK7	7;2;2;1	7;2;2;1	7;2;2;1	F-box-like/WD repeat-containing protein TBL1XR1	TBL1XR1	4	7	7	7	7	7	7	23.9	23.9	23.9	55.594	514	514;526;577;522	9.93	NA	NA	NA	3	3	1	NA	NA	NA	NA	2	NA	NA	NA	1	1	1	2	0
sp|Q9BZJ0-2|CRNL1_HUMAN Isoform 2 of Crooked neck-like protein 1 OS=Homo sapiens OX=9606 GN=CRNKL1;sp|Q9BZJ0-3|CRNL1_HUMAN Isoform 3 of Crooked neck-like protein 1 OS=Homo sapiens OX=9606 GN=CRNKL1;sp|Q9BZJ0|CRNL1_HUMAN Crooked neck-like protein 1 OS=Homo	-0.0496793	15.7742	-0.482448	0.637581	0.846512	-6.98743	0.195465	not significant	0.0723668	Q9BZJ0-2;Q9BZJ0-3;Q9BZJ0	Q9BZJ0-2;Q9BZJ0-3;Q9BZJ0	3;3;3	3;3;3	3;3;3	Crooked neck-like protein 1	CRNKL1	3	3	3	3	3	3	3	4.5	4.5	4.5	83.147	687	687;836;848	6.56	NA	NA	2	2	1	NA	1	2	NA	NA	NA	NA	NA	NA	NA	NA	1	NA	0
sp|Q9BZH6|WDR11_HUMAN WD repeat-containing protein 11 OS=Homo sapiens OX=9606 GN=WDR11 PE=1 SV=1	-0.0341219	17.3362	-0.296909	0.771268	0.915515	-7.06388	0.112795	not significant	0.0383346	Q9BZH6	Q9BZH6	7	7	7	WD repeat-containing protein 11	WDR11	1	7	7	7	7	7	7	6.6	6.6	6.6	136.68	1224	1224	11.9	NA	NA	1	1	1	NA	NA	NA	1	NA	2	2	2	2	1	2	1	1	0
sp|Q9BZG1-4|RAB34_HUMAN Isoform 4 of Ras-related protein Rab-34 OS=Homo sapiens OX=9606 GN=RAB34;sp|Q9BZG1|RAB34_HUMAN Ras-related protein Rab-34 OS=Homo sapiens OX=9606 GN=RAB34 PE=1 SV=1;sp|Q9BZG1-2|RAB34_HUMAN Isoform 2 of Ras-related protein Rab-34 OS=	-0.150244	15.8861	-1.73868	0.10591	0.38075	-5.65834	0.975063	not significant	0.419361	Q9BZG1-4;Q9BZG1;Q9BZG1-2	Q9BZG1-4;Q9BZG1;Q9BZG1-2	3;3;2	3;3;2	3;3;2	Ras-related protein Rab-34	RAB34	3	3	3	3	3	3	3	15.2	15.2	15.2	26.672	237	237;259;251	10.2	NA	NA	NA	NA	1	1	NA	1	1	1	1	1	1	2	NA	NA	NA	NA	0
sp|Q9BZF9-2|UACA_HUMAN Isoform 2 of Uveal autoantigen with coiled-coil domains and ankyrin repeats OS=Homo sapiens OX=9606 GN=UACA;sp|Q9BZF9|UACA_HUMAN Uveal autoantigen with coiled-coil domains and ankyrin repeats OS=Homo sapiens OX=9606 GN=UACA PE=1 SV=2	-0.193795	14.9226	-2.16054	0.0501636	0.265276	-4.98098	1.29961	not significant	0.576302	Q9BZF9-2;Q9BZF9	Q9BZF9-2;Q9BZF9	3;3	3;3	3;3	Uveal autoantigen with coiled-coil domains and ankyrin repeats	UACA	2	3	3	3	3	3	3	1.8	1.8	1.8	161.51	1403	1403;1416	8.4	NA	NA	NA	NA	1	1	NA	1	NA	1	NA	NA	1	NA	NA	NA	NA	NA	0
sp|Q9BZF1-3|OSBL8_HUMAN Isoform 3 of Oxysterol-binding protein-related protein 8 OS=Homo sapiens OX=9606 GN=OSBPL8;sp|Q9BZF1-2|OSBL8_HUMAN Isoform 2 of Oxysterol-binding protein-related protein 8 OS=Homo sapiens OX=9606 GN=OSBPL8;sp|Q9BZF1|OSBL8_HUMAN Oxys	-0.207951	14.452	-1.72192	0.108986	0.385546	-5.6835	0.962628	not significant	0.413924	Q9BZF1-3;Q9BZF1-2;Q9BZF1	Q9BZF1-3;Q9BZF1-2;Q9BZF1	4;4;4	4;4;4	4;4;4	Oxysterol-binding protein-related protein 8	OSBPL8	3	4	4	4	4	4	4	6.8	6.8	6.8	96.955	847	847;874;889	8	NA	1	2	2	1	NA	NA	NA	NA	NA	NA	NA	NA	NA	NA	1	1	1	0
sp|Q9BZE9-3|ASPC1_HUMAN Isoform 3 of Tether containing UBX domain for GLUT4 OS=Homo sapiens OX=9606 GN=ASPSCR1;sp|Q9BZE9|ASPC1_HUMAN Tether containing UBX domain for GLUT4 OS=Homo sapiens OX=9606 GN=ASPSCR1 PE=1 SV=1;sp|Q9BZE9-2|ASPC1_HUMAN Isoform 2 of Te	-0.0675375	15.9834	-0.752795	0.465105	0.749956	-6.81408	0.332449	not significant	0.124964	Q9BZE9-3;Q9BZE9;Q9BZE9-2;Q9BZE9-4	Q9BZE9-3;Q9BZE9;Q9BZE9-2;Q9BZE9-4	6;6;6;5	6;6;6;5	6;6;6;5	Tether containing UBX domain for GLUT4	ASPSCR1	4	6	6	6	6	6	6	17	17	17	54.484	501	501;553;647;348	9.22	NA	NA	3	1	NA	NA	NA	NA	NA	NA	NA	1	1	1	1	1	NA	NA	0
sp|Q9BZE4|NOG1_HUMAN Nucleolar GTP-binding protein 1 OS=Homo sapiens OX=9606 GN=GTPBP4 PE=1 SV=3;sp|Q9BZE4-3|NOG1_HUMAN Isoform 3 of Nucleolar GTP-binding protein 1 OS=Homo sapiens OX=9606 GN=GTPBP4;sp|Q9BZE4-2|NOG1_HUMAN Isoform 2 of Nucleolar GTP-binding	0.096877	15.6796	1.13506	0.277025	0.598761	-6.45382	0.557481	not significant	0.222747	Q9BZE4;Q9BZE4-3;Q9BZE4-2	Q9BZE4;Q9BZE4-3;Q9BZE4-2	4;3;3	4;3;3	4;3;3	Nucleolar GTP-binding protein 1	GTPBP4	3	4	4	4	4	4	4	7.7	7.7	7.7	73.964	634	634;518;587	10.2	NA	NA	NA	1	2	NA	NA	NA	1	2	1	2	3	NA	NA	1	NA	NA	0
sp|Q9BZE1|RM37_HUMAN 39S ribosomal protein L37, mitochondrial OS=Homo sapiens OX=9606 GN=MRPL37 PE=1 SV=2	-0.209264	16.2123	-2.43085	0.0304319	0.211106	-4.51104	1.51667	not significant	0.675499	Q9BZE1	Q9BZE1	6	6	6	39S ribosomal protein L37, mitochondrial	MRPL37	1	6	6	6	6	6	6	18.4	18.4	18.4	48.117	423	423	11.8	NA	NA	NA	NA	1	1	1	1	1	1	1	1	NA	2	4	1	1	NA	0
sp|Q9BZ71-2|PITM3_HUMAN Isoform 2 of Membrane-associated phosphatidylinositol transfer protein 3 OS=Homo sapiens OX=9606 GN=PITPNM3;sp|Q9BZ71-3|PITM3_HUMAN Isoform 3 of Membrane-associated phosphatidylinositol transfer protein 3 OS=Homo sapiens OX=9606 GN=	-0.0133101	13.5834	-0.0915958	0.928428	0.972472	-7.10642	0.0322518	not significant	0.0121229	Q9BZ71-2;Q9BZ71-3;Q9BZ71	Q9BZ71-2;Q9BZ71-3;Q9BZ71	2;2;2	2;2;2	2;2;2	Membrane-associated phosphatidylinositol transfer protein 3	PITPNM3	3	2	2	2	2	2	2	4.8	4.8	4.8	63.1	565	565;938;974	8.2	NA	NA	1	1	1	NA	1	1	1	1	1	1	1	NA	NA	NA	NA	NA	0.00072551
sp|Q9BZ67-2|FRMD8_HUMAN Isoform 2 of FERM domain-containing protein 8 OS=Homo sapiens OX=9606 GN=FRMD8;sp|Q9BZ67|FRMD8_HUMAN FERM domain-containing protein 8 OS=Homo sapiens OX=9606 GN=FRMD8 PE=1 SV=1;sp|Q9BZ67-3|FRMD8_HUMAN Isoform 3 of FERM domain-contai	-0.0655716	15.4384	-0.964419	0.352589	0.664711	-6.63029	0.452732	not significant	0.177367	Q9BZ67-2;Q9BZ67;Q9BZ67-3;Q9BZ68	Q9BZ67-2;Q9BZ67;Q9BZ67-3	5;5;4;1	5;5;4;1	5;5;4;1	FERM domain-containing protein 8	FRMD8	4	5	5	5	5	5	5	19.9	19.9	19.9	45.133	408	408;464;430;369	8.8	NA	1	1	2	1	1	1	2	2	2	2	2	NA	1	1	1	NA	NA	0
sp|Q9BZ23-3|PANK2_HUMAN Isoform 2 of Pantothenate kinase 2, mitochondrial OS=Homo sapiens OX=9606 GN=PANK2;sp|Q9BZ23-4|PANK2_HUMAN Isoform 4 of Pantothenate kinase 2, mitochondrial OS=Homo sapiens OX=9606 GN=PANK2;sp|Q9BZ23|PANK2_HUMAN Pantothenate kinase	0.041306	15.6591	0.289143	0.777072	0.917334	-7.0663	0.109539	not significant	0.0374723	Q9BZ23-3;Q9BZ23-4;Q9BZ23;Q9BZ23-2;Q8TE04-3;Q9H999;Q8TE04-2;Q8TE04-4;Q8TE04	Q9BZ23-3;Q9BZ23-4;Q9BZ23	4;4;4;1;1;1;1;1;1	4;4;4;1;1;1;1;1;1	4;4;4;1;1;1;1;1;1	Pantothenate kinase 2, mitochondrial	PANK2	9	4	4	4	4	4	4	11.4	11.4	11.4	49.117	447	447;460;570;279;314;370;373;400;598	8.75	NA	1	2	2	NA	NA	NA	NA	2	2	2	2	2	1	NA	NA	NA	NA	0
sp|Q9BYX2-4|TBD2A_HUMAN Isoform 4 of TBC1 domain family member 2A OS=Homo sapiens OX=9606 GN=TBC1D2;sp|Q9BYX2-2|TBD2A_HUMAN Isoform 2 of TBC1 domain family member 2A OS=Homo sapiens OX=9606 GN=TBC1D2;sp|Q9BYX2|TBD2A_HUMAN TBC1 domain family member 2A OS=Ho	-0.107776	15.6287	-0.701035	0.495748	0.770436	-6.85276	0.304739	not significant	0.113263	Q9BYX2-4;Q9BYX2-2;Q9BYX2;Q9BYX2-6;Q9BYX2-5;Q9BYX2-3	Q9BYX2-4;Q9BYX2-2;Q9BYX2;Q9BYX2-6;Q9BYX2-5;Q9BYX2-3	4;4;4;3;3;3	4;4;4;3;3;3	4;4;4;3;3;3	TBC1 domain family member 2A	TBC1D2	6	4	4	4	4	4	4	8.7	8.7	8.7	81.688	710	710;917;928;468;502;860	6.44	NA	NA	1	3	2	NA	NA	1	NA	NA	NA	1	1	NA	NA	NA	NA	NA	0
sp|Q9BYW2|SETD2_HUMAN Histone-lysine N-methyltransferase SETD2 OS=Homo sapiens OX=9606 GN=SETD2 PE=1 SV=3;sp|Q9BYW2-3|SETD2_HUMAN Isoform 3 of Histone-lysine N-methyltransferase SETD2 OS=Homo sapiens OX=9606 GN=SETD2;sp|Q9BYW2-2|SETD2_HUMAN Isoform 2 of Hi	-0.114047	13.3475	-1.15842	0.267716	0.587864	-6.42781	0.572326	not significant	0.230723	Q9BYW2;Q9BYW2-3;Q9BYW2-2	Q9BYW2;Q9BYW2-3;Q9BYW2-2	2;1;1	2;1;1	2;1;1	Histone-lysine N-methyltransferase SETD2	SETD2	3	2	2	2	2	2	2	0.9	0.9	0.9	287.59	2564	2564;1572;1714	11.2	NA	NA	1	NA	NA	NA	NA	NA	NA	NA	NA	1	NA	1	NA	1	NA	NA	0.0018265
sp|Q9BYV8-2|CEP41_HUMAN Isoform 2 of Centrosomal protein of 41 kDa OS=Homo sapiens OX=9606 GN=CEP41;sp|Q9BYV8|CEP41_HUMAN Centrosomal protein of 41 kDa OS=Homo sapiens OX=9606 GN=CEP41 PE=1 SV=1;sp|Q9BYV8-5|CEP41_HUMAN Isoform 5 of Centrosomal protein of 4	-0.082441	16.9268	-0.800217	0.438091	0.727633	-6.77644	0.358436	not significant	0.138088	Q9BYV8-2;Q9BYV8;Q9BYV8-5;Q9BYV8-3;Q9BYV8-4	Q9BYV8-2;Q9BYV8;Q9BYV8-5	8;8;7;2;1	8;8;7;2;1	8;8;7;2;1	Centrosomal protein of 41 kDa	CEP41	5	8	8	8	8	8	8	32.6	32.6	32.6	33.459	301	301;373;285;135;54	10.6	NA	1	1	1	NA	1	1	1	2	2	2	4	2	4	2	1	NA	NA	0
sp|Q9BYT3|STK33_HUMAN Serine/threonine-protein kinase 33 OS=Homo sapiens OX=9606 GN=STK33 PE=1 SV=1;sp|Q9BYT3-2|STK33_HUMAN Isoform 2 of Serine/threonine-protein kinase 33 OS=Homo sapiens OX=9606 GN=STK33	-0.355861	17.0015	-3.13873	0.00791493	0.107857	-3.20274	2.10155	not significant	0.967152	Q9BYT3;Q9BYT3-2	Q9BYT3;Q9BYT3-2	9;7	9;7	9;7	Serine/threonine-protein kinase 33	STK33	2	9	9	9	9	9	9	21.8	21.8	21.8	57.83	514	514;448	8.73	NA	1	1	3	5	4	1	2	2	2	2	2	2	2	3	1	NA	NA	0
sp|Q9BYN8|RT26_HUMAN 28S ribosomal protein S26, mitochondrial OS=Homo sapiens OX=9606 GN=MRPS26 PE=1 SV=1	-0.0637171	16.7384	-0.683957	0.506118	0.774901	-6.86497	0.295748	not significant	0.110754	Q9BYN8	Q9BYN8	5	5	5	28S ribosomal protein S26, mitochondrial	MRPS26	1	5	5	5	5	5	5	23.4	23.4	23.4	24.211	205	205	9.23	NA	NA	NA	2	2	NA	NA	2	1	1	2	NA	NA	1	1	1	NA	NA	0
sp|Q9BYM8|HOIL1_HUMAN RanBP-type and C3HC4-type zinc finger-containing protein 1 OS=Homo sapiens OX=9606 GN=RBCK1 PE=1 SV=2;sp|Q9BYM8-3|HOIL1_HUMAN Isoform 2 of RanBP-type and C3HC4-type zinc finger-containing protein 1 OS=Homo sapiens OX=9606 GN=RBCK1;sp|	0.138553	12.8817	1.19719	0.252796	0.572915	-6.38371	0.597229	not significant	0.24191	Q9BYM8;Q9BYM8-3;Q9BYM8-4	Q9BYM8;Q9BYM8-3;Q9BYM8-4	4;4;2	4;4;2	4;4;2	RanBP-type and C3HC4-type zinc finger-containing protein 1	RBCK1	3	4	4	4	4	4	4	10.6	10.6	10.6	57.571	510	510;468;230	9.4	NA	NA	NA	NA	NA	1	1	1	NA	NA	NA	NA	2	NA	NA	NA	NA	NA	0
sp|Q9BYK8|HELZ2_HUMAN Helicase with zinc finger domain 2 OS=Homo sapiens OX=9606 GN=HELZ2 PE=1 SV=6	0.846822	12.1339	4.44589	0.000673679	0.0228911	-0.724911	3.17155	sig increased	1.64033	Q9BYK8;Q9BYK8-2;Q9BYK8-4	Q9BYK8	3;1;1	3;1;1	3;1;1	Helicase with zinc finger domain 2	HELZ2	3	3	3	3	3	3	3	1.8	1.8	1.8	294.65	2649	2649;2080;2114	6.2	NA	NA	1	2	1	NA	NA	NA	NA	NA	NA	NA	NA	NA	1	NA	NA	NA	0
sp|Q9BYD6|RM01_HUMAN 39S ribosomal protein L1, mitochondrial OS=Homo sapiens OX=9606 GN=MRPL1 PE=1 SV=2	-0.0540446	15.9125	-0.951728	0.358748	0.669305	-6.64244	0.445211	not significant	0.174376	Q9BYD6	Q9BYD6	4	4	4	39S ribosomal protein L1, mitochondrial	MRPL1	1	4	4	4	4	4	4	14.5	14.5	14.5	36.908	325	325	12.5	NA	NA	NA	NA	NA	1	NA	NA	NA	1	1	3	1	2	2	1	NA	NA	0
sp|Q9BYD2|RM09_HUMAN 39S ribosomal protein L9, mitochondrial OS=Homo sapiens OX=9606 GN=MRPL9 PE=1 SV=2	-0.196492	18.3276	-2.36789	0.0342269	0.223503	-4.6225	1.46563	not significant	0.650716	Q9BYD2	Q9BYD2	5	5	5	39S ribosomal protein L9, mitochondrial	MRPL9	1	5	5	5	5	5	5	25.1	25.1	25.1	30.243	267	267	10.8	NA	NA	NA	1	1	1	1	1	3	3	3	4	4	2	1	NA	NA	1	0
sp|Q9BYD1|RM13_HUMAN 39S ribosomal protein L13, mitochondrial OS=Homo sapiens OX=9606 GN=MRPL13 PE=1 SV=1	-0.00912413	16.0694	-0.135126	0.894601	0.96007	-7.10114	0.0483708	not significant	0.017697	Q9BYD1	Q9BYD1	5	5	5	39S ribosomal protein L13, mitochondrial	MRPL13	1	5	5	5	5	5	5	32.6	32.6	32.6	20.692	178	178	12.4	NA	NA	1	1	1	NA	NA	1	NA	NA	NA	NA	NA	1	1	3	2	1	0
sp|Q9BY89-2|K1671_HUMAN Isoform 2 of Uncharacterized protein KIAA1671 OS=Homo sapiens OX=9606 GN=KIAA1671;sp|Q9BY89|K1671_HUMAN Uncharacterized protein KIAA1671 OS=Homo sapiens OX=9606 GN=KIAA1671 PE=1 SV=2	0.104791	13.7874	0.711687	0.489344	0.764487	-6.84501	0.310385	not significant	0.11663	Q9BY89-2;Q9BY89	Q9BY89-2;Q9BY89	3;3	3;3	3;3	Uncharacterized protein KIAA1671	KIAA1671	2	3	3	3	3	3	3	15	15	15	35.294	313	313;1806	6	NA	NA	NA	NA	2	NA	NA	1	NA	NA	NA	NA	NA	NA	NA	NA	NA	NA	0
sp|Q9BY77|PDIP3_HUMAN Polymerase delta-interacting protein 3 OS=Homo sapiens OX=9606 GN=POLDIP3 PE=1 SV=2;sp|Q9BY77-2|PDIP3_HUMAN Isoform 2 of Polymerase delta-interacting protein 3 OS=Homo sapiens OX=9606 GN=POLDIP3	-0.216993	17.6662	-2.89394	0.0126509	0.135048	-3.66379	1.89788	not significant	0.869511	Q9BY77;Q9BY77-2	Q9BY77;Q9BY77-2	7;5	7;5	7;5	Polymerase delta-interacting protein 3	POLDIP3	2	7	7	7	7	7	7	25.4	25.4	25.4	46.089	421	421;392	9.73	NA	NA	1	2	4	2	2	2	3	2	2	2	1	1	1	2	2	1	0
sp|Q9BY49|PECR_HUMAN Peroxisomal trans-2-enoyl-CoA reductase OS=Homo sapiens OX=9606 GN=PECR PE=1 SV=2	-0.107771	14.4501	-1.0453	0.315098	0.630848	-6.54966	0.501554	not significant	0.200075	Q9BY49	Q9BY49	3	3	3	Peroxisomal trans-2-enoyl-CoA reductase	PECR	1	3	3	3	3	3	3	10.6	10.6	10.6	32.544	303	303	12.1	NA	NA	1	1	NA	NA	NA	NA	NA	NA	NA	NA	NA	2	2	2	NA	NA	0
sp|Q9BY44-3|EIF2A_HUMAN Isoform 3 of Eukaryotic translation initiation factor 2A OS=Homo sapiens OX=9606 GN=EIF2A;sp|Q9BY44|EIF2A_HUMAN Eukaryotic translation initiation factor 2A OS=Homo sapiens OX=9606 GN=EIF2A PE=1 SV=3;sp|Q9BY44-4|EIF2A_HUMAN Isoform 4	-0.0940405	18.3627	-0.950286	0.359453	0.669903	-6.64381	0.444358	not significant	0.173988	Q9BY44-3;Q9BY44;Q9BY44-4;Q9BY44-2	Q9BY44-3;Q9BY44;Q9BY44-4	15;15;12;6	15;15;12;6	15;15;12;6	Eukaryotic translation initiation factor 2A;Eukaryotic translation initiation factor 2A, N-terminally processed	EIF2A	4	15	15	15	15	15	15	39.8	39.8	39.8	62.288	560	560;585;524;371	11.8	NA	NA	NA	2	4	3	2	2	3	2	1	1	NA	2	1	NA	9	6	0
sp|Q9BY43-2|CHM4A_HUMAN Isoform 2 of Charged multivesicular body protein 4a OS=Homo sapiens OX=9606 GN=CHMP4A;sp|Q9BY43|CHM4A_HUMAN Charged multivesicular body protein 4a OS=Homo sapiens OX=9606 GN=CHMP4A PE=1 SV=3	-0.117704	18.3054	-1.25053	0.233341	0.55744	-6.32115	0.632009	not significant	0.253802	Q9BY43-2;Q9BY43	Q9BY43-2;Q9BY43	6;5	6;5	6;5	Charged multivesicular body protein 4a	CHMP4A	2	6	6	6	6	6	6	24.9	24.9	24.9	29.803	265	265;222	9.12	NA	1	2	1	1	NA	NA	1	1	2	3	1	1	2	1	NA	NA	NA	0
sp|Q9BY32|ITPA_HUMAN Inosine triphosphate pyrophosphatase OS=Homo sapiens OX=9606 GN=ITPA PE=1 SV=2;sp|Q9BY32-2|ITPA_HUMAN Isoform 2 of Inosine triphosphate pyrophosphatase OS=Homo sapiens OX=9606 GN=ITPA;sp|Q9BY32-3|ITPA_HUMAN Isoform 3 of Inosine triphos	-0.183167	15.7659	-1.04035	0.317304	0.632899	-6.55475	0.498524	not significant	0.198665	Q9BY32;Q9BY32-2;Q9BY32-3	Q9BY32;Q9BY32-2;Q9BY32-3	4;4;3	4;4;3	4;4;3	Inosine triphosphate pyrophosphatase	ITPA	3	4	4	4	4	4	4	33.5	33.5	33.5	21.445	194	194;177;153	7.5	NA	NA	NA	4	4	NA	NA	NA	NA	1	1	NA	NA	NA	NA	1	1	NA	0
sp|Q9BXW7-2|HDHD5_HUMAN Isoform 1 of Haloacid dehalogenase-like hydrolase domain-containing 5 OS=Homo sapiens OX=9606 GN=HDHD5;sp|Q9BXW7|HDHD5_HUMAN Haloacid dehalogenase-like hydrolase domain-containing 5 OS=Homo sapiens OX=9606 GN=HDHD5 PE=1 SV=1	0.0320905	15.6815	0.230948	0.820982	0.932169	-7.08242	0.0856665	not significant	0.0305052	Q9BXW7-2;Q9BXW7	Q9BXW7-2;Q9BXW7	3;3	3;3	3;3	Cat eye syndrome critical region protein 5	CECR5	2	3	3	3	3	3	3	12.7	12.7	12.7	43.588	393	393;423	11	NA	NA	NA	1	1	NA	NA	NA	NA	NA	NA	NA	NA	NA	NA	NA	1	1	0
sp|Q9BXS5|AP1M1_HUMAN AP-1 complex subunit mu-1 OS=Homo sapiens OX=9606 GN=AP1M1 PE=1 SV=3;sp|Q9BXS5-2|AP1M1_HUMAN Isoform 2 of AP-1 complex subunit mu-1 OS=Homo sapiens OX=9606 GN=AP1M1	-0.0402081	18.1118	-0.618117	0.547269	0.793995	-6.90938	0.261799	not significant	0.100182	Q9BXS5;Q9BXS5-2	Q9BXS5;Q9BXS5-2	8;8	8;8	5;5	AP-1 complex subunit mu-1	AP1M1	2	8	8	5	8	8	5	19.9	19.9	13.9	48.586	423	423;435	9.47	NA	1	1	2	3	1	NA	NA	1	1	1	NA	2	3	1	1	1	NA	0
sp|Q9BXR0|TGT_HUMAN Queuine tRNA-ribosyltransferase catalytic subunit 1 OS=Homo sapiens OX=9606 GN=QTRT1 PE=1 SV=3	-0.323716	14.8268	-4.6097	0.000500271	0.0193565	-0.421617	3.30079	not significant	1.71317	Q9BXR0;Q9BXR0-2	Q9BXR0	3;1	3;1	3;1	Queuine tRNA-ribosyltransferase	QTRT1	2	3	3	3	3	3	3	12.2	12.2	12.2	44.047	403	403;225	10.8	NA	NA	NA	NA	1	1	1	1	1	1	1	NA	1	1	2	1	NA	NA	0
sp|Q9BXP5-5|SRRT_HUMAN Isoform 5 of Serrate RNA effector molecule homolog OS=Homo sapiens OX=9606 GN=SRRT;sp|Q9BXP5-4|SRRT_HUMAN Isoform 4 of Serrate RNA effector molecule homolog OS=Homo sapiens OX=9606 GN=SRRT;sp|Q9BXP5-2|SRRT_HUMAN Isoform 2 of Serrate	-0.0899548	19.2784	-1.61414	0.130708	0.418385	-5.84154	0.883697	not significant	0.378424	Q9BXP5-5;Q9BXP5-4;Q9BXP5-2;Q9BXP5-3;Q9BXP5;REV__Q9BXP5-5;REV__Q9BXP5-4;REV__Q9BXP5-2;REV__Q9BXP5-3;REV__Q9BXP5	Q9BXP5-5;Q9BXP5-4;Q9BXP5-2;Q9BXP5-3;Q9BXP5	15;15;15;15;15;1;1;1;1;1	15;15;15;15;15;1;1;1;1;1	15;15;15;15;15;1;1;1;1;1	Serrate RNA effector molecule homolog	SRRT	10	15	15	15	15	15	15	18.5	18.5	18.5	96.221	839	839;871;872;875;876;839;871;872;875;876	9.11	NA	3	5	6	4	4	3	2	2	2	5	4	3	3	4	1	4	1	0
sp|Q9BXM9|FSD1L_HUMAN FSD1-like protein OS=Homo sapiens OX=9606 GN=FSD1L PE=1 SV=2;sp|Q9BXM9-2|FSD1L_HUMAN Isoform 2 of FSD1-like protein OS=Homo sapiens OX=9606 GN=FSD1L	-0.259444	16.2462	-2.04749	0.0615638	0.293222	-5.17006	1.21067	not significant	0.532804	Q9BXM9;Q9BXM9-2;Q9BXM9-3	Q9BXM9;Q9BXM9-2	5;5;2	5;5;2	5;5;2	FSD1-like protein	FSD1L	3	5	5	5	5	5	5	15.8	15.8	15.8	59.578	530	530;498;145	8.25	NA	NA	NA	4	2	NA	1	1	1	1	2	2	2	NA	NA	NA	NA	NA	0
sp|Q9BXK5-4|B2L13_HUMAN Isoform 3 of Bcl-2-like protein 13 OS=Homo sapiens OX=9606 GN=BCL2L13;sp|Q9BXK5|B2L13_HUMAN Bcl-2-like protein 13 OS=Homo sapiens OX=9606 GN=BCL2L13 PE=1 SV=1	0.0739203	15.0747	0.401763	0.694443	0.87931	-7.02504	0.158363	not significant	0.055858	Q9BXK5-4;Q9BXK5	Q9BXK5-4;Q9BXK5	5;5	5;5	5;5	Bcl-2-like protein 13	BCL2L13	2	5	5	5	5	5	5	22.6	22.6	22.6	34.6	323	323;485	4.58	NA	1	5	3	NA	NA	1	1	NA	NA	1	NA	NA	NA	NA	NA	NA	NA	0
sp|Q9BXJ9|NAA15_HUMAN N-alpha-acetyltransferase 15, NatA auxiliary subunit OS=Homo sapiens OX=9606 GN=NAA15 PE=1 SV=1;sp|Q9BXJ9-4|NAA15_HUMAN Isoform 2 of N-alpha-acetyltransferase 15, NatA auxiliary subunit OS=Homo sapiens OX=9606 GN=NAA15	0.0483797	17.3955	0.577496	0.573558	0.810246	-6.93467	0.241423	not significant	0.0913833	Q9BXJ9;Q9BXJ9-4;Q6N069-5;Q6N069-4;Q6N069-3;Q6N069-2;Q6N069	Q9BXJ9;Q9BXJ9-4	10;6;2;2;2;2;2	10;6;2;2;2;2;2	10;6;2;2;2;2;2	N-alpha-acetyltransferase 15, NatA auxiliary subunit	NAA15	7	10	10	10	10	10	10	12.8	12.8	12.8	101.27	866	866;526;311;429;516;530;864	8.85	NA	NA	2	6	3	1	1	1	1	1	1	2	2	2	2	NA	1	1	0
sp|Q9BXF9|TEKT3_HUMAN Tektin-3 OS=Homo sapiens OX=9606 GN=TEKT3 PE=1 SV=1	-0.0770151	18.5894	-0.537269	0.600238	0.82766	-6.95811	0.221677	not significant	0.0821479	Q9BXF9	Q9BXF9	12	12	12	Tektin-3	TEKT3	1	12	12	12	12	12	12	26.9	26.9	26.9	56.635	490	490	8.68	NA	NA	1	5	7	7	8	7	8	8	8	7	6	2	NA	NA	NA	NA	0
sp|Q9BXC9|BBS2_HUMAN Bardet-Biedl syndrome 2 protein OS=Homo sapiens OX=9606 GN=BBS2 PE=1 SV=1	-0.377121	16.666	-5.20338	0.000175078	0.0097629	0.652119	3.75677	not significant	2.01042	Q9BXC9	Q9BXC9	9	9	9	Bardet-Biedl syndrome 2 protein	BBS2	1	9	9	9	9	9	9	13.6	13.6	13.6	79.87	721	721	9.58	NA	NA	NA	2	2	1	2	2	3	3	3	3	2	2	1	NA	NA	NA	0
sp|Q9BXB4|OSB11_HUMAN Oxysterol-binding protein-related protein 11 OS=Homo sapiens OX=9606 GN=OSBPL11 PE=1 SV=2	0.169675	12.7583	1.13354	0.27764	0.598761	-6.45549	0.556518	not significant	0.222747	Q9BXB4	Q9BXB4	3	3	2	Oxysterol-binding protein-related protein 11	OSBPL11	1	3	3	2	3	3	2	7.2	7.2	5.9	83.642	747	747	11.7	NA	1	NA	NA	NA	NA	NA	NA	NA	NA	NA	NA	NA	NA	1	NA	NA	1	0
sp|Q9BX79-3|STRA6_HUMAN Isoform 3 of Receptor for retinol uptake STRA6 OS=Homo sapiens OX=9606 GN=STRA6;sp|Q9BX79|STRA6_HUMAN Receptor for retinol uptake STRA6 OS=Homo sapiens OX=9606 GN=STRA6 PE=1 SV=1;sp|Q9BX79-6|STRA6_HUMAN Isoform 6 of Receptor for ret	0.157074	14.5513	0.488698	0.633268	0.845014	-6.98424	0.198412	not significant	0.073136	Q9BX79-3;Q9BX79;Q9BX79-6;Q9BX79-5;Q9BX79-4	Q9BX79-3;Q9BX79;Q9BX79-6;Q9BX79-5;Q9BX79-4	2;2;2;2;2	2;2;2;2;2	2;2;2;2;2	Stimulated by retinoic acid gene 6 protein homolog	STRA6	5	2	2	2	2	2	2	3.5	3.5	3.5	72.6	658	658;667;682;704;706	13	NA	NA	NA	NA	NA	NA	NA	NA	NA	NA	1	1	1	1	1	NA	NA	NA	0.0005005
sp|Q9BX68|HINT2_HUMAN Histidine triad nucleotide-binding protein 2, mitochondrial OS=Homo sapiens OX=9606 GN=HINT2 PE=1 SV=1	0.130854	19.2846	1.37385	0.192917	0.50908	-6.16849	0.71463	not significant	0.293214	Q9BX68	Q9BX68	5	5	5	Histidine triad nucleotide-binding protein 2, mitochondrial	HINT2	1	5	5	5	5	5	5	47.2	47.2	47.2	17.162	163	163	9.9	NA	1	1	2	2	2	2	2	2	2	2	2	3	2	2	1	1	1	0
sp|Q9BX40|LS14B_HUMAN Protein LSM14 homolog B OS=Homo sapiens OX=9606 GN=LSM14B PE=1 SV=1;sp|Q9BX40-3|LS14B_HUMAN Isoform 3 of Protein LSM14 homolog B OS=Homo sapiens OX=9606 GN=LSM14B;sp|Q9BX40-2|LS14B_HUMAN Isoform 2 of Protein LSM14 homolog B OS=Homo sa	-0.264758	16.2817	-1.75694	0.102649	0.374055	-5.63077	0.988646	not significant	0.427064	Q9BX40;Q9BX40-3;Q9BX40-2	Q9BX40;Q9BX40-3;Q9BX40-2	2;1;1	2;1;1	2;1;1	Protein LSM14 homolog B	LSM14B	3	2	2	2	2	2	2	6.8	6.8	6.8	42.07	385	385;239;385	11.4	NA	NA	NA	NA	NA	NA	NA	1	1	1	1	1	1	2	NA	NA	NA	NA	0.00072727
sp|Q9BWU0|NADAP_HUMAN Kanadaptin OS=Homo sapiens OX=9606 GN=SLC4A1AP PE=1 SV=1	-0.122355	12.576	-1.23361	0.239379	0.56356	-6.34123	0.620914	not significant	0.24906	Q9BWU0	Q9BWU0	2	2	2	Kanadaptin	SLC4A1AP	1	2	2	2	2	2	2	3.3	3.3	3.3	88.813	796	796	7	NA	NA	1	1	NA	NA	1	NA	NA	NA	NA	NA	NA	1	NA	NA	NA	NA	0.0020376
sp|Q9BWS9-3|CHID1_HUMAN Isoform 3 of Chitinase domain-containing protein 1 OS=Homo sapiens OX=9606 GN=CHID1;sp|Q9BWS9|CHID1_HUMAN Chitinase domain-containing protein 1 OS=Homo sapiens OX=9606 GN=CHID1 PE=1 SV=1;sp|Q9BWS9-2|CHID1_HUMAN Isoform 2 of Chitinas	-0.403489	16.3086	-1.35488	0.198736	0.516619	-6.19268	0.701724	not significant	0.28683	Q9BWS9-3;Q9BWS9;Q9BWS9-2	Q9BWS9-3;Q9BWS9;Q9BWS9-2	4;4;4	4;4;4	4;4;4	Chitinase domain-containing protein 1	CHID1	3	4	4	4	4	4	4	14.4	14.4	14.4	41.677	362	362;393;418	11.3	NA	1	1	NA	NA	NA	1	1	NA	NA	NA	NA	1	1	1	1	1	1	0
sp|Q9BWM7|SFXN3_HUMAN Sideroflexin-3 OS=Homo sapiens OX=9606 GN=SFXN3 PE=1 SV=3	-0.0233504	18.207	-0.173298	0.86511	0.949336	-7.09485	0.0629286	not significant	0.0225799	Q9BWM7	Q9BWM7	7	7	6	Sideroflexin-3	SFXN3	1	7	7	6	7	7	6	25.9	25.9	21.8	35.503	321	321	11.1	NA	1	NA	2	2	2	1	1	1	2	2	3	3	1	NA	3	3	2	0
sp|Q9BWD1|THIC_HUMAN Acetyl-CoA acetyltransferase, cytosolic OS=Homo sapiens OX=9606 GN=ACAT2 PE=1 SV=2;sp|Q9BWD1-2|THIC_HUMAN Isoform 2 of Acetyl-CoA acetyltransferase, cytosolic OS=Homo sapiens OX=9606 GN=ACAT2	0.0283909	18.3749	0.293096	0.774116	0.916397	-7.06508	0.111194	not significant	0.0379162	Q9BWD1;Q9BWD1-2	Q9BWD1;Q9BWD1-2	7;6	7;6	7;6	Acetyl-CoA acetyltransferase, cytosolic	ACAT2	2	7	7	7	7	7	7	28.5	28.5	28.5	41.35	397	397;426	9.85	NA	1	2	4	2	1	1	1	1	1	1	1	1	1	1	3	3	1	0
sp|Q9BW92|SYTM_HUMAN Threonine--tRNA ligase, mitochondrial OS=Homo sapiens OX=9606 GN=TARS2 PE=1 SV=1;sp|Q9BW92-2|SYTM_HUMAN Isoform 2 of Threonine--tRNA ligase, mitochondrial OS=Homo sapiens OX=9606 GN=TARS2	-0.0565118	16.8245	-0.921461	0.373741	0.681463	-6.67084	0.427429	not significant	0.166558	Q9BW92;Q9BW92-2	Q9BW92;Q9BW92-2	7;5	7;5	7;5	Threonine--tRNA ligase, mitochondrial	TARS2	2	7	7	7	7	7	7	14.1	14.1	14.1	81.035	718	718;588	9.11	NA	NA	NA	3	2	NA	NA	NA	NA	1	NA	NA	NA	NA	NA	1	2	NA	0
sp|Q9BW91-2|NUDT9_HUMAN Isoform 2 of ADP-ribose pyrophosphatase, mitochondrial OS=Homo sapiens OX=9606 GN=NUDT9;sp|Q9BW91|NUDT9_HUMAN ADP-ribose pyrophosphatase, mitochondrial OS=Homo sapiens OX=9606 GN=NUDT9 PE=1 SV=1	-0.263882	15.3143	-2.42218	0.0309297	0.212181	-4.52646	1.50962	not significant	0.673294	Q9BW91-2;Q9BW91	Q9BW91-2;Q9BW91	2;2	2;2	2;2	ADP-ribose pyrophosphatase, mitochondrial	NUDT9	2	2	2	2	2	2	2	8.7	8.7	8.7	33.775	300	300;350	9.5	NA	NA	NA	1	1	1	NA	NA	NA	NA	NA	NA	1	1	1	NA	NA	NA	0.0005164
sp|Q9BW83|IFT27_HUMAN Intraflagellar transport protein 27 homolog OS=Homo sapiens OX=9606 GN=IFT27 PE=1 SV=1;sp|Q9BW83-2|IFT27_HUMAN Isoform 2 of Intraflagellar transport protein 27 homolog OS=Homo sapiens OX=9606 GN=IFT27	-0.220014	20.7029	-3.49618	0.00399196	0.0729221	-2.52222	2.39881	not significant	1.13714	Q9BW83;Q9BW83-2	Q9BW83;Q9BW83-2	11;10	11;10	11;10	Intraflagellar transport protein 27 homolog	IFT27	2	11	11	11	11	11	11	53.8	53.8	53.8	20.48	186	186;185	12	NA	1	1	3	2	NA	NA	NA	2	2	2	2	2	NA	2	2	6	4	0
sp|Q9BW30|TPPP3_HUMAN Tubulin polymerization-promoting protein family member 3 OS=Homo sapiens OX=9606 GN=TPPP3 PE=1 SV=1	-0.411154	24.2593	-2.95761	0.0111997	0.131144	-3.54448	1.95079	not significant	0.882251	Q9BW30;P59282	Q9BW30	25;1	25;1	25;1	Tubulin polymerization-promoting protein family member 3	TPPP3	2	25	25	25	25	25	25	85.2	85.2	85.2	18.985	176	176;170	9.25	8	12	10	14	15	11	11	11	10	11	11	14	12	14	8	9	12	6	0
sp|Q9BW27|NUP85_HUMAN Nuclear pore complex protein Nup85 OS=Homo sapiens OX=9606 GN=NUP85 PE=1 SV=1;sp|Q9BW27-3|NUP85_HUMAN Isoform 3 of Nuclear pore complex protein Nup85 OS=Homo sapiens OX=9606 GN=NUP85;sp|Q9BW27-2|NUP85_HUMAN Isoform 2 of Nuclear pore c	0.3135	11.6932	3.02582	0.009828	0.121089	-3.41617	2.00754	not significant	0.916894	Q9BW27;Q9BW27-3;Q9BW27-2	Q9BW27;Q9BW27-3;Q9BW27-2	2;2;1	2;2;1	2;2;1	Nuclear pore complex protein Nup85	NUP85	3	2	2	2	2	2	2	3.5	3.5	3.5	75.019	656	656;610;462	11.2	NA	NA	NA	NA	NA	NA	NA	NA	1	1	1	1	NA	1	NA	NA	NA	NA	0.00095534
sp|Q9BW04|SARG_HUMAN Specifically androgen-regulated gene protein OS=Homo sapiens OX=9606 GN=SARG PE=1 SV=2;sp|Q9BW04-2|SARG_HUMAN Isoform 2 of Specifically androgen-regulated gene protein OS=Homo sapiens OX=9606 GN=SARG	-0.169205	18.5882	-1.1665	0.264549	0.58543	-6.41871	0.577494	not significant	0.232525	Q9BW04;Q9BW04-2	Q9BW04;Q9BW04-2	12;10	12;10	12;10	Specifically androgen-regulated gene protein	SARG	2	12	12	12	12	12	12	23.1	23.1	23.1	63.964	601	601;355	10.6	NA	1	2	4	2	NA	NA	1	1	1	2	4	3	3	3	3	2	NA	0
sp|Q9BVV7|TIM21_HUMAN Mitochondrial import inner membrane translocase subunit Tim21 OS=Homo sapiens OX=9606 GN=TIMM21 PE=1 SV=1	-0.10064	14.983	-1.13162	0.278418	0.598761	-6.45761	0.555302	not significant	0.222747	Q9BVV7	Q9BVV7	3	3	3	Mitochondrial import inner membrane translocase subunit Tim21	TIMM21	1	3	3	3	3	3	3	13.3	13.3	13.3	28.202	248	248	15	NA	NA	NA	NA	NA	NA	NA	NA	NA	NA	NA	NA	NA	1	3	1	NA	NA	0
sp|Q9BVP2-2|GNL3_HUMAN Isoform 2 of Guanine nucleotide-binding protein-like 3 OS=Homo sapiens OX=9606 GN=GNL3;sp|Q9BVP2|GNL3_HUMAN Guanine nucleotide-binding protein-like 3 OS=Homo sapiens OX=9606 GN=GNL3 PE=1 SV=2	0.0244484	16.4151	0.248354	0.807775	0.931232	-7.07797	0.0927095	not significant	0.030942	Q9BVP2-2;Q9BVP2	Q9BVP2-2;Q9BVP2	5;5	5;5	5;5	Guanine nucleotide-binding protein-like 3	GNL3	2	5	5	5	5	5	5	11.4	11.4	11.4	60.54	537	537;549	11.8	NA	NA	NA	1	1	NA	NA	1	1	1	1	2	2	2	NA	NA	2	1	0
sp|Q9BVM2|DPCD_HUMAN Protein DPCD OS=Homo sapiens OX=9606 GN=DPCD PE=1 SV=2	-0.242394	18.815	-2.2589	0.041885	0.242068	-4.81268	1.37794	not significant	0.616062	Q9BVM2	Q9BVM2	7	7	7	Protein DPCD	DPCD	1	7	7	7	7	7	7	26.6	26.6	26.6	23.239	203	203	9.41	NA	1	1	2	3	3	3	4	4	4	4	2	3	3	2	2	NA	NA	0
sp|Q9BVL4|SELO_HUMAN Selenoprotein O OS=Homo sapiens OX=9606 GN=SELENOO PE=1 SV=3	-0.192766	14.5879	-1.83944	0.0889992	0.346353	-5.50403	1.05061	not significant	0.460481	Q9BVL4	Q9BVL4	5	5	5	Selenoprotein O	SELO	1	5	5	5	5	5	5	12.9	12.9	12.9	73.488	669	669	7.18	NA	1	1	2	2	2	1	1	3	1	1	2	NA	NA	NA	NA	NA	NA	0
sp|Q9BVL2-2|NUP58_HUMAN Isoform 2 of Nucleoporin p58/p45 OS=Homo sapiens OX=9606 GN=NUP58;sp|Q9BVL2-3|NUP58_HUMAN Isoform 3 of Nucleoporin p58/p45 OS=Homo sapiens OX=9606 GN=NUP58;sp|Q9BVL2|NUP58_HUMAN Nucleoporin p58/p45 OS=Homo sapiens OX=9606 GN=NUP58 P	-0.153046	12.3282	-0.9368	0.366089	0.676029	-6.65655	0.436413	not significant	0.170035	Q9BVL2-2;Q9BVL2-3;Q9BVL2	Q9BVL2-2;Q9BVL2-3;Q9BVL2	2;2;2	2;2;2	2;2;2	Nucleoporin p58/p45	NUPL1	3	2	2	2	2	2	2	6.8	6.8	6.8	50.21	485	485;587;599	14	NA	NA	NA	NA	NA	NA	NA	NA	NA	NA	NA	1	1	2	1	1	NA	NA	0.00050403
sp|Q9BVK6|TMED9_HUMAN Transmembrane emp24 domain-containing protein 9 OS=Homo sapiens OX=9606 GN=TMED9 PE=1 SV=2	0.0893509	17.9649	1.03278	0.320704	0.635299	-6.5625	0.493896	not significant	0.197022	Q9BVK6	Q9BVK6	7	5	5	Transmembrane emp24 domain-containing protein 9	TMED9	1	7	5	5	7	5	5	29.4	19.1	19.1	27.277	235	235	8.87	NA	1	1	3	3	3	2	2	1	3	2	2	3	1	1	1	1	NA	0
sp|Q9BVJ7|DUS23_HUMAN Dual specificity protein phosphatase 23 OS=Homo sapiens OX=9606 GN=DUSP23 PE=1 SV=1	0.0918284	15.0942	1.26892	0.226914	0.551461	-6.29908	0.64414	not significant	0.258485	Q9BVJ7	Q9BVJ7	4	4	4	Dual specificity protein phosphatase 23	DUSP23	1	4	4	4	4	4	4	30.7	30.7	30.7	16.588	150	150	10.2	NA	NA	NA	1	1	1	1	1	1	NA	1	1	NA	NA	1	NA	1	1	0
sp|Q9BVJ6-3|UT14A_HUMAN Isoform 3 of U3 small nucleolar RNA-associated protein 14 homolog A OS=Homo sapiens OX=9606 GN=UTP14A;sp|Q9BVJ6|UT14A_HUMAN U3 small nucleolar RNA-associated protein 14 homolog A OS=Homo sapiens OX=9606 GN=UTP14A PE=1 SV=1;sp|Q9BVJ6	0.0106305	15.2715	0.140818	0.890192	0.95825	-7.1003	0.0505165	not significant	0.018521	Q9BVJ6-3;Q9BVJ6;Q9BVJ6-2;Q5TAP6	Q9BVJ6-3;Q9BVJ6;Q9BVJ6-2;Q5TAP6	4;4;3;2	4;4;3;2	4;4;3;2	U3 small nucleolar RNA-associated protein 14 homolog A;U3 small nucleolar RNA-associated protein 14 homolog C	UTP14A;UTP14C	4	4	4	4	4	4	4	6.1	6.1	6.1	82.004	719	719;771;603;766	15.4	NA	NA	NA	NA	NA	NA	NA	NA	NA	NA	NA	NA	1	NA	1	2	1	NA	0
sp|Q9BVG9|PTSS2_HUMAN Phosphatidylserine synthase 2 OS=Homo sapiens OX=9606 GN=PTDSS2 PE=1 SV=1	-0.00072953	14.3672	-0.00391525	0.996936	0.998449	-7.1109	0.00133269	not significant	0.000674199	Q9BVG9	Q9BVG9	2	2	2	Phosphatidylserine synthase 2	PTDSS2	1	2	2	2	2	2	2	4.7	4.7	4.7	56.252	487	487	3.67	NA	NA	1	2	NA	NA	NA	NA	NA	NA	NA	NA	NA	NA	NA	NA	NA	NA	0
sp|Q9BVG4|PBDC1_HUMAN Protein PBDC1 OS=Homo sapiens OX=9606 GN=PBDC1 PE=1 SV=1	-0.0759896	17.2438	-0.86132	0.404806	0.707451	-6.72488	0.392753	not significant	0.150304	Q9BVG4	Q9BVG4	7	7	7	Protein PBDC1	PBDC1	1	7	7	7	7	7	7	34.8	34.8	34.8	26.056	233	233	12.4	NA	NA	NA	2	2	NA	NA	NA	NA	NA	1	NA	1	1	1	1	3	2	0
sp|Q9BVC6|TM109_HUMAN Transmembrane protein 109 OS=Homo sapiens OX=9606 GN=TMEM109 PE=1 SV=1	0.113709	19.3532	1.71355	0.110551	0.389548	-5.696	0.956439	not significant	0.409439	Q9BVC6	Q9BVC6	3	3	3	Transmembrane protein 109	TMEM109	1	3	3	3	3	3	3	9.1	9.1	9.1	26.21	243	243	8.96	NA	NA	NA	2	2	2	2	2	2	2	3	3	3	NA	NA	NA	NA	NA	0
sp|Q9BVC5|ASHWN_HUMAN Ashwin OS=Homo sapiens OX=9606 GN=C2orf49 PE=1 SV=1;sp|Q9BVC5-2|ASHWN_HUMAN Isoform 2 of Ashwin OS=Homo sapiens OX=9606 GN=C2orf49	-0.034992	15.8202	-0.256146	0.801882	0.928264	-7.07588	0.0958896	not significant	0.0323284	Q9BVC5;Q9BVC5-2	Q9BVC5;Q9BVC5-2	2;1	2;1	2;1	Ashwin	C2orf49	2	2	2	2	2	2	2	7.3	7.3	7.3	25.858	232	232;228	6	NA	NA	1	1	NA	NA	NA	1	1	NA	NA	NA	NA	NA	NA	NA	NA	NA	0.00050251
sp|Q9BV44|THUM3_HUMAN THUMP domain-containing protein 3 OS=Homo sapiens OX=9606 GN=THUMPD3 PE=1 SV=1	-0.175786	15.9607	-2.11747	0.054253	0.2747	-5.05361	1.26558	not significant	0.561141	Q9BV44	Q9BV44	3	3	3	THUMP domain-containing protein 3	THUMPD3	1	3	3	3	3	3	3	7.1	7.1	7.1	57.002	507	507	9.75	NA	NA	1	1	NA	NA	NA	NA	NA	NA	NA	NA	NA	NA	1	NA	1	NA	0
sp|Q9BV40|VAMP8_HUMAN Vesicle-associated membrane protein 8 OS=Homo sapiens OX=9606 GN=VAMP8 PE=1 SV=1	-0.152189	19.8394	-2.19974	0.0466952	0.257264	-4.91431	1.33073	not significant	0.589621	Q9BV40	Q9BV40	5	5	5	Vesicle-associated membrane protein 8	VAMP8	1	5	5	5	5	5	5	41	41	41	11.438	100	100	7	NA	3	3	4	3	3	3	3	3	2	2	2	NA	1	1	NA	NA	NA	0
sp|Q9BV38|WDR18_HUMAN WD repeat-containing protein 18 OS=Homo sapiens OX=9606 GN=WDR18 PE=1 SV=2	-0.0609647	16.9763	-0.706387	0.492524	0.767114	-6.84888	0.307573	not significant	0.11514	Q9BV38	Q9BV38	6	6	6	WD repeat-containing protein 18	WDR18	1	6	6	6	6	6	6	12	12	12	47.405	432	432	10.3	NA	NA	1	2	NA	1	1	1	1	1	1	3	3	2	2	NA	NA	NA	0
sp|Q9BV36-4|MELPH_HUMAN Isoform 4 of Melanophilin OS=Homo sapiens OX=9606 GN=MLPH;sp|Q9BV36-2|MELPH_HUMAN Isoform 2 of Melanophilin OS=Homo sapiens OX=9606 GN=MLPH;sp|Q9BV36|MELPH_HUMAN Melanophilin OS=Homo sapiens OX=9606 GN=MLPH PE=1 SV=1;sp|Q9BV36-5|MEL	0.0815834	12.1215	0.434032	0.671444	0.865707	-7.0108	0.17299	not significant	0.0626289	Q9BV36-4;Q9BV36-2;Q9BV36;Q9BV36-5;Q9BV36-3	Q9BV36-4;Q9BV36-2;Q9BV36;Q9BV36-5;Q9BV36-3	2;2;2;1;1	2;2;2;1;1	2;2;2;1;1	Melanophilin	MLPH	5	2	2	2	2	2	2	4.7	4.7	4.7	60.472	551	551;572;600;457;480	3	NA	NA	2	NA	NA	NA	NA	NA	NA	NA	NA	NA	NA	NA	NA	NA	NA	NA	0.00050467
sp|Q9BV23|ABHD6_HUMAN Monoacylglycerol lipase ABHD6 OS=Homo sapiens OX=9606 GN=ABHD6 PE=1 SV=1	-0.216419	15.7345	-1.78636	0.097579	0.362562	-5.58596	1.01064	not significant	0.440618	Q9BV23	Q9BV23	2	2	2	Monoacylglycerol lipase ABHD6	ABHD6	1	2	2	2	2	2	2	6.2	6.2	6.2	38.33	337	337	8.33	NA	NA	NA	1	1	NA	NA	NA	NA	NA	NA	NA	NA	NA	NA	1	NA	NA	0.00050213
sp|Q9BV20-2|MTNA_HUMAN Isoform 2 of Methylthioribose-1-phosphate isomerase OS=Homo sapiens OX=9606 GN=MRI1;sp|Q9BV20|MTNA_HUMAN Methylthioribose-1-phosphate isomerase OS=Homo sapiens OX=9606 GN=MRI1 PE=1 SV=1	-0.202479	16.4042	-1.54459	0.146643	0.443318	-5.93992	0.833738	not significant	0.353285	Q9BV20-2;Q9BV20	Q9BV20-2;Q9BV20	7;7	7;7	7;7	Methylthioribose-1-phosphate isomerase	MRI1	2	7	7	7	7	7	7	23.6	23.6	23.6	34.529	322	322;369	9.75	1	1	3	2	NA	NA	1	1	1	1	2	2	2	3	1	1	1	1	0
sp|Q9BUZ4|TRAF4_HUMAN TNF receptor-associated factor 4 OS=Homo sapiens OX=9606 GN=TRAF4 PE=1 SV=1;sp|Q9BUZ4-2|TRAF4_HUMAN Isoform 2 of TNF receptor-associated factor 4 OS=Homo sapiens OX=9606 GN=TRAF4	0.126346	16.2364	0.472216	0.64467	0.848987	-6.99257	0.190662	not significant	0.0710989	Q9BUZ4;Q9BUZ4-2	Q9BUZ4;Q9BUZ4-2	2;1	2;1	2;1	TNF receptor-associated factor 4	TRAF4	2	2	2	2	2	2	2	5.1	5.1	5.1	53.542	470	470;198	15.7	NA	NA	NA	NA	NA	NA	NA	NA	NA	NA	NA	NA	NA	NA	1	2	NA	NA	0.0029168
sp|Q9BUT1|BDH2_HUMAN 3-hydroxybutyrate dehydrogenase type 2 OS=Homo sapiens OX=9606 GN=BDH2 PE=1 SV=2;sp|Q9BUT1-3|BDH2_HUMAN Isoform 3 of 3-hydroxybutyrate dehydrogenase type 2 OS=Homo sapiens OX=9606 GN=BDH2;sp|Q9BUT1-2|BDH2_HUMAN Isoform 2 of 3-hydroxybu	-0.141025	19.482	-1.6125	0.131065	0.419036	-5.84388	0.882513	not significant	0.377749	Q9BUT1;Q9BUT1-3;Q9BUT1-2	Q9BUT1;Q9BUT1-3;Q9BUT1-2	10;6;5	10;6;5	10;6;5	3-hydroxybutyrate dehydrogenase type 2	BDH2	3	10	10	10	10	10	10	40.8	40.8	40.8	26.724	245	245;144;173	11.7	NA	1	2	3	1	NA	1	1	1	1	1	1	1	2	3	6	3	2	0
sp|Q9BUR5-2|MIC26_HUMAN Isoform 2 of MICOS complex subunit MIC26 OS=Homo sapiens OX=9606 GN=APOO;sp|Q9BUR5|MIC26_HUMAN MICOS complex subunit MIC26 OS=Homo sapiens OX=9606 GN=APOO PE=1 SV=1	-0.0490671	17.9745	-0.560987	0.584431	0.817431	-6.94449	0.233267	not significant	0.0875487	Q9BUR5-2;Q9BUR5	Q9BUR5-2;Q9BUR5	4;4	4;4	4;4	Apolipoprotein O	APOO	2	4	4	4	4	4	4	22.2	22.2	22.2	20.199	180	180;198	9.35	NA	NA	NA	2	2	2	2	2	2	2	2	3	1	1	1	NA	1	NA	0
sp|Q9BUR4|TCAB1_HUMAN Telomerase Cajal body protein 1 OS=Homo sapiens OX=9606 GN=WRAP53 PE=1 SV=1	-0.728283	12.6192	-7.31303	6.20093e-06	0.000750845	4.08292	5.20754	sig decreased	3.12445	Q9BUR4	Q9BUR4	3	3	3	Telomerase Cajal body protein 1	WRAP53	1	3	3	3	3	3	3	10.4	10.4	10.4	59.309	548	548	12	NA	NA	1	NA	NA	NA	NA	NA	NA	NA	NA	NA	NA	1	1	1	NA	NA	0
sp|Q9BUQ8|DDX23_HUMAN Probable ATP-dependent RNA helicase DDX23 OS=Homo sapiens OX=9606 GN=DDX23 PE=1 SV=3	-0.15187	18.5191	-2.82591	0.0144072	0.142658	-3.79068	1.84142	not significant	0.845704	Q9BUQ8	Q9BUQ8	16	16	16	Probable ATP-dependent RNA helicase DDX23	DDX23	1	16	16	16	16	16	16	19	19	19	95.581	820	820	7.65	NA	4	5	8	8	2	1	1	3	3	3	3	4	3	1	1	1	NA	0
sp|Q9BUP3-3|HTAI2_HUMAN Isoform 3 of Oxidoreductase HTATIP2 OS=Homo sapiens OX=9606 GN=HTATIP2;sp|Q9BUP3|HTAI2_HUMAN Oxidoreductase HTATIP2 OS=Homo sapiens OX=9606 GN=HTATIP2 PE=1 SV=2;sp|Q9BUP3-2|HTAI2_HUMAN Isoform 2 of Oxidoreductase HTATIP2 OS=Homo sap	-0.0135009	15.764	-0.158527	0.876499	0.95318	-7.09747	0.0572486	not significant	0.0208251	Q9BUP3-3;Q9BUP3;Q9BUP3-2	Q9BUP3-3;Q9BUP3;Q9BUP3-2	4;4;2	4;4;2	4;4;2	Oxidoreductase HTATIP2	HTATIP2	3	4	4	4	4	4	4	15.9	15.9	15.9	30.13	276	276;242;133	14.9	NA	NA	NA	NA	NA	NA	NA	NA	NA	NA	1	1	NA	1	1	2	1	1	0
sp|Q9BUM1|G6PC3_HUMAN Glucose-6-phosphatase 3 OS=Homo sapiens OX=9606 GN=G6PC3 PE=1 SV=2	-0.00928695	14.4067	-0.0955468	0.925351	0.972146	-7.10602	0.0336937	not significant	0.0122686	Q9BUM1	Q9BUM1	2	2	2	Glucose-6-phosphatase 3	G6PC3	1	2	2	2	2	2	2	8.4	8.4	8.4	38.734	346	346	15.7	NA	NA	NA	NA	NA	NA	NA	NA	NA	NA	NA	NA	NA	NA	1	2	NA	NA	0.00051546
sp|Q9BUL8|PDC10_HUMAN Programmed cell death protein 10 OS=Homo sapiens OX=9606 GN=PDCD10 PE=1 SV=1	-0.0130679	16.6421	-0.175144	0.863689	0.948022	-7.09451	0.0636427	not significant	0.0231816	Q9BUL8	Q9BUL8	5	5	5	Programmed cell death protein 10	PDCD10	1	5	5	5	5	5	5	33.5	33.5	33.5	24.701	212	212	10.7	NA	1	1	1	1	NA	NA	NA	1	1	1	1	2	1	1	1	2	NA	0
sp|Q9BUK6-7|MSTO1_HUMAN Isoform 7 of Protein misato homolog 1 OS=Homo sapiens OX=9606 GN=MSTO1;sp|Q9BUK6-3|MSTO1_HUMAN Isoform 3 of Protein misato homolog 1 OS=Homo sapiens OX=9606 GN=MSTO1;sp|Q9BUK6-2|MSTO1_HUMAN Isoform 2 of Protein misato homolog 1 OS=H	-0.0501634	16.721	-0.514679	0.615492	0.836311	-6.97056	0.210778	not significant	0.0776322	Q9BUK6-7;Q9BUK6-3;Q9BUK6-2;Q9BUK6;Q9BUK6-4;Q9BUK6-5	Q9BUK6-7;Q9BUK6-3;Q9BUK6-2;Q9BUK6;Q9BUK6-4;Q9BUK6-5	2;2;2;2;1;1	2;2;2;2;1;1	2;2;2;2;1;1	Protein misato homolog 1	MSTO1	6	2	2	2	2	2	2	6.3	6.3	6.3	56.902	524	524;558;569;570;99;391	7.86	NA	1	1	1	1	1	NA	NA	NA	NA	NA	NA	NA	NA	NA	NA	1	1	0.0042269
sp|Q9BUJ2-4|HNRL1_HUMAN Isoform 4 of Heterogeneous nuclear ribonucleoprotein U-like protein 1 OS=Homo sapiens OX=9606 GN=HNRNPUL1;sp|Q9BUJ2-2|HNRL1_HUMAN Isoform 2 of Heterogeneous nuclear ribonucleoprotein U-like protein 1 OS=Homo sapiens OX=9606 GN=HNRNP	-0.116906	19.9705	-2.16262	0.0499741	0.264738	-4.97747	1.30125	not significant	0.577184	Q9BUJ2-4;Q9BUJ2-2;Q9BUJ2;Q9BUJ2-3;Q9BUJ2-5	Q9BUJ2-4;Q9BUJ2-2;Q9BUJ2;Q9BUJ2-3	19;19;19;16;4	19;19;19;16;4	19;19;19;16;4	Heterogeneous nuclear ribonucleoprotein U-like protein 1	HNRNPUL1	5	19	19	19	19	19	19	27.2	27.2	27.2	84.793	756	756;804;856;752;390	9.53	1	3	3	8	9	7	6	5	7	6	6	5	7	8	6	1	4	4	0
sp|Q9BUH6|PAXX_HUMAN Protein PAXX OS=Homo sapiens OX=9606 GN=PAXX PE=1 SV=2	0.0236916	17.5618	0.373214	0.715058	0.888941	-7.03675	0.145659	not significant	0.0511269	Q9BUH6	Q9BUH6	7	7	7	Protein PAXX	C9orf142	1	7	7	7	7	7	7	43.6	43.6	43.6	21.639	204	204	10.4	NA	NA	1	2	2	1	1	1	2	2	1	1	1	1	2	1	2	1	0
sp|Q9BUF5|TBB6_HUMAN Tubulin beta-6 chain OS=Homo sapiens OX=9606 GN=TUBB6 PE=1 SV=1	0.073238	16.5206	0.221597	0.828101	0.932632	-7.08467	0.0819166	not significant	0.0302899	Q9BUF5	Q9BUF5	13	5	5	Tubulin beta-6 chain	TUBB6	1	13	5	5	13	5	5	35	19.3	19.3	49.857	446	446	10.9	NA	NA	NA	1	1	1	1	1	1	1	NA	NA	2	1	1	2	1	NA	0
sp|Q9BU23|LMF2_HUMAN Lipase maturation factor 2 OS=Homo sapiens OX=9606 GN=LMF2 PE=1 SV=2;sp|Q9BU23-2|LMF2_HUMAN Isoform 2 of Lipase maturation factor 2 OS=Homo sapiens OX=9606 GN=LMF2;sp|Q9BU23-3|LMF2_HUMAN Isoform 3 of Lipase maturation factor 2 OS=Homo	0.0666043	16.9616	0.59077	0.564894	0.802824	-6.92659	0.248033	not significant	0.0953796	Q9BU23;Q9BU23-2;Q9BU23-3	Q9BU23;Q9BU23-2;Q9BU23-3	5;5;4	5;5;4	5;5;4	Lipase maturation factor 2	LMF2	3	5	5	5	5	5	5	7.6	7.6	7.6	79.697	707	707;682;594	11.1	NA	1	1	1	NA	NA	NA	NA	NA	NA	NA	NA	1	1	2	1	NA	1	0
[truncated: 3,389 more rows]
[truncated: 80 more columns]

## Sheet: Sig increase (P<0.05)
Fasta.headers	Protein.names	Gene.names	logFC	AveExpr	t	P.Value	adj.P.Val	B	log.P.Value	log.adj.P.Val
[truncated: 62 more rows]

## Sheet: Sig decrease (P<0.05)
Fasta.headers	Protein.names	Gene.names	logFC	AveExpr	t	P.Value	adj.P.Val	B	log.P.Value	log.adj.P.Val
[truncated: 125 more rows]

## Sheet: Heat map
Fasta.headers	Gene.names	Reporter.intensity.corrected.NORM.4.1	Reporter.intensity.corrected.NORM.5.1	Reporter.intensity.corrected.NORM.6.1	Reporter.intensity.corrected.NORM.7.1	Reporter.intensity.corrected.NORM.8.1	Reporter.intensity.corrected.NORM.9.1	Reporter.intensity.corrected.NORM.10.1	Reporter.intensity.corrected.NORM.11.1	Reporter.intensity.corrected.NORM.12.1	Reporter.intensity.corrected.NORM.13.1	Reporter.intensity.corrected.NORM.14.1	Reporter.intensity.corrected.NORM.15.1
[truncated: 89 more rows]

[truncated: 2 more sheets: MQ output, Metadata]
