# Supplementary material for: Delayed induction of type I and III interferons mediates nasal epithelial cell permissiveness to SARS-CoV-2
Source: Nat Commun. 2021 Dec 7;12:7092. doi: 10.1038/s41467-021-27318-0 (PMC8651658; doi:10.1038/s41467-021-27318-0)
Supplement: Supplementary file 11 — Source data file [file 41467_2021_27318_MOESM11_ESM.xlsx]

## Sheet: Fig. 1D
	Fig. 1D
	Lane number key:
	1. Ladder
	2. Donor 4
	3. Donor 6
	4. Donor 3
	5. Donor 5
	6. Donor 1
	7. Donor 2
	8. Ladder

## Sheet: Fig. 1E
	Fig. 1E	N1 RT-PCR (N1/RNaseP relative copies)
		Donor	0 hpi	6 hpi	24 hpi	48 hpi	72 hpi
		1	0.0316142	0.433769	2665.53	7445.09	9981.96
		2	0.0858015	0.140632	4895.67	16262.8	6928.75
		3	0.0519239	0.272627	173.481	28989.7	27420.2
		5	0.0118223	0.184923	3704.97	15163.9	9099.38
		Data are the mean of 3 independent experimental repeats in each donor
		Data were Log10 transformed for the purpose of analysis

## Sheet: Fig. 1F
	Fig. 1F
	Lane number key:
	1. Ladder
	2. Donor 1 uninfected
	3. Donor 1 Infected 6 hpi
	4. Donor 1 Infected 24 hpi
	5. Donor 1 Infected 48 hpi
	6. Donor 1 Infected 72 hpi
	7. Donor 2 uninfected
	8. Donor 2 Infected 6 hpi
	9. Donor 2 Infected 24 hpi
	10. Donor 2 Infected 48 hpi
	11. Donor 2 Infected 72 hpi

## Sheet: Fig. 1G
	Fig. 1G	Infectious particles (PFU/mL)
		Donor	24 hpi	48 hpi	72 hpi
		1	43333.3	1000000	468000
		2	30333.3	501667	411500
		3	14633.3	302333	770000
		4	17666.7	1.63067e+06	546667
		5	25400	2.33033e+06	525000
		6	24200	615000	5195000
		Data are the mean of 3 independent experimental repeats in each donor
		Data were Log10 transformed for the purpose of analysis

## Sheet: Fig. 1H
	Fig. 1H	TEER (percentage of mock value)
		Donor	Mock	24 hpi	48 hpi	72 hpi
		1	100	104.16	67.85	42.79
		2	100	110.2	88.73	65.79
		3	100	97.69	74.42	56.42
		4	100	104	80.34	46.42
		5	100	102.7	81.56	57.73
		6	100	106.38	77.8	50.97
		Data is the mean of 3 independent experimental repeats in each donor, expressed as a percentage of the mock infected value at each timepoint

## Sheet: Fig. 2D
	Fig. 2D	Immunofluorescence analysis of the percentage of cell that are spike positive
		Donor	ATT	TP63	MUC5B	MUC5AC
		1	53.14	34.19	33.42	19.87
		2	38.15	35.98	45.9	26.62
		3	60.01	47.28	40.37	35.62
		5	49.54	54.23	51.93	37.1
		6	55.21	31.06	57.34	14.12
		Immunofluorescence analysis of the mean pixel intensity (AU) in spike positive cells
		Data	ATT	TP63	MUC5B	MUC5AC	Data collected from donors 1, 2, 3, 5 and 6
		1	102.056	18.612	32.0957	10.1339
		2	16.1172	12.0625	15.1696	24.866
		3	43.7063	5.58662	19.1212	19.3703
		4	48.5246	14.5052	34.4241	11.8801
		5	79.8438	6.48299	30.6317	14.7749
		6	26.711	16.55	25.134	18.2942
		7	45.0272	15.9366	31.0454	13.1393
		8	89.0356	10.7814	18.7502	23.0172
		9	45.8326	20.53	28.808	22.7826
		10	67.1547	11.973	29.1885	13.9201
		11	29.2019	21.2702	36.2786	17.6321
		12	35.347	9.54681	26.739	22.2794
		13	75.8566	15.0915	30.2795	23.8139
		14	16.0791	12.0847	19.3274	16.648
		15	47.4174	32.0633	25.746	18.2121
		16	12.6364	23.4264	26.1249	17.8058
		17	27.2817	22.2096	12.7897	19.7531
		18	34.9184	16.444	41.687	21.1988
		19	26.9382	28.4687	15.5626	21.9484
		20	34.494	14.6715	22.7007	18.4298
		21	12.3841	17.4807	25.9616	27.1293
		22	39.1462	21.4879	37.169	22.6212
		23	19.1942	10.6057	49.9563	22.3361
		24	35.3421	5.01853	21.3708	27.5099
		25	23.8438	31.4201	28.3406	33.5622
		26	25.0565	9.49999	35.6285	18.4758
		27	35.8234	21.5942	36.6173	30.3557
		28	48.2035	8.26066	23.7431	22.6402
		29	24.9688	25.0334	31.7998	29.2465
		30	15.2132	26.5682	24.8557	22.3415

## Sheet: Fig. 2E
	Fig. 2E	Viron-like structures per cell				Data from experiments in donors 4 and 6
		Repeat	Cilliated	Secretory
		1	117	90
		2	245	270
		3	161	75
		4	200	248
		5	121	192
		6	84	29
		7	47	176
		8	97	16
		9	56	3
		10	107	3
		11	103	2
		12	15	1
		13	11	2
		14	23	47
		15	40	0
		16	86	22
		17	160	0
		18	96	0
		19	106	36
		20	65
		21	111
		22	109
		23	77
		24	111
		25	167
		26	159
		27	52
		28	48
		29	60
		30	28
		31	243
		32	58
		33	60
		34	28
		35	283
		36	63
		37	112
		38	151
		39	198
		40	79
		41	36
		42	57
		43	170
		44	157

## Sheet: Fig. 4A
	Fig. 4A	IFNB RT-PCR (IFNB/18S relative copies)
		Donor	0 hr	6 hr	24 hr	48 hr	72 hr
		1	2.15621e-07	1.749e-06	3.75518e-06	0.00028902	0.00026696
		2	7.45796e-07	1.9542e-06	6.6353e-07	8.6917e-05	9.26328e-05
		3	6.44641e-07	1.2497e-06	2.77323e-06	4.0704e-05	0.000135337
		5	1.96359e-07	4.41e-07	8.17532e-06	0.000144597	0.000128538
		IFNL1 RT-PCR (IFNL1/18S relative copies)
		Donor	0 hr	6 hr	24 hr	48 hr	72 hr
		1	0	0	3.0537e-06	0.00086438	0.00025655
		2	0	0	1.1347e-06	0.00016452	0.00028296
		3	0	0	1.7905e-07	0.00011078	0.00038259
		5	0	0	1.6468e-05	0.00017737	0.00039133
		IFNA1 RT-PCR (IFNA1/18S relative copies)
		Donor	0 hr	6 hr	24 hr	48 hr	72 hr
		1	1.2384e-06	7.4307e-07	1.5931e-06	2.4631e-06	1.032e-06
		2	9.7007e-07	1.914e-06	8.9425e-07	2.4256e-06	6.1308e-07
		3	1.7979e-05	7.8439e-06	6.819e-06	7.6428e-06	3.5327e-06
		5	0	9.3405e-07	7.11e-07	1.9667e-06	8.9797e-07
		Data are the mean of 2 independent experimental repeats in each donor
		Data were Log10 transformed for the purpose of analysis

## Sheet: Fig. 4B
	Fig. 4B	Il-6 RT-PCR (IL6/18S relative copies)
		Donor	0 hr	6 hr	24 hr	48 hr	72 hr
		1	0	0	2.2901e-08	3.1636e-06	1.2893e-06
		2	0	2.2508e-08	1.3199e-08	2.2761e-06	7.5606e-07
		3	0	1.9324e-08	1.2869e-07	2.49e-07	3.6921e-07
		5	0	2.5587e-08	1.4228e-07	2.7445e-06	1.4547e-06
		TNF RT-PCR (TNF/18S relative copies)
		Donor	0 hr	6 hr	24 hr	48 hr	72 hr
		1	4.9775e-08	1.6684e-07	1.4848e-07	2.966e-07	2.7351e-06
		2	3.6946e-08	3.6642e-07	2.8062e-07	1.7346e-07	3.7736e-06
		3	1.1921e-07	4.6865e-07	6.8191e-07	6.8753e-07	1.6791e-06
		5	0	2.8649e-07	2.0678e-06	2.7793e-06	2.7036e-06
		Il1B RT-PCR (IL1B/18S relative copies)
		Donor	0 hr	6 hr	24 hr	48 hr	72 hr
		1	1.3273e-07	8.01941e-07	2.66982e-07	8.07519e-07	5.4135e-06
		2	2.1185e-07	2.22452e-07	2.43987e-07	9.19803e-07	3.0878e-06
		3	1.59e-07	1.76969e-07	2.05155e-06	3.81484e-06	6.19699e-06
		5	1.65118e-07	5.57316e-07	7.89589e-07	1.3683e-06	1.12001e-06
		Data are the mean of 2 independent experimental repeats in each donor
		Data were Log10 transformed for the purpose of analysis

## Sheet: Fig. 4C
	Fig. 4C	USP18 RT-PCR (USP18/18S relative copies)
		Donor	0 hr	6 hr	24 hr	48 hr	72 hr
		1	1.0509e-06	2.5343e-06	1.1834e-06	9.4582e-06	4.3609e-05
		2	1.0534e-06	1.1381e-06	1.9073e-06	3.2011e-06	3.1912e-05
		3	1.5763e-06	6.0485e-06	7.3597e-06	1.009e-05	5.5404e-05
		5	2.2293e-06	8.3778e-06	9.0895e-06	1.2331e-05	4.5885e-05
		RSAD2 RT-PCR (RSAD2/18S relative copies)
		Donor	0 hr	6 hr	24 hr	48 hr	72 hr
		1	5.2624e-07	2.966e-07	4.00014e-07	1.95158e-05	2.36959e-05
		2	7.8707e-07	9.6699e-07	6.37988e-07	6.1986e-06	5.5807e-05
		3	4.76837e-07	1.5983e-06	6.22446e-06	3.8981e-05	3.3931e-05
		5	5.45847e-07	5.3647e-07	6.44641e-07	0.00012007	0.00010696
		Data are the mean of 2 independent experimental repeats in each donor
		Data were Log10 transformed for the purpose of analysis

[truncated: 17 more sheets: Fig. 4D, Fig. 4E, Fig. 4F, Fig. 6A, Fig. 6B, Fig. 6C, Fig. 6D, Fig. 6E, Fig. 7A, Fig. 7B, Fig. 7C, Fig. 7D, Fig. 7E, Fig. S2, Fig. S7, Fig. S8, Fig. S10]
